# Supplementary material for: Preclinical assessment of splicing modulation therapy for ABCA4 variant c.768G>T in Stargardt disease
Source: Commun Med (Lond). 2025 Jan 21;5:25. doi: 10.1038/s43856-024-00712-7 (PMC11751084; doi:10.1038/s43856-024-00712-7)
Supplement: Supplementary file 4 — Supplementary Data 1 [file 43856_2024_712_MOESM4_ESM.xlsx]

## Sheet: ISO_AON_vs_ISO_SON
	baseMean	log2FoldChange	lfcSE	stat	pvalue	padj
A1BG	36.5015	0.0361539	0.608552	0.0594098	0.952626	1
A1BG-AS1	516.623	-0.0984365	0.229506	-0.428906	0.667992	1
A1CF	0.625047	-0.819152	4.36222	-0.187783	0.851047	1
A2M	1274.48	-0.408288	0.324234	-1.25924	0.207945	1
A2M-AS1	98.9263	0.103557	0.409474	0.252903	0.800343	1
A2ML1	48.1663	-0.0907568	0.615172	-0.147531	0.882713	1
A2ML1-AS1	1.97669	-1.89246	2.75657	-0.686527	0.492381	1
A2ML1-AS2	0.730719	-1.73133	4.13016	-0.419193	0.675075	1
A2MP1	0.484526	-3.34662	4.8644	-0.687982	0.491464	1
A3GALT2	50.1599	-0.193645	0.62302	-0.310817	0.75594	1
A4GALT	17.3138	-0.17079	0.920369	-0.185567	0.852784	1
A4GNT	0.322266	-1.65093	4.86805	-0.339135	0.734508	1
AAAS	1553.31	0.124483	0.212254	0.586482	0.557551	1
AACS	1088.92	-0.0957007	0.213537	-0.448169	0.654031	1
AACSP1	1562.92	0.274422	0.275613	0.995677	0.319407	1
AADAC	0.757417	-0.487453	4.12576	-0.118149	0.90595	1
AADACL2-AS1	2.84311	-1.24146	1.87121	-0.663451	0.507042	1
AADACP1	3.94013	-1.09977	1.64739	-0.667583	0.5044	1
AADAT	537.287	0.0723093	0.226674	0.319001	0.749726	1
AAGAB	980.238	-0.0810696	0.198734	-0.407931	0.683325	1
AAK1	12921.5	-0.0302939	0.180953	-0.167413	0.867045	1
AAMDC	69.4091	0.100348	0.410811	0.244268	0.807024	1
AAMP	614.785	-0.219928	0.235899	-0.932296	0.351184	1
AANAT	190.917	0.0715755	0.313236	0.228503	0.819255	1
AAR2	1559.18	-0.135713	0.180166	-0.753267	0.45129	1
AARD	5.03808	0.70661	1.56135	0.452564	0.650863	1
AARS1	7618.94	-0.0834408	0.195514	-0.426776	0.669542	1
AARS2	1324.38	-0.00884063	0.200776	-0.0440322	0.964879	1
AARSD1	64.7794	0.0832701	0.467972	0.177938	0.858772	1
AARSD1P1	17.0809	-0.739381	0.77199	-0.957761	0.338183	1
AASDH	1055.53	0.120401	0.192814	0.624441	0.532338	1
AASDHPPT	3198.1	-0.116859	0.186208	-0.627576	0.530282	1
AASS	2449.59	0.00472006	0.202477	0.0233116	0.981402	1
AATBC	8.65326	0.379732	1.13199	0.335455	0.737282	1
AATF	1230.05	-0.0894547	0.186981	-0.478417	0.632354	1
AATK	1067.3	0.0610179	0.211287	0.288791	0.772741	1
ABALON	17.097	-1.0489	0.793778	-1.3214	0.186369	1
ABAT	2332.76	-0.0748278	0.191941	-0.389849	0.696648	1
ABCA1	5816.89	0.0136888	0.21285	0.064312	0.948722	1
ABCA10	415.237	-0.0107708	0.368456	-0.0292323	0.976679	1
ABCA11P	98.3725	0.396513	0.43621	0.908997	0.363352	1
ABCA12	36.1608	0.0561917	0.563662	0.0996905	0.92059	1
ABCA13	30.4266	-0.298985	0.593227	-0.503997	0.614263	1
ABCA15P	8.26686	1.07033	1.22365	0.874703	0.381736	1
ABCA17P	82.5892	0.134403	0.403379	0.333191	0.73899	1
ABCA2	2973.56	-0.0602549	0.1705	-0.353402	0.723787	1
ABCA3	2337.59	-0.0180502	0.198021	-0.091153	0.927371	1
ABCA4	15642.6	0.0271948	0.259675	0.104726	0.916593	1
ABCA5	4219.13	-0.105711	0.254576	-0.415243	0.677964	1
ABCA6	298.588	-0.042304	0.396007	-0.106826	0.914927	1
ABCA7	10651.2	0.00783667	0.223005	0.0351412	0.971967	1
ABCA8	920.848	0.0856564	0.288558	0.296843	0.766586	1
ABCA9	262.825	0.228161	0.363416	0.627823	0.53012	1
ABCA9-AS1	1.56564	-0.333463	2.98548	-0.111695	0.911065	1
ABCB1	136.525	-0.24332	0.442701	-0.549627	0.582575	1
ABCB10	698.744	-0.120641	0.210425	-0.573318	0.566429	1
ABCB10P1	1.33769	-0.745761	3.53017	-0.211253	0.83269	1
ABCB11	3.10898	0.880926	1.79393	0.491059	0.623385	1
ABCB4	151.954	-0.136467	0.352522	-0.387116	0.69867	1
ABCB5	3.18621	-2.14752	1.97854	-1.08541	0.27774	1
ABCB6	113.749	0.188913	0.354778	0.532484	0.594391	1
ABCB7	1093.73	-0.131015	0.184836	-0.708816	0.478439	1
ABCB8	1459.94	0.156363	0.178006	0.878416	0.379718	1
ABCB9	770.452	0.0386044	0.219693	0.175719	0.860514	1
ABCC1	2608.47	-0.128186	0.179001	-0.716123	0.473915	1
ABCC10	1142.44	0.000775771	0.189285	0.00409843	0.99673	1
ABCC11	36.8844	-0.288327	0.543688	-0.530318	0.595891	1
ABCC12	0.897166	-0.37192	3.24049	-0.114773	0.908625	1
ABCC13	0.396316	-1.55737	4.87471	-0.319479	0.749364	1
ABCC2	346.854	-0.151218	0.270177	-0.5597	0.575684	1
ABCC3	66.3487	-0.107234	0.493157	-0.217444	0.827862	1
ABCC4	380.758	0.0763414	0.280819	0.271853	0.785735	1
ABCC5	5323.04	0.00412437	0.25927	0.0159076	0.987308	1
ABCC6	109.775	0.191109	0.371216	0.51482	0.606679	1
ABCC6P1	39.5232	0.716944	0.636489	1.1264	0.259994	1
ABCC6P2	19.9926	0.00738476	0.725798	0.0101747	0.991882	1
ABCC8	380.261	0.0613721	0.364297	0.168467	0.866216	1
ABCC9	37.7481	-0.2982	1.75644	-0.169775	0.865187	1
ABCD1	278.071	-0.0795727	0.290756	-0.273676	0.784334	1
ABCD1P5	0.154501	0	4.99742	0	1	1
ABCD2	193.014	-0.0895797	0.348335	-0.257165	0.797051	1
ABCD3	2018.55	-0.162571	0.180482	-0.900759	0.367716	1
ABCD4	1984.71	0.102866	0.183783	0.559714	0.575674	1
ABCE1	5729.89	-0.126983	0.17668	-0.718719	0.472314	1
ABCF1	4695.3	-0.103507	0.197389	-0.52438	0.600014	1
ABCF2	377.227	-0.287072	0.26857	-1.06889	0.28512	1
ABCF2P1	0.547361	-0.516356	4.74026	-0.10893	0.913258	1
ABCF3	2006.57	-0.119199	0.196012	-0.608124	0.543105	1
ABCG1	1616.26	-0.0868127	0.242722	-0.357663	0.720596	1
ABCG2	7.81097	-1.17094	1.35695	-0.862919	0.388182	1
ABCG4	3082.03	0.034752	0.251028	0.138439	0.889894	1
ABCG5	0.168636	-2.4319	4.93309	-0.492976	0.62203	1
ABCG8	13.5595	0.442986	1.05354	0.420472	0.67414	1
ABHD1	31.9037	0.323429	0.598925	0.540015	0.589186	1
ABHD10	842.333	-0.0921671	0.215627	-0.427437	0.669061	1
ABHD11	668.642	0.323227	0.247929	1.30371	0.192333	1
ABHD12	983.233	-0.0161353	0.218772	-0.0737539	0.941206	1
ABHD12B	274.805	0.270375	0.377336	0.716537	0.47366	1
ABHD13	1628.81	-0.114744	0.178737	-0.641974	0.52089	1
ABHD14A	251.27	0.0399982	0.303308	0.131873	0.895084	1
ABHD14A-ACY1	1.39091	-1.50826	2.83683	-0.531669	0.594955	1
ABHD14B	437.753	0.0421705	0.239217	0.176285	0.86007	1
ABHD15	152.597	-0.0611664	0.317439	-0.192687	0.847204	1
ABHD16A	115.531	0.358117	0.350677	1.02122	0.307152	1
ABHD16B	0.154501	0	4.99742	0	1	1
ABHD17A	1196.96	-0.079513	0.223492	-0.355775	0.722009	1
ABHD17AP1	2.51896	-1.81653	2.30622	-0.787665	0.430892	1
ABHD17AP3	0.158548	0	4.99742	0	1	1
ABHD17AP4	0.24897	-1.72565	4.97464	-0.34689	0.728674	1
ABHD17AP5	0.326042	-2.20115	4.95021	-0.444657	0.656567	1
ABHD17AP6	0.168636	-2.4319	4.93309	-0.492976	0.62203	1
ABHD17AP8	0.322778	-3.28082	4.86806	-0.673947	0.500345	1
ABHD17B	686.766	-0.106911	0.207945	-0.514132	0.60716	1
ABHD17C	527.967	0.0368525	0.211895	0.173919	0.861929	1
ABHD18	1150.38	-0.123229	0.199359	-0.618126	0.536492	1
ABHD2	3005.48	-0.205562	0.172294	-1.19309	0.232834	1
ABHD3	232.815	-0.20078	0.274147	-0.73238	0.463936	1
ABHD4	1395.85	0.115255	0.192462	0.598844	0.549277	1
ABHD5	1378.04	-0.0862497	0.211167	-0.408444	0.682948	1
ABHD6	489.919	-0.00663186	0.226838	-0.0292362	0.976676	1
ABHD8	883.808	0.0656004	0.260902	0.251437	0.801476	1
ABI1	2361.03	-0.0773402	0.19206	-0.402687	0.687179	1
ABI1P1	0.794822	1.44587	3.84686	0.375856	0.707024	1
ABI2	7419.76	-0.0817621	0.169923	-0.481172	0.630394	1
ABI3	8.41912	-0.164798	1.19161	-0.138299	0.890004	1
ABI3BP	1729.25	0.308884	0.230433	1.34045	0.180099	1
ABITRAM	700.007	-0.0988266	0.236893	-0.417178	0.676548	1
ABITRAMP1	0.966474	2.55194	3.69104	0.691388	0.489322	1
ABL1	6030.25	-0.101403	0.178243	-0.568903	0.569422	1
ABL2	5785.26	-0.0466282	0.166316	-0.280358	0.779203	1
ABLIM1	9762.91	0.00946928	0.187295	0.0505582	0.959678	1
ABLIM2	563.309	0.180192	0.225585	0.798777	0.42442	1
ABLIM3	2161.28	-0.0692233	0.178769	-0.387222	0.698592	1
ABO	2.55959	-0.985338	1.99412	-0.494121	0.62122	1
ABR	5535.56	-0.141096	0.196476	-0.718134	0.472675	1
ABR-AS1	2.1255	2.24512	2.30544	0.973835	0.330138	1
ABRACL	32.84	-0.189772	0.672856	-0.282039	0.777913	1
ABRAXAS1	239.198	0.236761	0.27383	0.864626	0.387244	1
ABRAXAS2	1392.71	-0.153129	0.224329	-0.682612	0.494852	1
ABT1	898.949	-0.171248	0.224754	-0.761933	0.4461	1
ABT1P1	2.87685	-3.41496	2.21062	-1.54479	0.122396	1
ABTB1	477.824	0.114104	0.247217	0.461552	0.644402	1
ABTB2	593.77	0.0887542	0.277727	0.319574	0.749291	1
ABTB3	181.169	-0.0705158	0.484471	-0.145552	0.884275	1
ACAA1	833.021	-0.138225	0.2215	-0.624042	0.5326	1
ACAA2	695.957	-0.0513566	0.194713	-0.263756	0.791968	1
ACAA2P1	19.3318	0.371614	0.802149	0.463273	0.643169	1
ACACA	5434.73	-0.0305367	0.167315	-0.18251	0.855182	1
ACACB	1163.16	-0.0387336	0.221112	-0.175177	0.860941	1
ACAD10	1457.59	0.0850819	0.195409	0.435405	0.663268	1
ACAD11	267.702	0.0816067	0.267435	0.305146	0.760255	1
ACAD8	1128.36	-0.220903	0.198502	-1.11285	0.265772	1
ACAD9	2039.89	0.0355778	0.174843	0.203484	0.838757	1
ACAD9-DT	132.8	0.425496	0.40194	1.05861	0.289779	1
ACADL	20.0767	0.564113	0.791375	0.712826	0.475953	1
ACADM	1365.13	-0.000570482	0.198298	-0.00287689	0.997705	1
ACADS	93.1649	-0.183305	0.437414	-0.419064	0.675169	1
ACADSB	1562.38	-0.00938262	0.178693	-0.0525068	0.958125	1
ACADVL	3034.49	-0.0143766	0.178844	-0.0803864	0.93593	1
ACAN	4.19761	-1.26093	1.76056	-0.716209	0.473862	1
ACAP1	17.8882	0.313098	0.97274	0.321872	0.74755	1
ACAP2	3755.81	-0.152605	0.171254	-0.891105	0.372873	1
ACAP2-IT1	156.609	-0.322455	0.334287	-0.964605	0.334743	1
ACAP3	5336.66	0.0104584	0.164054	0.0637495	0.94917	1
ACAT1	493.197	-0.0860967	0.216479	-0.397714	0.690841	1
ACAT2	455.036	-0.321074	0.238466	-1.34641	0.178169	1
ACBD3	3309.76	-0.186674	0.17738	-1.0524	0.292618	1
ACBD4	320.38	0.112995	0.297131	0.380287	0.703732	1
ACBD5	1527.17	-0.0732682	0.181524	-0.403629	0.686485	1
ACBD6	1726.9	0.0754479	0.191657	0.393661	0.693832	1
ACBD7	348.841	0.0161625	0.313518	0.0515522	0.958885	1
ACCS	214.559	-0.111316	0.274346	-0.40575	0.684927	1
ACCSL	11.3038	0.883959	1.00914	0.875955	0.381055	1
ACD	758.319	0.0251889	0.194359	0.1296	0.896883	1
ACE	166.614	0.262579	0.317746	0.826381	0.408588	1
ACE2	42.7845	0.0445665	0.547445	0.0814082	0.935117	1
ACER1	4.24079	-0.175527	1.55099	-0.113171	0.909895	1
ACER2	751.571	0.155606	0.252519	0.616216	0.537752	1
ACER3	2495.37	-0.102969	0.212034	-0.485627	0.627232	1
ACHE	988.466	0.0773191	0.231371	0.334178	0.738246	1
ACIN1	10025.1	-0.0100039	0.166328	-0.0601453	0.95204	1
ACKR1	844.51	-0.0659151	0.201464	-0.32718	0.743532	1
ACKR2	30.0807	0.153582	0.635097	0.241825	0.808916	1
ACKR3	1059.08	0.209548	0.24932	0.840479	0.40064	1
ACKR4	10.7538	-0.378526	0.999378	-0.378762	0.704865	1
ACKR4P1	0.776831	1.74673	3.9197	0.44563	0.655865	1
ACLY	3023.21	-0.131588	0.192802	-0.6825	0.494923	1
ACNATP	0.828106	0.952073	4.08285	0.233188	0.815615	1
ACO1	1385.91	-0.177645	0.183738	-0.966836	0.333626	1
ACO2	3254.76	-0.131495	0.191067	-0.688217	0.491316	1
ACOT1	47.0073	-0.0782768	0.518714	-0.150905	0.88005	1
ACOT11	1223.69	0.144528	0.286842	0.50386	0.61436	1
ACOT12	90.5853	0.276474	0.526226	0.525391	0.599311	1
ACOT13	278.461	0.00401775	0.248036	0.0161982	0.987076	1
ACOT2	71.7414	-0.371764	0.522951	-0.710897	0.477148	1
ACOT4	0.822055	2.55162	3.82754	0.666647	0.504998	1
ACOT6	0.827519	-1.43664	3.4016	-0.422343	0.672775	1
ACOT7	583.039	-0.0567166	0.213298	-0.265903	0.790314	1
ACOT8	747.264	0.0548482	0.201471	0.272238	0.785439	1
ACOT9	601.482	-0.0475733	0.207996	-0.228722	0.819085	1
ACOX1	3535.34	-0.0648786	0.185729	-0.349318	0.72685	1
ACOX2	213.146	0.467868	0.311361	1.50265	0.132928	1
ACOX3	1214.11	-0.0605994	0.188998	-0.320635	0.748487	1
ACOXL	0.73081	-1.66424	4.02449	-0.413528	0.67922	1
ACOXL-AS1	22.3762	0.0147297	0.741195	0.019873	0.984145	1
ACP1	2331.1	-0.0616661	0.201353	-0.306258	0.759408	1
ACP2	1129.95	0.0511202	0.215547	0.237165	0.812529	1
ACP3	17.976	0.495697	0.770317	0.643497	0.519901	1
ACP4	0.322778	-3.28082	4.86806	-0.673947	0.500345	1
ACP5	158.614	-0.409736	0.379782	-1.07887	0.280645	1
ACP6	715.748	0.0398217	0.247825	0.160684	0.872342	1
ACP7	0.90613	-0.391842	3.3099	-0.118385	0.905763	1
ACR	19.0178	0.650814	0.781861	0.832392	0.405188	1
ACRBP	165.64	0.3115	0.332688	0.936314	0.349111	1
ACRP1	10.9418	0.198463	1.05052	0.188919	0.850157	1
ACRV1	8.62037	0.544418	1.08526	0.501649	0.615915	1
ACSBG1	7.28641	-2.70565	1.62587	-1.66412	0.0960879	1
ACSBG2	6.8191	-0.324733	1.40952	-0.230386	0.817792	1
ACSF2	273.429	-0.0335428	0.357635	-0.0937906	0.925275	1
ACSF3	1956.84	0.0424794	0.185615	0.228857	0.81898	1
ACSL1	1656.72	-0.0188949	0.190159	-0.0993637	0.92085	1
ACSL3	5253.79	-0.00953139	0.179019	-0.0532423	0.957539	1
ACSL4	2445.64	-0.295112	0.215235	-1.37112	0.170339	1
ACSL5	0.468649	-1.21385	4.78544	-0.253656	0.799761	1
ACSL6	2516.43	-0.00242684	0.229743	-0.0105633	0.991572	1
ACSL6-AS1	8.10265	-0.478116	1.15229	-0.414926	0.678196	1
ACSM1	3.8537	-0.462745	1.54275	-0.299948	0.764217	1
ACSM2B	0.600685	-1.94524	4.29439	-0.452973	0.650569	1
ACSM3	15.5272	-0.437529	0.807909	-0.541557	0.588124	1
ACSM4	0.230701	-0.851242	4.9329	-0.172564	0.862994	1
ACSM5	6.57814	0.0825488	1.2026	0.0686417	0.945275	1
ACSM5P1	0.539602	0.26122	4.37139	0.0597568	0.952349	1
ACSS1	480.451	-0.0150268	0.285166	-0.0526948	0.957975	1
ACSS2	756.129	-0.0503781	0.210041	-0.239849	0.810447	1
ACSS3	998.174	-0.107598	0.236529	-0.454905	0.649178	1
ACTA1	37.0396	0.524258	0.677311	0.774029	0.438913	1
ACTA2	233.781	-1.04195	0.308684	-3.37544	0.000736965	1
ACTA2-AS1	34.976	-0.00947887	0.619158	-0.0153093	0.987785	1
ACTB	71670.5	-0.0739598	0.212236	-0.348479	0.72748	1
ACTBL2	0.719517	-1.53612	3.56266	-0.431173	0.666343	1
ACTBP11	59.6632	0.240988	0.699148	0.344688	0.730329	1
ACTBP12	0.327004	-2.90724	4.89222	-0.594258	0.55234	1
ACTBP14	12.8137	1.34137	1.04808	1.27984	0.200601	1
ACTBP15	7.67353	0.115436	1.1764	0.0981259	0.921832	1
ACTBP2	0.427554	2.07374	4.89221	0.423887	0.671648	1
ACTBP4	56.4761	0.0825063	0.505383	0.163255	0.870318	1
ACTBP6	0.918248	0.353377	3.51626	0.100498	0.919949	1
ACTBP7	71.8402	0.0807228	0.469072	0.172091	0.863366	1
ACTBP8	0.22786	0.946812	4.98028	0.190112	0.849221	1
ACTC1	19.8383	-0.382853	0.774183	-0.494525	0.620935	1
ACTE1P	2.7854	-0.421693	1.85754	-0.227016	0.820411	1
ACTG1	51571.7	-0.162569	0.204697	-0.794191	0.427084	1
ACTG1P1	93.3719	0.398971	0.353754	1.12782	0.259395	1
ACTG1P10	7.4363	-1.06364	1.19827	-0.88764	0.374735	1
ACTG1P12	48.653	-0.116843	0.588419	-0.198571	0.842598	1
ACTG1P13	0.162594	0	4.99742	0	1	1
ACTG1P14	89.9414	-0.0554993	0.398883	-0.139137	0.889342	1
ACTG1P15	0.963467	0.585167	3.75527	0.155826	0.87617	1
ACTG1P16	6.22044	1.16913	1.33099	0.878393	0.379731	1
ACTG1P17	40.8202	0.509075	0.51346	0.991461	0.321461	1
ACTG1P20	61.0065	-0.0169293	0.44338	-0.0381824	0.969542	1
ACTG1P23	0.743971	-0.276232	4.19015	-0.065924	0.947438	1
ACTG1P24	13.7809	0.196758	0.847101	0.232272	0.816327	1
ACTG1P25	101.997	0.0184667	0.360167	0.0512725	0.959108	1
ACTG1P3	72.6463	-0.306524	0.453222	-0.676322	0.498836	1
ACTG1P9	1.65939	4.76741	2.99852	1.58992	0.111853	1
ACTG2	8.57031	-1.23411	1.33377	-0.925285	0.354818	1
ACTL10	3.32283	-0.90279	1.74808	-0.516446	0.605543	1
ACTL11P	31.1659	-0.0279734	0.656427	-0.0426147	0.966009	1
ACTL6A	571.092	-0.26808	0.242054	-1.10752	0.268069	1
ACTL6B	474.792	0.072026	0.225888	0.318857	0.749835	1
ACTL7B	2.0635	-0.834055	2.34481	-0.355703	0.722063	1
ACTN1	5314.19	-0.109895	0.18036	-0.609308	0.54232	1
ACTN1-DT	8.10483	1.35224	1.10894	1.21941	0.222689	1
ACTN2	167.192	-0.0322145	0.336732	-0.095668	0.923784	1
ACTN3	46.9675	-0.788772	0.552964	-1.42644	0.15374	1
ACTN4	12506.9	-0.069015	0.193422	-0.356811	0.721234	1
ACTN4P2	0.322778	-3.28082	4.86806	-0.673947	0.500345	1
ACTR10	1344.14	-0.202191	0.188489	-1.07269	0.283409	1
ACTR1A	2130.26	-0.0780512	0.18724	-0.416852	0.676787	1
ACTR1B	1904.49	-0.00767229	0.219524	-0.0349496	0.97212	1
ACTR2	4725.12	-0.200668	0.175542	-1.14313	0.252983	1
ACTR3	2875.63	-0.135297	0.172225	-0.785579	0.432114	1
ACTR3-AS1	50.3988	-0.114641	0.491893	-0.233061	0.815714	1
ACTR3B	752.164	-0.0409069	0.22453	-0.182189	0.855434	1
ACTR3BP4	0.681479	-2.43195	4.93309	-0.492988	0.622021	1
ACTR3C	20.72	0.281874	0.706383	0.399039	0.689864	1
ACTR3P3	0.329305	0	4.99742	0	1	1
ACTR5	640.37	-0.180979	0.217666	-0.83145	0.405719	1
ACTR6	480.427	-0.197351	0.219869	-0.897587	0.369406	1
ACTR8	1932.85	-0.0245944	0.195562	-0.125763	0.899919	1
ACTRT3	31.678	-0.322242	0.588383	-0.547674	0.583916	1
ACVR1	1890.1	-0.0265236	0.209797	-0.126425	0.899396	1
ACVR1B	2136.15	-0.000510477	0.16895	-0.00302147	0.997589	1
ACVR1C	26.0927	0.386298	0.745281	0.518325	0.604232	1
ACVR2A	2295.04	-0.0794407	0.17735	-0.447931	0.654203	1
ACVR2B	2252.06	0.0985132	0.169709	0.580484	0.561588	1
ACVR2B-AS1	91.3797	0.226235	0.437046	0.517645	0.604706	1
ACVRL1	52.431	0.308311	0.6392	0.48234	0.629565	1
ACY1	22.2155	0.225384	0.708681	0.318033	0.75046	1
ACY3	0.23864	-2.20113	4.95021	-0.444654	0.65657	1
ACYP1	187.813	0.213884	0.314316	0.680474	0.496204	1
ACYP2	579.024	0.120608	0.232022	0.519815	0.603193	1
ADA	150.527	-0.141907	0.36584	-0.387894	0.698094	1
ADA2	115.946	0.349599	0.401675	0.870353	0.384108	1
ADAD1	0.55183	2.3614	4.87302	0.484586	0.62797	1
ADAD2	4.05447	-0.633017	1.53637	-0.412022	0.680324	1
ADAL	645.39	0.0137868	0.236894	0.058198	0.953591	1
ADAM10	4302.44	-0.161157	0.17105	-0.942162	0.34611	1
ADAM11	644.974	-0.0476348	0.243399	-0.195707	0.84484	1
ADAM12	408.013	-0.233863	0.334195	-0.69978	0.484065	1
ADAM15	1189.2	-0.135194	0.195963	-0.689895	0.49026	1
ADAM17	2790.92	-0.18375	0.165401	-1.11094	0.266595	1
ADAM18	0.15061	0.946826	4.98028	0.190115	0.849219	1
ADAM19	1465.42	-0.0654626	0.289671	-0.225989	0.82121	1
ADAM1B	76.0132	-0.0792802	0.49306	-0.160792	0.872257	1
ADAM20	162.005	0.135947	0.360227	0.377393	0.705882	1
ADAM20P1	249.352	0.200586	0.349558	0.573828	0.566084	1
ADAM21	9.05385	0.305263	1.15179	0.265033	0.790984	1
ADAM22	971.912	0.0105327	0.221319	0.0475906	0.962043	1
ADAM23	1228.6	-0.0889633	0.253732	-0.350619	0.725874	1
ADAM28	128.173	0.226128	0.362553	0.623711	0.532818	1
ADAM29	1.32463	0.85628	2.57242	0.332869	0.739233	1
ADAM30	1.7247	-2.86697	3.12294	-0.918038	0.358599	1
ADAM32	373.472	0.0296154	0.319229	0.0927716	0.926085	1
ADAM33	170.485	0.369799	0.364721	1.01392	0.310619	1
ADAM3B	11.4634	-0.479317	0.992367	-0.483004	0.629093	1
ADAM5	5.73295	-0.261066	1.43231	-0.182269	0.855371	1
ADAM7-AS1	1.32042	0.367882	2.76308	0.133142	0.894081	1
ADAM8	269.693	-0.151101	0.30249	-0.499524	0.61741	1
ADAM9	2747.56	-0.158465	0.180822	-0.87636	0.380834	1
ADAMTS1	4347.07	-0.183964	0.228941	-0.803542	0.421661	1
ADAMTS10	650.747	0.0849157	0.226156	0.375474	0.707308	1
ADAMTS12	666.384	0.0307232	0.301544	0.101887	0.918847	1
ADAMTS13	360.578	0.115598	0.243916	0.473926	0.635553	1
ADAMTS14	37.6879	-0.892326	0.604442	-1.47628	0.139869	1
ADAMTS15	1253.88	-0.262071	0.203264	-1.28931	0.197289	1
ADAMTS16	139.221	-0.164062	0.510298	-0.321502	0.74783	1
ADAMTS16-DT	26.6216	0.51022	0.943758	0.540626	0.588766	1
ADAMTS17	337.162	0.266484	0.255654	1.04236	0.297244	1
ADAMTS18	1734.54	-0.167869	0.289099	-0.580663	0.561468	1
ADAMTS19	246.717	0.355597	1.06305	0.334506	0.737998	1
ADAMTS19-AS1	8.47206	0.288966	1.19792	0.241223	0.809382	1
ADAMTS2	233.041	-0.0821267	0.339256	-0.242079	0.808719	1
ADAMTS20	85.457	0.104309	0.418371	0.249321	0.803112	1
ADAMTS3	1150.69	-0.1239	0.233412	-0.530821	0.595543	1
ADAMTS4	61.0748	0.144869	0.515702	0.280915	0.778775	1
ADAMTS5	495.987	0.655098	0.695948	0.941303	0.346549	1
ADAMTS6	749.924	0.0604411	0.248422	0.2433	0.807773	1
ADAMTS7	1109.3	0.160456	0.240639	0.666793	0.504904	1
ADAMTS7P1	12.6825	-0.264899	0.900923	-0.294031	0.768734	1
ADAMTS7P3	1.12205	-1.51946	3.37232	-0.450569	0.652301	1
ADAMTS7P4	1.22347	2.92454	3.02127	0.967985	0.333052	1
ADAMTS8	53.569	-0.486401	0.487188	-0.998385	0.318093	1
ADAMTS9	201.58	0.308298	0.453554	0.679738	0.496671	1
ADAMTS9-AS1	163.23	0.934216	1.43627	0.650447	0.515403	1
ADAMTS9-AS2	81.3294	0.848412	0.564041	1.50417	0.132539	1
ADAMTSL1	190	0.488852	0.340119	1.4373	0.150633	1
ADAMTSL2	83.5595	0.236736	0.405891	0.583249	0.559725	1
ADAMTSL3	73.5174	0.385886	0.527454	0.731601	0.464412	1
ADAMTSL4	262.365	-0.129218	0.283755	-0.455387	0.648831	1
ADAMTSL4-AS1	173.722	-0.0467193	0.428168	-0.109114	0.913112	1
ADAMTSL4-AS2	152.25	-0.0716636	0.455416	-0.157359	0.874962	1
ADAMTSL5	134.325	0.251083	0.352174	0.712951	0.475876	1
ADAP1	107.339	-0.186225	0.352213	-0.528727	0.596995	1
ADAP2	64.3421	0.242519	0.455468	0.532461	0.594407	1
ADAR	12930.1	-0.0518461	0.163522	-0.317059	0.751199	1
ADARB1	6433.31	0.0149468	0.177811	0.08406	0.933009	1
ADARB2	720.632	0.0413576	0.281532	0.146902	0.883209	1
ADAT1	1311.68	0.040149	0.181863	0.220765	0.825275	1
ADAT2	336.801	-0.126936	0.235238	-0.539609	0.589467	1
ADAT3	77.7224	-0.171468	0.458986	-0.373581	0.708716	1
ADCK1	751.783	0.124996	0.218409	0.572304	0.567116	1
ADCK2	223.51	-0.187236	0.276787	-0.676464	0.498746	1
ADCK5	180.226	0.164532	0.28741	0.572465	0.567007	1
ADCY1	6588.01	-0.0222203	0.240558	-0.0923698	0.926404	1
ADCY10	20.4189	0.196682	0.700213	0.280889	0.778796	1
ADCY10P1	150.484	0.114206	0.314774	0.36282	0.71674	1
ADCY2	1589.06	0.118504	0.20012	0.592166	0.553739	1
ADCY3	358.595	-0.188274	0.257146	-0.732166	0.464067	1
ADCY4	4.43227	1.52238	1.6063	0.947759	0.343252	1
ADCY5	969.188	-0.122769	0.279188	-0.439737	0.660128	1
ADCY6	1176.24	-0.232838	0.190465	-1.22247	0.221528	1
ADCY6-DT	8.89816	0.223143	1.08633	0.20541	0.837252	1
ADCY7	221.398	-0.0424867	0.288482	-0.147277	0.882914	1
ADCY8	365.754	0.299583	0.302923	0.988975	0.322675	1
ADCY9	1229.2	-0.0470897	0.211252	-0.222908	0.823607	1
ADCYAP1	12.2909	0.637791	1.13911	0.559903	0.575545	1
ADCYAP1R1	257.751	0.263411	0.376763	0.699143	0.484462	1
ADD1	12957.8	-0.0539069	0.171037	-0.315176	0.752628	1
ADD2	1780.91	-0.0899608	0.205936	-0.436838	0.662229	1
ADD3	3124.52	0.0486884	0.185335	0.262705	0.792778	1
ADD3-AS1	51.5515	-0.158057	0.554032	-0.285284	0.775426	1
ADGB	16.1387	-0.450585	0.903362	-0.498787	0.617929	1
ADGB-DT	0.822665	-0.664369	3.43922	-0.193174	0.846823	1
ADGRA1	83.98	-0.0435798	0.513714	-0.0848328	0.932394	1
ADGRA1-AS1	8.11318	-0.235146	1.37569	-0.170929	0.864279	1
ADGRA2	3123.37	0.172922	0.189452	0.912751	0.361374	1
ADGRA3	1753	0.0554017	0.196124	0.282483	0.777574	1
ADGRA3P1	3.38199	1.51226	1.81364	0.833822	0.404381	1
ADGRB1	588.116	0.117904	0.217656	0.541699	0.588026	1
ADGRB2	2127.9	-0.0757141	0.199721	-0.379099	0.704614	1
ADGRB3	780.306	0.282217	0.243392	1.15952	0.246244	1
ADGRB3-DT	88.4276	0.555046	0.372523	1.48997	0.136233	1
ADGRD1	15.0443	-0.321139	0.885199	-0.362787	0.716764	1
ADGRD2	6.62537	-0.00395656	1.22084	-0.00324084	0.997414	1
ADGRE1	0.674412	-1.72769	4.61213	-0.374597	0.70796	1
ADGRE2	1.81246	2.18725	2.70255	0.80933	0.418325	1
ADGRE4P	0.483655	-2.32984	4.83048	-0.482319	0.629579	1
ADGRE5	30.8621	-0.877768	0.634276	-1.38389	0.166392	1
ADGRF1	1.42345	-0.275765	3.07066	-0.0898062	0.928441	1
ADGRF2	1.46897	-3.34805	2.97629	-1.12491	0.260628	1
ADGRF3	34.3342	0.276027	0.552249	0.499824	0.617199	1
ADGRF4	1.27827	0.723986	3.164	0.22882	0.819009	1
ADGRF5	1.27021	0.721928	3.71933	0.194102	0.846096	1
ADGRF5P1	2.67477	2.27742	2.03702	1.11802	0.26356	1
ADGRG1	1793.99	-0.247709	0.295779	-0.83748	0.402323	1
ADGRG2	66.3872	-0.342644	0.623388	-0.549649	0.58256	1
ADGRG3	11.7985	-1.62129	1.02498	-1.58177	0.113701	1
ADGRG4	27.5258	0.962972	0.689045	1.39755	0.16225	1
ADGRG5	2.3254	-3.18045	2.2808	-1.39444	0.163184	1
ADGRG6	38.0627	0.464547	0.699497	0.664116	0.506616	1
ADGRG7	1.64059	-1.72619	2.46918	-0.699096	0.484492	1
ADGRL1	5413.85	-0.0095086	0.173323	-0.0548606	0.95625	1
ADGRL1-AS1	101.465	0.204533	0.391611	0.522285	0.601472	1
ADGRL2	5531.96	0.0360104	0.20764	0.173427	0.862316	1
ADGRL3	3310.62	0.0334673	0.216563	0.154538	0.877185	1
ADGRL4	19.1749	-1.08406	1.13212	-0.957551	0.338289	1
ADGRV1	9801.72	-0.0361385	0.21152	-0.170851	0.864341	1
ADH1B	0.322778	-3.28082	4.86806	-0.673947	0.500345	1
ADH4	0.524877	1.72966	4.9206	0.351515	0.725202	1
ADH5	1672.23	-0.155162	0.188861	-0.821567	0.411323	1
ADH5P2	0.245707	-2.90723	4.89223	-0.594255	0.552342	1
ADH5P3	27.3449	0.132319	0.732493	0.180642	0.856649	1
ADH6	0.322778	-3.28082	4.86806	-0.673947	0.500345	1
ADH7	0.385202	-0.851282	4.9329	-0.172572	0.862988	1
ADHFE1	106.418	0.366904	0.385817	0.950978	0.341615	1
ADI1	420.611	-0.243589	0.218826	-1.11316	0.26564	1
ADIG	3.03529	1.60142	1.83182	0.874223	0.381997	1
ADIPOR1	4870.05	-0.0202474	0.188048	-0.107671	0.914257	1
ADIPOR2	1342.65	-0.173255	0.223659	-0.77464	0.438552	1
ADIRF	5.43176	0.119894	1.3906	0.0862176	0.931293	1
ADIRF-AS1	418.608	0.424139	0.305541	1.38816	0.165089	1
ADK	815.53	-0.0215004	0.207096	-0.103818	0.917313	1
ADM	250.021	-0.0236489	0.341097	-0.0693317	0.944726	1
ADM-DT	4.07497	-0.164562	1.59445	-0.10321	0.917797	1
ADM2	90.8837	-0.13024	0.426508	-0.305364	0.760089	1
ADM5	119.99	0.00824094	0.47036	0.0175205	0.986021	1
ADNP	15129.6	-0.0476639	0.164009	-0.290617	0.771345	1
ADNP-AS1	14.8306	0.304364	0.829521	0.366916	0.713682	1
ADNP2	5243.87	-0.00216996	0.174582	-0.0124294	0.990083	1
ADO	1882.94	-0.137367	0.199974	-0.686923	0.492131	1
ADORA1	408.924	-0.0108082	0.389942	-0.0277174	0.977888	1
ADORA2A	29.2127	0.673966	0.642415	1.04911	0.294126	1
ADORA2A-AS1	1.16775	0.203869	2.88087	0.0707666	0.943583	1
ADORA2B	274.572	0.121344	0.29705	0.408497	0.682909	1
ADORA3	0.903727	3.30074	3.7577	0.878394	0.37973	1
ADPGK	1488.22	-0.0543414	0.189619	-0.286583	0.774432	1
ADPGK-AS1	18.759	0.017367	0.762638	0.0227723	0.981832	1
ADPRH	114.648	0.095504	0.334547	0.285473	0.775282	1
ADPRHL1	212.827	-0.436421	0.336559	-1.29672	0.194728	1
ADPRM	641.139	-0.16691	0.209134	-0.798102	0.424811	1
ADPRS	615.612	-0.0790266	0.26312	-0.300345	0.763914	1
ADRA1A	410.098	0.158711	0.373559	0.424863	0.670937	1
ADRA1B	44.3105	0.463546	0.535803	0.865143	0.38696	1
ADRA1D	31.0374	0.640484	0.899198	0.712284	0.476289	1
ADRA2A	39.9697	0.112911	0.637975	0.176983	0.859522	1
ADRA2B	3.65811	0.1362	1.85105	0.07358	0.941345	1
ADRA2C	177.465	0.145415	0.363383	0.40017	0.689032	1
ADRB1	35.9985	-0.176121	0.806839	-0.218285	0.827207	1
ADRB2	116.478	0.417865	0.430826	0.969915	0.332089	1
ADRB3	0.794453	-0.604613	3.52903	-0.171326	0.863968	1
ADRM1	1417.2	-0.122496	0.245381	-0.499208	0.617633	1
ADSL	422.021	0.0850603	0.276921	0.307165	0.758718	1
ADSS1	389.339	-0.00288313	0.225893	-0.0127633	0.989817	1
ADSS2	957.892	-0.047087	0.247372	-0.190349	0.849036	1
ADTRP	8.73958	-0.0709164	1.4111	-0.0502562	0.959918	1
AEBP1	3023.75	0.139834	0.209767	0.666613	0.505019	1
AEBP2	2132.4	-0.0191112	0.173354	-0.110244	0.912216	1
AEN	1520.56	-0.0193733	0.240073	-0.0806977	0.935682	1
AFAP1	3577.24	-0.0865619	0.189011	-0.457973	0.646971	1
AFAP1-AS1	84.3806	-0.410646	0.46939	-0.874851	0.381655	1
AFAP1L1	94.3499	0.280244	0.372674	0.751983	0.452061	1
AFAP1L2	1969.66	-0.0487189	0.178774	-0.272516	0.785225	1
AFDN	9652.7	-0.0767264	0.1952	-0.393065	0.694271	1
AFDN-DT	81.0205	0.100212	0.493638	0.203007	0.83913	1
AFF1	13232.1	0.0991309	0.165803	0.597885	0.549917	1
AFF2	4528.75	0.00883183	0.165254	0.0534441	0.957378	1
AFF2-IT1	12.3477	0.540521	0.957384	0.564581	0.572359	1
AFF3	1597.59	0.00879425	0.187674	0.0468591	0.962626	1
AFF4	23565.3	-0.126326	0.166722	-0.757708	0.448626	1
AFF4-DT	0.477614	-1.5558	4.72157	-0.32951	0.741771	1
AFG1L	543.089	-0.0634582	0.218642	-0.290238	0.771634	1
AFG3L1P	1524.14	0.0412851	0.2013	0.205092	0.8375	1
AFG3L2	1638.25	-0.0378251	0.203092	-0.186246	0.852252	1
AFMID	182.628	0.0138307	0.301322	0.0459	0.96339	1
AFP	0.865072	-0.376866	3.9262	-0.0959874	0.923531	1
AFTPH	3195.76	-0.0769043	0.180468	-0.426139	0.670006	1
AFTPH-DT	40.6256	0.0633217	0.545547	0.11607	0.907597	1
AGA	288.639	0.137557	0.297485	0.462398	0.643796	1
AGA-DT	29.0505	-0.118208	0.670421	-0.176319	0.860044	1
AGAP1	11830.3	-0.0451044	0.199217	-0.226409	0.820883	1
AGAP1-IT1	36.7251	0.0691459	0.574832	0.120289	0.904254	1
AGAP10P	4.8114	-0.447831	1.37688	-0.32525	0.744992	1
AGAP12P	43.4014	-0.0875048	0.681078	-0.12848	0.897769	1
AGAP13P	277.05	-0.00530758	0.258604	-0.020524	0.983625	1
AGAP14P	8.03463	0.238861	1.09396	0.218345	0.82716	1
AGAP2	494.721	0.0422384	0.330056	0.127974	0.89817	1
AGAP2-AS1	49.9039	-0.217267	0.564735	-0.384723	0.700442	1
AGAP3	1536.6	0.0134788	0.187706	0.0718078	0.942755	1
AGAP4	1077.58	0.0573243	0.1891	0.303143	0.761781	1
AGAP5	22.6524	0.0375631	0.694256	0.0541056	0.956851	1
AGAP6	204.726	0.131641	0.325099	0.404926	0.685532	1
AGAP7P	12.6755	0.213315	0.967481	0.220485	0.825494	1
AGAP9	763.49	0.0446228	0.241992	0.184398	0.853701	1
AGBL1	13.3484	-1.24626	0.887287	-1.40457	0.160148	1
AGBL2	94.0322	-0.000950688	0.380866	-0.00249612	0.998008	1
AGBL3	188.245	0.0876657	0.340792	0.257241	0.796993	1
AGBL4	260.393	0.0770828	0.331689	0.232395	0.816232	1
AGBL4-IT1	14.4084	0.340316	0.897718	0.37909	0.704621	1
AGBL5	1519	0.0503876	0.199186	0.252968	0.800293	1
AGBL5-AS1	1.12304	2.33348	3.52496	0.661987	0.507979	1
AGBL5-IT1	4.76174	1.41505	1.64667	0.859339	0.390154	1
AGER	262.583	-0.100203	0.290403	-0.345046	0.73006	1
AGFG1	6945.79	-0.123557	0.16348	-0.755793	0.449774	1
AGFG2	788.73	0.0565778	0.213056	0.265554	0.790583	1
AGGF1	583.848	0.151751	0.210975	0.719285	0.471966	1
AGGF1P1	3.10802	-2.87034	2.68024	-1.07093	0.284203	1
AGGF1P2	2.76997	-4.43405	2.49929	-1.77413	0.0760423	1
AGGF1P3	40.2607	-0.0769386	0.583893	-0.131768	0.895168	1
AGK	1450.04	-0.0947639	0.193697	-0.489237	0.624674	1
AGK-DT	49.251	0.321678	0.553429	0.581246	0.561075	1
AGL	4389.52	-0.0706056	0.172316	-0.409745	0.681993	1
AGMAT	7.81269	1.16104	1.25167	0.927598	0.353616	1
AGMO	9.69958	-0.492878	1.22414	-0.402634	0.687218	1
AGO1	3790.42	-0.0624853	0.170126	-0.367288	0.713404	1
AGO2	6998.92	-0.169209	0.16872	-1.0029	0.315909	1
AGO3	6528.5	-0.0581826	0.178622	-0.32573	0.744628	1
AGO4	2991.42	-0.0350282	0.178821	-0.195884	0.844701	1
AGPAT1	1901.44	-0.038191	0.226172	-0.168858	0.865908	1
AGPAT2	176.412	-0.156711	0.309188	-0.506848	0.612262	1
AGPAT3	5539.97	-0.0540542	0.172639	-0.313105	0.754201	1
AGPAT4	1805.18	0.0379163	0.224036	0.169242	0.865606	1
AGPAT5	1126.68	-0.114803	0.193956	-0.5919	0.553917	1
AGPS	2017.33	-0.133279	0.184792	-0.721239	0.470762	1
AGR2	0.501063	3.03017	4.84052	0.626	0.531315	1
AGR3	0.241903	0	4.99742	0	1	1
AGRN	2886.57	-0.0276825	0.208684	-0.132653	0.894468	1
AGRP	2.60178	0.623662	2.35751	0.264543	0.791362	1
AGT	508.637	0.209818	0.321322	0.652982	0.513768	1
AGTPBP1	5746.59	-0.0779793	0.195925	-0.398007	0.690625	1
AGTR1	2.81192	0.810912	2.04774	0.396003	0.692103	1
AGTRAP	267.33	0.0304661	0.31193	0.0976697	0.922195	1
AGXT	3.25064	-2.14953	2.46112	-0.873394	0.382449	1
AHCTF1	6629.27	-0.165235	0.178457	-0.925912	0.354492	1
AHCTF1P1	38.6785	0.24153	0.595136	0.405841	0.68486	1
AHCY	741.671	-0.0379072	0.246636	-0.153697	0.877849	1
AHCYL1	4621.57	-0.154998	0.177304	-0.87419	0.382015	1
AHCYL2	3314.45	-0.11631	0.197648	-0.58847	0.556217	1
AHCYP2	0.540473	0.563274	4.82458	0.116751	0.907058	1
AHCYP5	0.165615	-1.72565	4.97464	-0.346889	0.728674	1
AHCYP7	3.4417	-0.268323	1.82928	-0.146682	0.883383	1
AHDC1	4492.22	0.0321359	0.176897	0.181665	0.855846	1
AHI1	11459.8	0.0510751	0.245111	0.208375	0.834936	1
AHI1-DT	193.994	0.310922	0.334016	0.930862	0.351925	1
AHNAK	8406.25	-0.125132	0.21234	-0.589303	0.555658	1
AHNAK2	1797.86	-0.186547	0.198705	-0.938811	0.347828	1
AHR	1256.52	-0.141275	0.240507	-0.587404	0.556932	1
AHRR	160.252	-0.395683	0.346138	-1.14314	0.252982	1
AHSA1	1285.08	-0.145745	0.214879	-0.678265	0.497604	1
AHSA2P	1693.99	0.0888315	0.181063	0.49061	0.623702	1
AHSG	0.293126	1.72967	4.9206	0.351517	0.725201	1
AHSP	0.385537	0.407085	4.89746	0.0831217	0.933755	1
AIDA	586.027	-0.251408	0.249323	-1.00836	0.313281	1
AIDAP2	3.0202	-0.916411	1.96406	-0.46659	0.640793	1
AIF1	0.670419	0.735481	3.63349	0.202417	0.83959	1
AIF1L	760.158	-0.0169513	0.238927	-0.0709477	0.943439	1
AIFM1	1715.3	-0.0169323	0.177418	-0.0954372	0.923968	1
AIFM2	225.389	-0.218497	0.284685	-0.767505	0.442781	1
AIFM3	181.626	0.0230517	0.332581	0.0693113	0.944742	1
AIG1	841.064	0.0918006	0.22522	0.407604	0.683565	1
AIM2	304.866	0.166718	0.248896	0.669832	0.502965	1
AIMP1	1543.46	-0.0226522	0.185435	-0.122158	0.902774	1
AIMP1P1	45.9876	-0.349454	0.640139	-0.545902	0.585133	1
AIMP2	580.345	0.164371	0.231841	0.708981	0.478336	1
AIP	493.642	0.00736632	0.237152	0.0310615	0.97522	1
AIPL1	3526.32	-0.0658534	0.261496	-0.251833	0.80117	1
AIRE	6.56736	0.213569	1.20796	0.176802	0.859664	1
AIRN	1.19432	-2.4565	4.07353	-0.603039	0.546483	1
AJAP1	104.559	0.140505	0.439624	0.319603	0.74927	1
AJM1	795.341	-0.0295423	0.225397	-0.131068	0.895721	1
AJUBA	4225.35	-0.128081	0.180591	-0.709231	0.478181	1
AJUBA-DT	86.6259	0.305131	0.390304	0.781777	0.434346	1
AK1	72.1493	0.112382	0.492363	0.22825	0.819452	1
AK2	4226.18	-0.033789	0.17068	-0.197968	0.84307	1
AK2P2	22.1389	0.363609	0.782369	0.464753	0.642108	1
AK3	1596.74	0.039181	0.193743	0.202232	0.839735	1
AK3P3	70.0753	-0.337017	0.46525	-0.724379	0.468833	1
AK3P5	0.587791	3.77021	4.81822	0.78249	0.433927	1
AK4	2311.11	0.103722	0.20111	0.515747	0.606031	1
AK4P1	47.7933	-0.0954321	0.522872	-0.182515	0.855178	1
AK4P3	4.14575	0.653737	1.64625	0.397107	0.691288	1
AK4P4	15.6617	-0.0919095	0.817334	-0.11245	0.910466	1
AK4P6	0.168636	-2.4319	4.93309	-0.492976	0.62203	1
AK5	581.469	0.280412	0.26819	1.04557	0.295759	1
AK6	166.269	-0.141296	0.334152	-0.42285	0.672405	1
AK7	134.815	-0.230823	0.406013	-0.568513	0.569687	1
AK8	276.314	0.128365	0.277187	0.463101	0.643292	1
AK9	864.192	0.0187267	0.196144	0.0954742	0.923938	1
AKAIN1	20.1994	-0.305333	0.833024	-0.366535	0.713966	1
AKAP1	2115.76	0.0543871	0.19222	0.282942	0.777221	1
AKAP1-DT	24.6952	0.401005	0.70712	0.567096	0.570649	1
AKAP10	1858.23	-0.0265456	0.173934	-0.152618	0.878699	1
AKAP11	14845	-0.0904544	0.179133	-0.504956	0.61359	1
AKAP12	15876.6	-0.107218	0.22065	-0.485916	0.627027	1
AKAP13	5298.71	-0.0390342	0.182193	-0.214247	0.830354	1
AKAP13-AS1	0.138625	1.7297	4.9206	0.351523	0.725196	1
AKAP14	2.64184	0.773333	2.39296	0.32317	0.746567	1
AKAP17A	2509.23	-0.0639808	0.211943	-0.301877	0.762746	1
AKAP17BP	6.64659	0.618621	1.34605	0.459583	0.645816	1
AKAP3	91.8732	0.000824316	0.408993	0.00201548	0.998392	1
AKAP4	1.58656	-0.876912	2.54254	-0.344896	0.730172	1
AKAP5	274.098	-0.219068	0.289787	-0.755965	0.44967	1
AKAP6	4396.22	0.0492691	0.186572	0.264075	0.791722	1
AKAP7	670.199	-0.150504	0.270766	-0.555847	0.578316	1
AKAP8	2562.16	-0.10359	0.169161	-0.612377	0.540288	1
AKAP8L	5340.58	-0.0283169	0.168573	-0.16798	0.866599	1
AKAP9	26462.5	-0.126016	0.224297	-0.561826	0.574234	1
AKIP1	178.98	-0.122533	0.283073	-0.432867	0.665112	1
AKIRIN1	3167.92	-0.274846	0.187234	-1.46793	0.142124	1
AKIRIN2	2625.71	-0.167574	0.207924	-0.80594	0.420277	1
AKNA	4646.63	0.056399	0.203747	0.276809	0.781927	1
AKNAD1	1.15516	0.261024	2.94307	0.088691	0.929327	1
AKR1A1	393.908	-0.140163	0.324056	-0.432527	0.665358	1
AKR1B1	851.299	-0.0702466	0.211976	-0.33139	0.74035	1
AKR1B10	2.41049	-0.324443	2.10222	-0.154334	0.877346	1
AKR1B15	1.6659	-1.52037	3.08831	-0.492297	0.622509	1
AKR1B1P1	27.6521	0.0705721	0.701787	0.100561	0.919899	1
AKR1B1P3	11.4718	-0.538015	0.943936	-0.56997	0.568698	1
AKR1B1P7	0.277907	-0.022714	4.93745	-0.00460034	0.996329	1
AKR1C1	103.575	0.066637	0.364325	0.182905	0.854872	1
AKR1C2	132.12	0.103867	0.380201	0.27319	0.784707	1
AKR1C3	109.029	-0.155602	0.39197	-0.396976	0.691385	1
AKR1C4	0.439844	2.71209	4.85415	0.558715	0.576356	1
AKR1C5P	0.242686	-2.20114	4.95021	-0.444655	0.656569	1
AKR1C6P	0.300014	-0.0683932	4.87264	-0.0140362	0.988801	1
AKR1C7P	2.66988	1.70204	2.31133	0.736391	0.461493	1
AKR1C8	1.15911	1.21286	3.2975	0.367813	0.713012	1
AKR1D1	2.95308	0.335704	2.05574	0.1633	0.870282	1
AKR1E2	88.0861	-0.0375195	0.391527	-0.0958288	0.923657	1
AKR7A2	339.795	-0.0755822	0.28496	-0.265238	0.790826	1
AKR7A2P1	1.60667	1.53199	2.65689	0.576608	0.564204	1
AKR7A3	75.4697	0.0828138	0.402526	0.205735	0.836998	1
AKR7L	115.268	-0.0901363	0.368838	-0.244379	0.806937	1
AKT1	3609.41	-0.104708	0.178711	-0.585906	0.557939	1
AKT1S1	1495.92	0.0225091	0.223024	0.100927	0.919609	1
AKT2	3347.46	0.017003	0.171057	0.0993994	0.920821	1
AKT3	6245.95	-0.0872126	0.16184	-0.53888	0.58997	1
AKT3-IT1	28.1292	0.0761499	0.645518	0.117967	0.906094	1
AKTIP	1012.82	-0.0899747	0.194016	-0.46375	0.642827	1
ALAD	1467.91	-0.0031792	0.200307	-0.0158716	0.987337	1
ALAS1	2572.96	-0.134453	0.215055	-0.6252	0.53184	1
ALB	15.4927	0.773314	0.898892	0.860297	0.389626	1
ALCAM	1143.84	-0.217827	0.272595	-0.799087	0.42424	1
ALDH16A1	150.858	0.198079	0.318657	0.621607	0.5342	1
ALDH18A1	1969.71	-0.0535706	0.209615	-0.255566	0.798286	1
ALDH1A1	200.749	-0.2655	0.459024	-0.578402	0.562993	1
ALDH1A2	132.484	-0.0579481	0.338753	-0.171063	0.864174	1
ALDH1A3	149.922	0.333863	1.1556	0.28891	0.77265	1
ALDH1A3-AS1	3.68519	0.913489	1.72891	0.52836	0.59725	1
ALDH1B1	209.808	-0.349615	0.339238	-1.03059	0.302734	1
ALDH1L1	67.7133	-0.128006	0.436803	-0.293051	0.769483	1
ALDH1L1-AS1	2.07624	-1.31813	2.54459	-0.518013	0.604449	1
ALDH1L1-AS2	4.62211	0.00436252	1.51273	0.00288387	0.997699	1
ALDH1L2	319.927	0.233477	0.330768	0.705864	0.480273	1
ALDH2	1160.57	-0.106533	0.22542	-0.4726	0.636499	1
ALDH3A1	8.76668	-0.935699	1.28029	-0.730846	0.464873	1
ALDH3A2	2826.72	-0.052186	0.190398	-0.27409	0.784016	1
ALDH3B1	49.2631	0.0367335	0.511022	0.0718823	0.942696	1
ALDH3B2	0.15363	-0.375754	4.95742	-0.0757963	0.939581	1
ALDH4A1	580.499	-0.0980841	0.228288	-0.429652	0.667449	1
ALDH5A1	1083.22	0.109614	0.187141	0.585728	0.558058	1
ALDH6A1	1596.9	-0.0197134	0.180535	-0.109194	0.913049	1
ALDH7A1	1318.23	0.0630054	0.199718	0.315472	0.752404	1
ALDH7A1P1	10.4274	0.426824	1.00659	0.424028	0.671545	1
ALDH7A1P4	0.311216	0.946805	4.98028	0.190111	0.849222	1
ALDH8A1	174.718	0.2206	0.315654	0.698868	0.484635	1
ALDH9A1	709.14	-0.0838753	0.242176	-0.346341	0.729087	1
ALDOA	393.175	-0.411489	0.272566	-1.50968	0.131124	1
ALDOB	2.05021	-0.539459	2.32885	-0.231642	0.816816	1
ALDOC	4070.17	-0.130866	0.259079	-0.505121	0.613474	1
ALG1	829.665	-0.0999047	0.206401	-0.484032	0.628363	1
ALG10	555.719	-0.0482631	0.217818	-0.221575	0.824644	1
ALG10B	1134.86	0.0248294	0.195983	0.126692	0.899184	1
ALG11	830.017	0.0916838	0.199044	0.460621	0.64507	1
ALG12	982.753	-0.0728671	0.20602	-0.35369	0.723571	1
ALG13	3432.85	0.144848	0.187121	0.77409	0.438878	1
ALG13-AS1	0.138625	1.7297	4.9206	0.351523	0.725196	1
ALG14	302.892	0.290131	0.25238	1.14958	0.250316	1
ALG14-AS1	0.591982	1.29609	4.85063	0.267201	0.789314	1
ALG1L10P	6.8847	-0.470898	1.24366	-0.378639	0.704956	1
ALG1L11P	21.3467	0.485459	0.699625	0.693885	0.487754	1
ALG1L12P	2.22695	3.91986	2.48822	1.57537	0.115171	1
ALG1L13P	1.59282	0.95219	2.72851	0.348978	0.727106	1
ALG1L15P	0.138625	1.7297	4.9206	0.351523	0.725196	1
ALG1L1P	27.4814	0.255585	0.697643	0.366355	0.714101	1
ALG1L2	15.0939	0.710707	0.837979	0.84812	0.396371	1
ALG1L3P	0.245707	-2.90723	4.89223	-0.594255	0.552342	1
ALG1L5P	0.915444	-1.10648	3.90018	-0.283701	0.77664	1
ALG1L6P	2.25278	1.33089	2.22581	0.597937	0.549882	1
ALG1L8P	9.02142	0.467194	1.21268	0.385257	0.700047	1
ALG1L9P	2.53778	0.587382	1.94261	0.302368	0.762372	1
ALG2	1596.08	-0.194197	0.191436	-1.01442	0.31038	1
ALG3	982.343	0.0267458	0.255941	0.1045	0.916773	1
ALG3P1	12.7224	0.278355	0.888735	0.313203	0.754126	1
ALG5	671.119	0.189618	0.234687	0.807959	0.419114	1
ALG6	220.618	0.0182049	0.284924	0.0638939	0.949055	1
ALG8	906.824	-0.0926764	0.197296	-0.469733	0.638546	1
ALG9	688.75	-0.00541326	0.205579	-0.0263317	0.978993	1
ALG9-IT1	15.0954	0.21952	0.881177	0.249121	0.803267	1
ALK	451.126	0.239566	0.295037	0.811989	0.416798	1
ALKAL1	2.53225	-0.379251	2.92467	-0.129673	0.896825	1
ALKAL2	7.34977	1.41419	1.29977	1.08803	0.276581	1
ALKBH1	1688.6	-0.0665655	0.21632	-0.307718	0.758297	1
ALKBH2	272.099	-0.405734	0.283111	-1.43313	0.151821	1
ALKBH3	887.589	0.117391	0.207911	0.564622	0.572331	1
ALKBH4	240.977	-0.00693223	0.289765	-0.0239236	0.980914	1
ALKBH5	4142.51	-0.0186512	0.215367	-0.086602	0.930988	1
ALKBH6	69.078	0.0562811	0.45105	0.124778	0.900699	1
ALKBH7	239.558	-0.106454	0.339834	-0.313253	0.754088	1
ALKBH8	526.882	-0.106868	0.23086	-0.462915	0.643425	1
ALLC	2.16928	-2.51	2.43357	-1.0314	0.302352	1
ALMS1	10956.1	-0.0474133	0.173066	-0.27396	0.784115	1
ALMS1-IT1	108.342	0.36592	0.367809	0.994865	0.319802	1
ALMS1P1	211.328	0.2091	0.292975	0.713714	0.475404	1
ALOX12	1.3257	0.035102	3.65761	0.00959698	0.992343	1
ALOX12-AS1	359.925	-0.0579997	0.300339	-0.193114	0.84687	1
ALOX12B	18.4927	0.581254	0.83618	0.695131	0.486973	1
ALOX12P1	37.9963	0.468962	0.6115	0.766905	0.443138	1
ALOX12P2	10.3158	0.36639	1.02248	0.358334	0.720093	1
ALOX15	39.4287	-0.695204	0.643402	-1.08051	0.279914	1
ALOX15B	7.2625	1.15623	1.28653	0.898718	0.368803	1
ALOX15P1	20.1493	-0.334114	0.732847	-0.455913	0.648452	1
ALOX15P2	0.874411	1.3931	4.14087	0.336426	0.73655	1
ALOX5	10.5707	-0.179763	1.11047	-0.16188	0.871401	1
ALOX5AP	0.619085	2.76395	4.63863	0.595855	0.551272	1
ALOXE3	37.0983	-0.554161	0.6028	-0.919311	0.357933	1
ALPG	1.35474	-1.22942	2.71386	-0.453013	0.650539	1
ALPI	0.230701	-0.851242	4.9329	-0.172564	0.862994	1
ALPK1	385.98	0.189078	0.305412	0.619093	0.535855	1
ALPK2	287.772	0.165876	0.349266	0.474928	0.634839	1
ALPK3	607.9	-0.0913984	0.304251	-0.300405	0.763868	1
ALPL	45.8818	-0.300285	0.530378	-0.566171	0.571278	1
ALPP	4.39515	-0.252433	1.7414	-0.14496	0.884743	1
ALS2	5956.67	-0.122289	0.175951	-0.695014	0.487046	1
ALS2CL	42.3418	0.583012	0.618298	0.942931	0.345716	1
ALX1	2.79114	1.18315	2.12026	0.558022	0.57683	1
ALX3	4.39601	1.79114	1.83043	0.978535	0.32781	1
ALX4	4.47778	-0.575769	1.64778	-0.34942	0.726774	1
ALYREF	438.712	-0.0585636	0.30108	-0.194511	0.845775	1
AMACR	38.7652	-0.0720325	0.598868	-0.120281	0.90426	1
AMBP	1.34614	-2.59885	3.03232	-0.857052	0.391416	1
AMBRA1	3805.76	-0.111861	0.184992	-0.604679	0.545392	1
AMD1	5085.68	-0.170082	0.178456	-0.953072	0.340554	1
AMD1P1	7.92503	0.317103	1.17605	0.269634	0.787442	1
AMD1P3	2.66975	0.68766	1.87584	0.366588	0.713926	1
AMDHD1	50.9077	-0.253794	0.536542	-0.473018	0.636201	1
AMDHD2	373.972	0.00119174	0.260063	0.00458249	0.996344	1
AMELX	3.24786	-1.55412	2.52771	-0.614833	0.538665	1
AMER1	1199.35	0.119644	0.182699	0.65487	0.512551	1
AMER2	6116.37	-0.028764	0.174487	-0.164848	0.869063	1
AMER3	703.078	0.0116829	0.2221	0.0526018	0.958049	1
AMFR	3357.39	-0.176135	0.193774	-0.908972	0.363365	1
AMH	573.724	0.0104243	0.214647	0.0485648	0.961266	1
AMHR2	2.49624	-1.23373	2.05677	-0.59984	0.548613	1
AMIGO1	1042.1	0.0740644	0.207112	0.357606	0.720638	1
AMIGO2	247.312	0.208952	0.309189	0.675809	0.499162	1
AMIGO3	0.165615	-1.72565	4.97464	-0.346889	0.728674	1
AMMECR1	1170.28	0.06857	0.213456	0.321237	0.748031	1
AMMECR1-IT1	5.78058	0.28916	1.34561	0.214891	0.829852	1
AMMECR1L	2880.48	-0.195136	0.18515	-1.05394	0.291912	1
AMMECR1LP1	9.27344	-0.698961	1.07113	-0.652546	0.514049	1
AMN	91.3901	-0.0224447	0.483601	-0.0464116	0.962982	1
AMN1	755.511	0.104735	0.2039	0.513657	0.607492	1
AMOT	1113.64	0.0488866	0.28687	0.170414	0.864685	1
AMOTL1	1714.7	-0.121142	0.213199	-0.568211	0.569891	1
AMOTL2	11738.1	-0.0916587	0.184716	-0.496215	0.619742	1
AMPD1	1.23113	-0.0734413	2.74867	-0.0267189	0.978684	1
AMPD2	2284.92	0.0933536	0.246596	0.378569	0.705008	1
AMPD3	1664.12	0.0507133	0.183198	0.276823	0.781916	1
AMPH	2181.25	-0.0498485	0.196241	-0.254017	0.799482	1
AMT	10.291	0.0787575	1.07882	0.0730034	0.941803	1
AMY1C	0.273681	-0.498188	4.91284	-0.101405	0.919229	1
AMY2A	2.75447	1.66008	2.37873	0.697883	0.48525	1
AMY2B	499.135	0.063639	0.27354	0.23265	0.816033	1
AMZ1	141.954	-0.60097	0.511981	-1.17381	0.24047	1
AMZ2	1928.9	0.0243621	0.19653	0.123961	0.901346	1
AMZ2P1	531.732	0.0354491	0.245088	0.144638	0.884996	1
AMZ2P3	0.354978	-0.498217	4.91284	-0.101411	0.919224	1
ANAPC1	3618.86	-0.102635	0.170357	-0.602471	0.54686	1
ANAPC10	325.712	-0.207468	0.282709	-0.733856	0.463036	1
ANAPC10P1	33.5898	-0.918079	0.615781	-1.49092	0.135983	1
ANAPC11	294.199	-0.134794	0.312529	-0.431302	0.666249	1
ANAPC13	1560.54	-0.118586	0.20713	-0.572517	0.566972	1
ANAPC15	388.264	0.0410581	0.242592	0.169247	0.865602	1
ANAPC16	1113.89	0.119698	0.193677	0.61803	0.536555	1
ANAPC1P1	10.0985	-1.06628	1.11567	-0.955733	0.339207	1
ANAPC1P3	0.929926	-2.50666	3.40625	-0.735901	0.461791	1
ANAPC1P4	6.74492	-0.711363	1.45886	-0.487616	0.625822	1
ANAPC1P5	0.239845	0	4.99742	0	1	1
ANAPC1P6	0.419552	0.521131	4.79617	0.108656	0.913476	1
ANAPC2	1418.14	-0.112994	0.199413	-0.566634	0.570963	1
ANAPC4	1297.77	-0.0210109	0.185211	-0.113443	0.909679	1
ANAPC5	2715.62	-0.00813867	0.167866	-0.0484831	0.961331	1
ANAPC7	1489.1	0.0177836	0.180025	0.0987844	0.921309	1
ANG	17.9325	-0.0825478	1.01506	-0.0813234	0.935185	1
ANGEL1	1949.83	0.142705	0.190095	0.750704	0.452831	1
ANGEL2	1806.77	0.132465	0.186258	0.711191	0.476966	1
ANGPT1	12.938	-1.43333	1.32739	-1.07981	0.280228	1
ANGPT2	7.8497	0.596658	1.14855	0.519487	0.603421	1
ANGPT4	17.3265	0.369811	0.746091	0.495665	0.620131	1
ANGPTL1	623.975	-0.223647	0.331746	-0.674152	0.500214	1
ANGPTL2	346.904	0.244122	0.324869	0.751448	0.452383	1
ANGPTL4	188.423	-0.074914	0.457468	-0.163758	0.869922	1
ANGPTL5	0.543905	-0.0684501	4.87264	-0.0140478	0.988792	1
ANGPTL6	8.42374	-0.68205	1.12819	-0.604554	0.545476	1
ANGPTL7	7.29484	-0.251843	1.24408	-0.202433	0.839579	1
ANGPTL8	2.23484	0.334149	2.47532	0.134992	0.892618	1
ANK1	1070.03	-0.0756275	0.305927	-0.247208	0.804747	1
ANK2	19345.5	0.0314366	0.211027	0.148969	0.881578	1
ANK2-AS1	3.29629	1.28231	1.70837	0.750606	0.45289	1
ANK3	12029.6	0.0681425	0.248926	0.273746	0.78428	1
ANK3-DT	0.953244	0.998988	3.46852	0.288016	0.773335	1
ANKAR	383.287	-0.0949228	0.247929	-0.382863	0.701821	1
ANKDD1A	615.099	-0.0150204	0.291856	-0.0514653	0.958955	1
ANKDD1B	67.4068	-0.0152208	0.424088	-0.0358907	0.97137	1
ANKEF1	485.936	0.0296433	0.233182	0.127125	0.898841	1
ANKFN1	135.824	-0.0877083	0.902211	-0.0972149	0.922556	1
ANKFY1	4690.45	-0.0950307	0.169249	-0.561484	0.574467	1
ANKH	2828.48	0.0475868	0.216178	0.220128	0.825771	1
ANKH-DT	2.37422	-0.899831	2.16629	-0.415379	0.677864	1
ANKHD1	235.659	-0.0525787	0.336222	-0.156381	0.875733	1
ANKHD1-DT	57.2139	0.33554	0.45917	0.730753	0.46493	1
ANKHD1-EIF4EBP3	125.088	0.0909349	0.338449	0.268681	0.788175	1
ANKIB1	3529.77	-0.0928966	0.168455	-0.551464	0.581316	1
ANKK1	98.7627	0.318779	0.356169	0.89502	0.370776	1
ANKLE1	110.969	-0.198116	0.37989	-0.521509	0.602012	1
ANKLE2	2757.8	-0.145203	0.177645	-0.817377	0.413713	1
ANKMY1	733.942	0.0101589	0.218117	0.0465753	0.962852	1
ANKMY2	514.854	-0.0692894	0.222911	-0.31084	0.755923	1
ANKRA2	763.16	0.0338419	0.222106	0.152368	0.878897	1
ANKRD1	97.2877	0.465177	0.576219	0.807293	0.419498	1
ANKRD10	3549.43	-0.120019	0.177211	-0.677267	0.498237	1
ANKRD10-IT1	376.468	0.00303018	0.283344	0.0106944	0.991467	1
ANKRD11	8702.66	-0.127078	0.172286	-0.737596	0.46076	1
ANKRD11P2	4.29224	0.275329	1.53043	0.179903	0.857228	1
ANKRD12	11325.7	-0.101131	0.188579	-0.536277	0.591767	1
ANKRD13A	2569.09	-0.0970071	0.172711	-0.561672	0.57434	1
ANKRD13B	915.853	0.0302009	0.196713	0.153528	0.877982	1
ANKRD13C	3726.57	-0.152499	0.165846	-0.919523	0.357822	1
ANKRD13D	626.326	-0.0892994	0.222378	-0.401566	0.688003	1
ANKRD16	574.216	-0.125481	0.219621	-0.571352	0.567761	1
ANKRD17	20854.8	-0.00285993	0.158267	-0.0180703	0.985583	1
ANKRD17-DT	73.9243	0.207931	0.416183	0.499614	0.617347	1
ANKRD18A	97.4962	0.27364	0.383173	0.714143	0.475139	1
ANKRD18B	23.2252	-0.209026	0.711919	-0.293609	0.769057	1
ANKRD18CP	26.9095	0.203526	0.65054	0.312857	0.754389	1
ANKRD18DP	0.230701	-0.851242	4.9329	-0.172564	0.862994	1
ANKRD19P	1.80246	-0.588981	2.25868	-0.260763	0.794275	1
ANKRD2	17.8954	-0.815044	0.798675	-1.02049	0.307494	1
ANKRD20A1	71.0725	0.313848	0.449319	0.698498	0.484866	1
ANKRD20A11P	19.65	-1.6933	1.30499	-1.29756	0.194439	1
ANKRD20A18P	4.14066	1.35543	1.70406	0.795413	0.426373	1
ANKRD20A19P	3.51055	2.25479	1.96107	1.14978	0.250235	1
ANKRD20A21P	18.9828	0.218579	0.711542	0.307191	0.758698	1
ANKRD20A2P	0.162594	0	4.99742	0	1	1
ANKRD20A3P	15.969	0.275872	0.828276	0.333067	0.739083	1
ANKRD20A4P	84.3288	-0.23404	0.392156	-0.596802	0.550639	1
ANKRD20A5P	125.277	0.227632	0.390182	0.5834	0.559624	1
ANKRD20A7P	40.5783	0.764399	0.52825	1.44704	0.147886	1
ANKRD20A8P	1.93325	-0.443693	2.14638	-0.206717	0.836231	1
ANKRD20A9P	0.845672	-1.59748	3.87462	-0.412293	0.680125	1
ANKRD22	0.146563	0.946828	4.98028	0.190115	0.849219	1
ANKRD23	105.076	0.368589	0.362169	1.01772	0.308809	1
ANKRD24	349.468	0.0729222	0.239532	0.304436	0.760796	1
ANKRD26	2391.91	-0.0797127	0.211347	-0.377165	0.706051	1
ANKRD26P1	2.66834	-0.781919	2.06031	-0.379516	0.704305	1
ANKRD26P4	62.4538	0.151467	0.519009	0.291839	0.77041	1
ANKRD27	1753.12	0.0638238	0.227355	0.280724	0.778922	1
ANKRD28	3060.11	-0.140615	0.169757	-0.828329	0.407484	1
ANKRD29	72.8092	-0.352758	0.490769	-0.718787	0.472272	1
ANKRD30B	86.5505	-0.543642	0.456467	-1.19098	0.233663	1
ANKRD30BL	3.17256	0.889481	2.02708	0.438799	0.660807	1
ANKRD30BP1	0.39332	-1.72566	4.97464	-0.346891	0.728673	1
ANKRD30BP3	0.168636	-2.4319	4.93309	-0.492976	0.62203	1
ANKRD31	211.975	0.00974909	0.30726	0.0317291	0.974688	1
ANKRD33	1175.51	0.100464	0.272457	0.368732	0.712327	1
ANKRD33B	13417.6	-0.0421649	0.233857	-0.180302	0.856915	1
ANKRD33BP10	0.158548	0	4.99742	0	1	1
ANKRD33BP7	1.47431	0.274067	2.74124	0.099979	0.920361	1
ANKRD34A	368.761	-0.159756	0.259028	-0.616752	0.537399	1
ANKRD34B	25.7791	0.31106	1.0356	0.300368	0.763897	1
ANKRD34C	25.9749	0.710358	0.748478	0.94907	0.342585	1
ANKRD34C-AS1	6.85834	0.930787	1.44353	0.644799	0.519057	1
ANKRD35	17.7142	-0.615616	0.881486	-0.698384	0.484937	1
ANKRD36	4412.27	-0.011567	0.254543	-0.0454421	0.963755	1
ANKRD36B	886.703	-0.0364857	0.262942	-0.13876	0.88964	1
ANKRD36BP2	20.0083	0.681734	0.773892	0.880917	0.378363	1
ANKRD36C	3245.2	0.023357	0.247001	0.0945625	0.924662	1
ANKRD37	99.1639	0.0231532	0.38628	0.0599389	0.952204	1
ANKRD39	195.001	-0.237725	0.298073	-0.797537	0.425139	1
ANKRD40	3042.24	0.0641928	0.183532	0.349764	0.726515	1
ANKRD42	795.548	-0.112076	0.198393	-0.56492	0.572128	1
ANKRD42-DT	286.342	0.156364	0.263475	0.593469	0.552868	1
ANKRD44	649.362	0.0837227	0.240397	0.348268	0.727639	1
ANKRD44-DT	0.404255	-2.90726	4.89222	-0.594261	0.552338	1
ANKRD44-IT1	36.4718	-0.172583	0.605096	-0.285215	0.775479	1
ANKRD45	249.172	0.245133	0.280655	0.873431	0.382428	1
ANKRD46	938.816	-0.0602484	0.208236	-0.289328	0.772331	1
ANKRD49	780.563	-0.173125	0.198028	-0.874245	0.381985	1
ANKRD49P1	50.8844	0.0046271	0.489499	0.00945274	0.992458	1
ANKRD49P2	14.568	1.07519	1.05613	1.01805	0.308655	1
ANKRD49P3	4.0879	-1.20051	1.71952	-0.698166	0.485073	1
ANKRD50	2104.94	-0.0715436	0.191785	-0.37304	0.709119	1
ANKRD52	6719.85	-0.027219	0.169068	-0.160994	0.872098	1
ANKRD53	186.157	-0.0682509	0.296135	-0.230472	0.817725	1
ANKRD54	1544.97	0.00179316	0.219978	0.00815154	0.993496	1
ANKRD55	29.9886	-0.256426	0.632122	-0.405658	0.684994	1
ANKRD6	1082.7	0.171681	0.188523	0.910665	0.362472	1
ANKRD60	0.39332	-1.72566	4.97464	-0.346891	0.728673	1
ANKRD61	8.35026	-0.0436927	1.26923	-0.0344245	0.972539	1
ANKRD63	12.1922	1.12219	1.52758	0.734619	0.462572	1
ANKRD65	27.0241	0.0591808	0.62985	0.0939601	0.925141	1
ANKRD65-AS1	0.703402	1.43299	4.06691	0.352355	0.724572	1
ANKRD66	0.273681	-0.498188	4.91284	-0.101405	0.919229	1
ANKRD7	41.9443	-0.469207	0.512466	-0.915586	0.359884	1
ANKRD9	290.136	0.0968441	0.263615	0.36737	0.713343	1
ANKS1A	3580.73	-0.0244969	0.191896	-0.127658	0.89842	1
ANKS1B	1120.26	0.187963	0.22263	0.844287	0.398509	1
ANKS3	1164.8	-0.125818	0.19194	-0.655505	0.512143	1
ANKS4B	0.649961	-3.91077	4.1452	-0.943444	0.345454	1
ANKS6	786.659	0.0552728	0.215091	0.256974	0.797199	1
ANKUB1	3.27234	2.92917	2.33002	1.25714	0.208702	1
ANKZF1	1230.47	0.0765356	0.188746	0.405496	0.685113	1
ANLN	116.339	-0.138104	0.402813	-0.342849	0.731712	1
ANO1	17.0191	-0.692863	0.83681	-0.827982	0.407681	1
ANO10	885.483	0.0138306	0.23035	0.0600417	0.952122	1
ANO2	2421	0.086317	0.23419	0.368577	0.712443	1
ANO3	213.652	0.16821	0.317183	0.530325	0.595887	1
ANO4	88.8781	-0.0932541	0.427492	-0.218142	0.827318	1
ANO5	842.006	0.00599611	0.284663	0.0210639	0.983195	1
ANO6	1509.43	-0.130449	0.261118	-0.499578	0.617372	1
ANO7	153.602	0.228664	0.322777	0.708428	0.47868	1
ANO7L1	178.474	0.0840685	0.336137	0.250102	0.802509	1
ANO8	483.783	-0.0249252	0.245829	-0.101393	0.919239	1
ANO9	79.2228	0.481777	0.520582	0.925459	0.354727	1
ANOS1	2589.04	-0.0279366	0.254923	-0.109588	0.912736	1
ANP32A	2294.51	-0.0551816	0.176924	-0.311894	0.755121	1
ANP32AP1	0.224583	2.36141	4.87302	0.484589	0.627968	1
ANP32B	939.547	-0.188055	0.20774	-0.90524	0.365338	1
ANP32BP1	0.392513	0.946797	4.98028	0.190109	0.849224	1
ANP32C	41.4565	0.293677	0.566519	0.518389	0.604187	1
ANP32D	2.88955	2.02525	2.07698	0.975092	0.329515	1
ANP32E	2335.84	-0.165105	0.170896	-0.966111	0.333989	1
ANPEP	33.8952	0.0571634	0.696423	0.0820815	0.934582	1
ANTKMT	147.554	-0.135128	0.323399	-0.417836	0.676067	1
ANTXR1	2947.35	0.0199497	0.232089	0.0859574	0.9315	1
ANTXR2	495.934	0.0475545	0.28724	0.165557	0.868506	1
ANTXRL	8.65925	-0.954717	1.19154	-0.801248	0.422988	1
ANTXRLP1	1.24045	-1.2327	2.79285	-0.441377	0.65894	1
ANXA1	741.839	-0.780003	0.275435	-2.8319	0.00462725	1
ANXA11	448.722	-0.0771831	0.2251	-0.342884	0.731686	1
ANXA2	1571.91	-0.542991	0.327543	-1.65777	0.0973637	1
ANXA2P1	0.154501	0	4.99742	0	1	1
ANXA2P2	8.02397	-0.649384	1.36253	-0.476601	0.633647	1
ANXA2P3	0.463503	0	4.99742	0	1	1
ANXA2R	29.8427	-0.390411	0.623374	-0.626287	0.531126	1
ANXA2R-AS1	71.2677	0.58755	0.550061	1.06816	0.28545	1
ANXA2R-OT1	40.7239	0.415553	0.676	0.614723	0.538738	1
ANXA3	14.6717	-0.282219	0.9667	-0.29194	0.770332	1
ANXA4	377.994	-0.00524118	0.252507	-0.0207566	0.98344	1
ANXA5	3436.03	-0.306742	0.203182	-1.50969	0.131122	1
ANXA6	948.67	-0.105239	0.233197	-0.451286	0.651783	1
ANXA7	1382.89	0.00932745	0.180067	0.0517998	0.958688	1
ANXA8	6.07857	0.443968	1.32626	0.334753	0.737811	1
ANXA8L1	0.970738	1.03361	3.28422	0.314719	0.752975	1
ANXA9	7.14498	-0.181184	1.2255	-0.147845	0.882465	1
AOAH	16.7787	-0.451968	0.83301	-0.542572	0.587425	1
AOAH-IT1	0.493958	0	4.99742	0	1	1
AOC1	0.645556	-4.29695	4.82624	-0.890331	0.373288	1
AOC2	2301.61	0.498118	0.814335	0.611686	0.540745	1
AOC3	1714.36	0.27264	0.804518	0.338886	0.734696	1
AOC4P	36.5059	0.0348519	0.754684	0.0461807	0.963166	1
AOPEP	1553.57	-0.0420586	0.195825	-0.214776	0.829942	1
AOX1	18.7963	-0.0892831	0.931213	-0.0958783	0.923617	1
AOX3P	0.384511	-0.299202	4.85525	-0.0616244	0.950862	1
AP1AR	711.215	-0.307687	0.203947	-1.50866	0.131386	1
AP1AR-DT	32.1308	-0.257481	0.723228	-0.356016	0.721829	1
AP1B1	5145.52	-0.0775741	0.178374	-0.434896	0.663638	1
AP1B1P1	1.23561	-0.106293	2.80725	-0.0378637	0.969796	1
AP1G1	12360.8	-0.0757738	0.165737	-0.457193	0.647532	1
AP1G2	1310.33	0.119532	0.186469	0.64103	0.521503	1
AP1G2-AS1	253.512	-0.00157081	0.267726	-0.00586722	0.995319	1
AP1M1	2807.96	-0.0770084	0.184949	-0.416376	0.677135	1
AP1M2	3.32298	0.130552	1.79477	0.0727398	0.942013	1
AP1M2P1	14.9323	-0.143696	0.908697	-0.158134	0.874351	1
AP1S1	498.494	-0.237362	0.252687	-0.939349	0.347552	1
AP1S2	2361.27	-0.123479	0.18959	-0.651296	0.514856	1
AP1S2P1	0.551109	1.86503	4.39803	0.424059	0.671523	1
AP1S3	73.5552	-0.00711901	0.452294	-0.0157398	0.987442	1
AP2A1	3769.88	-0.130645	0.168628	-0.77475	0.438487	1
AP2A2	4149.31	-0.0449876	0.169999	-0.264635	0.791291	1
AP2B1	10089.1	-0.0343407	0.172481	-0.199098	0.842186	1
AP2B1P1	2.12881	-3.74909	2.53544	-1.47867	0.139227	1
AP2M1	3742.18	-0.140291	0.175167	-0.800901	0.423189	1
AP2S1	385.805	-0.273624	0.313352	-0.873217	0.382545	1
AP3B1	2397.85	-0.150356	0.174697	-0.860666	0.389422	1
AP3B2	2922.58	0.0330621	0.191714	0.172455	0.86308	1
AP3D1	9564.97	-0.150986	0.189522	-0.796671	0.425642	1
AP3M1	2971.63	-0.0824564	0.174	-0.473887	0.63558	1
AP3M2	1633.73	-0.0445339	0.171684	-0.259395	0.79533	1
AP3S1	748.324	-0.145837	0.204262	-0.713971	0.475245	1
AP3S2	1526.29	-0.042765	0.184169	-0.232205	0.816378	1
AP4B1	838.584	-0.026797	0.204843	-0.130817	0.89592	1
AP4B1-AS1	7.38166	-0.25826	1.24011	-0.208255	0.83503	1
AP4E1	1771.13	-0.101521	0.179339	-0.566086	0.571335	1
AP4M1	336.632	-0.0121002	0.27533	-0.0439481	0.964946	1
AP4S1	571.62	0.0993344	0.236747	0.419581	0.674792	1
AP5B1	1841.25	-0.0674278	0.201127	-0.33525	0.737436	1
AP5M1	3069.68	-0.0559133	0.171716	-0.325615	0.744716	1
AP5S1	764.616	0.122742	0.227203	0.540229	0.589039	1
AP5Z1	1225.59	-0.044943	0.188671	-0.238208	0.81172	1
APAF1	713.698	0.0359609	0.216111	0.1664	0.867842	1
APBA1	1851.44	0.0537349	0.196824	0.273011	0.784845	1
APBA2	519.592	-0.0988031	0.245439	-0.402557	0.687274	1
APBA3	696.18	0.0685395	0.213223	0.321445	0.747873	1
APBB1	2078.76	-0.0856445	0.175805	-0.487156	0.626148	1
APBB1IP	1.62001	-2.09503	2.93822	-0.713025	0.47583	1
APBB2	2729.75	-0.0646154	0.177706	-0.363609	0.71615	1
APBB3	987.961	0.208166	0.195638	1.06404	0.287312	1
APC	13054.9	-0.101734	0.185407	-0.548705	0.583208	1
APC2	2726.08	-0.0635025	0.189163	-0.335702	0.737096	1
APCDD1	95.4159	0.584642	1.22023	0.479126	0.631849	1
APCDD1L	17.428	-0.390319	0.885331	-0.440873	0.659305	1
APCDD1L-DT	54.6734	0.0232563	0.478714	0.0485808	0.961253	1
APEH	2123.77	-0.111512	0.182068	-0.612477	0.540222	1
APEX1	1401.16	-0.0913723	0.213085	-0.428808	0.668063	1
APEX2	374.291	0.046554	0.31433	0.148105	0.88226	1
APH1A	1483.39	-0.264399	0.221997	-1.191	0.233652	1
APH1B	637.527	-0.144688	0.206726	-0.699903	0.483988	1
API5	3982.14	-0.176472	0.163596	-1.07871	0.280718	1
API5P1	2.80497	-1.09797	2.18227	-0.503131	0.614872	1
API5P2	1.05644	1.1325	3.2079	0.353036	0.724061	1
APIP	929.122	-0.125631	0.189473	-0.663057	0.507294	1
APLF	587.725	0.0829052	0.223168	0.371493	0.710271	1
APLN	106.048	0.0167955	0.409833	0.0409813	0.967311	1
APLNR	11.9915	-0.117952	1.43692	-0.0820868	0.934578	1
APLP1	1808.57	-0.0562532	0.200936	-0.279955	0.779512	1
APLP2	10830.1	-0.168519	0.170901	-0.986061	0.324103	1
APMAP	1201.97	-0.0972243	0.215838	-0.450451	0.652385	1
APOA1	6.34456	-0.317275	1.23917	-0.256039	0.797921	1
APOA1-AS	0.390198	1.03881	4.84965	0.214202	0.830389	1
APOA2	0.230701	-0.851242	4.9329	-0.172564	0.862994	1
APOA4	0.316069	-1.72566	4.97464	-0.346891	0.728673	1
APOA5	0.161568	-1.72565	4.97464	-0.346889	0.728675	1
APOB	3.28578	1.04217	1.79933	0.579197	0.562456	1
APOBEC2	1.76585	-0.702018	2.8883	-0.243056	0.807962	1
APOBEC3A	7.51409	-0.584841	1.30381	-0.448563	0.653747	1
APOBEC3B	23.9803	-0.163915	0.817057	-0.200617	0.840998	1
APOBEC3B-AS1	0.224583	2.36141	4.87302	0.484589	0.627968	1
APOBEC3C	270.317	-0.114794	0.29859	-0.384453	0.700643	1
APOBEC3D	0.223813	0.946821	4.98028	0.190114	0.84922	1
APOBEC3F	160.498	0.072136	0.327791	0.220067	0.825819	1
APOBEC3G	28.8313	-0.460301	0.706844	-0.651206	0.514914	1
APOBR	1.37947	-0.471112	3.42255	-0.137649	0.890517	1
APOC1	12.5634	0.394045	0.998808	0.394515	0.693201	1
APOC1P1	0.385972	0.563313	4.82459	0.116759	0.907051	1
APOC3	0.470546	-0.846774	4.83988	-0.174957	0.861113	1
APOC4-APOC2	0.357998	-1.20428	4.85441	-0.24808	0.804072	1
APOD	0.803853	-1.72956	4.34531	-0.398029	0.690609	1
APOE	373.42	-0.280365	0.254624	-1.1011	0.270855	1
APOH	0.168636	-2.4319	4.93309	-0.492976	0.62203	1
APOL1	19.0118	-0.703775	0.886055	-0.794279	0.427033	1
APOL2	327.669	-0.11622	0.266412	-0.43624	0.662663	1
APOL3	17.0083	-0.854763	0.863227	-0.990195	0.322079	1
APOL4	348.353	0.375796	0.351781	1.06827	0.285401	1
APOL5	0.74475	0.949105	4.51623	0.210154	0.833547	1
APOL6	436.749	-0.0557001	0.261784	-0.212772	0.831505	1
APOLD1	109.909	0.117596	0.388807	0.302452	0.762307	1
APOM	67.5879	0.123472	0.41184	0.299806	0.764325	1
APOO	250.152	0.00956386	0.2598	0.0368124	0.970635	1
APOOL	1899.95	0.0252557	0.188905	0.133695	0.893644	1
APOOP4	1.14314	2.05403	3.13352	0.655502	0.512145	1
APP	11774.8	-0.109457	0.182488	-0.599802	0.548638	1
APP-DT	52.86	0.474106	0.489647	0.968261	0.332914	1
APPAT	53.8624	-0.23883	0.606808	-0.393584	0.693888	1
APPBP2	5724.1	-0.0797128	0.163564	-0.48735	0.626011	1
APPBP2-DT	18.686	-0.66985	0.772306	-0.867338	0.385757	1
APPL1	3347.01	-0.134312	0.172321	-0.779429	0.435727	1
APPL2	1501.42	-0.0885879	0.17738	-0.499425	0.61748	1
APRG1	702.908	-0.000601065	0.306252	-0.00196265	0.998434	1
APRT	319.743	0.151771	0.272215	0.557542	0.577157	1
APTR	385.755	-0.00785709	0.237511	-0.0330809	0.97361	1
APTX	2077.44	0.00343761	0.173662	0.0197948	0.984207	1
AQP1	210.591	-0.0585331	1.04834	-0.0558341	0.955474	1
AQP10	1.22606	0.632509	3.30331	0.191477	0.848152	1
AQP11	187.717	0.137913	0.289203	0.476873	0.633453	1
AQP2	0.168636	-2.4319	4.93309	-0.492976	0.62203	1
AQP3	85.6908	-0.00473785	0.50547	-0.00937316	0.992521	1
AQP4	930.167	-0.137273	0.728308	-0.188482	0.850499	1
AQP4-AS1	46.6118	-0.482425	0.6646	-0.725888	0.467907	1
AQP5	10.2207	1.1576	1.17384	0.986166	0.324052	1
AQP5-AS1	5.91036	0.000980905	1.30891	0.000749407	0.999402	1
AQP6	15.3325	0.856407	0.841365	1.01788	0.308736	1
AQP7	1.77661	-1.11897	2.85003	-0.392617	0.694602	1
AQP7B	33.4562	0.23877	0.611715	0.390328	0.696294	1
AQP7P1	48.7533	-0.116468	0.499866	-0.232997	0.815764	1
AQP7P2	5.10664	0.442767	1.42069	0.311656	0.755302	1
AQP7P3	1.56598	1.48237	2.5375	0.584188	0.559094	1
AQP7P4	1.14171	0.720567	3.02811	0.23796	0.811912	1
AQP8	29.0648	0.303072	0.708985	0.427474	0.669034	1
AQP9	0.730232	-4.14579	4.25952	-0.973298	0.330405	1
AQR	7586.23	-0.0670746	0.168751	-0.397476	0.691016	1
AR	258.735	0.226221	0.367081	0.61627	0.537717	1
ARAF	1405.49	0.031779	0.204416	0.155463	0.876457	1
ARAP1	1359.27	0.0326191	0.215139	0.151619	0.879488	1
ARAP2	420.958	-0.287918	0.391193	-0.735999	0.461731	1
ARAP3	486.158	0.115331	0.2227	0.517876	0.604545	1
ARC	886.605	-0.16461	0.286243	-0.575072	0.565242	1
ARCN1	5096.96	-0.12477	0.182099	-0.685174	0.493234	1
AREG	1.53016	0.847757	3.21327	0.26383	0.791911	1
AREL1	3601.95	-0.0545923	0.16763	-0.325671	0.744673	1
ARF1	4107.36	-0.191808	0.206403	-0.929289	0.352739	1
ARF1P2	42.0094	0.335964	0.5325	0.630918	0.528094	1
ARF3	3869.09	-0.00135619	0.172163	-0.00787732	0.993715	1
ARF4	4628.09	-0.241029	0.218768	-1.10175	0.270569	1
ARF4-AS1	36.6008	0.588835	0.574373	1.02518	0.305279	1
ARF4P2	0.637169	2.55034	4.54627	0.560974	0.574815	1
ARF4P4	0.325189	0	4.99742	0	1	1
ARF5	950.937	-0.297434	0.252456	-1.17816	0.238732	1
ARF6	3605.04	-0.0756577	0.186416	-0.405854	0.68485	1
ARFGAP1	2533.91	-0.131264	0.200319	-0.655276	0.51229	1
ARFGAP2	2742.96	-0.0932078	0.186684	-0.499281	0.617582	1
ARFGAP3	1534.91	-0.1486	0.190497	-0.780067	0.435352	1
ARFGEF1	9711.45	-0.0593747	0.174729	-0.33981	0.734	1
ARFGEF1-DT	43.1236	-0.320639	0.509983	-0.628724	0.52953	1
ARFGEF2	4426.01	-0.115614	0.171224	-0.675223	0.499534	1
ARFGEF3	4879.4	-0.0484723	0.174202	-0.278254	0.780817	1
ARFIP1	1364.32	-0.162256	0.178248	-0.910286	0.362672	1
ARFIP2	1611.79	-0.0602745	0.211917	-0.284425	0.776085	1
ARFRP1	617.585	0.0540586	0.21788	0.248112	0.804048	1
ARG1	0.330268	-1.72566	4.97464	-0.346892	0.728673	1
ARG2	521.653	-0.0750903	0.23115	-0.324855	0.745291	1
ARGFX	1.45647	2.09643	2.69244	0.778636	0.436194	1
ARGLU1	3928.22	-0.055116	0.202672	-0.271948	0.785662	1
ARHGAP1	3801.44	-0.0576354	0.186797	-0.308545	0.757668	1
ARHGAP10	1160.22	-0.159877	0.2112	-0.756993	0.449054	1
ARHGAP11A	53.0385	0.607675	0.481099	1.2631	0.206554	1
ARHGAP11A-DT	59.3776	-0.252895	0.475315	-0.532059	0.594685	1
ARHGAP11A-SCG5	1.56465	1.20477	2.59252	0.464712	0.642138	1
ARHGAP11B	18.5803	-0.560322	0.805903	-0.695272	0.486885	1
ARHGAP11B-DT	88.4204	-0.0996204	0.384085	-0.259371	0.795349	1
ARHGAP12	2815.07	-0.0919266	0.169897	-0.541074	0.588456	1
ARHGAP15	9.41304	1.3953	1.39502	1.0002	0.317213	1
ARHGAP15-AS1	1.48776	1.31038	3.10858	0.421535	0.673364	1
ARHGAP17	3422.16	-0.138051	0.174586	-0.790733	0.4291	1
ARHGAP18	423.936	0.0753625	0.25395	0.296762	0.766649	1
ARHGAP19	323.759	-0.138449	0.277397	-0.4991	0.617709	1
ARHGAP19-SLIT1	6.80154	0.550165	1.29854	0.423681	0.671798	1
ARHGAP20	619.198	0.085949	0.247759	0.346906	0.728662	1
ARHGAP21	13001.5	-0.0382899	0.21662	-0.17676	0.859697	1
ARHGAP22	34.1199	-0.083551	0.60056	-0.139122	0.889354	1
ARHGAP22-IT1	2.08107	2.40183	2.4714	0.97185	0.331125	1
ARHGAP23	4800.99	-0.0876202	0.195876	-0.447325	0.65464	1
ARHGAP23P1	0.39227	-1.55736	4.87471	-0.319478	0.749364	1
ARHGAP24	978.475	0.0972	0.233527	0.416225	0.677245	1
ARHGAP25	7.38523	-0.332003	1.20608	-0.275274	0.783106	1
ARHGAP26	2055.63	0.0376865	0.182193	0.20685	0.836127	1
ARHGAP26-IT1	12.7769	-0.0729225	0.916411	-0.079574	0.936576	1
ARHGAP27	512.912	0.0689678	0.255619	0.269807	0.787309	1
ARHGAP27P1-BPTFP1-KPNA2P3	101.282	-0.024682	0.391908	-0.0629792	0.949783	1
ARHGAP27P2	4.77299	1.53648	2.07168	0.741657	0.458295	1
ARHGAP28	465.541	0.369633	0.249288	1.48276	0.138139	1
ARHGAP28-AS1	5.98664	0.178278	1.43913	0.123879	0.901411	1
ARHGAP29	4946.44	0.0411457	0.219316	0.18761	0.851183	1
ARHGAP29-AS1	0.245707	-2.90723	4.89223	-0.594255	0.552342	1
ARHGAP30	3.64496	0.837218	1.68251	0.497601	0.618765	1
ARHGAP31	585.403	-0.166201	0.28462	-0.583939	0.559261	1
ARHGAP31-AS1	9.92375	-0.0744928	1.33672	-0.0557283	0.955558	1
ARHGAP32	15149.9	-0.0204055	0.179222	-0.113856	0.909352	1
ARHGAP33	1637.93	0.104032	0.175967	0.591204	0.554383	1
ARHGAP35	7285.48	-0.0822885	0.168102	-0.489516	0.624477	1
ARHGAP36	7.08077	-0.788059	1.1916	-0.661346	0.50839	1
ARHGAP39	1065.2	-0.0359425	0.208737	-0.172191	0.863288	1
ARHGAP4	178.847	-0.224398	0.299089	-0.750272	0.453091	1
ARHGAP40	2.57124	-2.11707	2.24605	-0.942577	0.345897	1
ARHGAP42	6261.93	-0.0222014	0.174932	-0.126914	0.899008	1
ARHGAP42-AS1	20.8325	-0.11232	0.70099	-0.16023	0.8727	1
ARHGAP42P1	0.162594	0	4.99742	0	1	1
ARHGAP44	917.818	0.0499128	0.233635	0.213636	0.830831	1
ARHGAP44-AS1	0.313204	0.946811	4.98028	0.190112	0.849221	1
ARHGAP45	710.649	0.0363879	0.27465	0.132489	0.894598	1
ARHGAP5	17584.2	-0.129264	0.181298	-0.712993	0.47585	1
ARHGAP5-AS1	117.125	0.0506826	0.363738	0.139338	0.889183	1
ARHGAP6	253.608	0.0513459	0.349031	0.14711	0.883045	1
ARHGAP8	30.2918	0.404812	0.833305	0.485791	0.627115	1
ARHGAP9	27.7265	0.305704	0.650967	0.469616	0.638629	1
ARHGDIA	2485.66	-0.226562	0.202212	-1.12042	0.262536	1
ARHGDIB	37.8556	-0.0719081	0.604627	-0.11893	0.905331	1
ARHGDIG	166.675	-0.219601	0.344534	-0.637386	0.523873	1
ARHGEF1	1276.02	0.155382	0.199213	0.77998	0.435403	1
ARHGEF10	204.899	-0.154021	0.317046	-0.485799	0.627109	1
ARHGEF10L	2364.46	-0.0374737	0.183899	-0.203773	0.838531	1
ARHGEF11	5832.42	-0.00280628	0.158383	-0.0177183	0.985864	1
ARHGEF12	15995.2	-0.0308792	0.169392	-0.182294	0.855352	1
ARHGEF15	1.78832	-0.0847172	2.27054	-0.0373115	0.970237	1
ARHGEF16	229.707	-0.0245291	0.275203	-0.0891308	0.928978	1
ARHGEF17	3819.11	-0.0178269	0.198365	-0.0898694	0.928391	1
ARHGEF17-AS1	26.9495	0.452743	0.806239	0.561549	0.574423	1
ARHGEF18	1296.3	-0.072175	0.213315	-0.338349	0.7351	1
ARHGEF18-AS1	9.66992	0.118566	1.03726	0.114307	0.908994	1
ARHGEF19	135.939	-0.150561	0.377686	-0.398641	0.690158	1
ARHGEF19-AS1	0.308901	1.03882	4.84965	0.214205	0.830387	1
ARHGEF2	1805.08	-0.0968372	0.214384	-0.451699	0.651486	1
ARHGEF2-AS1	0.666474	-0.375999	4.67665	-0.0803992	0.93592	1
ARHGEF2-AS2	4.78705	0.839902	1.63312	0.514294	0.607046	1
ARHGEF25	321.355	-0.0636495	0.266148	-0.23915	0.810989	1
ARHGEF26	2255.4	0.113525	0.244171	0.464943	0.641972	1
ARHGEF26-AS1	279.643	0.564609	0.290072	1.94645	0.0516011	1
ARHGEF28	2026.43	0.0650054	0.197813	0.328621	0.742442	1
ARHGEF3	921.529	-0.118364	0.308614	-0.383534	0.701324	1
ARHGEF33	183.054	-0.0225747	0.308784	-0.0731084	0.94172	1
ARHGEF34P	98.9075	-0.00231981	0.443576	-0.00522978	0.995827	1
ARHGEF35	0.280927	-0.728985	4.89559	-0.148906	0.881627	1
ARHGEF35-AS1	39.5406	-0.537593	0.645642	-0.832648	0.405043	1
ARHGEF37	368.247	0.0914614	0.24206	0.377846	0.705545	1
ARHGEF38	2.20778	0.572205	2.34832	0.243665	0.80749	1
ARHGEF39	47.2391	0.0656282	0.500337	0.131168	0.895642	1
ARHGEF4	2230.45	0.0243211	0.215256	0.112987	0.910041	1
ARHGEF4-AS1	26.7107	0.227165	0.694954	0.326877	0.743761	1
ARHGEF40	6482.64	0.0278921	0.176462	0.158063	0.874407	1
ARHGEF5	103.805	0.0220389	0.446672	0.0493403	0.960648	1
ARHGEF6	674.057	0.101033	0.256596	0.393743	0.693771	1
ARHGEF7	5167.02	-0.0445408	0.167447	-0.265999	0.79024	1
ARHGEF7-AS1	0.960795	0.918834	3.41525	0.269038	0.7879	1
ARHGEF7-AS2	11.1851	-1.51409	1.0212	-1.48266	0.138166	1
ARHGEF7-IT1	30.5179	-0.159065	0.623886	-0.254959	0.798755	1
ARHGEF9	3664.33	0.119597	0.176119	0.679073	0.497092	1
ARHGEF9-IT1	20.0948	0.35848	0.809536	0.442821	0.657895	1
ARID1A	22053.1	-0.0493566	0.163549	-0.301785	0.762816	1
ARID1B	10837.5	0.00373266	0.16624	0.0224535	0.982086	1
ARID2	8044.2	-0.0630683	0.178581	-0.353165	0.723965	1
ARID3A	373.721	-0.182822	0.233203	-0.783961	0.433063	1
ARID3B	5535.56	-0.0256578	0.198726	-0.129112	0.897269	1
ARID3BP1	78.3343	-0.191952	0.453736	-0.423047	0.672261	1
ARID3C	26.0553	0.241409	0.669471	0.360596	0.718402	1
ARID4A	4080.14	-0.099848	0.182879	-0.545978	0.585081	1
ARID4B	5608.85	-0.15887	0.166744	-0.952774	0.340705	1
ARID5A	1457.71	-0.145356	0.247784	-0.586625	0.557456	1
ARID5B	6461.48	-0.207372	0.246864	-0.840028	0.400893	1
ARIH1	12688.7	-0.0588581	0.170304	-0.345606	0.729639	1
ARIH2	3010.89	-0.064987	0.172206	-0.37738	0.705891	1
ARIH2OS	35.2207	0.285052	0.597949	0.476716	0.633565	1
ARL1	2633.7	-0.155635	0.189174	-0.822704	0.410676	1
ARL10	1368.03	0.0688261	0.221278	0.31104	0.75577	1
ARL13A	0.56667	-3.28083	4.86806	-0.673951	0.500343	1
ARL13B	1490.04	0.0410697	0.185743	0.22111	0.825007	1
ARL14	2.30965	-3.94466	2.96334	-1.33115	0.183139	1
ARL14EP	1844.36	0.0150351	0.198579	0.0757135	0.939647	1
ARL14EP-DT	18.4977	0.569436	0.792117	0.718879	0.472215	1
ARL14EPL	2.77847	-1.01734	1.98567	-0.512341	0.608412	1
ARL14EPP1	0.484526	-3.34662	4.8644	-0.687982	0.491464	1
ARL15	878.886	-0.110829	0.217295	-0.51004	0.610024	1
ARL16	750.686	-0.104359	0.213809	-0.488094	0.625483	1
ARL17A	1198.01	0.215592	0.240957	0.894731	0.370931	1
ARL17B	247.43	-0.105638	0.270629	-0.390344	0.696282	1
ARL2	202.913	0.391302	0.306891	1.27505	0.20229	1
ARL2BP	1812.29	-0.156465	0.217237	-0.720249	0.471372	1
ARL2BPP8	0.90131	0.953568	3.91004	0.243877	0.807326	1
ARL3	1860.94	-0.0624263	0.173781	-0.359224	0.719427	1
ARL4A	511.361	0.379996	0.789176	0.481509	0.630154	1
ARL4AP2	4.82887	0.931036	1.46409	0.635913	0.524833	1
ARL4AP4	11.105	-0.055786	0.958585	-0.0581961	0.953592	1
ARL4AP5	46.4703	-0.0492506	0.594546	-0.0828372	0.933981	1
ARL4C	1231.01	0.0574323	0.264847	0.216851	0.828324	1
ARL4D	650.676	0.229976	0.256559	0.896384	0.370048	1
ARL5A	1205.76	-0.0679462	0.200442	-0.338982	0.734624	1
ARL5AP3	0.971048	0.731314	3.08947	0.236711	0.812881	1
ARL5AP5	6.44684	-1.29605	1.4087	-0.92003	0.357557	1
ARL5B	5744.31	-0.137109	0.166998	-0.821017	0.411637	1
ARL5C	21.5424	-0.0762833	0.763445	-0.0999198	0.920408	1
ARL6	2919.76	-0.115217	0.221103	-0.521101	0.602296	1
ARL6IP1	2922.83	-0.193315	0.178075	-1.08558	0.277665	1
ARL6IP4	11.4054	-0.0586498	0.913263	-0.06422	0.948795	1
ARL6IP5	2852.81	-0.0201051	0.171847	-0.116994	0.906865	1
ARL6IP6	1301.14	-0.0111462	0.223736	-0.0498186	0.960267	1
ARL8A	2524.09	-0.121073	0.177936	-0.680428	0.496233	1
ARL8B	2403.96	-0.176482	0.1864	-0.946791	0.343745	1
ARL9	38.3232	-0.127048	0.542474	-0.2342	0.814829	1
ARLNC1	8.22362	0.823479	1.19384	0.689773	0.490337	1
ARMC1	1841.88	-0.10119	0.188581	-0.536587	0.591553	1
ARMC10	1635.96	-0.00908791	0.179131	-0.0507333	0.959538	1
ARMC10P1	26.7465	-0.203902	0.654826	-0.311384	0.755509	1
ARMC12	6.31526	-0.185144	1.23096	-0.150406	0.880444	1
ARMC2	468.342	0.0154798	0.246119	0.0628955	0.94985	1
ARMC3	22.7653	-0.0637173	0.882073	-0.0722358	0.942414	1
ARMC5	736.679	-0.0918527	0.246905	-0.372017	0.709881	1
ARMC6	621.944	-0.0602359	0.216239	-0.278562	0.780581	1
ARMC7	531.5	-0.120289	0.289378	-0.415682	0.677643	1
ARMC8	3530.43	-0.0209485	0.165965	-0.126223	0.899555	1
ARMC9	7253.14	0.0407901	0.223129	0.18281	0.854947	1
ARMCX1	1012.36	-0.0789333	0.218571	-0.361133	0.718	1
ARMCX2	1385.26	-0.0700194	0.195944	-0.357344	0.720835	1
ARMCX3	1600.41	-0.224225	0.17391	-1.28932	0.197287	1
ARMCX3-AS1	6.34364	-0.511872	1.38815	-0.368743	0.712319	1
ARMCX4	1633.67	-0.0668943	0.205621	-0.325328	0.744933	1
ARMCX5	819.598	0.115323	0.20896	0.551888	0.581025	1
ARMCX5-GPRASP2	280.9	0.28754	0.279222	1.02979	0.303108	1
ARMCX6	345.48	0.0521066	0.28575	0.18235	0.855308	1
ARMCX7P	2.85007	1.06384	2.15635	0.493353	0.621763	1
ARMH1	152.56	0.160508	0.312193	0.51413	0.607161	1
ARMH2	0.552894	0	4.99742	0	1	1
ARMH3	3230.21	0.0299085	0.182	0.164332	0.86947	1
ARMH4	524.774	-0.14512	0.239203	-0.606681	0.544062	1
ARMS2	2.3651	0.185025	2.21213	0.0836411	0.933342	1
ARMT1	871.842	-0.109897	0.250759	-0.438256	0.661201	1
ARNILA	180.882	0.0510804	0.320597	0.159329	0.87341	1
ARNT	4387.6	-0.0415731	0.177883	-0.233711	0.815209	1
ARNT2	2451.32	-0.113076	0.214916	-0.526139	0.598792	1
ARNT2-DT	406.198	0.00205052	0.273238	0.00750453	0.994012	1
ARPC1A	99.0393	-0.0757112	0.368946	-0.20521	0.837408	1
ARPC1B	27.9297	0.438039	0.653578	0.670216	0.50272	1
ARPC1BP1	0.168636	-2.4319	4.93309	-0.492976	0.62203	1
ARPC2	2248.66	-0.143856	0.181799	-0.791292	0.428774	1
ARPC3	386.407	-0.326636	0.226192	-1.44407	0.14872	1
ARPC3P1	0.230701	-0.851242	4.9329	-0.172564	0.862994	1
ARPC3P2	5.77679	0.490509	1.39703	0.351109	0.725507	1
ARPC4	889.986	0.00587436	0.279127	0.0210455	0.983209	1
ARPC5	1339.87	-0.107769	0.196579	-0.548224	0.583538	1
ARPC5L	581.037	-0.328026	0.217489	-1.50824	0.131494	1
ARPIN	845.252	0.14037	0.215791	0.65049	0.515376	1
ARPP19	5710.52	-0.106484	0.162442	-0.655521	0.512132	1
ARPP21	342.358	0.00550142	0.353554	0.0155604	0.987585	1
ARR3	898.562	0.0416112	0.66072	0.0629785	0.949784	1
ARRB1	1160.84	0.0610401	0.22374	0.272817	0.784994	1
ARRB2	676.224	0.10403	0.201494	0.516296	0.605647	1
ARRDC1	528.863	0.015708	0.227688	0.068989	0.944998	1
ARRDC1-AS1	670.568	0.395298	0.211104	1.87253	0.0611339	1
ARRDC2	50.7861	0.15585	0.612575	0.254418	0.799173	1
ARRDC3	9384.55	0.261359	0.251552	1.03898	0.298812	1
ARRDC3-AS1	54.245	0.440768	0.474748	0.928426	0.353187	1
ARRDC4	1661.21	-0.00195543	0.257768	-0.00758599	0.993947	1
ARRDC5	0.230701	-0.851242	4.9329	-0.172564	0.862994	1
ARSA	533.6	0.00327358	0.224794	0.0145626	0.988381	1
ARSB	943.332	-0.0354102	0.197097	-0.179659	0.857421	1
ARSD	381.66	-0.109486	0.26768	-0.409019	0.682526	1
ARSD-AS1	18.141	-0.541688	0.914857	-0.592102	0.553782	1
ARSF	5.83425	-0.548522	1.59626	-0.343629	0.731125	1
ARSG	585.581	0.258092	0.224816	1.14801	0.250964	1
ARSH	3.98077	-1.35485	1.61573	-0.838536	0.40173	1
ARSI	33.0604	-0.323847	0.655009	-0.494416	0.621013	1
ARSJ	1261.41	-0.260793	0.252595	-1.03246	0.301858	1
ARSK	492.973	-0.105695	0.209779	-0.503839	0.614374	1
ARSL	1.95602	-2.12763	2.71199	-0.784526	0.432732	1
ART3	20.8411	0.400164	0.702639	0.569516	0.569006	1
ART4	1.11205	3.90573	3.36795	1.15968	0.24618	1
ART5	3.46142	0.104146	1.77509	0.0586705	0.953215	1
ARTN	67.1435	0.307695	0.470485	0.653994	0.513116	1
ARV1	496.271	0.120868	0.230961	0.523326	0.600747	1
ARVCF	1133.24	-0.227705	0.204265	-1.11475	0.264958	1
ARX	29.8294	1.39626	2.05484	0.679499	0.496822	1
AS3MT	4.94988	-0.173241	1.40636	-0.123184	0.901962	1
ASAH1	4193.97	-0.0728745	0.188775	-0.386038	0.699468	1
ASAH1-AS1	47.9053	0.20278	0.507121	0.399864	0.689256	1
ASAH2	416.248	-0.0974251	0.283268	-0.343932	0.730897	1
ASAH2B	804.081	0.0485207	0.226395	0.214318	0.830299	1
ASAP1	3695.34	-0.121048	0.213738	-0.566336	0.571165	1
ASAP1-IT2	52.4712	0.55639	0.51684	1.07652	0.281693	1
ASAP2	2634.13	-0.0226786	0.192755	-0.117655	0.906341	1
ASAP3	1030.98	-0.107529	0.202658	-0.530595	0.595699	1
ASB1	1236.71	-0.162337	0.215666	-0.752725	0.451615	1
ASB10	4.62597	0.11959	1.58179	0.0756041	0.939734	1
ASB11	0.800838	-2.46067	3.96573	-0.620484	0.534939	1
ASB12	38.8118	-0.403287	0.574508	-0.70197	0.482698	1
ASB13	2863.37	-0.0376847	0.210882	-0.178701	0.858173	1
ASB14	6.15256	-0.783034	1.32114	-0.592695	0.553385	1
ASB15	24.6896	0.698297	0.786815	0.887498	0.374811	1
ASB15-AS1	4.38791	0.554389	1.77542	0.312257	0.754845	1
ASB16	27.1629	0.268197	0.63245	0.424061	0.671522	1
ASB16-AS1	460.564	0.201839	0.242672	0.831735	0.405558	1
ASB18	0.603705	-2.21649	4.6033	-0.4815	0.630161	1
ASB2	11.7555	-0.840138	0.990094	-0.848544	0.396135	1
ASB3	1479.79	-0.0328356	0.184724	-0.177755	0.858915	1
ASB4	0.322957	-2.90724	4.89222	-0.594258	0.55234	1
ASB5	2.30993	-1.78841	2.03548	-0.878622	0.379606	1
ASB6	1966.53	-0.108405	0.206424	-0.525155	0.599475	1
ASB7	1161.71	-0.220548	0.201229	-1.09601	0.273076	1
ASB8	1896.36	-0.0787713	0.192492	-0.409219	0.682379	1
ASB9	1.96917	-1.01415	2.22077	-0.456668	0.64791	1
ASCC1	927.845	-0.00539836	0.225461	-0.0239436	0.980898	1
ASCC2	1947.43	-0.00336017	0.170824	-0.0196704	0.984306	1
ASCC3	3594.79	-0.1133	0.183567	-0.61721	0.537096	1
ASCL1	341.727	0.647241	0.799898	0.809155	0.418426	1
ASCL2	0.473655	0	4.99742	0	1	1
ASCL4	0.522956	0.207925	4.74577	0.0438126	0.965054	1
ASCL5	2.36152	0.0456152	2.14	0.0213155	0.982994	1
ASDURF	0.389428	-0.375784	4.95741	-0.0758023	0.939576	1
ASF1A	819.816	-0.0642017	0.225775	-0.284362	0.776133	1
ASF1B	35.7183	0.161579	0.606724	0.266314	0.789997	1
ASGR1	414.107	0.0123752	0.687152	0.0180094	0.985631	1
ASGR2	0.588879	-0.873701	3.90565	-0.223702	0.82299	1
ASH1L	18122.4	-0.0804388	0.16445	-0.48914	0.624743	1
ASH1L-AS1	55.8054	-0.125942	0.453198	-0.277896	0.781092	1
ASH1L-IT1	41.148	0.223953	0.582857	0.384233	0.700805	1
ASH2L	1061.48	-0.0393035	0.200963	-0.195576	0.844942	1
ASH2LP1	12.5705	-0.121933	0.895222	-0.136204	0.89166	1
ASH2LP3	20.149	-0.978153	0.845429	-1.15699	0.247276	1
ASIC1	540.699	0.140605	0.266384	0.527829	0.597618	1
ASIC2	456.983	0.16137	0.293979	0.548917	0.583062	1
ASIC3	517.12	0.154822	0.236629	0.654282	0.51293	1
ASIC4	641.834	0.00819481	0.230322	0.0355798	0.971617	1
ASIC4-AS1	9.96198	-0.150679	1.09732	-0.137315	0.890781	1
ASIP	1.25231	-0.488876	3.05842	-0.159846	0.873003	1
ASL	161.129	-0.120283	0.303019	-0.396948	0.691406	1
ASLP1	38.9933	0.120872	0.545471	0.221593	0.824631	1
ASMT	8.79141	0.670648	1.15902	0.578631	0.562838	1
ASMTL	651.754	-0.169382	0.214571	-0.7894	0.429878	1
ASMTL-AS1	95.0228	0.0877914	0.477432	0.183883	0.854106	1
ASNS	75.8342	0.203801	0.430021	0.473932	0.635548	1
ASNSD1	878.369	-0.169575	0.19291	-0.879036	0.379382	1
ASNSP3	8.84787	-0.164007	1.17086	-0.140074	0.888602	1
ASNSP6	22.8919	0.269042	0.707188	0.380439	0.703619	1
ASPA	12.5652	1.06185	1.04597	1.01518	0.310018	1
ASPDH	63.9187	-0.251361	0.477764	-0.52612	0.598805	1
ASPG	22.3611	0.117044	0.729472	0.16045	0.872526	1
ASPH	10865.8	0.0472136	0.198361	0.238019	0.811867	1
ASPHD1	87.5058	0.382995	0.446724	0.857342	0.391256	1
ASPHD2	263.706	-0.163976	0.2556	-0.641535	0.521175	1
ASPM	176.211	0.18433	0.338704	0.54422	0.58629	1
ASPN	0.766513	-0.545367	3.89521	-0.140009	0.888653	1
ASPSCR1	725.77	0.0869889	0.221175	0.393304	0.694095	1
ASRGL1	455.79	-0.0218807	0.232348	-0.0941722	0.924972	1
ASS1	700.998	0.0612918	0.628446	0.0975291	0.922306	1
ASS1P1	0.582156	0.946811	4.98028	0.190112	0.849221	1
ASS1P10	0.723244	-1.19275	4.21878	-0.282724	0.777388	1
ASS1P2	51.865	0.449588	0.573261	0.784264	0.432885	1
ASS1P5	0.912424	-0.3772	3.71549	-0.101521	0.919137	1
ASTE1	490.115	-0.195818	0.252363	-0.775941	0.437784	1
ASTL	12.8678	-0.710031	1.26016	-0.563445	0.573132	1
ASTN1	2237.57	0.0568336	0.181511	0.313113	0.754195	1
ASTN2	581.342	0.0826137	0.228935	0.360862	0.718203	1
ASXL1	6163.77	-0.0927052	0.17535	-0.528688	0.597022	1
ASXL2	6559.41	-0.0680524	0.160044	-0.42521	0.670684	1
ASXL3	693.761	0.131212	0.252974	0.51868	0.603984	1
ATAD1	4092.08	-0.0901619	0.163416	-0.551732	0.581132	1
ATAD2	666.46	0.0544526	0.21289	0.255778	0.798122	1
ATAD2B	5697.7	-0.0626932	0.168519	-0.372024	0.709875	1
ATAD3A	493.715	-0.159782	0.2351	-0.679636	0.496735	1
ATAD3B	721.438	0.133969	0.221815	0.603967	0.545865	1
ATAD3C	128.923	0.282525	0.367852	0.768042	0.442462	1
ATAD5	984.457	-0.0826274	0.188809	-0.437623	0.661659	1
ATAT1	1751.79	0.0159678	0.171269	0.0932326	0.925719	1
ATCAY	4246.3	0.0229092	0.200816	0.114081	0.909174	1
ATE1	4801.96	0.0127678	0.166629	0.0766242	0.938923	1
ATE1OSP	89.0342	0.0925157	0.387859	0.238529	0.81147	1
ATF1	718.378	-0.146049	0.19988	-0.730682	0.464973	1
ATF1P1	0.181604	2.07378	4.89221	0.423894	0.671643	1
ATF2	3438.22	-0.0505931	0.169477	-0.298526	0.765302	1
ATF3	2775.39	-0.236018	0.251412	-0.938766	0.347851	1
ATF4	14394.5	-0.177967	0.193729	-0.918638	0.358285	1
ATF4P1	0.649534	2.90561	4.56807	0.636071	0.52473	1
ATF4P2	0.674233	-2.20116	4.95021	-0.444661	0.656565	1
ATF4P3	53.5527	0.381628	0.551546	0.691924	0.488985	1
ATF4P4	1.05899	0.438712	3.25224	0.134895	0.892695	1
ATF5	624.862	-0.034723	0.292912	-0.118544	0.905637	1
ATF6	4662.35	-0.0584767	0.158962	-0.367866	0.712973	1
ATF6-DT	12.3329	0.0266263	0.95059	0.0280103	0.977654	1
ATF6B	2460.91	0.105183	0.177543	0.592439	0.553557	1
ATF7	2224.21	0.0740977	0.188238	0.393638	0.693848	1
ATF7IP	15464.5	0.0891308	0.191073	0.466474	0.640876	1
ATF7IP2	1044.38	0.0441423	0.202116	0.218401	0.827117	1
ATG10	141.703	-0.122323	0.323331	-0.378322	0.705191	1
ATG10-IT1	2.60354	-0.253121	2.05623	-0.1231	0.902028	1
ATG101	795.292	-0.148549	0.30241	-0.491216	0.623273	1
ATG12	2031.92	-0.0260586	0.17931	-0.145327	0.884453	1
ATG12P1	2.85231	0.733539	1.85264	0.395943	0.692147	1
ATG13	4087.44	0.0608046	0.1791	0.3395	0.734233	1
ATG14	1200.37	-0.105923	0.180797	-0.585869	0.557964	1
ATG16L1	1715.01	-0.240301	0.185132	-1.298	0.194288	1
ATG16L2	550.431	0.0960697	0.216415	0.443915	0.657104	1
ATG2A	2468.99	-0.108317	0.203951	-0.531095	0.595353	1
ATG2B	6636.95	-0.0235742	0.175302	-0.134478	0.893025	1
ATG3	1447.65	-0.0520081	0.185242	-0.280757	0.778897	1
ATG4A	823.809	-0.114578	0.203036	-0.564322	0.572535	1
ATG4B	2187.87	-0.0936429	0.199245	-0.469988	0.638363	1
ATG4C	256.698	0.00347006	0.268098	0.0129433	0.989673	1
ATG4D	1041.96	-0.132516	0.222432	-0.595758	0.551337	1
ATG5	1146.28	-0.193257	0.199228	-0.970028	0.332032	1
ATG7	1258.98	-0.0280048	0.185721	-0.150789	0.880142	1
ATG9A	1758.7	0.0246319	0.210754	0.116875	0.906959	1
ATG9B	106.818	0.482487	0.349833	1.37919	0.167836	1
ATIC	1352.8	-0.0311555	0.212599	-0.146546	0.88349	1
ATL1	1123.81	-0.0866895	0.195551	-0.443308	0.657543	1
ATL2	1400.29	-0.0521365	0.191136	-0.272771	0.785029	1
ATL3	626.703	0.0327416	0.233538	0.140199	0.888503	1
ATM	6743.1	-0.047331	0.174951	-0.270538	0.786747	1
ATMIN	3499.37	-0.111244	0.190005	-0.585478	0.558226	1
ATN1	14489.8	0.0843196	0.15703	0.536966	0.591291	1
ATOH1	0.158548	0	4.99742	0	1	1
ATOH7	8.3918	1.53373	1.20736	1.27032	0.203972	1
ATOH8	1249.93	0.125697	0.205807	0.610754	0.541362	1
ATOSA	4480.06	-0.0815134	0.174294	-0.467679	0.640014	1
ATOSB	787.512	-0.167662	0.231161	-0.725305	0.468265	1
ATOSBP1	1.59787	3.33133	2.81249	1.18448	0.236224	1
ATOX1	312.362	0.124602	0.253709	0.491122	0.62334	1
ATP10A	32.4533	-0.410392	0.752195	-0.545593	0.585346	1
ATP10B	14.134	0.0624253	1.05567	0.0591333	0.952846	1
ATP10D	1431.43	0.00902564	0.180328	0.0500512	0.960082	1
ATP11A	3289.29	-0.00375158	0.18832	-0.0199213	0.984106	1
ATP11A-AS1	0.162594	0	4.99742	0	1	1
ATP11AUN	0.806945	-4.62219	4.81791	-0.959376	0.337369	1
ATP11B	4025.18	-0.10856	0.171195	-0.634131	0.525995	1
ATP11B-DT	1.88574	1.43451	2.42491	0.591572	0.554137	1
ATP11C	912.4	0.0549948	0.213166	0.257991	0.796414	1
ATP12A	2.47694	-0.947807	2.17011	-0.436756	0.662288	1
ATP13A1	3831.22	-0.0330145	0.196134	-0.168326	0.866327	1
ATP13A2	1689.24	-0.0791452	0.207623	-0.381197	0.703057	1
ATP13A3	6010.86	-0.144302	0.175353	-0.822921	0.410553	1
ATP13A3-DT	64.4927	-0.252448	0.464784	-0.543152	0.587025	1
ATP13A4	176.458	0.209979	0.285562	0.735318	0.462146	1
ATP13A5	4.69936	-0.107332	1.48514	-0.0722703	0.942387	1
ATP13A5-AS1	22.035	0.382069	0.852377	0.448239	0.653981	1
ATP1A1	12344.5	-0.194237	0.162964	-1.1919	0.2333	1
ATP1A1-AS1	454.133	0.389548	0.27242	1.42995	0.152731	1
ATP1A2	2831.6	0.407283	0.798049	0.510349	0.609807	1
ATP1A3	865.435	0.122274	0.251225	0.486714	0.626461	1
ATP1A4	36.1267	0.316515	0.564733	0.560468	0.57516	1
ATP1B1	1829.39	-0.0565985	0.19141	-0.295693	0.767465	1
ATP1B1P1	138.946	-0.0892469	0.414091	-0.215525	0.829358	1
ATP1B2	16754.9	-0.0234791	0.164232	-0.142963	0.88632	1
ATP1B3	816.34	-0.109351	0.225841	-0.484197	0.628246	1
ATP1B3-AS1	4.80815	-1.12675	1.47099	-0.76598	0.443688	1
ATP1B3P1	0.245707	-2.90723	4.89223	-0.594255	0.552342	1
ATP1B4	0.75873	-2.44643	4.37001	-0.559823	0.5756	1
ATP23	168.75	-0.0391796	0.321994	-0.121678	0.903154	1
ATP2A1	362.242	-0.0848814	0.321924	-0.263669	0.792035	1
ATP2A1-AS1	37.0249	-0.212607	0.563586	-0.377239	0.705996	1
ATP2A2	10166	-0.218088	0.174099	-1.25267	0.210327	1
ATP2A3	37.4545	0.244437	0.666211	0.366906	0.713689	1
ATP2B1	8680.81	-0.0562544	0.19455	-0.289151	0.772466	1
ATP2B1-AS1	330.037	0.421702	0.3014	1.39914	0.16177	1
ATP2B2	1158.8	0.0099547	0.2707	0.0367739	0.970665	1
ATP2B2-IT1	1.38776	0.731749	2.83198	0.258388	0.796108	1
ATP2B2-IT2	4.33152	-0.245469	1.63534	-0.150103	0.880683	1
ATP2B3	316.414	-0.0989213	0.324495	-0.304847	0.760483	1
ATP2B4	10417.1	-0.107962	0.19558	-0.552008	0.580943	1
ATP2C1	4331.58	-0.0998297	0.179279	-0.55684	0.577637	1
ATP2C2	107.608	-0.168068	0.363032	-0.462958	0.643394	1
ATP2C2-AS1	413.403	0.294609	0.290991	1.01243	0.31133	1
ATP4A	6.57741	-0.727258	1.36242	-0.533798	0.593481	1
ATP4B	1.90926	1.69774	2.47401	0.686233	0.492566	1
ATP5F1A	3997.14	-0.139472	0.211521	-0.659378	0.509653	1
ATP5F1AP1	0.640521	0.947787	4.76199	0.199032	0.842238	1
ATP5F1AP10	0.336875	2.95479	4.84349	0.610055	0.541825	1
ATP5F1AP3	11.8446	-0.36084	1.02114	-0.353372	0.72381	1
ATP5F1AP4	0.245707	-2.90723	4.89223	-0.594255	0.552342	1
ATP5F1B	4527.7	-0.205014	0.197541	-1.03783	0.299349	1
ATP5F1C	1110.91	-0.160427	0.19709	-0.81398	0.415656	1
ATP5F1D	582.994	-0.252337	0.248376	-1.01595	0.309654	1
ATP5F1E	433.883	-0.0569845	0.241165	-0.236288	0.813209	1
ATP5IF1	1294.3	-0.0122706	0.179971	-0.0681808	0.945642	1
ATP5MC1	367.222	0.0436742	0.278434	0.156856	0.875358	1
ATP5MC1P2	4.19267	-1.04096	1.57562	-0.660669	0.508824	1
ATP5MC1P3	1.53237	-0.830685	2.56614	-0.32371	0.746157	1
ATP5MC2	1060.39	0.118158	0.244061	0.484134	0.628291	1
ATP5MC3	605.009	-0.098809	0.200595	-0.49258	0.622309	1
ATP5ME	178.556	0.235535	0.347777	0.677257	0.498243	1
ATP5MF	609.085	0.0982449	0.315461	0.311433	0.755471	1
ATP5MF-PTCD1	12.1092	-0.0354434	0.937582	-0.037803	0.969845	1
ATP5MFP5	0.311999	-0.851272	4.9329	-0.17257	0.862989	1
ATP5MG	563.884	-0.13375	0.243582	-0.549096	0.582939	1
ATP5MGL	4.4696	0.809909	1.43067	0.566105	0.571322	1
ATP5MGP1	1.28632	-0.275991	2.57546	-0.107162	0.914661	1
ATP5MGP6	6.7038	0.317855	1.25166	0.253948	0.799536	1
ATP5MJ	378.079	-0.260735	0.267494	-0.974734	0.329692	1
ATP5MK	111.575	-0.435403	0.341806	-1.27383	0.202723	1
ATP5PB	978.306	-0.152041	0.196403	-0.774126	0.438856	1
ATP5PBP1	15.7466	0.0200687	0.953562	0.021046	0.983209	1
ATP5PBP2	0.189542	1.29986	4.96041	0.262047	0.793285	1
ATP5PBP4	0.385382	-0.375771	4.95741	-0.0757999	0.939578	1
ATP5PBP7	0.222942	0.407104	4.89746	0.0831256	0.933752	1
ATP5PD	718.647	-0.0849857	0.199371	-0.42627	0.669911	1
ATP5PDP2	2.52676	0.091162	2.41414	0.0377617	0.969878	1
ATP5PDP4	0.389249	-0.851298	4.9329	-0.172576	0.862985	1
ATP5PF	129.826	0.0414186	0.322295	0.128512	0.897744	1
ATP5PO	133.167	-0.275501	0.317757	-0.867016	0.385933	1
ATP6AP1	3374.12	-0.12028	0.187093	-0.642888	0.520297	1
ATP6AP1-DT	19.4368	-0.0449242	0.875487	-0.0513134	0.959076	1
ATP6AP1L	401.96	0.084623	0.237983	0.355583	0.722153	1
ATP6AP2	1323.63	-0.104405	0.193194	-0.540417	0.588909	1
ATP6V0A1	8738	0.0367816	0.159549	0.230535	0.817676	1
ATP6V0A2	2185.42	-0.135178	0.177776	-0.760383	0.447026	1
ATP6V0A4	37.1917	0.0848324	0.647823	0.13095	0.895815	1
ATP6V0B	986.421	-0.212346	0.222768	-0.953218	0.34048	1
ATP6V0C	10.9705	0.00311263	0.957087	0.00325219	0.997405	1
ATP6V0CP1	1.86104	1.74867	2.52408	0.692795	0.488438	1
ATP6V0CP2	0.30726	-0.299152	4.85525	-0.061614	0.95087	1
ATP6V0CP3	0.230881	-0.375766	4.95742	-0.0757987	0.939579	1
ATP6V0CP4	214.908	0.0496938	0.283971	0.174996	0.861083	1
ATP6V0D1	1490.01	-0.102402	0.20743	-0.493672	0.621538	1
ATP6V0D1-DT	77.0196	0.576572	0.410368	1.40501	0.160018	1
ATP6V0D2	262.229	0.130212	0.319738	0.407246	0.683827	1
ATP6V0E1	882.763	0.0115101	0.245535	0.0468774	0.962611	1
ATP6V0E1P2	8.02165	-1.60402	1.35568	-1.18319	0.236736	1
ATP6V0E1P3	1.09962	-1.35048	2.93393	-0.460295	0.645304	1
ATP6V0E2	1809.35	-0.0689696	0.194393	-0.354795	0.722743	1
ATP6V0E2-AS1	442.625	0.00822181	0.247285	0.0332483	0.973477	1
ATP6V1A	3794.36	-0.0432411	0.166887	-0.259103	0.795556	1
ATP6V1B1	29.5983	0.0928666	0.701004	0.132477	0.894607	1
ATP6V1B1-AS1	0.544812	3.66349	4.82078	0.759936	0.447293	1
ATP6V1B2	6676.07	-0.148116	0.188195	-0.787034	0.431262	1
ATP6V1C1	2687.65	-0.14329	0.176749	-0.810701	0.417537	1
ATP6V1C2	41.415	-0.322341	0.534426	-0.603153	0.546407	1
ATP6V1D	1279.22	-0.1443	0.178672	-0.807624	0.419307	1
ATP6V1E1	1766.27	-0.200086	0.195177	-1.02515	0.305292	1
ATP6V1E1P1	3.65784	-0.316357	1.60368	-0.197269	0.843617	1
ATP6V1E1P2	7.04823	1.05141	1.36501	0.770257	0.441148	1
ATP6V1E1P3	0.277907	-0.022714	4.93745	-0.00460034	0.996329	1
ATP6V1E2	105.397	-0.122137	0.365659	-0.334018	0.738366	1
ATP6V1F	1443.04	-0.0311316	0.246137	-0.126481	0.899352	1
ATP6V1FNB	379.584	-0.406191	0.26031	-1.56041	0.118662	1
ATP6V1G1	780.413	-0.226404	0.193525	-1.1699	0.242042	1
ATP6V1G1P4	23.6553	0.414831	0.724954	0.572217	0.567175	1
ATP6V1G2	600.133	0.155596	0.254507	0.611361	0.540961	1
ATP6V1H	971.363	0.0492369	0.208718	0.235902	0.813509	1
ATP7A	1537.37	-0.103679	0.182897	-0.566874	0.5708	1
ATP7B	2058.19	0.0134786	0.202563	0.0665406	0.946947	1
ATP7BP1	0.322778	-3.28082	4.86806	-0.673947	0.500345	1
ATP8A1	2263.09	-0.0150647	0.239517	-0.062896	0.949849	1
ATP8A1-DT	1.44734	-2.09958	2.80746	-0.747857	0.454547	1
ATP8A2	1440.22	0.0785243	0.211051	0.372063	0.709846	1
ATP8A2P2	0.319154	0	4.99742	0	1	1
ATP8A2P3	13.8728	0.253469	0.858052	0.2954	0.767688	1
ATP8B1	117.751	-0.197463	0.486374	-0.40599	0.68475	1
ATP8B1-AS1	79.2163	-0.367171	0.422987	-0.868042	0.385372	1
ATP8B2	1354.85	0.0391613	0.19068	0.205377	0.837278	1
ATP8B3	176.235	-0.252285	0.439406	-0.57415	0.565866	1
ATP8B4	33.2704	-0.0358596	0.604491	-0.059322	0.952696	1
ATP8B5P	146.247	0.243916	0.441018	0.553076	0.580211	1
ATP9A	4225.23	-0.0547938	0.183641	-0.298375	0.765417	1
ATP9B	2763.78	0.0306781	0.171248	0.179144	0.857825	1
ATPAF1	1812.37	-0.0982775	0.17756	-0.55349	0.579928	1
ATPAF2	884.654	-0.11165	0.187996	-0.593898	0.55258	1
ATPSCKMT	155.984	-0.128699	0.40274	-0.319558	0.749304	1
ATR	3698.82	-0.0744433	0.182261	-0.408443	0.682948	1
ATRAID	761.918	-0.0704144	0.247217	-0.284828	0.775776	1
ATRIP	664.676	-0.104637	0.217736	-0.48057	0.630822	1
ATRN	4420.47	-0.0923392	0.166547	-0.554433	0.579283	1
ATRNL1	1619.73	0.00269511	0.244467	0.0110244	0.991204	1
ATRX	8213.76	-0.035565	0.182401	-0.194982	0.845407	1
ATXN1	6497.88	-0.00850278	0.183797	-0.0462619	0.963102	1
ATXN1-AS1	321.547	-0.0835962	0.274611	-0.304416	0.760811	1
ATXN10	2187.83	-0.174031	0.174293	-0.998495	0.318039	1
ATXN1L	4691.37	-0.0855965	0.177768	-0.481508	0.630155	1
ATXN2	10268.9	0.00107429	0.16078	0.00668174	0.994669	1
ATXN2-AS	55.6306	0.438684	0.518353	0.846303	0.397384	1
ATXN2L	10499.3	-0.100531	0.178036	-0.564667	0.572301	1
ATXN3	979.987	-0.0143351	0.213363	-0.0671864	0.946433	1
ATXN7	8249.1	-0.0536509	0.157308	-0.341056	0.733061	1
ATXN7L1	1588.56	0.196242	0.22221	0.88314	0.37716	1
ATXN7L2	856.901	-0.031027	0.209398	-0.148173	0.882206	1
ATXN7L3	2094.47	-0.154318	0.198031	-0.779263	0.435825	1
ATXN7L3-AS1	5.45274	0.475298	1.36372	0.348529	0.727443	1
ATXN7L3B	5115.53	-0.110562	0.166845	-0.662661	0.507548	1
ATXN8OS	4.44947	-0.645413	1.53428	-0.420661	0.674003	1
AUH	526.375	-0.0503837	0.21597	-0.233291	0.815536	1
AUNIP	21.4117	0.628388	0.70143	0.895867	0.370324	1
AUP1	2563.68	-0.0807157	0.199248	-0.405102	0.685403	1
AURKA	132.976	-0.130473	0.342184	-0.381297	0.702983	1
AURKAIP1	268.296	-0.073313	0.317711	-0.230754	0.817506	1
AURKAP1	2.45596	1.04045	2.11542	0.491838	0.622834	1
AURKAP2	0.484167	-3.87646	4.84015	-0.800896	0.423192	1
AURKB	16.9818	1.06896	0.886886	1.20529	0.228091	1
AURKBP1	1.81571	-1.23979	2.35514	-0.52642	0.598597	1
AURKC	60.3603	-0.516966	0.449753	-1.14944	0.250373	1
AUTS2	5378.86	0.131032	0.200842	0.652411	0.514136	1
AVEN	199.151	-0.128623	0.295309	-0.435554	0.66316	1
AVIL	1732.69	0.013726	0.281371	0.0487825	0.961093	1
AVL9	4892.91	-0.0741566	0.164859	-0.449818	0.652842	1
AVP	0.300193	0.407093	4.89746	0.0831233	0.933754	1
AVPI1	544.5	0.0588486	0.232566	0.253041	0.800237	1
AVPR1A	189.057	-0.00897631	0.317829	-0.0282426	0.977469	1
AVPR1B	1.34938	-0.453262	2.57432	-0.176071	0.860238	1
AWAT1	0.329305	0	4.99742	0	1	1
AWAT2	0.828913	-1.73042	4.23489	-0.408609	0.682826	1
AXDND1	30.0588	0.298678	0.606866	0.492165	0.622603	1
AXIN1	1089.38	-0.187521	0.20107	-0.932615	0.351019	1
AXIN2	372.402	0.174791	0.249615	0.700241	0.483777	1
AXL	1358.97	-0.191722	0.283212	-0.676955	0.498434	1
AZGP1	5.08886	-0.254701	1.62813	-0.156438	0.875688	1
AZI2	1525.42	-0.0399673	0.196268	-0.203637	0.838637	1
AZIN1	11789.9	-0.17756	0.165798	-1.07094	0.284196	1
AZIN2	400.778	0.0577234	0.260745	0.221378	0.824798	1
AZU1	9.66964	0.257703	1.11565	0.23099	0.817323	1
AZU1P1	1.04294	-0.735742	3.58817	-0.205047	0.837536	1
B2M	2747.36	0.176044	0.281274	0.625881	0.531393	1
B3GALNT1	671.431	-0.0981222	0.226371	-0.433458	0.664682	1
B3GALNT2	1836.84	-0.0611933	0.189874	-0.322284	0.747238	1
B3GALT1	1023.2	-0.0333589	0.230213	-0.144904	0.884786	1
B3GALT1-AS1	168.65	0.0759584	0.418591	0.181462	0.856005	1
B3GALT2	223.379	0.174276	0.42919	0.406057	0.6847	1
B3GALT4	57.1055	0.420499	0.463799	0.906639	0.364598	1
B3GALT5	771.52	-0.0403316	0.207223	-0.194628	0.845684	1
B3GALT5-AS1	39.3812	-0.23242	0.656516	-0.354021	0.723323	1
B3GALT6	723.111	-0.158326	0.219899	-0.719994	0.471529	1
B3GALT9	418.832	0.151564	0.276427	0.548296	0.583489	1
B3GAT1	2865.87	-0.0962789	0.222482	-0.432749	0.665197	1
B3GAT1-DT	129.019	0.239144	0.423415	0.564799	0.572211	1
B3GAT2	647.724	0.0295011	0.220141	0.13401	0.893395	1
B3GAT3	547.775	0.193099	0.253766	0.760931	0.446699	1
B3GAT3P1	0.763517	-0.029113	4.30014	-0.00677024	0.994598	1
B3GLCT	1231.66	-0.0404958	0.19648	-0.206106	0.836708	1
B3GNT2	571.577	0.0785161	0.244809	0.320724	0.748419	1
B3GNT3	1.46093	-3.12352	2.863	-1.091	0.275274	1
B3GNT4	99.268	-0.0995874	0.491269	-0.202714	0.839358	1
B3GNT5	282.657	-0.543112	0.303197	-1.79129	0.0732475	1
B3GNT6	4.5271	-2.40669	1.59776	-1.50628	0.131994	1
B3GNT7	134.069	-0.196556	0.476972	-0.412091	0.680272	1
B3GNT8	11.9198	0.283974	0.900355	0.315402	0.752456	1
B3GNT9	412.577	0.0310413	0.30271	0.102545	0.918324	1
B3GNTL1	298.095	0.196568	0.281803	0.697535	0.485468	1
B3GNTL1P1	1.45502	2.31226	2.74676	0.841812	0.399893	1
B4GALNT1	320.653	0.268086	0.317124	0.845366	0.397907	1
B4GALNT2	0.622971	-1.48486	4.16998	-0.356083	0.721779	1
B4GALNT2P1	0.15363	-0.375754	4.95742	-0.0757963	0.939581	1
B4GALNT3	175.908	-0.386078	0.338859	-1.13935	0.254558	1
B4GALNT4	900.659	-0.147742	0.197308	-0.748787	0.453985	1
B4GALT1	1591.91	-0.0230381	0.218527	-0.105424	0.916039	1
B4GALT1-AS1	12.6822	-0.173293	1.05084	-0.164908	0.869016	1
B4GALT2	964.802	-0.163208	0.213822	-0.76329	0.445291	1
B4GALT3	923.364	-0.193987	0.242813	-0.798914	0.42434	1
B4GALT4	785.351	0.0383996	0.195916	0.196	0.84461	1
B4GALT5	2090.41	-0.0879214	0.188533	-0.466346	0.640968	1
B4GALT6	816.07	0.0202322	0.207065	0.0977092	0.922163	1
B4GALT7	663.419	-0.00839046	0.205922	-0.0407457	0.967499	1
B4GAT1	1136.99	-0.150314	0.241723	-0.621847	0.534043	1
B4GAT1-DT	170.142	0.230646	0.296997	0.776596	0.437397	1
B9D1	1204.16	0.169731	0.185996	0.912549	0.36148	1
B9D2	89.3771	0.539506	0.403863	1.33586	0.181594	1
BAALC	575.229	-0.100879	0.261978	-0.385065	0.700189	1
BAALC-AS1	253.997	-0.198357	0.27696	-0.716195	0.473871	1
BAALC-AS2	3.49127	-1.58942	1.75658	-0.904837	0.365552	1
BAAT	191.773	-0.0857242	0.315045	-0.272102	0.785544	1
BABAM1	194.677	-0.00694728	0.290214	-0.0239385	0.980902	1
BABAM2	796.75	0.0323185	0.212849	0.151838	0.879315	1
BACE1	4575.53	-0.0130535	0.184234	-0.0708529	0.943515	1
BACE1-AS	1093.97	-0.00830786	0.202589	-0.0410084	0.967289	1
BACE2	318.226	-0.0503076	0.335558	-0.149923	0.880826	1
BACE2-IT1	7.53695	0.155223	1.23611	0.125573	0.90007	1
BACH1	4273.44	-0.0650875	0.164842	-0.394847	0.692956	1
BACH1-IT1	121.13	-0.0402577	0.37787	-0.106538	0.915155	1
BACH1-IT2	159.653	-0.16613	0.366451	-0.453348	0.650298	1
BACH1-IT3	39.9383	-0.0619268	0.5379	-0.115127	0.908344	1
BACH2	2643.66	0.0611851	0.168616	0.362867	0.716704	1
BAD	420.361	0.0236882	0.274587	0.0862685	0.931253	1
BAG1	857.38	-0.268186	0.250535	-1.07045	0.284416	1
BAG2	331.815	-0.190918	0.23727	-0.804643	0.421026	1
BAG3	2126.84	-0.225411	0.213453	-1.05602	0.290957	1
BAG4	2196.48	-0.118271	0.173722	-0.680808	0.495993	1
BAG5	3228.57	-0.0587666	0.185555	-0.316706	0.751466	1
BAG6	4414.39	-0.0145083	0.207723	-0.0698446	0.944317	1
BAGE2	0.24595	0	4.99742	0	1	1
BAHCC1	1678.02	0.120317	0.190381	0.631979	0.5274	1
BAHD1	2577.65	-0.121624	0.187164	-0.649827	0.515804	1
BAIAP2	1265.47	-0.120655	0.207503	-0.581461	0.56093	1
BAIAP2-DT	496.266	0.142875	0.277985	0.513965	0.607276	1
BAIAP2L1	286.551	-0.200387	0.27076	-0.740091	0.459245	1
BAIAP2L2	62.6885	0.328766	0.467173	0.703735	0.481598	1
BAIAP3	342.503	0.0707665	0.265811	0.266229	0.790063	1
BAK1	595.757	-0.123263	0.241636	-0.510119	0.609968	1
BAK1P1	49.5652	-0.141787	0.48752	-0.290834	0.771178	1
BALR6	79.6085	0.0225771	0.407143	0.0554526	0.955778	1
BAMBI	655.374	-0.011507	0.289548	-0.0397413	0.968299	1
BANCR	9.2798	0.327189	1.34166	0.243869	0.807332	1
BANF1	1052.39	-0.163552	0.252014	-0.648979	0.516352	1
BANF1P1	0.277249	2.71211	4.85415	0.558721	0.576352	1
BANF1P2	11.3753	-0.0666704	1.0134	-0.0657889	0.947546	1
BANF1P3	0.4665	-0.847551	4.85552	-0.174554	0.86143	1
BANF2	3.10409	-0.750033	1.92568	-0.389489	0.696914	1
BANK1	5.77898	-0.668389	1.61651	-0.413477	0.679257	1
BANP	790.434	-0.000648949	0.227801	-0.00284876	0.997727	1
BAP1	1972.96	-0.0539635	0.211199	-0.25551	0.798329	1
BARD1	1048.06	0.00450479	0.226082	0.0199255	0.984103	1
BARHL1	1.845	-0.694752	2.54532	-0.272953	0.78489	1
BARHL2	75.1664	0.162503	0.468948	0.346526	0.728947	1
BARX1	2.35593	-0.461087	2.19465	-0.210095	0.833593	1
BARX1-DT	0.245886	-2.43194	4.93309	-0.492985	0.622023	1
BARX2	0.558128	-0.376465	4.22418	-0.0891216	0.928985	1
BASP1	2391.49	-0.0905755	0.188389	-0.48079	0.630666	1
BASP1-AS1	52.9669	0.24986	0.494594	0.505182	0.613431	1
BASP1P1	0.313049	0	4.99742	0	1	1
BATF	0.161568	-1.72565	4.97464	-0.346889	0.728675	1
BATF2	41.1167	0.529959	0.68518	0.773459	0.439251	1
BATF3	46.0211	-0.20742	0.512643	-0.404608	0.685765	1
BAX	553.612	-0.144156	0.282843	-0.509666	0.610285	1
BAZ1A	1930.27	-0.174952	0.219163	-0.798274	0.424712	1
BAZ1A-AS1	152.009	0.143907	0.342578	0.420071	0.674433	1
BAZ1B	10648.5	-0.126663	0.172542	-0.7341	0.462888	1
BAZ2A	11560.1	-0.111314	0.188554	-0.590356	0.554952	1
BAZ2B	13353.3	0.0482833	0.20227	0.238707	0.811333	1
BAZ2B-AS1	217.058	0.00840862	0.295956	0.0284117	0.977334	1
BBC3	247.069	-0.0424593	0.319876	-0.132736	0.894402	1
BBIP1	1150.51	0.162251	0.215862	0.751641	0.452267	1
BBIP1P1	0.138625	1.7297	4.9206	0.351523	0.725196	1
BBLN	487.706	-0.152792	0.257554	-0.593245	0.553017	1
BBOF1	584.267	0.0212879	0.204842	0.103923	0.91723	1
BBOX1	14.8015	-0.084995	0.965814	-0.0880035	0.929874	1
BBOX1-AS1	33.6953	-0.131869	0.657998	-0.200409	0.841161	1
BBS1	172.676	0.114539	0.359542	0.318569	0.750053	1
BBS10	1295.06	-0.0201641	0.226106	-0.0891796	0.928939	1
BBS12	572.568	-0.0467281	0.256044	-0.1825	0.85519	1
BBS2	1198.95	-0.109293	0.193016	-0.566239	0.571231	1
BBS4	1502.18	-0.0408178	0.203496	-0.200583	0.841025	1
BBS5	631.718	0.267629	0.259633	1.0308	0.302636	1
BBS7	2116.76	-0.093434	0.190776	-0.489758	0.624305	1
BBS7-DT	3.10349	-1.28816	1.95901	-0.657558	0.510822	1
BBS9	2595.23	0.0610272	0.210102	0.290465	0.771461	1
BBX	4070.27	-0.0118656	0.194761	-0.0609237	0.95142	1
BCAM	1001.3	-0.100168	0.218512	-0.45841	0.646658	1
BCAN	210.892	0.177718	0.897748	0.19796	0.843076	1
BCAN-AS1	53.7976	-0.214111	0.531552	-0.402803	0.687093	1
BCAN-AS2	67.3142	0.122725	0.440197	0.278796	0.780401	1
BCAP29	50.8743	0.194746	0.565971	0.344092	0.730777	1
BCAP31	428.402	-0.116961	0.270542	-0.432322	0.665507	1
BCAR1	3520.57	-0.100844	0.188437	-0.535158	0.592541	1
BCAR3	113.876	-0.190692	0.417803	-0.456416	0.648091	1
BCAR3-AS1	21.702	-1.06747	0.705157	-1.51381	0.130075	1
BCAR4	3.25776	-1.54485	1.79341	-0.861404	0.389016	1
BCAS1	5.87246	-0.567955	1.43824	-0.394896	0.692919	1
BCAS2	1192.54	0.00973308	0.195156	0.0498734	0.960223	1
BCAS3	1880.98	0.0340424	0.185727	0.183292	0.854569	1
BCAS4	62.0022	0.0389703	0.496398	0.0785061	0.937425	1
BCAT1	731.188	-0.192593	0.284271	-0.677497	0.498091	1
BCAT2	782.073	-0.057602	0.217416	-0.26494	0.791056	1
BCCIP	1561.18	-0.217462	0.175353	-1.24014	0.214923	1
BCDIN3D	327.666	0.240217	0.327783	0.732854	0.463648	1
BCDIN3D-AS1	100.045	0.49104	0.387848	1.26606	0.205491	1
BCHE	493.755	-0.191387	0.267417	-0.715689	0.474184	1
BCKDHA	15.6299	0.408695	0.810196	0.504439	0.613953	1
BCKDHB	769.741	0.0220848	0.239078	0.0923747	0.9264	1
BCKDK	1321.03	-0.0604197	0.19093	-0.31645	0.751661	1
BCL10	962.43	-0.183124	0.19994	-0.915894	0.359722	1
BCL10-AS1	14.8534	-0.994582	0.948517	-1.04857	0.294378	1
BCL11A	187.644	0.0428813	0.3693	0.116115	0.907561	1
BCL11B	20.285	0.534814	0.709296	0.754006	0.450846	1
BCL2	2344.61	-0.0761962	0.196629	-0.387512	0.698377	1
BCL2A1	0.400451	0	4.99742	0	1	1
BCL2L1	2611.12	0.000409983	0.214068	0.0019152	0.998472	1
BCL2L1-AS1	0.30726	-0.299152	4.85525	-0.061614	0.95087	1
BCL2L10	44.0777	0.224955	0.518893	0.433529	0.66463	1
BCL2L11	1179.02	0.0398748	0.196894	0.202519	0.839511	1
BCL2L12	409.096	0.0717973	0.256363	0.280061	0.779431	1
BCL2L13	6600.66	0.0241959	0.189396	0.127753	0.898344	1
BCL2L14	0.816603	-3.91068	4.12805	-0.947343	0.343464	1
BCL2L15	155.074	-0.0892053	0.327967	-0.271995	0.785626	1
BCL2L2	1238.82	-0.0591979	0.181164	-0.326765	0.743845	1
BCL2L2-PABPN1	16.7586	0.0455829	0.792977	0.0574832	0.95416	1
BCL3	1637.95	-0.295065	0.290268	-1.01652	0.30938	1
BCL6	2136.48	0.0363931	0.205704	0.17692	0.859571	1
BCL6B	1.91854	-0.146336	2.15064	-0.068043	0.945751	1
BCL7A	1428.77	-0.0782656	0.206004	-0.379923	0.704002	1
BCL7B	1369.66	0.0283656	0.216876	0.130792	0.89594	1
BCL7C	541.517	-0.0353195	0.208214	-0.169631	0.865301	1
BCL9	2146.84	0.0824732	0.197951	0.416635	0.676945	1
BCL9L	5357.36	-0.120608	0.210387	-0.573265	0.566465	1
BCL9P1	180.992	0.25988	0.480897	0.540407	0.588916	1
BCLAF1	15721	-0.0859684	0.156376	-0.549755	0.582487	1
BCLAF1P2	29.5186	-0.60609	0.778431	-0.778604	0.436213	1
BCLAF3	2487.73	-0.0642836	0.175749	-0.365769	0.714538	1
BCO1	7.14459	-2.52874	1.46119	-1.7306	0.0835227	1
BCO2	362.246	-0.0638423	0.312894	-0.204038	0.838324	1
BCOR	14626.7	-0.0472599	0.180924	-0.261214	0.793928	1
BCORL1	1133.63	-0.0787441	0.210507	-0.374069	0.708353	1
BCR	1634.15	-0.0142512	0.1899	-0.0750459	0.940178	1
BCRP1	0.677935	-1.96212	3.82677	-0.512734	0.608137	1
BCRP2	17.1718	-0.396595	0.782938	-0.506548	0.612472	1
BCRP3	109.788	0.184067	0.344134	0.53487	0.59274	1
BCRP4	1.0987	-0.420354	2.90977	-0.144463	0.885135	1
BCRP5	2.62985	0.564317	2.20971	0.25538	0.798429	1
BCRP6	0.181604	2.07378	4.89221	0.423894	0.671643	1
BCRP7	1.33799	1.76059	3.64912	0.482471	0.629471	1
BCRP8	3.20278	0.0228449	1.77488	0.0128712	0.989731	1
BCRP9	1.17494	0	4.0961	0	1	1
BCS1L	802.556	-0.0540591	0.220677	-0.244969	0.80648	1
BCYRN1	412.702	0.84825	0.684601	1.23904	0.21533	1
BDH1	933.704	0.112624	0.252218	0.446533	0.655212	1
BDH2	319.141	-0.0421373	0.277685	-0.151745	0.879388	1
BDKRB1	1.64481	-1.06657	2.67264	-0.39907	0.689841	1
BDKRB2	19.4452	-0.845684	1.02699	-0.82346	0.410246	1
BDNF	451.233	-0.0704562	0.332793	-0.211712	0.832332	1
BDNF-AS	324.764	0.14449	0.263116	0.54915	0.582903	1
BDP1	9199.99	-0.132019	0.163146	-0.809206	0.418397	1
BEAN1	31.0639	0.181282	0.587021	0.308817	0.757461	1
BEAN1-AS1	42.9946	0.2625	0.651649	0.402824	0.687078	1
BECN1	874.064	-0.0644561	0.19191	-0.335866	0.736972	1
BECN1P2	0.161568	-1.72565	4.97464	-0.346889	0.728675	1
BEGAIN	354.072	0.00384931	0.274388	0.0140287	0.988807	1
BEND2	1.73626	-0.378804	3.05203	-0.124115	0.901224	1
BEND3	570.613	-0.126497	0.217155	-0.582519	0.560217	1
BEND3P1	15.3689	0.626863	0.891545	0.70312	0.481981	1
BEND3P2	5.38099	1.20811	1.641	0.736202	0.461608	1
BEND3P3	0.301219	1.72968	4.9206	0.351518	0.7252	1
BEND4	446.02	0.0428659	0.277972	0.154209	0.877445	1
BEND5	217.092	0.0510625	0.282599	0.180689	0.856612	1
BEND6	318.276	0.0864232	0.31993	0.270131	0.787059	1
BEND7	1402.46	0.0385274	0.179189	0.21501	0.829759	1
BEND7-DT	3.76046	-1.08754	1.64215	-0.662264	0.507802	1
BEND7P1	20.457	0.36153	0.830126	0.435512	0.663191	1
BEST1	1290.2	-0.171645	0.814452	-0.21075	0.833083	1
BEST2	20.3651	0.439564	0.957629	0.459013	0.646225	1
BEST3	21.7851	0.322119	0.729388	0.441628	0.658758	1
BEST4	9.4286	0.586912	1.14645	0.511938	0.608694	1
BET1	484.677	0.07735	0.224962	0.343835	0.73097	1
BET1-AS1	0.618004	0	4.99742	0	1	1
BET1L	1934.97	0.147086	0.249132	0.590395	0.554926	1
BEX1	2743.18	-0.23513	0.214449	-1.09644	0.272887	1
BEX2	304.051	0.10056	0.285873	0.351764	0.725015	1
BEX3	1116.82	0.123174	0.222455	0.553702	0.579783	1
BEX4	2252.03	-0.0633378	0.167139	-0.378952	0.704723	1
BEX5	57.5177	0.335706	0.441557	0.760279	0.447088	1
BFAR	1436.76	0.0078352	0.220347	0.0355584	0.971634	1
BFSP1	42.2915	1.06485	0.645227	1.65036	0.0988703	1
BFSP2	10.0199	-0.0337674	1.07308	-0.0314676	0.974897	1
BFSP2-AS1	1.15017	2.91299	3.20736	0.90822	0.363762	1
BGLAP	9.67648	-0.597836	1.04324	-0.573059	0.566605	1
BGLT3	0.556922	-1.54871	4.17851	-0.370637	0.710908	1
BGN	38.2446	0.369875	0.87318	0.423596	0.671861	1
BHLHA15	16.1075	0.258605	0.792127	0.326469	0.744069	1
BHLHA9	0.161568	-1.72565	4.97464	-0.346889	0.728675	1
BHLHB9P1	0.567945	-2.2012	4.95021	-0.444668	0.65656	1
BHLHE22	149.477	-0.0297172	0.323769	-0.0917852	0.926869	1
BHLHE22-AS1	12.0511	-0.0464426	0.949173	-0.0489295	0.960975	1
BHLHE23	25.4983	-0.612438	0.673636	-0.909153	0.363269	1
BHLHE40	7189.62	0.245874	0.252585	0.973429	0.33034	1
BHLHE40-AS1	24.8212	0.0128642	0.687809	0.0187031	0.985078	1
BHLHE41	13059.5	0.207644	0.211367	0.982383	0.325911	1
BHMT	3.59003	1.83187	2.55896	0.715862	0.474076	1
BHMT2	0.323984	-2.20115	4.95021	-0.444658	0.656567	1
BICC1	702.37	0.0622221	0.275145	0.226143	0.82109	1
BICD1	4774.39	0.0220737	0.172549	0.127927	0.898207	1
BICD1-AS1	0.813539	-0.296952	3.49974	-0.0848495	0.932381	1
BICD1P1	0.388558	-0.299203	4.85525	-0.0616247	0.950862	1
BICD2	1943.09	-0.202181	0.198105	-1.02058	0.307454	1
BICDL1	2565.21	0.00255554	0.224243	0.0113963	0.990907	1
BICDL2	6.38625	0.258347	1.23876	0.208552	0.834798	1
BICDL3P	1.94634	-0.887227	3.20694	-0.276659	0.782042	1
BICRA	2883.67	0.0490456	0.176303	0.278189	0.780867	1
BICRAL	4161.97	-0.00338403	0.160055	-0.021143	0.983132	1
BID	115.981	-0.0293468	0.350562	-0.0837134	0.933284	1
BIK	12.7603	-0.270945	0.930435	-0.291203	0.770896	1
BIN1	1980.51	0.0925656	0.21658	0.427398	0.66909	1
BIN2	0.565464	-3.87647	4.84015	-0.800899	0.42319	1
BIN2P1	0.32821	-1.72566	4.97464	-0.346892	0.728673	1
BIN3	743.729	-0.192156	0.214619	-0.895335	0.370608	1
BIRC2	2968.31	-0.0200153	0.172532	-0.116009	0.907645	1
BIRC3	1405.88	0.168204	0.281458	0.597619	0.550094	1
BIRC5	16.2431	-0.256882	0.898404	-0.285932	0.77493	1
BIRC6	23755	-0.10502	0.1648	-0.637256	0.523958	1
BIRC6-AS2	0.400029	-3.28082	4.86806	-0.673947	0.500345	1
BIRC7	15.3785	0.348686	0.906786	0.38453	0.700586	1
BISPR	4.12964	-0.249151	1.74285	-0.142956	0.886325	1
BIVM	509.754	0.0446307	0.23838	0.187225	0.851484	1
BLACAT1	599.521	0.309516	0.268913	1.15099	0.249736	1
BLACE	0.41036	-2.90725	4.89222	-0.594259	0.552339	1
BLCAP	1787.35	0.0362461	0.173226	0.209242	0.834259	1
BLID	2.20479	0.259724	2.28751	0.11354	0.909602	1
BLK	0.528823	1.75211	4.46044	0.392811	0.694459	1
BLM	156.745	-0.0805776	0.335783	-0.239969	0.810354	1
BLMH	963.412	0.00359895	0.193381	0.0186107	0.985152	1
BLNK	27.8801	1.57148	0.743725	2.11299	0.034602	1
BLOC1S1	219.955	-0.0761885	0.277676	-0.274379	0.783793	1
BLOC1S2	837.116	-0.178503	0.212461	-0.840169	0.400813	1
BLOC1S3	731.8	0.0802626	0.249325	0.321919	0.747514	1
BLOC1S4	293.715	0.356591	0.247201	1.44251	0.149158	1
BLOC1S5	368.68	-0.0333185	0.24567	-0.135623	0.892119	1
BLOC1S6	2152.1	-0.114702	0.181012	-0.633671	0.526296	1
BLOC1S6P1	0.233965	0.94682	4.98028	0.190114	0.84922	1
BLTP1	12304.6	-0.0268328	0.170504	-0.157374	0.87495	1
BLTP2	5712.83	-0.0507186	0.168903	-0.300283	0.763961	1
BLTP3A	3338.24	-0.0109507	0.170903	-0.0640754	0.94891	1
BLTP3B	3298.21	0.00637267	0.168549	0.0378091	0.96984	1
BLVRA	182.136	0.049842	0.282102	0.176681	0.859759	1
BLVRB	156.743	-0.513725	0.414152	-1.24043	0.214818	1
BLZF1	1917.64	-0.205904	0.169719	-1.21321	0.22505	1
BLZF2P	34.203	0.311423	0.592362	0.525731	0.599075	1
BMAL1	4508.67	0.0309809	0.188468	0.164383	0.86943	1
BMAL2	180.39	0.0717561	0.36456	0.196829	0.843961	1
BMERB1	1220	0.0497493	0.208551	0.238548	0.811456	1
BMF	733.1	0.132823	0.212633	0.62466	0.532194	1
[truncated: 38,251 more rows]

## Sheet: PAT_AON_vs_PAT_SON
	baseMean	log2FoldChange	lfcSE	stat	pvalue	padj
A1BG	36.5015	0.157178	0.633853	0.247973	0.804156	1
A1BG-AS1	516.623	-0.172501	0.235748	-0.731717	0.464341	1
A1CF	0.625047	-0.903079	4.26489	-0.211747	0.832304	1
A2M	1274.48	-0.812596	0.325451	-2.49683	0.012531	1
A2M-AS1	98.9263	0.59079	0.443806	1.33119	0.183127	1
A2ML1	48.1663	0.0691885	0.604684	0.114421	0.908904	1
A2ML1-AS1	1.97669	-1.73629	2.73049	-0.635888	0.52485	1
A2ML1-AS2	0.730719	0.963164	3.86599	0.249138	0.803254	1
A2MP1	0.484526	-2.54531	4.92088	-0.517247	0.604984	1
A3GALT2	50.1599	-0.614658	0.638126	-0.963224	0.335435	1
A4GALT	17.3138	-1.25424	0.943372	-1.32952	0.183675	1
A4GNT	0.322266	0	4.99758	0	1	1
AAAS	1553.31	-0.101339	0.214977	-0.471397	0.637357	1
AACS	1088.92	0.142888	0.216627	0.659604	0.509508	1
AACSP1	1562.92	0.236457	0.272051	0.869165	0.384757	1
AADAC	0.757417	1.29753	3.9693	0.326892	0.74375	1
AADACL2-AS1	2.84311	0.561685	2.03717	0.275719	0.782764	1
AADACP1	3.94013	1.28948	1.76567	0.730308	0.465202	1
AADAT	537.287	0.0331876	0.233338	0.14223	0.886898	1
AAGAB	980.238	0.0476526	0.203143	0.234577	0.814537	1
AAK1	12921.5	-0.0865516	0.181446	-0.47701	0.633355	1
AAMDC	69.4091	0.209112	0.431335	0.484803	0.627816	1
AAMP	614.785	0.214228	0.2407	0.89002	0.373455	1
AANAT	190.917	-0.270786	0.325834	-0.831057	0.405942	1
AAR2	1559.18	-0.200125	0.182407	-1.09713	0.272583	1
AARD	5.03808	-1.18912	1.75433	-0.67782	0.497886	1
AARS1	7618.94	-0.0558944	0.196165	-0.284935	0.775694	1
AARS2	1324.38	-0.100171	0.20406	-0.49089	0.623504	1
AARSD1	64.7794	0.530135	0.489109	1.08388	0.278418	1
AARSD1P1	17.0809	0.451929	0.818667	0.552031	0.580927	1
AASDH	1055.53	-0.088308	0.197796	-0.44646	0.655265	1
AASDHPPT	3198.1	0.10838	0.187841	0.576978	0.563954	1
AASS	2449.59	-0.0346446	0.203736	-0.170046	0.864974	1
AATBC	8.65326	1.50191	1.15077	1.30513	0.191848	1
AATF	1230.05	-0.0357532	0.191004	-0.187185	0.851516	1
AATK	1067.3	0.0331089	0.214797	0.15414	0.877499	1
ABALON	17.097	-0.259626	0.867427	-0.299306	0.764706	1
ABAT	2332.76	0.0181849	0.193451	0.0940025	0.925107	1
ABCA1	5816.89	-0.0314836	0.213365	-0.147558	0.882692	1
ABCA10	415.237	0.0675719	0.375463	0.179969	0.857177	1
ABCA11P	98.3725	0.199215	0.44934	0.44335	0.657513	1
ABCA12	36.1608	-0.242742	0.599407	-0.404971	0.685499	1
ABCA13	30.4266	0.24578	0.630054	0.390093	0.696468	1
ABCA15P	8.26686	1.36541	1.24738	1.09463	0.273681	1
ABCA17P	82.5892	0.15762	0.414995	0.379813	0.704084	1
ABCA2	2973.56	-0.0971182	0.171754	-0.565448	0.571769	1
ABCA3	2337.59	0.00537763	0.199714	0.0269266	0.978518	1
ABCA4	15642.6	-0.152697	0.260317	-0.586581	0.557485	1
ABCA5	4219.13	-0.0478664	0.255675	-0.187216	0.851492	1
ABCA6	298.588	0.273176	0.406074	0.672725	0.501122	1
ABCA7	10651.2	0.0297582	0.223564	0.133108	0.894108	1
ABCA8	920.848	0.227722	0.291786	0.780442	0.435131	1
ABCA9	262.825	-0.0167454	0.374414	-0.0447242	0.964327	1
ABCA9-AS1	1.56564	0.703517	2.95011	0.238472	0.811515	1
ABCB1	136.525	0.377617	0.437376	0.86337	0.387934	1
ABCB10	698.744	-0.0354422	0.215928	-0.164138	0.869622	1
ABCB10P1	1.33769	-3.11996	3.37026	-0.925733	0.354585	1
ABCB11	3.10898	0.437601	1.93176	0.22653	0.82079	1
ABCB4	151.954	0.446106	0.352457	1.2657	0.20562	1
ABCB5	3.18621	-2.47013	2.03743	-1.21238	0.225368	1
ABCB6	113.749	-0.06277	0.373775	-0.167935	0.866634	1
ABCB7	1093.73	0.0799427	0.188758	0.42352	0.671916	1
ABCB8	1459.94	-0.023109	0.181877	-0.127058	0.898895	1
ABCB9	770.452	0.0445476	0.224385	0.198532	0.842629	1
ABCC1	2608.47	-0.141567	0.180621	-0.783782	0.433168	1
ABCC10	1142.44	-0.0287657	0.19368	-0.148522	0.881931	1
ABCC11	36.8844	0.301888	0.604488	0.499411	0.61749	1
ABCC12	0.897166	1.26292	3.57938	0.352831	0.724215	1
ABCC13	0.396316	0.531329	4.97291	0.106845	0.914912	1
ABCC2	346.854	-0.095787	0.28152	-0.34025	0.733668	1
ABCC3	66.3487	0.675254	0.527959	1.27899	0.200901	1
ABCC4	380.758	0.243926	0.289245	0.843322	0.399048	1
ABCC5	5323.04	0.188618	0.260347	0.724486	0.468767	1
ABCC6	109.775	-0.862041	0.388264	-2.22024	0.0264022	1
ABCC6P1	39.5232	0.422559	0.663043	0.637303	0.523928	1
ABCC6P2	19.9926	0.315481	0.757342	0.416563	0.676998	1
ABCC8	380.261	0.114057	0.371969	0.30663	0.759125	1
ABCC9	37.7481	-1.3073	1.70747	-0.765634	0.443894	1
ABCD1	278.071	0.0262527	0.300051	0.0874941	0.930279	1
ABCD1P5	0.154501	-2.54531	4.92088	-0.517248	0.604983	1
ABCD2	193.014	0.116727	0.361917	0.322523	0.747056	1
ABCD3	2018.55	-0.135971	0.182655	-0.744414	0.456626	1
ABCD4	1984.71	0.131833	0.185983	0.708845	0.478421	1
ABCE1	5729.89	-0.141073	0.177589	-0.79438	0.426974	1
ABCF1	4695.3	0.00488768	0.198205	0.0246597	0.980326	1
ABCF2	377.227	0.051372	0.276188	0.186004	0.852442	1
ABCF2P1	0.547361	0	4.99758	0	1	1
ABCF3	2006.57	-0.0136049	0.198217	-0.0686361	0.945279	1
ABCG1	1616.26	0.131374	0.245126	0.535946	0.591996	1
ABCG2	7.81097	-0.0375935	1.31019	-0.0286932	0.977109	1
ABCG4	3082.03	-0.0601007	0.252993	-0.237558	0.812224	1
ABCG5	0.168636	0	4.99758	0	1	1
ABCG8	13.5595	-1.44839	1.10127	-1.31521	0.188441	1
ABHD1	31.9037	-0.0824282	0.636202	-0.129563	0.896912	1
ABHD10	842.333	0.144901	0.220776	0.656325	0.511615	1
ABHD11	668.642	0.205057	0.251169	0.816413	0.414264	1
ABHD12	983.233	-0.00996395	0.221065	-0.0450724	0.96405	1
ABHD12B	274.805	0.436568	0.388866	1.12267	0.261578	1
ABHD13	1628.81	-0.113266	0.181379	-0.624471	0.532318	1
ABHD14A	251.27	-0.108025	0.31684	-0.340947	0.733144	1
ABHD14A-ACY1	1.39091	-0.514059	2.56788	-0.200188	0.841333	1
ABHD14B	437.753	-0.316145	0.250229	-1.26342	0.206438	1
ABHD15	152.597	0.457357	0.336028	1.36107	0.173491	1
ABHD16A	115.531	-0.0984285	0.368213	-0.267314	0.789227	1
ABHD16B	0.154501	-2.54531	4.92088	-0.517248	0.604983	1
ABHD17A	1196.96	0.0446214	0.225974	0.197462	0.843466	1
ABHD17AP1	2.51896	0.0748344	2.46427	0.0303677	0.975774	1
ABHD17AP3	0.158548	-0.686602	4.91264	-0.139762	0.888848	1
ABHD17AP4	0.24897	1.04835	4.94717	0.211909	0.832178	1
ABHD17AP5	0.326042	1.04835	4.94717	0.21191	0.832177	1
ABHD17AP6	0.168636	0	4.99758	0	1	1
ABHD17AP8	0.322778	0	4.99758	0	1	1
ABHD17B	686.766	0.021402	0.211362	0.101258	0.919346	1
ABHD17C	527.967	-0.118872	0.218626	-0.543722	0.586633	1
ABHD18	1150.38	-0.0110811	0.202682	-0.0546723	0.9564	1
ABHD2	3005.48	-0.0937244	0.173624	-0.539814	0.589325	1
ABHD3	232.815	-0.241039	0.283405	-0.850511	0.395041	1
ABHD4	1395.85	-0.138322	0.195361	-0.708031	0.478926	1
ABHD5	1378.04	0.0565601	0.213974	0.264332	0.791524	1
ABHD6	489.919	-0.378748	0.232555	-1.62864	0.103389	1
ABHD8	883.808	0.0811245	0.264757	0.306411	0.759292	1
ABI1	2361.03	-0.0966495	0.19398	-0.498245	0.618312	1
ABI1P1	0.794822	1.80109	3.97001	0.453674	0.650063	1
ABI2	7419.76	-0.0093962	0.170591	-0.0550803	0.956074	1
ABI3	8.41912	1.33692	1.4013	0.954053	0.340057	1
ABI3BP	1729.25	-0.25318	0.232479	-1.08904	0.276135	1
ABITRAM	700.007	0.12709	0.241883	0.525421	0.59929	1
ABITRAMP1	0.966474	-0.544369	3.56383	-0.152748	0.878597	1
ABL1	6030.25	-0.0125022	0.178776	-0.0699318	0.944248	1
ABL2	5785.26	-0.0999113	0.167343	-0.597046	0.550477	1
ABLIM1	9762.91	0.00913743	0.18779	0.0486576	0.961192	1
ABLIM2	563.309	0.14144	0.235817	0.599786	0.548649	1
ABLIM3	2161.28	-0.131406	0.180546	-0.727821	0.466723	1
ABO	2.55959	-0.09213	2.04674	-0.0450131	0.964097	1
ABR	5535.56	-0.0234186	0.196977	-0.11889	0.905362	1
ABR-AS1	2.1255	1.26925	2.27956	0.556794	0.577668	1
ABRACL	32.84	0.518456	0.673264	0.770064	0.441262	1
ABRAXAS1	239.198	-0.106213	0.280316	-0.378905	0.704759	1
ABRAXAS2	1392.71	-0.204805	0.226873	-0.902732	0.366668	1
ABT1	898.949	-0.0136761	0.227976	-0.0599894	0.952164	1
ABT1P1	2.87685	-1.35386	1.90429	-0.710954	0.477113	1
ABTB1	477.824	-0.108122	0.254793	-0.424352	0.671309	1
ABTB2	593.77	0.172016	0.280645	0.612932	0.539921	1
ABTB3	181.169	-0.887529	0.486623	-1.82385	0.0681741	1
ACAA1	833.021	-0.105903	0.225006	-0.470668	0.637878	1
ACAA2	695.957	0.166075	0.200341	0.828962	0.407126	1
ACAA2P1	19.3318	-0.299206	0.866771	-0.345195	0.729947	1
ACACA	5434.73	0.00107168	0.168425	0.00636299	0.994923	1
ACACB	1163.16	-0.170494	0.224338	-0.759987	0.447262	1
ACAD10	1457.59	-0.0338234	0.199461	-0.169574	0.865345	1
ACAD11	267.702	-0.173196	0.2781	-0.622782	0.533428	1
ACAD8	1128.36	0.0465173	0.202023	0.230257	0.817892	1
ACAD9	2039.89	0.0424027	0.177538	0.238837	0.811232	1
ACAD9-DT	132.8	0.223775	0.422808	0.529258	0.596626	1
ACADL	20.0767	-0.330556	0.831511	-0.397537	0.690972	1
ACADM	1365.13	0.137692	0.202114	0.681258	0.495708	1
ACADS	93.1649	0.272062	0.448336	0.606826	0.543967	1
ACADSB	1562.38	-0.143162	0.181375	-0.789314	0.429929	1
ACADVL	3034.49	0.0783854	0.180373	0.434574	0.663871	1
ACAN	4.19761	0.119613	1.69249	0.0706731	0.943658	1
ACAP1	17.8882	0.0639174	1.00114	0.0638448	0.949094	1
ACAP2	3755.81	-0.125198	0.172689	-0.724988	0.468459	1
ACAP2-IT1	156.609	0.124129	0.353541	0.351103	0.725511	1
ACAP3	5336.66	0.105375	0.165014	0.638584	0.523094	1
ACAT1	493.197	0.173897	0.223827	0.776927	0.437202	1
ACAT2	455.036	-0.120345	0.244542	-0.492125	0.622631	1
ACBD3	3309.76	-0.031868	0.178606	-0.178427	0.858388	1
ACBD4	320.38	0.28574	0.306845	0.931219	0.35174	1
ACBD5	1527.17	0.144575	0.184947	0.781709	0.434385	1
ACBD6	1726.9	0.156315	0.194539	0.803516	0.421677	1
ACBD7	348.841	-0.0443766	0.315903	-0.140475	0.888284	1
ACCS	214.559	0.176811	0.289054	0.611688	0.540744	1
ACCSL	11.3038	-0.00188302	0.987034	-0.00190775	0.998478	1
ACD	758.319	0.010273	0.19981	0.0514136	0.958996	1
ACE	166.614	0.0595026	0.332775	0.178807	0.858089	1
ACE2	42.7845	0.545862	0.586367	0.930923	0.351894	1
ACER1	4.24079	1.26132	1.84664	0.683035	0.494585	1
ACER2	751.571	-0.013136	0.258464	-0.0508233	0.959466	1
ACER3	2495.37	-0.0380557	0.213167	-0.178525	0.858311	1
ACHE	988.466	-0.0704066	0.234106	-0.300747	0.763608	1
ACIN1	10025.1	-0.0294856	0.166903	-0.176663	0.859773	1
ACKR1	844.51	0.0754551	0.206492	0.365414	0.714802	1
ACKR2	30.0807	0.222162	0.690642	0.321675	0.747699	1
ACKR3	1059.08	0.0270547	0.253159	0.106868	0.914893	1
ACKR4	10.7538	-0.590426	1.0853	-0.544021	0.586427	1
ACKR4P1	0.776831	2.11395	3.98425	0.530578	0.595712	1
ACLY	3023.21	-0.0537623	0.193727	-0.277516	0.781384	1
ACNATP	0.828106	-0.724786	3.85652	-0.187938	0.850925	1
ACO1	1385.91	-0.0753698	0.186025	-0.40516	0.68536	1
ACO2	3254.76	-0.0676851	0.192187	-0.352184	0.7247	1
ACOT1	47.0073	0.419956	0.563581	0.745157	0.456177	1
ACOT11	1223.69	-0.0321597	0.290246	-0.110802	0.911774	1
ACOT12	90.5853	0.437749	0.539113	0.811981	0.416803	1
ACOT13	278.461	-0.0262027	0.257797	-0.101641	0.919042	1
ACOT2	71.7414	0.536667	0.561055	0.956532	0.338803	1
ACOT4	0.822055	2.97783	3.7874	0.786247	0.431723	1
ACOT6	0.827519	-2.56264	3.65653	-0.700839	0.483403	1
ACOT7	583.039	0.0713341	0.219249	0.325357	0.744911	1
ACOT8	747.264	-0.01224	0.206969	-0.0591394	0.952841	1
ACOT9	601.482	-0.0941262	0.21238	-0.443198	0.657623	1
ACOX1	3535.34	-0.0568256	0.186944	-0.303972	0.761149	1
ACOX2	213.146	-0.189502	0.317025	-0.597752	0.550005	1
ACOX3	1214.11	-0.101592	0.192852	-0.526786	0.598342	1
ACOXL	0.73081	2.48818	4.00364	0.621481	0.534283	1
ACOXL-AS1	22.3762	-1.2973	0.780829	-1.66143	0.0966267	1
ACP1	2331.1	-0.0620104	0.20334	-0.304959	0.760397	1
ACP2	1129.95	-0.0254307	0.218939	-0.116154	0.90753	1
ACP3	17.976	-1.49697	0.837766	-1.78686	0.0739596	1
ACP4	0.322778	0	4.99758	0	1	1
ACP5	158.614	-0.398593	0.390924	-1.01962	0.307909	1
ACP6	715.748	0.167805	0.25398	0.660702	0.508803	1
ACP7	0.90613	2.21656	3.50272	0.632811	0.526857	1
ACR	19.0178	0.431565	0.814151	0.53008	0.596057	1
ACRBP	165.64	0.27704	0.356664	0.776754	0.437304	1
ACRP1	10.9418	-0.654965	1.09731	-0.596884	0.550585	1
ACRV1	8.62037	-1.18944	1.14963	-1.03463	0.300843	1
ACSBG1	7.28641	-0.842511	1.3971	-0.603042	0.546481	1
ACSBG2	6.8191	4.95389	1.99531	2.48277	0.0130365	1
ACSF2	273.429	0.169042	0.364527	0.463731	0.64284	1
ACSF3	1956.84	0.00431642	0.18807	0.0229512	0.981689	1
ACSL1	1656.72	-0.0981723	0.192886	-0.508966	0.610776	1
ACSL3	5253.79	0.126214	0.17983	0.701852	0.482772	1
ACSL4	2445.64	-0.0953815	0.215222	-0.443178	0.657637	1
ACSL5	0.468649	0	4.99758	0	1	1
ACSL6	2516.43	0.133381	0.232075	0.574731	0.565473	1
ACSL6-AS1	8.10265	1.70241	1.31146	1.2981	0.194252	1
ACSM1	3.8537	1.10299	1.91288	0.576612	0.564202	1
ACSM2B	0.600685	0.534352	4.47262	0.119472	0.904902	1
ACSM3	15.5272	-0.830184	0.855575	-0.970323	0.331885	1
ACSM4	0.230701	0	4.99758	0	1	1
ACSM5	6.57814	-0.0271985	1.30699	-0.0208101	0.983397	1
ACSM5P1	0.539602	0	4.64605	0	1	1
ACSS1	480.451	0.0177514	0.291186	0.0609624	0.951389	1
ACSS2	756.129	0.118156	0.215236	0.54896	0.583033	1
ACSS3	998.174	0.0963621	0.239304	0.402676	0.687187	1
ACTA1	37.0396	0.603159	0.694379	0.868631	0.385049	1
ACTA2	233.781	-0.0666596	0.312446	-0.213347	0.831056	1
ACTA2-AS1	34.976	0.75842	0.649539	1.16763	0.242957	1
ACTB	71670.5	0.0474672	0.212258	0.22363	0.823045	1
ACTBL2	0.719517	0.947695	3.46175	0.273762	0.784268	1
ACTBP11	59.6632	0.119905	0.778295	0.154061	0.877562	1
ACTBP12	0.327004	0.531329	4.97291	0.106845	0.914912	1
ACTBP14	12.8137	-0.62851	1.06146	-0.59212	0.55377	1
ACTBP15	7.67353	0.612995	1.29091	0.474854	0.634891	1
ACTBP2	0.427554	1.73268	4.89236	0.354161	0.723218	1
ACTBP4	56.4761	0.240603	0.533872	0.450676	0.652223	1
ACTBP6	0.918248	2.94341	3.49538	0.842086	0.39974	1
ACTBP7	71.8402	-0.376482	0.492268	-0.764792	0.444395	1
ACTBP8	0.22786	-0.686602	4.91264	-0.139762	0.888848	1
ACTC1	19.8383	-0.0527335	0.835902	-0.0630858	0.949698	1
ACTE1P	2.7854	-1.12941	2.23291	-0.505803	0.612995	1
ACTG1	51571.7	0.0473283	0.204743	0.23116	0.817191	1
ACTG1P1	93.3719	0.040058	0.38021	0.105357	0.916092	1
ACTG1P10	7.4363	1.01596	1.21428	0.836671	0.402777	1
ACTG1P12	48.653	0.361413	0.617263	0.585509	0.558206	1
ACTG1P13	0.162594	1.21152	4.93781	0.245355	0.806182	1
ACTG1P14	89.9414	-0.214324	0.423305	-0.506312	0.612637	1
ACTG1P15	0.963467	-1.88081	3.81737	-0.492698	0.622226	1
ACTG1P16	6.22044	1.00332	1.43201	0.700642	0.483526	1
ACTG1P17	40.8202	0.00861477	0.564231	0.0152682	0.987818	1
ACTG1P20	61.0065	-0.0429978	0.464975	-0.0924733	0.926322	1
ACTG1P23	0.743971	0	4.53001	0	1	1
ACTG1P24	13.7809	-0.0802227	0.945681	-0.0848307	0.932396	1
ACTG1P25	101.997	-0.175481	0.368259	-0.476515	0.633707	1
ACTG1P3	72.6463	0.26182	0.478915	0.546694	0.584589	1
ACTG1P9	1.65939	0.275788	2.96812	0.0929165	0.92597	1
ACTG2	8.57031	1.00445	1.48138	0.67805	0.49774	1
ACTL10	3.32283	-0.904267	2.11523	-0.427503	0.669013	1
ACTL11P	31.1659	-0.384407	0.693456	-0.554334	0.57935	1
ACTL6A	571.092	-0.198	0.248364	-0.797217	0.425325	1
ACTL6B	474.792	-0.152886	0.235112	-0.650268	0.515519	1
ACTL7B	2.0635	2.81567	2.73721	1.02866	0.303638	1
ACTN1	5314.19	-0.0507592	0.181101	-0.280282	0.779261	1
ACTN1-DT	8.10483	0.856442	1.19971	0.713872	0.475306	1
ACTN2	167.192	0.590422	0.350642	1.68383	0.092214	1
ACTN3	46.9675	0.133733	0.57086	0.234265	0.814779	1
ACTN4	12506.9	0.0926756	0.193656	0.478559	0.632252	1
ACTN4P2	0.322778	0	4.99758	0	1	1
ACTR10	1344.14	-0.0329509	0.191371	-0.172183	0.863294	1
ACTR1A	2130.26	0.0631524	0.18923	0.333733	0.738581	1
ACTR1B	1904.49	0.0329969	0.221664	0.14886	0.881664	1
ACTR2	4725.12	-0.0361338	0.176368	-0.204877	0.837668	1
ACTR3	2875.63	-0.040826	0.173423	-0.235412	0.813889	1
ACTR3-AS1	50.3988	-0.352414	0.50225	-0.701671	0.482884	1
ACTR3B	752.164	0.148926	0.229097	0.650056	0.515656	1
ACTR3BP4	0.681479	-3.36133	4.90467	-0.685331	0.493135	1
ACTR3C	20.72	0.0661875	0.764048	0.0866274	0.930968	1
ACTR3P3	0.329305	2.13386	4.86667	0.438464	0.66105	1
ACTR5	640.37	0.0462149	0.224046	0.206274	0.836577	1
ACTR6	480.427	0.0394936	0.226907	0.174051	0.861825	1
ACTR8	1932.85	-0.0605086	0.198131	-0.305397	0.760064	1
ACTRT3	31.678	-0.0950977	0.61903	-0.153624	0.877906	1
ACVR1	1890.1	-0.0443025	0.211656	-0.209314	0.834203	1
ACVR1B	2136.15	0.0657827	0.171366	0.383871	0.701074	1
ACVR1C	26.0927	-0.625026	0.775173	-0.806305	0.420067	1
ACVR2A	2295.04	-0.0126507	0.18007	-0.0702544	0.943991	1
ACVR2B	2252.06	0.0615705	0.172309	0.357325	0.720848	1
ACVR2B-AS1	91.3797	-0.206023	0.447516	-0.460371	0.64525	1
ACVRL1	52.431	0.0830432	0.669305	0.124074	0.901257	1
ACY1	22.2155	0.0051478	0.744129	0.00691789	0.99448	1
ACY3	0.23864	-2.00064	4.93761	-0.405184	0.685342	1
ACYP1	187.813	-0.0247083	0.334935	-0.0737704	0.941193	1
ACYP2	579.024	0.0549523	0.236539	0.232318	0.816291	1
ADA	150.527	0.26336	0.37981	0.693399	0.488059	1
ADA2	115.946	0.558696	0.421264	1.32624	0.184762	1
ADAD1	0.55183	2.15977	4.86523	0.443919	0.657101	1
ADAD2	4.05447	-0.954339	1.79835	-0.530676	0.595643	1
ADAL	645.39	0.202423	0.243989	0.829637	0.406744	1
ADAM10	4302.44	-0.0502173	0.172055	-0.291867	0.770388	1
ADAM11	644.974	0.0552715	0.24922	0.221778	0.824487	1
ADAM12	408.013	0.18594	0.336118	0.553198	0.580128	1
ADAM15	1189.2	-0.050477	0.198811	-0.253894	0.799577	1
ADAM17	2790.92	-0.139088	0.166617	-0.83478	0.403842	1
ADAM18	0.15061	0.531335	4.97291	0.106846	0.914911	1
ADAM19	1465.42	0.0881195	0.292053	0.301724	0.762863	1
ADAM1B	76.0132	-0.167115	0.513584	-0.32539	0.744886	1
ADAM20	162.005	0.415002	0.376849	1.10124	0.270791	1
ADAM20P1	249.352	0.208376	0.36005	0.578741	0.562764	1
ADAM21	9.05385	-0.0372291	1.19112	-0.0312556	0.975066	1
ADAM22	971.912	0.112799	0.225515	0.500182	0.616947	1
ADAM23	1228.6	-0.17355	0.256188	-0.677432	0.498132	1
ADAM28	128.173	0.238045	0.390545	0.609521	0.542179	1
ADAM29	1.32463	0.91579	2.62375	0.349038	0.727061	1
ADAM30	1.7247	2.51209	3.02581	0.830222	0.406413	1
ADAM32	373.472	0.300284	0.328543	0.913987	0.360724	1
ADAM33	170.485	0.218284	0.390814	0.558536	0.576478	1
ADAM3B	11.4634	-0.777557	1.03972	-0.74785	0.454551	1
ADAM5	5.73295	1.28548	1.67584	0.767062	0.443045	1
ADAM7-AS1	1.32042	0.906229	3.24813	0.279	0.780245	1
ADAM8	269.693	0.0363431	0.310034	0.117223	0.906684	1
ADAM9	2747.56	0.0584632	0.182599	0.320174	0.748837	1
ADAMTS1	4347.07	0.0100676	0.229064	0.043951	0.964943	1
ADAMTS10	650.747	-0.00316472	0.231077	-0.0136955	0.989073	1
ADAMTS12	666.384	0.0339195	0.305397	0.111067	0.911563	1
ADAMTS13	360.578	0.182511	0.254247	0.717847	0.472852	1
ADAMTS14	37.6879	-0.126927	0.59623	-0.212883	0.831418	1
ADAMTS15	1253.88	0.356573	0.204546	1.74324	0.0812918	1
ADAMTS16	139.221	-0.693444	0.512393	-1.35334	0.175946	1
ADAMTS16-DT	26.6216	-0.883055	0.955552	-0.924131	0.355418	1
ADAMTS17	337.162	0.296345	0.269233	1.1007	0.271028	1
ADAMTS18	1734.54	0.44236	0.289719	1.52686	0.126796	1
ADAMTS19	246.717	-0.885015	1.06352	-0.832158	0.40532	1
ADAMTS19-AS1	8.47206	0.39757	1.27064	0.312889	0.754365	1
ADAMTS2	233.041	0.216019	0.340028	0.635298	0.525234	1
ADAMTS20	85.457	-0.081284	0.42739	-0.190187	0.849163	1
ADAMTS3	1150.69	-0.0160329	0.238499	-0.0672244	0.946403	1
ADAMTS4	61.0748	-0.28218	0.533587	-0.528835	0.59692	1
ADAMTS5	495.987	-0.0869688	0.700937	-0.124075	0.901256	1
ADAMTS6	749.924	0.0828963	0.250593	0.330801	0.740795	1
ADAMTS7	1109.3	-0.173948	0.240806	-0.722355	0.470076	1
ADAMTS7P1	12.6825	-0.0197295	0.987275	-0.0199838	0.984056	1
ADAMTS7P3	1.12205	2.99894	3.46411	0.865717	0.386645	1
ADAMTS7P4	1.22347	-0.505766	3.11414	-0.162409	0.870983	1
ADAMTS8	53.569	0.766995	0.491271	1.56124	0.118466	1
ADAMTS9	201.58	-0.127677	0.456848	-0.279474	0.779881	1
ADAMTS9-AS1	163.23	-2.21559	1.45661	-1.52106	0.128244	1
ADAMTS9-AS2	81.3294	-0.779525	0.581983	-1.33943	0.180431	1
ADAMTSL1	190	0.0160691	0.34694	0.0463167	0.963058	1
ADAMTSL2	83.5595	-0.0143852	0.43339	-0.0331924	0.973521	1
ADAMTSL3	73.5174	-0.771593	0.556857	-1.38562	0.165862	1
ADAMTSL4	262.365	-0.421114	0.297073	-1.41754	0.156325	1
ADAMTSL4-AS1	173.722	0.145498	0.427714	0.340175	0.733725	1
ADAMTSL4-AS2	152.25	0.114678	0.453659	0.252785	0.800434	1
ADAMTSL5	134.325	0.216243	0.357185	0.60541	0.544907	1
ADAP1	107.339	0.522376	0.366005	1.42724	0.153511	1
ADAP2	64.3421	0.177393	0.484867	0.36586	0.71447	1
ADAR	12930.1	-0.122203	0.163902	-0.745586	0.455917	1
ADARB1	6433.31	0.140068	0.178605	0.784234	0.432903	1
ADARB2	720.632	0.42427	0.285707	1.48499	0.137547	1
ADAT1	1311.68	-0.0614307	0.185351	-0.331429	0.740321	1
ADAT2	336.801	-0.0496767	0.247695	-0.200556	0.841046	1
ADAT3	77.7224	-0.658897	0.470261	-1.40113	0.161175	1
ADCK1	751.783	-0.00610309	0.224143	-0.0272285	0.978277	1
ADCK2	223.51	0.00255859	0.289312	0.00884371	0.992944	1
ADCK5	180.226	0.257377	0.302515	0.850792	0.394885	1
ADCY1	6588.01	0.0318669	0.241547	0.131928	0.895041	1
ADCY10	20.4189	0.411408	0.746363	0.551217	0.581485	1
ADCY10P1	150.484	0.233602	0.339649	0.687776	0.491594	1
ADCY2	1589.06	0.0158099	0.204052	0.0774796	0.938242	1
ADCY3	358.595	-0.0316011	0.265015	-0.119243	0.905083	1
ADCY4	4.43227	1.30771	1.66212	0.786769	0.431417	1
ADCY5	969.188	-0.097856	0.282743	-0.346095	0.729272	1
ADCY6	1176.24	-0.183799	0.193857	-0.948115	0.343071	1
ADCY6-DT	8.89816	-0.215826	1.14181	-0.189021	0.850076	1
ADCY7	221.398	-0.024171	0.295555	-0.0817817	0.93482	1
ADCY8	365.754	-0.687736	0.311457	-2.20812	0.0272356	1
ADCY9	1229.2	-0.215579	0.214055	-1.00712	0.313877	1
ADCYAP1	12.2909	-0.12569	1.18181	-0.106354	0.915301	1
ADCYAP1R1	257.751	-0.698117	0.378538	-1.84425	0.065147	1
ADD1	12957.8	-0.0345088	0.171475	-0.201247	0.840505	1
ADD2	1780.91	0.206579	0.209149	0.987715	0.323292	1
ADD3	3124.52	-0.0572759	0.186747	-0.306704	0.759069	1
ADD3-AS1	51.5515	0.346724	0.595579	0.582162	0.560458	1
ADGB	16.1387	0.251554	0.976609	0.257579	0.796732	1
ADGB-DT	0.822665	0.966642	3.75934	0.25713	0.797078	1
ADGRA1	83.98	0.366481	0.534707	0.685387	0.4931	1
ADGRA1-AS1	8.11318	0.865119	1.50729	0.573956	0.565998	1
ADGRA2	3123.37	0.113447	0.190361	0.595959	0.551203	1
ADGRA3	1753	-0.0266745	0.198818	-0.134166	0.893272	1
ADGRA3P1	3.38199	-0.323193	1.80052	-0.1795	0.857545	1
ADGRB1	588.116	0.28355	0.224479	1.26315	0.206537	1
ADGRB2	2127.9	0.0925957	0.201286	0.460022	0.645501	1
ADGRB3	780.306	0.249115	0.24857	1.00219	0.316251	1
ADGRB3-DT	88.4276	-0.221944	0.408108	-0.543837	0.586553	1
ADGRD1	15.0443	-1.44326	0.90253	-1.59912	0.109793	1
ADGRD2	6.62537	1.76062	1.37627	1.27927	0.200801	1
ADGRE1	0.674412	-3.7012	4.52343	-0.81823	0.413226	1
ADGRE2	1.81246	-4.63462	2.81671	-1.6454	0.0998874	1
ADGRE4P	0.483655	0	4.99758	0	1	1
ADGRE5	30.8621	-0.276168	0.625415	-0.441575	0.658797	1
ADGRF1	1.42345	-4.46383	3.24748	-1.37455	0.169271	1
ADGRF2	1.46897	-2.42794	2.8213	-0.860574	0.389473	1
ADGRF3	34.3342	0.266483	0.585698	0.454984	0.649121	1
ADGRF4	1.27827	-2.40719	3.01882	-0.797395	0.425222	1
ADGRF5	1.27021	0	4.1494	0	1	1
ADGRF5P1	2.67477	1.78787	2.14153	0.834857	0.403798	1
ADGRG1	1793.99	0.0951691	0.29606	0.321452	0.747868	1
ADGRG2	66.3872	-1.40989	0.623688	-2.26058	0.0237856	1
ADGRG3	11.7985	-0.255901	1.01858	-0.251234	0.801634	1
ADGRG4	27.5258	0.873011	0.709536	1.2304	0.218548	1
ADGRG5	2.3254	-0.363118	2.32145	-0.156419	0.875703	1
ADGRG6	38.0627	0.7282	0.709982	1.02566	0.305052	1
ADGRG7	1.64059	0.75845	2.61772	0.289737	0.772018	1
ADGRL1	5413.85	0.0521213	0.174262	0.299097	0.764866	1
ADGRL1-AS1	101.465	-0.490771	0.403937	-1.21497	0.224378	1
ADGRL2	5531.96	0.135776	0.208486	0.65125	0.514885	1
ADGRL3	3310.62	0.0936429	0.217446	0.43065	0.666723	1
ADGRL4	19.1749	0.17534	1.05888	0.165591	0.868479	1
ADGRV1	9801.72	-0.110224	0.212127	-0.519611	0.603335	1
ADH1B	0.322778	0	4.99758	0	1	1
ADH4	0.524877	-3.38391	4.90434	-0.689982	0.490205	1
ADH5	1672.23	-0.0554183	0.190685	-0.290627	0.771336	1
ADH5P2	0.245707	0	4.99758	0	1	1
ADH5P3	27.3449	-0.558386	0.764336	-0.730551	0.465053	1
ADH6	0.322778	0	4.99758	0	1	1
ADH7	0.385202	-2.54531	4.92088	-0.517247	0.604984	1
ADHFE1	106.418	0.354267	0.403829	0.87727	0.38034	1
ADI1	420.611	0.220522	0.22807	0.966903	0.333593	1
ADIG	3.03529	-0.0989127	1.81728	-0.0544291	0.956593	1
ADIPOR1	4870.05	-0.150888	0.188566	-0.800186	0.423603	1
ADIPOR2	1342.65	-0.145701	0.226172	-0.644206	0.519442	1
ADIRF	5.43176	0.122592	1.50327	0.0815501	0.935005	1
ADIRF-AS1	418.608	0.153705	0.320003	0.480322	0.630999	1
ADK	815.53	0.0978375	0.211884	0.46175	0.644261	1
ADM	250.021	0.00340764	0.338351	0.0100713	0.991964	1
ADM-DT	4.07497	-0.163502	1.63592	-0.0999451	0.920388	1
ADM2	90.8837	-0.222354	0.435715	-0.510319	0.609828	1
ADM5	119.99	-0.334982	0.473254	-0.707827	0.479053	1
ADNP	15129.6	-0.045996	0.164347	-0.279871	0.779576	1
ADNP-AS1	14.8306	0.435588	0.863431	0.504485	0.61392	1
ADNP2	5243.87	0.0440746	0.175339	0.251369	0.801529	1
ADO	1882.94	0.0115921	0.202106	0.0573562	0.954261	1
ADORA1	408.924	0.440208	0.39231	1.12209	0.261823	1
ADORA2A	29.2127	-0.503586	0.672503	-0.748823	0.453964	1
ADORA2A-AS1	1.16775	0.546896	3.37309	0.162135	0.8712	1
ADORA2B	274.572	0.0399362	0.305019	0.13093	0.89583	1
ADORA3	0.903727	1.24433	3.70048	0.336261	0.736674	1
ADPGK	1488.22	0.0389956	0.192375	0.202706	0.839365	1
ADPGK-AS1	18.759	0.144982	0.795463	0.182261	0.855378	1
ADPRH	114.648	0.11967	0.360956	0.331535	0.74024	1
ADPRHL1	212.827	0.118714	0.344423	0.344676	0.730338	1
ADPRM	641.139	-0.0661982	0.215762	-0.306811	0.758987	1
ADPRS	615.612	-0.173081	0.267262	-0.647608	0.517238	1
ADRA1A	410.098	0.524129	0.374956	1.39784	0.16216	1
ADRA1B	44.3105	0.366365	0.566533	0.646679	0.517839	1
ADRA1D	31.0374	-1.08103	0.878214	-1.23094	0.218345	1
ADRA2A	39.9697	0.535766	0.684169	0.78309	0.433574	1
ADRA2B	3.65811	-0.790147	1.88889	-0.418312	0.675719	1
ADRA2C	177.465	0.101156	0.367923	0.274939	0.783363	1
ADRB1	35.9985	-1.20568	0.812998	-1.48301	0.138072	1
ADRB2	116.478	0.683834	0.441041	1.5505	0.121022	1
ADRB3	0.794453	0.0387204	3.70493	0.0104511	0.991661	1
ADRM1	1417.2	-0.0388672	0.246977	-0.157371	0.874952	1
ADSL	422.021	0.0462417	0.283432	0.163149	0.870401	1
ADSS1	389.339	0.139938	0.230282	0.607681	0.543399	1
ADSS2	957.892	0.00956017	0.250003	0.0382402	0.969496	1
ADTRP	8.73958	-1.18562	1.5034	-0.788628	0.430329	1
AEBP1	3023.75	-0.245919	0.211016	-1.16541	0.243855	1
AEBP2	2132.4	-0.0813869	0.174994	-0.465084	0.641871	1
AEN	1520.56	-0.178037	0.241979	-0.735754	0.46188	1
AFAP1	3577.24	0.0834133	0.19002	0.438972	0.660682	1
AFAP1-AS1	84.3806	0.0994699	0.488356	0.203683	0.838601	1
AFAP1L1	94.3499	0.00288486	0.389001	0.00741607	0.994083	1
AFAP1L2	1969.66	-0.035246	0.179692	-0.196147	0.844495	1
AFDN	9652.7	0.00223124	0.195656	0.0114039	0.990901	1
AFDN-DT	81.0205	0.203648	0.512177	0.397613	0.690915	1
AFF1	13232.1	-0.0242078	0.166355	-0.145519	0.884301	1
AFF2	4528.75	-0.290264	0.165864	-1.75001	0.0801172	1
AFF2-IT1	12.3477	0.367983	0.990365	0.371563	0.710218	1
AFF3	1597.59	-0.120821	0.190472	-0.634321	0.525871	1
AFF4	23565.3	-0.128759	0.16692	-0.771384	0.44048	1
AFF4-DT	0.477614	1.21529	4.78618	0.253916	0.799561	1
AFG1L	543.089	-0.157266	0.224714	-0.699847	0.484023	1
AFG3L1P	1524.14	-0.0717778	0.204719	-0.350616	0.725876	1
AFG3L2	1638.25	-0.072117	0.205523	-0.350896	0.725666	1
AFMID	182.628	0.118632	0.314117	0.377668	0.705677	1
AFP	0.865072	-0.435197	3.67719	-0.118351	0.90579	1
AFTPH	3195.76	-0.171338	0.181794	-0.942484	0.345945	1
AFTPH-DT	40.6256	0.0850725	0.570782	0.149045	0.881518	1
AGA	288.639	0.0379101	0.305557	0.124069	0.901261	1
AGA-DT	29.0505	0.134812	0.692514	0.19467	0.845651	1
AGAP1	11830.3	-0.000121363	0.199733	-0.000607624	0.999515	1
AGAP1-IT1	36.7251	0.868934	0.617918	1.40623	0.159656	1
AGAP10P	4.8114	-0.89096	1.47453	-0.604234	0.545688	1
AGAP12P	43.4014	0.992499	0.752771	1.31846	0.187349	1
AGAP13P	277.05	-0.0420128	0.268365	-0.156551	0.875599	1
AGAP14P	8.03463	0.0201489	1.16784	0.0172531	0.986235	1
AGAP2	494.721	0.182747	0.33571	0.544361	0.586193	1
AGAP2-AS1	49.9039	-0.267737	0.590263	-0.453589	0.650125	1
AGAP3	1536.6	0.211012	0.191181	1.10373	0.26971	1
AGAP4	1077.58	0.0637844	0.193461	0.329701	0.741626	1
AGAP5	22.6524	0.488887	0.753846	0.648523	0.516647	1
AGAP6	204.726	-0.114454	0.337662	-0.338961	0.734639	1
AGAP7P	12.6755	0.448403	1.0423	0.430206	0.667046	1
AGAP9	763.49	-0.199441	0.245669	-0.81183	0.416889	1
AGBL1	13.3484	0.346021	0.915795	0.377837	0.705552	1
AGBL2	94.0322	0.361092	0.406896	0.88743	0.374847	1
AGBL3	188.245	-0.0372746	0.353674	-0.105393	0.916064	1
AGBL4	260.393	0.259	0.345541	0.749548	0.453527	1
AGBL4-IT1	14.4084	0.237273	0.991227	0.239373	0.810817	1
AGBL5	1519	-0.0615098	0.202175	-0.30424	0.760945	1
AGBL5-AS1	1.12304	2.2572	3.35488	0.67281	0.501068	1
AGBL5-IT1	4.76174	2.81762	1.79463	1.57003	0.116409	1
AGER	262.583	0.141387	0.296954	0.476124	0.633986	1
AGFG1	6945.79	0.0376274	0.164159	0.229214	0.818703	1
AGFG2	788.73	-0.124362	0.216981	-0.573147	0.566545	1
AGGF1	583.848	0.049067	0.218754	0.224302	0.822522	1
AGGF1P1	3.10802	-4.78199	2.46275	-1.94173	0.0521703	1
AGGF1P2	2.76997	-3.84247	2.40073	-1.60054	0.109478	1
AGGF1P3	40.2607	0.225842	0.613823	0.367926	0.712928	1
AGK	1450.04	-0.0269785	0.196949	-0.136983	0.891045	1
AGK-DT	49.251	-0.155465	0.578626	-0.26868	0.788176	1
AGL	4389.52	-0.0213872	0.173499	-0.123269	0.901894	1
AGMAT	7.81269	-0.520593	1.22122	-0.426291	0.669896	1
AGMO	9.69958	0.91992	1.21055	0.759917	0.447304	1
AGO1	3790.42	0.076982	0.171699	0.448355	0.653897	1
AGO2	6998.92	-0.110644	0.1694	-0.653152	0.513658	1
AGO3	6528.5	-0.11868	0.179359	-0.661689	0.50817	1
AGO4	2991.42	0.00878642	0.180707	0.0486224	0.96122	1
AGPAT1	1901.44	0.022507	0.227915	0.0987518	0.921335	1
AGPAT2	176.412	0.0986088	0.320969	0.307222	0.758674	1
AGPAT3	5539.97	-0.0490731	0.173748	-0.282439	0.777607	1
AGPAT4	1805.18	0.105817	0.225256	0.469764	0.638524	1
AGPAT5	1126.68	0.050589	0.196596	0.257325	0.796928	1
AGPS	2017.33	0.106115	0.186921	0.567701	0.570238	1
AGR2	0.501063	-2.54531	4.92088	-0.517248	0.604983	1
AGR3	0.241903	-0.169601	4.88658	-0.0347075	0.972313	1
AGRN	2886.57	0.131914	0.209441	0.629838	0.528801	1
AGRP	2.60178	-0.61625	2.09822	-0.293701	0.768986	1
AGT	508.637	-0.138116	0.325614	-0.424172	0.671441	1
AGTPBP1	5746.59	0.0875877	0.197185	0.444192	0.656904	1
AGTR1	2.81192	-3.2253	2.19963	-1.46629	0.142569	1
AGTRAP	267.33	-0.177068	0.321569	-0.550636	0.581883	1
AGXT	3.25064	-2.51783	2.11698	-1.18935	0.234302	1
AHCTF1	6629.27	-0.216549	0.179226	-1.20825	0.226951	1
AHCTF1P1	38.6785	-0.843702	0.615528	-1.3707	0.17047	1
AHCY	741.671	-0.0338825	0.250356	-0.135337	0.892345	1
AHCYL1	4621.57	-0.0883625	0.178381	-0.495358	0.620347	1
AHCYL2	3314.45	-0.0817439	0.198759	-0.411271	0.680874	1
AHCYP2	0.540473	-2.54531	4.92088	-0.517247	0.604984	1
AHCYP5	0.165615	0.531332	4.97291	0.106845	0.914912	1
AHCYP7	3.4417	-4.4715	2.37542	-1.8824	0.0597818	1
AHDC1	4492.22	-0.00503497	0.177633	-0.0283448	0.977387	1
AHI1	11459.8	0.0753511	0.245573	0.306838	0.758967	1
AHI1-DT	193.994	0.398421	0.353545	1.12693	0.25977	1
AHNAK	8406.25	-0.140073	0.212771	-0.658327	0.510328	1
AHNAK2	1797.86	0.0520874	0.201467	0.258541	0.795989	1
AHR	1256.52	0.234046	0.242472	0.965251	0.334419	1
AHRR	160.252	0.187599	0.357149	0.525267	0.599398	1
AHSA1	1285.08	-0.219563	0.217409	-1.00991	0.312539	1
AHSA2P	1693.99	0.0429668	0.184157	0.233316	0.815516	1
AHSG	0.293126	-2.54531	4.92088	-0.517248	0.604983	1
AHSP	0.385537	1.21153	4.9378	0.245359	0.806179	1
AIDA	586.027	-0.033091	0.252997	-0.130796	0.895937	1
AIDAP2	3.0202	0.317932	2.12587	0.149554	0.881117	1
AIF1	0.670419	0.947162	3.54309	0.267326	0.789218	1
AIF1L	760.158	0.247473	0.242274	1.02146	0.307035	1
AIFM1	1715.3	0.0117369	0.178218	0.0658568	0.947492	1
AIFM2	225.389	0.217784	0.296372	0.734833	0.462441	1
AIFM3	181.626	-0.177911	0.355372	-0.500633	0.61663	1
AIG1	841.064	-0.189763	0.228753	-0.829551	0.406793	1
AIM2	304.866	-0.201371	0.258601	-0.778693	0.436161	1
AIMP1	1543.46	-0.0186885	0.188267	-0.0992658	0.920927	1
AIMP1P1	45.9876	0.0928876	0.667304	0.139198	0.889293	1
AIMP2	580.345	-0.0602633	0.237462	-0.25378	0.799665	1
AIP	493.642	0.0130926	0.242832	0.0539163	0.957002	1
AIPL1	3526.32	-0.107695	0.262748	-0.409881	0.681894	1
AIRE	6.56736	0.580746	1.40284	0.413978	0.67889	1
AIRN	1.19432	-4.49273	3.97417	-1.13048	0.258273	1
AJAP1	104.559	1.31701	0.747642	1.76155	0.0781453	1
AJM1	795.341	0.107183	0.23028	0.465444	0.641614	1
AJUBA	4225.35	0.0240948	0.181297	0.132902	0.894271	1
AJUBA-DT	86.6259	-0.211543	0.412599	-0.512709	0.608155	1
AK1	72.1493	-0.265883	0.501021	-0.530683	0.595639	1
AK2	4226.18	0.00327799	0.172163	0.01904	0.984809	1
AK2P2	22.1389	-1.12432	0.792273	-1.41911	0.155866	1
AK3	1596.74	-0.0524923	0.195958	-0.267875	0.788795	1
AK3P3	70.0753	-0.47183	0.485586	-0.971672	0.331214	1
AK3P5	0.587791	0	4.99758	0	1	1
AK4	2311.11	-0.00529363	0.202125	-0.0261899	0.979106	1
AK4P1	47.7933	0.31849	0.555466	0.573375	0.566391	1
AK4P3	4.14575	1.74033	1.76829	0.984188	0.325023	1
AK4P4	15.6617	0.807264	0.933203	0.865046	0.387014	1
AK4P6	0.168636	0	4.99758	0	1	1
AK5	581.469	0.43697	0.273378	1.59841	0.109952	1
AK6	166.269	0.214842	0.34633	0.620339	0.535035	1
AK7	134.815	0.220555	0.425457	0.518396	0.604182	1
AK8	276.314	-0.0025441	0.290099	-0.00876977	0.993003	1
AK9	864.192	-0.100712	0.202193	-0.498097	0.618415	1
AKAIN1	20.1994	0.49938	0.883213	0.565413	0.571793	1
AKAP1	2115.76	-0.16522	0.19501	-0.847237	0.396863	1
AKAP1-DT	24.6952	-1.08295	0.717243	-1.50987	0.131076	1
AKAP10	1858.23	-0.055099	0.176009	-0.313046	0.754246	1
AKAP11	14845	-0.0854773	0.17946	-0.476302	0.633859	1
AKAP12	15876.6	0.132545	0.220638	0.600734	0.548017	1
AKAP13	5298.71	-0.188569	0.183003	-1.03041	0.302815	1
AKAP13-AS1	0.138625	0	4.99758	0	1	1
AKAP14	2.64184	-0.439215	2.2996	-0.190996	0.848529	1
AKAP17A	2509.23	-0.305357	0.212993	-1.43365	0.151673	1
AKAP17BP	6.64659	-2.47488	1.31102	-1.88775	0.0590589	1
AKAP3	91.8732	-0.714455	0.432572	-1.65164	0.0986075	1
AKAP4	1.58656	0.496103	2.86375	0.173235	0.862466	1
AKAP5	274.098	0.117537	0.292486	0.401857	0.68779	1
AKAP6	4396.22	0.0479967	0.187983	0.255324	0.798473	1
AKAP7	670.199	0.113715	0.275243	0.413144	0.679501	1
AKAP8	2562.16	-0.0609643	0.170556	-0.357445	0.720759	1
AKAP8L	5340.58	-0.053782	0.16951	-0.317279	0.751032	1
AKAP9	26462.5	-0.0487573	0.224501	-0.217181	0.828067	1
AKIP1	178.98	0.0709382	0.294005	0.241282	0.809336	1
AKIRIN1	3167.92	-0.147711	0.188184	-0.784928	0.432496	1
AKIRIN2	2625.71	0.0268313	0.209208	0.128252	0.89795	1
AKNA	4646.63	-0.0837852	0.205159	-0.408392	0.682986	1
AKNAD1	1.15516	-0.983955	3.00994	-0.326902	0.743742	1
AKR1A1	393.908	0.0604054	0.328776	0.183728	0.854227	1
AKR1B1	851.299	0.100541	0.215951	0.465571	0.641523	1
AKR1B10	2.41049	3.46949	2.49903	1.38833	0.165035	1
AKR1B15	1.6659	-1.37427	2.81899	-0.487503	0.625902	1
AKR1B1P1	27.6521	-0.740012	0.730617	-1.01286	0.311128	1
AKR1B1P3	11.4718	0.935922	1.00078	0.935188	0.349691	1
AKR1B1P7	0.277907	0.531332	4.97291	0.106845	0.914912	1
AKR1C1	103.575	0.561992	0.38248	1.46934	0.141741	1
AKR1C2	132.12	0.367372	0.389302	0.943669	0.345339	1
AKR1C3	109.029	0.21339	0.402255	0.530485	0.595775	1
AKR1C4	0.439844	1.21153	4.93781	0.245359	0.806179	1
AKR1C5P	0.242686	0.531331	4.97291	0.106845	0.914912	1
AKR1C6P	0.300014	0	4.99758	0	1	1
AKR1C7P	2.66988	1.12156	1.97666	0.567401	0.570442	1
AKR1C8	1.15911	-1.37185	3.37672	-0.406267	0.684547	1
AKR1D1	2.95308	-0.441026	1.86912	-0.235953	0.813469	1
AKR1E2	88.0861	-0.00608238	0.415276	-0.0146466	0.988314	1
AKR7A2	339.795	0.220182	0.291505	0.755327	0.450053	1
AKR7A2P1	1.60667	-3.25882	3.04259	-1.07107	0.284139	1
AKR7A3	75.4697	-0.0374664	0.421934	-0.0887966	0.929244	1
AKR7L	115.268	-0.0998211	0.381976	-0.261328	0.79384	1
AKT1	3609.41	0.037251	0.179707	0.207288	0.835785	1
AKT1S1	1495.92	0.186574	0.225353	0.827921	0.407716	1
AKT2	3347.46	0.090215	0.172658	0.522506	0.601318	1
AKT3	6245.95	0.0556102	0.162689	0.341819	0.732487	1
AKT3-IT1	28.1292	0.180866	0.684708	0.26415	0.791664	1
AKTIP	1012.82	0.136497	0.198778	0.686682	0.492283	1
ALAD	1467.91	-0.0393805	0.203559	-0.19346	0.846598	1
ALAS1	2572.96	-0.207056	0.216476	-0.956483	0.338828	1
ALB	15.4927	1.08376	0.954973	1.13486	0.256434	1
ALCAM	1143.84	0.0236273	0.274269	0.0861462	0.93135	1
ALDH16A1	150.858	0.112205	0.330258	0.339751	0.734044	1
ALDH18A1	1969.71	-0.164527	0.210885	-0.780172	0.435289	1
ALDH1A1	200.749	-0.302717	0.472309	-0.640931	0.521568	1
ALDH1A2	132.484	0.37617	0.354927	1.05985	0.289213	1
ALDH1A3	149.922	-2.08559	1.16608	-1.78854	0.0736892	1
ALDH1A3-AS1	3.68519	-0.18591	1.71086	-0.108665	0.913468	1
ALDH1B1	209.808	-0.126887	0.345136	-0.367643	0.71314	1
ALDH1L1	67.7133	0.2769	0.458988	0.603284	0.54632	1
ALDH1L1-AS1	2.07624	-0.106988	2.13609	-0.0500858	0.960054	1
ALDH1L1-AS2	4.62211	1.02948	1.69696	0.606663	0.544074	1
ALDH1L2	319.927	0.246909	0.337113	0.732423	0.463911	1
ALDH2	1160.57	-0.0864576	0.2286	-0.378205	0.705279	1
ALDH3A1	8.76668	0.828163	1.3744	0.602563	0.5468	1
ALDH3A2	2826.72	-0.0404227	0.191942	-0.210598	0.833201	1
ALDH3B1	49.2631	-0.239784	0.527207	-0.45482	0.649238	1
ALDH3B2	0.15363	0	4.99758	0	1	1
ALDH4A1	580.499	-0.0886371	0.233573	-0.379484	0.704328	1
ALDH5A1	1083.22	0.172895	0.191006	0.905182	0.365369	1
ALDH6A1	1596.9	0.0518965	0.182443	0.284453	0.776063	1
ALDH7A1	1318.23	0.0703132	0.202815	0.346686	0.728827	1
ALDH7A1P1	10.4274	1.13275	1.12082	1.01065	0.312186	1
ALDH7A1P4	0.311216	-0.169601	4.88658	-0.0347075	0.972313	1
ALDH8A1	174.718	-0.15204	0.33056	-0.459945	0.645556	1
ALDH9A1	709.14	0.148578	0.247026	0.601468	0.547528	1
ALDOA	393.175	-0.147258	0.274646	-0.536175	0.591838	1
ALDOB	2.05021	3.21578	2.69182	1.19465	0.232224	1
ALDOC	4070.17	-0.205004	0.259685	-0.789434	0.429859	1
ALG1	829.665	-0.0496409	0.211068	-0.235189	0.814062	1
ALG10	555.719	0.0691097	0.224839	0.307374	0.758559	1
ALG10B	1134.86	-0.0671831	0.196637	-0.341661	0.732606	1
ALG11	830.017	0.10907	0.203784	0.535221	0.592497	1
ALG12	982.753	-0.0609791	0.210959	-0.289056	0.772538	1
ALG13	3432.85	0.0698862	0.188284	0.371174	0.710508	1
ALG13-AS1	0.138625	0	4.99758	0	1	1
ALG14	302.892	0.414953	0.263397	1.57539	0.115165	1
ALG14-AS1	0.591982	0.422193	4.67062	0.0903933	0.927975	1
ALG1L10P	6.8847	-0.595514	1.39311	-0.427472	0.669036	1
ALG1L11P	21.3467	0.189659	0.735337	0.257922	0.796467	1
ALG1L12P	2.22695	0.627463	2.22918	0.281477	0.778344	1
ALG1L13P	1.59282	3.87145	2.81298	1.37628	0.168734	1
ALG1L15P	0.138625	0	4.99758	0	1	1
ALG1L1P	27.4814	-0.678887	0.723718	-0.938054	0.348216	1
ALG1L2	15.0939	0.466529	0.91536	0.509667	0.610285	1
ALG1L3P	0.245707	0	4.99758	0	1	1
ALG1L5P	0.915444	-1.44447	3.82743	-0.3774	0.705876	1
ALG1L6P	2.25278	0.0298482	2.34759	0.0127144	0.989856	1
ALG1L8P	9.02142	0.855599	1.3354	0.640708	0.521712	1
ALG1L9P	2.53778	1.28144	2.11904	0.604725	0.545362	1
ALG2	1596.08	-0.139396	0.193998	-0.718546	0.472421	1
ALG3	982.343	-0.0164785	0.260164	-0.063339	0.949497	1
ALG3P1	12.7224	0.533719	0.996022	0.535851	0.592062	1
ALG5	671.119	0.150998	0.240406	0.628098	0.52994	1
ALG6	220.618	-0.0318063	0.299858	-0.106071	0.915526	1
ALG8	906.824	-0.0375046	0.201442	-0.18618	0.852303	1
ALG9	688.75	0.0749482	0.211611	0.35418	0.723204	1
ALG9-IT1	15.0954	0.205849	0.91859	0.224093	0.822685	1
ALK	451.126	-0.178578	0.30129	-0.59271	0.553375	1
ALKAL1	2.53225	-2.51542	2.42849	-1.0358	0.300296	1
ALKAL2	7.34977	1.12296	1.22498	0.916714	0.359293	1
ALKBH1	1688.6	-0.0253869	0.218681	-0.116091	0.907581	1
ALKBH2	272.099	0.0315006	0.292706	0.107619	0.914298	1
ALKBH3	887.589	-0.083979	0.212306	-0.395557	0.692432	1
ALKBH4	240.977	-0.0605124	0.298894	-0.202454	0.839562	1
ALKBH5	4142.51	-0.111073	0.216183	-0.513791	0.607398	1
ALKBH6	69.078	-0.201195	0.481476	-0.417871	0.676042	1
ALKBH7	239.558	-0.0777184	0.3507	-0.221609	0.824618	1
ALKBH8	526.882	-0.00556275	0.239777	-0.0231996	0.981491	1
ALLC	2.16928	-2.58604	2.22342	-1.16309	0.244792	1
ALMS1	10956.1	-0.176887	0.173632	-1.01875	0.308322	1
ALMS1-IT1	108.342	-0.32748	0.380507	-0.860641	0.389436	1
ALMS1P1	211.328	0.36103	0.311355	1.15955	0.246233	1
ALOX12	1.3257	-4.46762	3.62643	-1.23196	0.217963	1
ALOX12-AS1	359.925	0.023482	0.305936	0.0767545	0.938819	1
ALOX12B	18.4927	-0.361457	0.881839	-0.40989	0.681887	1
ALOX12P1	37.9963	-0.196643	0.631293	-0.311492	0.755426	1
ALOX12P2	10.3158	1.9145	1.15327	1.66006	0.0969019	1
ALOX15	39.4287	0.313255	0.661224	0.473751	0.635678	1
ALOX15B	7.2625	0.861076	1.46212	0.588923	0.555913	1
ALOX15P1	20.1493	0.31755	0.810633	0.391731	0.695257	1
ALOX15P2	0.874411	-3.27427	4.22679	-0.774647	0.438548	1
ALOX5	10.5707	-0.223709	1.18514	-0.188762	0.85028	1
ALOX5AP	0.619085	2.18735	4.65113	0.470284	0.638152	1
ALOXE3	37.0983	0.14614	0.642419	0.227483	0.820048	1
ALPG	1.35474	-0.428555	2.81197	-0.152404	0.878868	1
ALPI	0.230701	0	4.99758	0	1	1
ALPK1	385.98	-0.231151	0.306707	-0.753653	0.451057	1
ALPK2	287.772	0.337486	0.360271	0.936758	0.348883	1
ALPK3	607.9	-0.187693	0.309894	-0.605669	0.544735	1
ALPL	45.8818	-0.185045	0.515643	-0.358862	0.719698	1
ALPP	4.39515	-0.697448	1.84705	-0.377601	0.705727	1
ALS2	5956.67	0.0437199	0.176807	0.247274	0.804696	1
ALS2CL	42.3418	-1.0765	0.660913	-1.6288	0.103355	1
ALX1	2.79114	1.60322	2.32272	0.690236	0.490046	1
ALX3	4.39601	1.51138	1.92955	0.783283	0.433461	1
ALX4	4.47778	0.0448118	1.71357	0.0261511	0.979137	1
ALYREF	438.712	0.0680693	0.30554	0.222784	0.823704	1
AMACR	38.7652	-0.576395	0.612515	-0.941029	0.34669	1
AMBP	1.34614	-3.23713	3.29	-0.983929	0.32515	1
AMBRA1	3805.76	-0.0354974	0.186314	-0.190525	0.848898	1
AMD1	5085.68	-0.199688	0.179547	-1.11218	0.266061	1
AMD1P1	7.92503	1.74117	1.28937	1.35041	0.176886	1
AMD1P3	2.66975	0.934029	2.04125	0.457576	0.647257	1
AMDHD1	50.9077	0.0538556	0.568598	0.0947165	0.92454	1
AMDHD2	373.972	0.247015	0.266314	0.927533	0.35365	1
AMELX	3.24786	-2.78162	2.14008	-1.29977	0.19368	1
AMER1	1199.35	-0.15691	0.186527	-0.84122	0.400225	1
AMER2	6116.37	-0.0511703	0.175365	-0.291793	0.770445	1
AMER3	703.078	-0.129638	0.228983	-0.566147	0.571294	1
AMFR	3357.39	-0.0205132	0.195054	-0.105167	0.916243	1
AMH	573.724	0.200429	0.221837	0.903498	0.366262	1
AMHR2	2.49624	-0.694376	2.14563	-0.323623	0.746223	1
AMIGO1	1042.1	0.0350917	0.210989	0.16632	0.867905	1
AMIGO2	247.312	-0.0378782	0.318401	-0.118964	0.905304	1
AMIGO3	0.165615	0.531332	4.97291	0.106845	0.914912	1
AMMECR1	1170.28	-0.221956	0.215375	-1.03056	0.302749	1
AMMECR1-IT1	5.78058	0.764009	1.43875	0.531024	0.595402	1
AMMECR1L	2880.48	-0.214495	0.186549	-1.1498	0.250226	1
AMMECR1LP1	9.27344	0.506733	1.14695	0.441811	0.658626	1
AMN	91.3901	0.026293	0.496517	0.052955	0.957768	1
AMN1	755.511	-0.221389	0.211134	-1.04857	0.294376	1
AMOT	1113.64	0.000107745	0.288763	0.000373124	0.999702	1
AMOTL1	1714.7	0.0129789	0.21506	0.0603501	0.951877	1
AMOTL2	11738.1	-0.191183	0.184966	-1.03361	0.301317	1
AMPD1	1.23113	2.43748	3.03272	0.803726	0.421555	1
AMPD2	2284.92	0.091923	0.248216	0.370334	0.711133	1
AMPD3	1664.12	0.204804	0.185978	1.10123	0.270797	1
AMPH	2181.25	0.244642	0.198784	1.23069	0.218438	1
AMT	10.291	-1.28933	1.17482	-1.09747	0.272435	1
AMY1C	0.273681	0	4.99758	0	1	1
AMY2A	2.75447	-3.64559	2.60117	-1.40152	0.161059	1
AMY2B	499.135	0.125395	0.280201	0.447517	0.654501	1
AMZ1	141.954	-0.486348	0.512992	-0.948062	0.343098	1
AMZ2	1928.9	-0.0655537	0.198835	-0.329688	0.741636	1
AMZ2P1	531.732	0.260102	0.251607	1.03377	0.301246	1
AMZ2P3	0.354978	0.531331	4.97291	0.106845	0.914912	1
ANAPC1	3618.86	-0.136142	0.172029	-0.791391	0.428716	1
ANAPC10	325.712	0.206572	0.292603	0.705981	0.4802	1
ANAPC10P1	33.5898	0.410045	0.664856	0.616742	0.537405	1
ANAPC11	294.199	0.159376	0.31816	0.500931	0.61642	1
ANAPC13	1560.54	-0.0543033	0.209537	-0.259159	0.795513	1
ANAPC15	388.264	0.0550159	0.250229	0.219862	0.825978	1
ANAPC16	1113.89	0.0960059	0.197654	0.485727	0.62716	1
ANAPC1P1	10.0985	0.428633	1.15959	0.369643	0.711649	1
ANAPC1P3	0.929926	-0.259196	3.53446	-0.0733339	0.94154	1
ANAPC1P4	6.74492	0.171791	1.39068	0.12353	0.901687	1
ANAPC1P5	0.239845	-0.00640372	4.8771	-0.00131302	0.998952	1
ANAPC1P6	0.419552	0	4.99758	0	1	1
ANAPC2	1418.14	0.0819784	0.202508	0.404815	0.685613	1
ANAPC4	1297.77	0.0298696	0.18898	0.158057	0.874412	1
ANAPC5	2715.62	0.000722338	0.169915	0.00425118	0.996608	1
ANAPC7	1489.1	0.00196188	0.183092	0.0107152	0.991451	1
ANG	17.9325	-0.119324	1.03059	-0.115782	0.907825	1
ANGEL1	1949.83	0.118746	0.193192	0.614655	0.538783	1
ANGEL2	1806.77	0.0194448	0.1887	0.103046	0.917926	1
ANGPT1	12.938	-0.213018	1.03304	-0.206204	0.836631	1
ANGPT2	7.8497	2.59464	1.40962	1.84067	0.0656694	1
ANGPT4	17.3265	0.546233	0.852969	0.640391	0.521919	1
ANGPTL1	623.975	0.169167	0.333945	0.50657	0.612457	1
ANGPTL2	346.904	0.163564	0.330066	0.495549	0.620213	1
ANGPTL4	188.423	0.0769795	0.462258	0.166529	0.86774	1
ANGPTL5	0.543905	1.7788	4.88904	0.363833	0.715983	1
ANGPTL6	8.42374	1.04242	1.24659	0.836218	0.403032	1
ANGPTL7	7.29484	-0.169122	1.36156	-0.124212	0.901148	1
ANGPTL8	2.23484	-3.26658	2.96755	-1.10077	0.270999	1
ANK1	1070.03	0.315603	0.31214	1.01109	0.311972	1
ANK2	19345.5	-0.0730011	0.211306	-0.345475	0.729737	1
ANK2-AS1	3.29629	-0.0817333	1.80563	-0.0452658	0.963895	1
ANK3	12029.6	0.0747408	0.249308	0.299792	0.764335	1
ANK3-DT	0.953244	0.975733	3.33243	0.292799	0.769676	1
ANKAR	383.287	0.0337419	0.257447	0.131063	0.895725	1
ANKDD1A	615.099	0.0731799	0.293852	0.249037	0.803333	1
ANKDD1B	67.4068	-0.112647	0.450799	-0.249882	0.802678	1
ANKEF1	485.936	-0.0477924	0.243179	-0.196532	0.844194	1
ANKFN1	135.824	0.0850257	0.903056	0.0941533	0.924987	1
ANKFY1	4690.45	-0.0561586	0.170326	-0.329712	0.741618	1
ANKH	2828.48	-0.0621992	0.217951	-0.285382	0.775351	1
ANKH-DT	2.37422	-0.925192	1.927	-0.480121	0.631141	1
ANKHD1	235.659	-0.0632664	0.344739	-0.18352	0.85439	1
ANKHD1-DT	57.2139	0.0222403	0.477262	0.0465998	0.962832	1
ANKHD1-EIF4EBP3	125.088	0.554243	0.364232	1.52168	0.12809	1
ANKIB1	3529.77	-0.0271881	0.169738	-0.160178	0.872741	1
ANKK1	98.7627	-0.101354	0.381222	-0.265867	0.790342	1
ANKLE1	110.969	-0.107691	0.394672	-0.272863	0.784958	1
ANKLE2	2757.8	-0.136639	0.178988	-0.763397	0.445227	1
ANKMY1	733.942	-0.0337682	0.223656	-0.150982	0.87999	1
ANKMY2	514.854	0.0342951	0.229584	0.149379	0.881254	1
ANKRA2	763.16	-0.14185	0.226303	-0.626813	0.530782	1
ANKRD1	97.2877	0.926801	0.572391	1.61917	0.10541	1
ANKRD10	3549.43	-0.0588161	0.178424	-0.329642	0.741671	1
ANKRD10-IT1	376.468	0.0584044	0.290536	0.201023	0.840681	1
ANKRD11	8702.66	-0.178058	0.172779	-1.03055	0.302751	1
ANKRD11P2	4.29224	-0.537722	1.53068	-0.351297	0.725366	1
ANKRD12	11325.7	-0.0639409	0.189065	-0.338196	0.735216	1
ANKRD13A	2569.09	0.10843	0.174454	0.621538	0.534246	1
ANKRD13B	915.853	0.246389	0.201507	1.22273	0.22143	1
ANKRD13C	3726.57	0.0760437	0.167332	0.454449	0.649506	1
ANKRD13D	626.326	0.228048	0.227345	1.00309	0.315817	1
ANKRD16	574.216	-0.289985	0.225631	-1.28522	0.198715	1
ANKRD17	20854.8	-0.143238	0.158582	-0.903244	0.366396	1
ANKRD17-DT	73.9243	0.0794999	0.445769	0.178343	0.858453	1
ANKRD18A	97.4962	-0.0395243	0.407365	-0.0970245	0.922707	1
ANKRD18B	23.2252	0.431736	0.758088	0.569506	0.569013	1
ANKRD18CP	26.9095	0.207012	0.75243	0.275124	0.783221	1
ANKRD18DP	0.230701	0	4.99758	0	1	1
ANKRD19P	1.80246	-1.64922	2.52989	-0.651893	0.51447	1
ANKRD2	17.8954	0.160751	0.823233	0.195268	0.845183	1
ANKRD20A1	71.0725	0.694826	0.507645	1.36872	0.171086	1
ANKRD20A11P	19.65	0.0521001	0.885962	0.0588062	0.953106	1
ANKRD20A18P	4.14066	-0.171795	1.67648	-0.102474	0.918381	1
ANKRD20A19P	3.51055	1.30569	2.02106	0.646039	0.518254	1
ANKRD20A21P	18.9828	-0.965698	0.786055	-1.22854	0.219245	1
ANKRD20A2P	0.162594	1.21152	4.93781	0.245355	0.806182	1
ANKRD20A3P	15.969	0.337369	0.861363	0.391669	0.695303	1
ANKRD20A4P	84.3288	-0.133187	0.403612	-0.329989	0.741408	1
ANKRD20A5P	125.277	0.661899	0.416161	1.59049	0.111725	1
ANKRD20A7P	40.5783	0.521976	0.61002	0.855669	0.392181	1
ANKRD20A8P	1.93325	0.730391	2.3073	0.316557	0.75158	1
ANKRD20A9P	0.845672	2.45978	3.89643	0.631292	0.52785	1
ANKRD22	0.146563	-2.00064	4.93761	-0.405184	0.685342	1
ANKRD23	105.076	0.294788	0.384585	0.76651	0.443373	1
ANKRD24	349.468	0.175565	0.251069	0.699268	0.484385	1
ANKRD26	2391.91	0.00081678	0.213641	0.00382315	0.99695	1
ANKRD26P1	2.66834	-0.798742	2.23811	-0.356882	0.72118	1
ANKRD26P4	62.4538	-0.334815	0.544104	-0.615352	0.538323	1
ANKRD27	1753.12	0.00486405	0.230094	0.0211394	0.983134	1
ANKRD28	3060.11	0.065267	0.171286	0.381041	0.703173	1
ANKRD29	72.8092	-0.426126	0.548603	-0.776749	0.437307	1
ANKRD30B	86.5505	-0.105117	0.455029	-0.231011	0.817306	1
ANKRD30BL	3.17256	4.2316	2.40697	1.75807	0.0787364	1
ANKRD30BP1	0.39332	-3.1695	4.90774	-0.645816	0.518398	1
ANKRD30BP3	0.168636	0	4.99758	0	1	1
ANKRD31	211.975	0.00484014	0.320908	0.0150826	0.987966	1
ANKRD33	1175.51	-0.165944	0.276316	-0.600557	0.548135	1
ANKRD33B	13417.6	-0.103062	0.234172	-0.440114	0.659854	1
ANKRD33BP10	0.158548	-0.686602	4.91264	-0.139762	0.888848	1
ANKRD33BP7	1.47431	-0.69429	2.70029	-0.257116	0.797089	1
ANKRD34A	368.761	0.117374	0.274016	0.428346	0.668399	1
ANKRD34B	25.7791	0.505293	0.765731	0.659884	0.509328	1
ANKRD34C	25.9749	0.748311	0.752907	0.993895	0.320274	1
ANKRD34C-AS1	6.85834	-0.740982	1.50812	-0.491328	0.623194	1
ANKRD35	17.7142	0.775396	0.89165	0.869618	0.384509	1
ANKRD36	4412.27	-0.0754373	0.255407	-0.295361	0.767718	1
ANKRD36B	886.703	0.0408508	0.26673	0.153154	0.878277	1
ANKRD36BP2	20.0083	0.465197	0.80086	0.580872	0.561327	1
ANKRD36C	3245.2	-0.0151679	0.24816	-0.0611216	0.951262	1
ANKRD37	99.1639	0.544372	0.404223	1.34671	0.178073	1
ANKRD39	195.001	-0.0864914	0.310986	-0.27812	0.78092	1
ANKRD40	3042.24	-0.0465943	0.184948	-0.251932	0.801094	1
ANKRD42	795.548	-0.164376	0.202991	-0.809768	0.418073	1
ANKRD42-DT	286.342	0.124106	0.273965	0.453001	0.650548	1
ANKRD44	649.362	0.090403	0.243085	0.371898	0.709968	1
ANKRD44-DT	0.404255	-0.686609	4.91264	-0.139764	0.888847	1
ANKRD44-IT1	36.4718	0.00466945	0.631411	0.00739526	0.994099	1
ANKRD45	249.172	0.213115	0.298677	0.713531	0.475517	1
ANKRD46	938.816	0.205191	0.21259	0.965198	0.334445	1
ANKRD49	780.563	-0.0295065	0.202791	-0.145502	0.884315	1
ANKRD49P1	50.8844	0.228451	0.507826	0.44986	0.652811	1
ANKRD49P2	14.568	0.0950486	1.03587	0.0917573	0.926891	1
ANKRD49P3	4.0879	1.95879	2.37381	0.825166	0.409277	1
ANKRD50	2104.94	-0.0325622	0.193649	-0.16815	0.866465	1
ANKRD52	6719.85	-0.102415	0.169825	-0.603062	0.546468	1
ANKRD53	186.157	0.279869	0.312731	0.894919	0.370831	1
ANKRD54	1544.97	0.0387976	0.222939	0.174028	0.861844	1
ANKRD55	29.9886	0.87455	0.671427	1.30252	0.192737	1
ANKRD6	1082.7	-0.0447415	0.191706	-0.233386	0.815461	1
ANKRD60	0.39332	-3.1695	4.90774	-0.645816	0.518398	1
ANKRD61	8.35026	-0.410621	1.4496	-0.283265	0.776974	1
ANKRD63	12.1922	-1.44655	1.10358	-1.31078	0.189932	1
ANKRD65	27.0241	0.123801	0.658743	0.187935	0.850927	1
ANKRD65-AS1	0.703402	2.19797	4.10835	0.535	0.59265	1
ANKRD66	0.273681	0	4.99758	0	1	1
ANKRD7	41.9443	0.157978	0.556153	0.284055	0.776368	1
ANKRD9	290.136	0.0850678	0.273402	0.311145	0.75569	1
ANKS1A	3580.73	-0.00211946	0.193416	-0.010958	0.991257	1
ANKS1B	1120.26	0.13692	0.226879	0.603492	0.546181	1
ANKS3	1164.8	0.049803	0.19592	0.254201	0.79934	1
ANKS4B	0.649961	-0.679795	4.22962	-0.160723	0.872312	1
ANKS6	786.659	-0.0447086	0.218307	-0.204797	0.837731	1
ANKUB1	3.27234	1.2178	1.86612	0.652582	0.514026	1
ANKZF1	1230.47	0.162374	0.192886	0.841817	0.399891	1
ANLN	116.339	0.193064	0.412256	0.468311	0.639562	1
ANO1	17.0191	-0.93508	0.861275	-1.08569	0.277615	1
ANO10	885.483	0.19912	0.233853	0.851473	0.394507	1
ANO2	2421	0.0404825	0.236382	0.171259	0.86402	1
ANO3	213.652	0.292883	0.353603	0.828281	0.407511	1
ANO4	88.8781	1.22334	0.470708	2.59893	0.00935135	1
ANO5	842.006	-0.102332	0.28498	-0.359087	0.71953	1
ANO6	1509.43	-0.0906262	0.262872	-0.344754	0.730279	1
ANO7	153.602	0.0385456	0.332049	0.116084	0.907586	1
ANO7L1	178.474	-0.0862287	0.346343	-0.248969	0.803385	1
ANO8	483.783	0.22784	0.251718	0.905141	0.36539	1
ANO9	79.2228	0.252141	0.540731	0.466297	0.641003	1
ANOS1	2589.04	-0.402171	0.255847	-1.57192	0.115969	1
ANP32A	2294.51	0.0988262	0.179043	0.551968	0.580971	1
ANP32AP1	0.224583	0	4.99758	0	1	1
ANP32B	939.547	-0.170758	0.210159	-0.812519	0.416494	1
ANP32BP1	0.392513	0.514744	4.83109	0.106548	0.915147	1
ANP32C	41.4565	0.81973	0.572212	1.43256	0.151983	1
ANP32D	2.88955	-0.709508	1.89101	-0.375201	0.707511	1
ANP32E	2335.84	-0.0664988	0.172423	-0.385672	0.69974	1
ANPEP	33.8952	0.0714136	0.739832	0.0965268	0.923102	1
ANTKMT	147.554	0.223772	0.337351	0.663322	0.507124	1
ANTXR1	2947.35	-0.0557309	0.232797	-0.239397	0.810798	1
ANTXR2	495.934	-0.253667	0.290802	-0.872302	0.383044	1
ANTXRL	8.65925	0.296107	1.28924	0.229675	0.818344	1
ANTXRLP1	1.24045	0.859583	2.98262	0.288197	0.773196	1
ANXA1	741.839	0.0927652	0.274714	0.337679	0.735605	1
ANXA11	448.722	0.118454	0.228044	0.519436	0.603456	1
ANXA2	1571.91	0.469263	0.328636	1.42791	0.153317	1
ANXA2P1	0.154501	-2.54531	4.92088	-0.517248	0.604983	1
ANXA2P2	8.02397	-0.758069	1.29228	-0.586614	0.557463	1
ANXA2P3	0.463503	-3.56323	4.90185	-0.726917	0.467277	1
ANXA2R	29.8427	0.483459	0.65797	0.734774	0.462477	1
ANXA2R-AS1	71.2677	0.156437	0.550145	0.284356	0.776138	1
ANXA2R-OT1	40.7239	0.306017	0.687409	0.445175	0.656193	1
ANXA3	14.6717	0.940499	0.962607	0.977033	0.328553	1
ANXA4	377.994	0.0985862	0.262097	0.376143	0.70681	1
ANXA5	3436.03	0.00573182	0.203918	0.0281084	0.977576	1
ANXA6	948.67	0.110193	0.236604	0.465725	0.641412	1
ANXA7	1382.89	0.0272417	0.182944	0.148908	0.881626	1
ANXA8	6.07857	-0.761745	1.40209	-0.543291	0.586929	1
ANXA8L1	0.970738	0.0510353	3.49927	0.0145845	0.988364	1
ANXA9	7.14498	0.413657	1.31494	0.314584	0.753078	1
AOAH	16.7787	0.200155	0.863908	0.231686	0.816782	1
AOAH-IT1	0.493958	2.73024	4.83925	0.564185	0.572628	1
AOC1	0.645556	0	4.99758	0	1	1
AOC2	2301.61	-1.34202	0.815773	-1.64509	0.0999507	1
AOC3	1714.36	-0.654079	0.805872	-0.811641	0.416997	1
AOC4P	36.5059	-1.25202	0.782874	-1.59926	0.109763	1
AOPEP	1553.57	0.126363	0.198468	0.63669	0.524327	1
AOX1	18.7963	1.08564	0.960542	1.13024	0.258376	1
AOX3P	0.384511	-2.00064	4.93761	-0.405184	0.685342	1
AP1AR	711.215	-0.112378	0.207554	-0.541437	0.588207	1
AP1AR-DT	32.1308	-0.437935	0.746121	-0.586949	0.557238	1
AP1B1	5145.52	-0.0336134	0.179347	-0.187421	0.851331	1
AP1B1P1	1.23561	1.95274	2.83764	0.688157	0.491354	1
AP1G1	12360.8	-0.236295	0.166224	-1.42155	0.155158	1
AP1G2	1310.33	-0.0834849	0.19072	-0.437736	0.661578	1
AP1G2-AS1	253.512	0.0668391	0.276077	0.242103	0.8087	1
AP1M1	2807.96	-0.0840892	0.186608	-0.450621	0.652263	1
AP1M2	3.32298	-0.334108	2.19778	-0.152021	0.87917	1
AP1M2P1	14.9323	1.37113	0.956996	1.43274	0.151932	1
AP1S1	498.494	-0.0164115	0.256779	-0.063913	0.94904	1
AP1S2	2361.27	0.0715511	0.191106	0.374405	0.708103	1
AP1S2P1	0.551109	-1.99931	4.53572	-0.440793	0.659363	1
AP1S3	73.5552	0.310578	0.491693	0.631649	0.527616	1
AP2A1	3769.88	-0.0378723	0.169615	-0.223284	0.823315	1
AP2A2	4149.31	-0.0150779	0.171145	-0.0881004	0.929797	1
AP2B1	10089.1	-0.111953	0.172971	-0.647237	0.517479	1
AP2B1P1	2.12881	-0.37037	2.45224	-0.151033	0.879949	1
AP2M1	3742.18	0.0635291	0.17636	0.360225	0.718679	1
AP2S1	385.805	-0.153013	0.320255	-0.477785	0.632803	1
AP3B1	2397.85	-0.0053397	0.17675	-0.0302105	0.975899	1
AP3B2	2922.58	0.101093	0.193434	0.522626	0.601235	1
AP3D1	9564.97	-0.0315355	0.189937	-0.166031	0.868133	1
AP3M1	2971.63	-0.0279589	0.175463	-0.159343	0.873399	1
AP3M2	1633.73	-0.0816892	0.17506	-0.466636	0.64076	1
AP3S1	748.324	0.0619989	0.209076	0.296537	0.76682	1
AP3S2	1526.29	-0.0570857	0.187891	-0.303824	0.761262	1
AP4B1	838.584	-0.068415	0.210829	-0.324504	0.745557	1
AP4B1-AS1	7.38166	0.294746	1.28313	0.229709	0.818318	1
AP4E1	1771.13	-0.0276245	0.181791	-0.151957	0.879221	1
AP4M1	336.632	0.0450349	0.285327	0.157836	0.874586	1
AP4S1	571.62	0.227953	0.243909	0.934583	0.350003	1
AP5B1	1841.25	-0.149844	0.20346	-0.736477	0.46144	1
AP5M1	3069.68	-0.0373403	0.173283	-0.215487	0.829388	1
AP5S1	764.616	0.137203	0.23182	0.591854	0.553948	1
AP5Z1	1225.59	-0.0271859	0.190893	-0.142414	0.886753	1
APAF1	713.698	-0.0734446	0.2208	-0.332629	0.739414	1
APBA1	1851.44	0.25237	0.199257	1.26656	0.205314	1
APBA2	519.592	0.100392	0.247046	0.406369	0.684472	1
APBA3	696.18	-0.0051728	0.218482	-0.0236761	0.981111	1
APBB1	2078.76	0.0580498	0.177901	0.326304	0.744194	1
APBB1IP	1.62001	2.0813	2.74001	0.759596	0.447496	1
APBB2	2729.75	0.118967	0.179562	0.662541	0.507624	1
APBB3	987.961	-0.0679443	0.197983	-0.343182	0.731462	1
APC	13054.9	-0.0826056	0.185802	-0.444589	0.656617	1
APC2	2726.08	0.0496297	0.190149	0.261004	0.794089	1
APCDD1	95.4159	-2.40791	1.23753	-1.94573	0.0516869	1
APCDD1L	17.428	-1.09626	0.993937	-1.10295	0.270049	1
APCDD1L-DT	54.6734	-0.132747	0.499107	-0.265969	0.790263	1
APEH	2123.77	-0.0632055	0.184258	-0.343027	0.731578	1
APEX1	1401.16	0.00489589	0.216041	0.0226619	0.98192	1
APEX2	374.291	0.215499	0.321163	0.670996	0.502223	1
APH1A	1483.39	-0.019996	0.223737	-0.0893731	0.928785	1
APH1B	637.527	0.156579	0.213477	0.733469	0.463272	1
API5	3982.14	0.0079004	0.164722	0.047962	0.961747	1
API5P1	2.80497	-1.47314	2.07409	-0.710259	0.477544	1
API5P2	1.05644	0	3.66473	0	1	1
APIP	929.122	-0.000803225	0.194169	-0.00413674	0.996699	1
APLF	587.725	0.0262577	0.22745	0.115444	0.908093	1
APLN	106.048	-0.179828	0.372167	-0.483193	0.628959	1
APLNR	11.9915	-3.54409	1.19859	-2.95688	0.00310765	1
APLP1	1808.57	0.20125	0.202894	0.991901	0.321246	1
APLP2	10830.1	-0.0907631	0.171327	-0.529767	0.596274	1
APMAP	1201.97	-0.0766666	0.218335	-0.351143	0.725481	1
APOA1	6.34456	0.129035	1.31317	0.0982619	0.921724	1
APOA1-AS	0.390198	0.531332	4.97291	0.106845	0.914912	1
APOA2	0.230701	0	4.99758	0	1	1
APOA4	0.316069	-2.90218	4.91271	-0.590749	0.554688	1
APOA5	0.161568	-2.00064	4.93761	-0.405184	0.685342	1
APOB	3.28578	-3.13156	2.26587	-1.38206	0.166954	1
APOBEC2	1.76585	-0.974836	3.17333	-0.307197	0.758694	1
APOBEC3A	7.51409	0.295421	1.28338	0.230189	0.817945	1
APOBEC3B	23.9803	0.111128	0.841897	0.131997	0.894986	1
APOBEC3B-AS1	0.224583	0	4.99758	0	1	1
APOBEC3C	270.317	-0.0902756	0.300972	-0.299947	0.764217	1
APOBEC3D	0.223813	-2.54531	4.92088	-0.517248	0.604983	1
APOBEC3F	160.498	0.212215	0.336484	0.630685	0.528247	1
APOBEC3G	28.8313	-0.0155981	0.685453	-0.0227559	0.981845	1
APOBR	1.37947	-0.464161	3.10209	-0.149629	0.881058	1
APOC1	12.5634	-0.0648023	1.00484	-0.0644903	0.94858	1
APOC1P1	0.385972	0	4.99758	0	1	1
APOC3	0.470546	-0.00385503	4.78247	-0.000806075	0.999357	1
APOC4-APOC2	0.357998	0	4.99758	0	1	1
APOD	0.803853	0.634526	4.08416	0.155363	0.876536	1
APOE	373.42	0.380028	0.256694	1.48047	0.138748	1
APOH	0.168636	0	4.99758	0	1	1
APOL1	19.0118	-1.2203	0.882315	-1.38307	0.166644	1
APOL2	327.669	-0.0737962	0.267931	-0.27543	0.782986	1
APOL3	17.0083	0.472741	0.911946	0.518387	0.604188	1
APOL4	348.353	-0.139759	0.356275	-0.392279	0.694852	1
APOL5	0.74475	-1.29817	4.36262	-0.297568	0.766033	1
APOL6	436.749	-0.148505	0.262944	-0.56478	0.572224	1
APOLD1	109.909	0.438261	0.41038	1.06794	0.285548	1
APOM	67.5879	0.128004	0.431164	0.29688	0.766558	1
APOO	250.152	-0.0535244	0.259023	-0.206639	0.836292	1
APOOL	1899.95	-0.0237023	0.191066	-0.124053	0.901273	1
APOOP4	1.14314	2.44522	3.24916	0.752569	0.451709	1
APP	11774.8	-0.0491344	0.182779	-0.268818	0.78807	1
APP-DT	52.86	-0.291186	0.505697	-0.575811	0.564743	1
APPAT	53.8624	-0.536622	0.62211	-0.862583	0.388367	1
APPBP2	5724.1	-0.0613403	0.164397	-0.373122	0.709058	1
APPBP2-DT	18.686	0.477909	0.838856	0.569715	0.568871	1
APPL1	3347.01	-0.0872234	0.173883	-0.501622	0.615933	1
APPL2	1501.42	0.0607353	0.1808	0.335925	0.736928	1
APRG1	702.908	-0.237481	0.309252	-0.767919	0.442535	1
APRT	319.743	0.000790734	0.280444	0.00281958	0.99775	1
APTR	385.755	-0.0206108	0.245187	-0.0840619	0.933007	1
APTX	2077.44	-0.0823848	0.175897	-0.46837	0.63952	1
AQP1	210.591	-2.85684	1.05889	-2.69794	0.0069769	1
AQP10	1.22606	-0.140698	3.21078	-0.0438207	0.965047	1
AQP11	187.717	0.0822488	0.302002	0.272345	0.785356	1
AQP2	0.168636	0	4.99758	0	1	1
AQP3	85.6908	0.0693709	0.523755	0.132449	0.894629	1
AQP4	930.167	-0.270749	0.727696	-0.372063	0.709846	1
AQP4-AS1	46.6118	0.620991	0.668201	0.929347	0.352709	1
AQP5	10.2207	0.0864942	1.28891	0.0671067	0.946497	1
AQP5-AS1	5.91036	1.58297	1.45176	1.09038	0.275546	1
AQP6	15.3325	-0.122742	0.866212	-0.141699	0.887318	1
AQP7	1.77661	-3.01873	3.08686	-0.977929	0.328109	1
AQP7B	33.4562	0.849258	0.621422	1.36664	0.171739	1
AQP7P1	48.7533	0.24597	0.530757	0.463432	0.643055	1
AQP7P2	5.10664	0.581559	1.54972	0.375267	0.707462	1
AQP7P3	1.56598	0.954186	2.75314	0.346581	0.728906	1
AQP7P4	1.14171	-0.511774	3.26085	-0.156945	0.875288	1
AQP8	29.0648	0.745986	0.752841	0.990894	0.321737	1
AQP9	0.730232	-2.55108	4.35984	-0.58513	0.55846	1
AQR	7586.23	-0.0458721	0.169511	-0.270615	0.786687	1
AR	258.735	-0.434017	0.372211	-1.16605	0.243595	1
ARAF	1405.49	0.195645	0.207693	0.941988	0.346199	1
ARAP1	1359.27	-0.0772836	0.217896	-0.354681	0.722829	1
ARAP2	420.958	-0.051684	0.389884	-0.132563	0.894539	1
ARAP3	486.158	0.174157	0.234596	0.74237	0.457863	1
ARC	886.605	0.274628	0.287055	0.956707	0.338715	1
ARCN1	5096.96	-0.127493	0.182938	-0.696917	0.485855	1
AREG	1.53016	2.99962	3.43862	0.87233	0.383028	1
AREL1	3601.95	-0.0285585	0.169131	-0.168854	0.865911	1
ARF1	4107.36	-0.103494	0.207215	-0.499451	0.617461	1
ARF1P2	42.0094	0.312963	0.577046	0.542353	0.587575	1
ARF3	3869.09	-0.05097	0.173447	-0.293866	0.76886	1
ARF4	4628.09	-0.158206	0.219346	-0.721264	0.470747	1
ARF4-AS1	36.6008	0.246826	0.598654	0.412302	0.680118	1
ARF4P2	0.637169	-3.39293	4.59006	-0.739191	0.459791	1
ARF4P4	0.325189	2.18415	4.86391	0.449053	0.653393	1
ARF5	950.937	0.0217324	0.255992	0.0848946	0.932345	1
ARF6	3605.04	-0.115351	0.187447	-0.615382	0.538303	1
ARFGAP1	2533.91	-0.0253669	0.201926	-0.125625	0.900029	1
ARFGAP2	2742.96	-0.0489393	0.188345	-0.259838	0.794989	1
ARFGAP3	1534.91	-0.222607	0.192578	-1.15593	0.247709	1
ARFGEF1	9711.45	-0.108175	0.175362	-0.616864	0.537324	1
ARFGEF1-DT	43.1236	0.249954	0.547896	0.456207	0.648241	1
ARFGEF2	4426.01	-0.108091	0.172296	-0.627359	0.530424	1
ARFGEF3	4879.4	0.111997	0.174579	0.641524	0.521182	1
ARFIP1	1364.32	-0.040521	0.181194	-0.223633	0.823043	1
ARFIP2	1611.79	-0.052834	0.213862	-0.247047	0.804872	1
ARFRP1	617.585	0.0792411	0.222537	0.356081	0.72178	1
ARG1	0.330268	1.73268	4.89236	0.354161	0.723219	1
ARG2	521.653	0.035573	0.237869	0.149549	0.881121	1
ARGFX	1.45647	-1.31238	2.63266	-0.498502	0.61813	1
ARGLU1	3928.22	0.0838201	0.203622	0.411646	0.680599	1
ARHGAP1	3801.44	-0.0493386	0.188028	-0.2624	0.793013	1
ARHGAP10	1160.22	0.00962764	0.215312	0.0447149	0.964335	1
ARHGAP11A	53.0385	-0.322185	0.489677	-0.657954	0.510568	1
ARHGAP11A-DT	59.3776	0.453971	0.514652	0.882094	0.377726	1
ARHGAP11A-SCG5	1.56465	0.661574	2.52943	0.261551	0.793668	1
ARHGAP11B	18.5803	-0.309603	0.845711	-0.366086	0.714301	1
ARHGAP11B-DT	88.4204	0.0258602	0.411857	0.0627893	0.949934	1
ARHGAP12	2815.07	-0.0944539	0.171644	-0.550288	0.582122	1
ARHGAP15	9.41304	0.310817	1.29492	0.240028	0.810308	1
ARHGAP15-AS1	1.48776	-0.0761197	3.22797	-0.0235813	0.981187	1
ARHGAP17	3422.16	-0.123597	0.175813	-0.703004	0.482053	1
ARHGAP18	423.936	-0.119467	0.260446	-0.458701	0.646449	1
ARHGAP19	323.759	0.0440719	0.278285	0.158369	0.874166	1
ARHGAP19-SLIT1	6.80154	-0.533117	1.42018	-0.375388	0.707372	1
ARHGAP20	619.198	0.168158	0.251882	0.667607	0.504384	1
ARHGAP21	13001.5	-0.0494415	0.216854	-0.227995	0.81965	1
ARHGAP22	34.1199	0.187375	0.634643	0.295244	0.767808	1
ARHGAP22-IT1	2.08107	2.03787	2.3653	0.861571	0.388924	1
ARHGAP23	4800.99	0.0078742	0.19649	0.0400744	0.968034	1
ARHGAP23P1	0.39227	-2.00064	4.93761	-0.405184	0.685342	1
ARHGAP24	978.475	-0.177704	0.237258	-0.748988	0.453864	1
ARHGAP25	7.38523	1.05989	1.25234	0.846331	0.397368	1
ARHGAP26	2055.63	0.165213	0.184631	0.894826	0.37088	1
ARHGAP26-IT1	12.7769	-0.27123	0.923727	-0.293626	0.769044	1
ARHGAP27	512.912	-0.1229	0.260216	-0.472298	0.636714	1
ARHGAP27P1-BPTFP1-KPNA2P3	101.282	0.394931	0.411089	0.960695	0.336705	1
ARHGAP27P2	4.77299	8.50659e-06	1.85276	4.5913e-06	0.999996	1
ARHGAP28	465.541	0.189699	0.263005	0.721274	0.470741	1
ARHGAP28-AS1	5.98664	-1.76835	1.52968	-1.15603	0.24767	1
ARHGAP29	4946.44	0.124579	0.220178	0.565811	0.571522	1
ARHGAP29-AS1	0.245707	0	4.99758	0	1	1
ARHGAP30	3.64496	0.539062	1.76025	0.306241	0.759421	1
ARHGAP31	585.403	-0.0983421	0.286596	-0.343138	0.731495	1
ARHGAP31-AS1	9.92375	0.67961	1.4252	0.476854	0.633466	1
ARHGAP32	15149.9	0.0484609	0.179663	0.269732	0.787367	1
ARHGAP33	1637.93	0.176798	0.178966	0.987886	0.323208	1
ARHGAP35	7285.48	-0.0934695	0.168765	-0.553846	0.579684	1
ARHGAP36	7.08077	2.72934	1.56384	1.74528	0.0809366	1
ARHGAP39	1065.2	0.0107705	0.212206	0.0507549	0.959521	1
ARHGAP4	178.847	-0.259268	0.309372	-0.838047	0.402004	1
ARHGAP40	2.57124	0.828551	2.0974	0.395038	0.692815	1
ARHGAP42	6261.93	-0.0195053	0.176023	-0.110811	0.911766	1
ARHGAP42-AS1	20.8325	0.243446	0.759765	0.320423	0.748648	1
ARHGAP42P1	0.162594	1.21152	4.93781	0.245355	0.806182	1
ARHGAP44	917.818	0.135105	0.237653	0.568499	0.569696	1
ARHGAP44-AS1	0.313204	1.7788	4.88904	0.363833	0.715982	1
ARHGAP45	710.649	0.367891	0.281283	1.3079	0.190906	1
ARHGAP5	17584.2	-0.0789236	0.181568	-0.434677	0.663797	1
ARHGAP5-AS1	117.125	-0.382299	0.376649	-1.015	0.310106	1
ARHGAP6	253.608	-0.0480735	0.323569	-0.148572	0.881891	1
ARHGAP8	30.2918	-0.828372	0.850696	-0.973759	0.330176	1
ARHGAP9	27.7265	-0.0552258	0.641197	-0.0861291	0.931364	1
ARHGDIA	2485.66	-0.0570825	0.202988	-0.281212	0.778548	1
ARHGDIB	37.8556	0.37162	0.625854	0.59378	0.552659	1
ARHGDIG	166.675	-0.206382	0.357246	-0.577703	0.563465	1
ARHGEF1	1276.02	-0.101515	0.202441	-0.501456	0.61605	1
ARHGEF10	204.899	-0.0617467	0.330597	-0.186773	0.851838	1
ARHGEF10L	2364.46	0.00989154	0.18531	0.0533783	0.957431	1
ARHGEF11	5832.42	-0.114052	0.159437	-0.715342	0.474398	1
ARHGEF12	15995.2	0.00391985	0.16969	0.0231	0.98157	1
ARHGEF15	1.78832	-2.07724	2.46558	-0.842496	0.39951	1
ARHGEF16	229.707	0.480864	0.288462	1.66699	0.0955157	1
ARHGEF17	3819.11	-0.152068	0.199276	-0.763103	0.445402	1
ARHGEF17-AS1	26.9495	-0.374241	0.779839	-0.479894	0.631302	1
ARHGEF18	1296.3	-0.0713668	0.215447	-0.33125	0.740456	1
ARHGEF18-AS1	9.66992	0.874816	1.07674	0.812468	0.416523	1
ARHGEF19	135.939	0.276101	0.383806	0.719378	0.471908	1
ARHGEF19-AS1	0.308901	0	4.99758	0	1	1
ARHGEF2	1805.08	0.0204845	0.215934	0.0948647	0.924422	1
ARHGEF2-AS1	0.666474	-3.32988	4.62055	-0.720667	0.471115	1
ARHGEF2-AS2	4.78705	-0.588982	1.62659	-0.362097	0.717279	1
ARHGEF25	321.355	0.250094	0.276163	0.905601	0.365147	1
ARHGEF26	2255.4	0.194822	0.245398	0.793899	0.427254	1
ARHGEF26-AS1	279.643	-0.189233	0.297394	-0.636306	0.524577	1
ARHGEF28	2026.43	0.0913405	0.200432	0.455718	0.648593	1
ARHGEF3	921.529	0.186156	0.310757	0.599039	0.549147	1
ARHGEF33	183.054	0.0975616	0.332022	0.29384	0.76888	1
ARHGEF34P	98.9075	-0.000114952	0.486631	-0.00023622	0.999812	1
ARHGEF35	0.280927	0	4.99758	0	1	1
ARHGEF35-AS1	39.5406	-0.221766	0.707449	-0.313472	0.753922	1
ARHGEF37	368.247	0.0285182	0.250676	0.113765	0.909424	1
ARHGEF38	2.20778	-0.343461	2.84653	-0.12066	0.903961	1
ARHGEF39	47.2391	-0.203008	0.52888	-0.383846	0.701093	1
ARHGEF4	2230.45	0.00941996	0.21724	0.043362	0.965413	1
ARHGEF4-AS1	26.7107	0.108276	0.732927	0.147731	0.882555	1
ARHGEF40	6482.64	-0.0127297	0.176968	-0.0719319	0.942656	1
ARHGEF5	103.805	-0.0497518	0.492838	-0.10095	0.91959	1
ARHGEF6	674.057	-0.105359	0.253968	-0.414852	0.67825	1
ARHGEF7	5167.02	-0.00542413	0.168341	-0.032221	0.974296	1
ARHGEF7-AS1	0.960795	0	3.84198	0	1	1
ARHGEF7-AS2	11.1851	0.303173	1.08132	0.280374	0.779191	1
ARHGEF7-IT1	30.5179	-0.40088	0.678992	-0.590404	0.55492	1
ARHGEF9	3664.33	0.0475137	0.177812	0.267213	0.789305	1
ARHGEF9-IT1	20.0948	0.644429	0.859951	0.749378	0.453629	1
ARID1A	22053.1	-0.165432	0.163796	-1.00999	0.312502	1
ARID1B	10837.5	0.0390453	0.166766	0.234132	0.814882	1
ARID2	8044.2	-0.148872	0.179323	-0.830192	0.40643	1
ARID3A	373.721	0.0245146	0.241576	0.101478	0.919171	1
ARID3B	5535.56	-0.163205	0.199785	-0.816904	0.413983	1
ARID3BP1	78.3343	0.13176	0.480942	0.273962	0.784114	1
ARID3C	26.0553	1.63025	0.736474	2.21359	0.0268568	1
ARID4A	4080.14	-0.154416	0.183892	-0.839708	0.401072	1
ARID4B	5608.85	-0.195056	0.167587	-1.16391	0.244462	1
ARID5A	1457.71	-0.233718	0.248934	-0.938876	0.347794	1
ARID5B	6461.48	0.0524699	0.247112	0.212333	0.831847	1
ARIH1	12688.7	-0.122099	0.170676	-0.715382	0.474373	1
ARIH2	3010.89	-0.0669957	0.173904	-0.385246	0.700055	1
ARIH2OS	35.2207	0.36645	0.608297	0.602419	0.546895	1
ARL1	2633.7	-0.0642515	0.190793	-0.33676	0.736298	1
ARL10	1368.03	0.138838	0.224827	0.617533	0.536883	1
ARL13A	0.56667	1.7788	4.88904	0.363834	0.715982	1
ARL13B	1490.04	0.0147304	0.18925	0.0778357	0.937959	1
ARL14	2.30965	3.77024	3.00362	1.25523	0.209395	1
ARL14EP	1844.36	-0.0098429	0.200904	-0.0489931	0.960925	1
ARL14EP-DT	18.4977	-0.21772	0.807008	-0.269787	0.787324	1
ARL14EPL	2.77847	-5.37222	2.32121	-2.3144	0.0206458	1
ARL14EPP1	0.484526	-2.54531	4.92088	-0.517247	0.604984	1
ARL15	878.886	-0.060454	0.221819	-0.272538	0.785208	1
ARL16	750.686	0.149671	0.217817	0.687138	0.491996	1
ARL17A	1198.01	0.279552	0.245805	1.13729	0.255416	1
ARL17B	247.43	-0.0688011	0.279862	-0.245839	0.805807	1
ARL2	202.913	0.210604	0.315321	0.667905	0.504194	1
ARL2BP	1812.29	0.0333516	0.219638	0.151848	0.879307	1
ARL2BPP8	0.90131	-2.12396	3.715	-0.571724	0.567509	1
ARL3	1860.94	-0.0627874	0.17678	-0.355173	0.72246	1
ARL4A	511.361	-0.847331	0.79163	-1.07036	0.284456	1
ARL4AP2	4.82887	2.13603	1.68798	1.26544	0.205715	1
ARL4AP4	11.105	0.209805	1.06979	0.196118	0.844518	1
ARL4AP5	46.4703	-0.457252	0.612596	-0.746416	0.455416	1
ARL4C	1231.01	0.0397691	0.265866	0.149583	0.881094	1
ARL4D	650.676	0.0521425	0.260229	0.200372	0.84119	1
ARL5A	1205.76	-0.0636529	0.203787	-0.31235	0.754775	1
ARL5AP3	0.971048	-0.857318	3.30301	-0.259556	0.795206	1
ARL5AP5	6.44684	-0.0487146	1.41948	-0.0343185	0.972623	1
ARL5B	5744.31	-0.171716	0.16754	-1.02493	0.305397	1
ARL5C	21.5424	-1.01509	0.830191	-1.22271	0.221438	1
ARL6	2919.76	-0.0217567	0.222914	-0.0976013	0.922249	1
ARL6IP1	2922.83	-0.0237722	0.179748	-0.132253	0.894784	1
ARL6IP4	11.4054	0.26181	0.978704	0.267507	0.789079	1
ARL6IP5	2852.81	-0.016001	0.173898	-0.0920134	0.926687	1
ARL6IP6	1301.14	0.0329738	0.227175	0.145147	0.884595	1
ARL8A	2524.09	-0.221442	0.178226	-1.24248	0.21406	1
ARL8B	2403.96	-0.133179	0.187796	-0.709168	0.47822	1
ARL9	38.3232	0.32601	0.576127	0.565866	0.571485	1
ARLNC1	8.22362	-0.480114	1.26989	-0.378076	0.705374	1
ARMC1	1841.88	0.0631082	0.191063	0.330301	0.741173	1
ARMC10	1635.96	-0.0705555	0.181701	-0.388306	0.69779	1
ARMC10P1	26.7465	-0.121605	0.685657	-0.177356	0.859229	1
ARMC12	6.31526	-0.221844	1.29505	-0.171302	0.863987	1
ARMC2	468.342	-0.0369605	0.254057	-0.145481	0.884331	1
ARMC3	22.7653	-1.05717	0.911942	-1.15925	0.246353	1
ARMC5	736.679	-0.0131587	0.249438	-0.0527536	0.957928	1
ARMC6	621.944	-0.123227	0.222136	-0.554734	0.579076	1
ARMC7	531.5	0.0318741	0.294268	0.108316	0.913745	1
ARMC8	3530.43	-0.0878877	0.167457	-0.524837	0.599697	1
ARMC9	7253.14	0.0164912	0.223987	0.0736256	0.941308	1
ARMCX1	1012.36	-0.121887	0.220921	-0.551722	0.581139	1
ARMCX2	1385.26	-0.211767	0.199123	-1.0635	0.287556	1
ARMCX3	1600.41	0.0579994	0.17613	0.329298	0.74193	1
ARMCX3-AS1	6.34364	-0.421	1.44442	-0.291465	0.770695	1
ARMCX4	1633.67	-0.0663011	0.20782	-0.319031	0.749703	1
ARMCX5	819.598	-0.130856	0.213103	-0.614051	0.539182	1
ARMCX5-GPRASP2	280.9	0.271244	0.292178	0.928352	0.353225	1
ARMCX6	345.48	-0.215049	0.290427	-0.740459	0.459022	1
ARMCX7P	2.85007	-1.46784	2.32767	-0.630606	0.528298	1
ARMH1	152.56	0.185245	0.332158	0.557702	0.577048	1
ARMH2	0.552894	-0.607998	4.79717	-0.126741	0.899145	1
ARMH3	3230.21	0.151343	0.184245	0.821423	0.411405	1
ARMH4	524.774	0.00836291	0.243684	0.0343187	0.972623	1
ARMS2	2.3651	0.904999	2.34546	0.385852	0.699606	1
ARMT1	871.842	-0.0700351	0.255003	-0.274644	0.783589	1
ARNILA	180.882	0.216229	0.338947	0.637943	0.523511	1
ARNT	4387.6	-0.024543	0.17922	-0.136944	0.891075	1
ARNT2	2451.32	-0.0783072	0.216056	-0.362439	0.717024	1
ARNT2-DT	406.198	0.0324627	0.280594	0.115693	0.907896	1
ARPC1A	99.0393	-0.107331	0.386329	-0.277824	0.781148	1
ARPC1B	27.9297	0.341733	0.668117	0.511487	0.60901	1
ARPC1BP1	0.168636	0	4.99758	0	1	1
ARPC2	2248.66	0.0858717	0.183269	0.468555	0.639387	1
ARPC3	386.407	0.263591	0.232239	1.135	0.256376	1
ARPC3P1	0.230701	0	4.99758	0	1	1
ARPC3P2	5.77679	0.425268	1.30837	0.325036	0.745154	1
ARPC4	889.986	0.122398	0.281601	0.434652	0.663815	1
ARPC5	1339.87	0.00351676	0.198625	0.0177055	0.985874	1
ARPC5L	581.037	-0.127633	0.221799	-0.575447	0.564989	1
ARPIN	845.252	0.0170705	0.220252	0.0775047	0.938222	1
ARPP19	5710.52	-0.132221	0.163204	-0.810158	0.41785	1
ARPP21	342.358	0.602775	0.352358	1.71069	0.0871387	1
ARR3	898.562	0.285337	0.664562	0.42936	0.667661	1
ARRB1	1160.84	-0.0313783	0.228064	-0.137586	0.890568	1
ARRB2	676.224	-0.0902658	0.207477	-0.435065	0.663515	1
ARRDC1	528.863	0.168943	0.236168	0.71535	0.474393	1
ARRDC1-AS1	670.568	-0.0790145	0.215661	-0.366382	0.71408	1
ARRDC2	50.7861	0.316238	0.626925	0.504427	0.613961	1
ARRDC3	9384.55	0.300739	0.251912	1.19383	0.232546	1
ARRDC3-AS1	54.245	0.454999	0.502248	0.905925	0.364975	1
ARRDC4	1661.21	-0.219077	0.259073	-0.845618	0.397766	1
ARRDC5	0.230701	0	4.99758	0	1	1
ARSA	533.6	-0.00726606	0.230568	-0.0315138	0.97486	1
ARSB	943.332	0.21047	0.201243	1.04585	0.29563	1
ARSD	381.66	0.187182	0.273693	0.683913	0.49403	1
ARSD-AS1	18.141	0.488379	0.989172	0.493725	0.621501	1
ARSF	5.83425	2.40973	1.76429	1.36583	0.171992	1
ARSG	585.581	0.19953	0.234105	0.852312	0.394041	1
ARSH	3.98077	-2.13785	1.69344	-1.26243	0.206794	1
ARSI	33.0604	0.575816	0.667938	0.86208	0.388644	1
ARSJ	1261.41	0.156512	0.254772	0.614322	0.539003	1
ARSK	492.973	-0.0799237	0.217558	-0.367368	0.713344	1
ARSL	1.95602	1.71984	2.74378	0.626812	0.530782	1
ART3	20.8411	-0.986469	0.748409	-1.31809	0.187474	1
ART4	1.11205	-1.17458	3.3915	-0.34633	0.729094	1
ART5	3.46142	0.418075	1.76372	0.237042	0.812624	1
ARTN	67.1435	-0.168704	0.484007	-0.348557	0.727422	1
ARV1	496.271	-0.088408	0.235983	-0.374637	0.707931	1
ARVCF	1133.24	0.122109	0.206389	0.591642	0.55409	1
ARX	29.8294	0.811108	1.92304	0.421784	0.673183	1
AS3MT	4.94988	0.624099	1.44605	0.431589	0.66604	1
ASAH1	4193.97	-0.144366	0.189535	-0.761683	0.446249	1
ASAH1-AS1	47.9053	0.229322	0.547121	0.419142	0.675112	1
ASAH2	416.248	0.0077476	0.28882	0.026825	0.978599	1
ASAH2B	804.081	0.0795606	0.230653	0.344937	0.730142	1
ASAP1	3695.34	-0.0765443	0.214351	-0.357097	0.721019	1
ASAP1-IT2	52.4712	-0.392072	0.52105	-0.752465	0.451771	1
ASAP2	2634.13	0.128801	0.194427	0.662465	0.507673	1
ASAP3	1030.98	-0.0915091	0.205233	-0.44588	0.655684	1
ASB1	1236.71	-0.168727	0.218305	-0.772898	0.439583	1
ASB10	4.62597	0.834404	1.64742	0.50649	0.612513	1
ASB11	0.800838	-0.913876	3.79444	-0.240846	0.809674	1
ASB12	38.8118	-0.874458	0.593985	-1.47219	0.14097	1
ASB13	2863.37	0.0694474	0.212782	0.326379	0.744138	1
ASB14	6.15256	-0.332593	1.41134	-0.235657	0.813699	1
ASB15	24.6896	0.460479	0.840343	0.547965	0.583716	1
ASB15-AS1	4.38791	2.33456	1.98223	1.17774	0.238898	1
ASB16	27.1629	0.389579	0.663707	0.586975	0.55722	1
ASB16-AS1	460.564	0.246141	0.250578	0.982296	0.325954	1
ASB18	0.603705	0	4.80817	0	1	1
ASB2	11.7555	0.124337	0.986549	0.126033	0.899706	1
ASB3	1479.79	-0.0948773	0.187685	-0.505514	0.613198	1
ASB4	0.322957	-2.00064	4.93761	-0.405184	0.685342	1
ASB5	2.30993	1.50908	2.32866	0.648045	0.516956	1
ASB6	1966.53	-0.0589108	0.207986	-0.283244	0.77699	1
ASB7	1161.71	-0.143978	0.204728	-0.703268	0.481889	1
ASB8	1896.36	-0.00864747	0.195112	-0.0443206	0.964649	1
ASB9	1.96917	2.03151	2.2652	0.896832	0.369808	1
ASCC1	927.845	-0.0951257	0.229376	-0.414716	0.67835	1
ASCC2	1947.43	0.00699889	0.173345	0.0403755	0.967794	1
ASCC3	3594.79	-0.0367086	0.184752	-0.198691	0.842505	1
ASCL1	341.727	-0.0262206	0.801049	-0.0327329	0.973888	1
ASCL2	0.473655	-1.33846	4.85639	-0.275608	0.782849	1
ASCL4	0.522956	0	4.99758	0	1	1
ASCL5	2.36152	-2.49379	2.23849	-1.11405	0.265258	1
ASDURF	0.389428	-1.23127	4.89582	-0.251495	0.801432	1
ASF1A	819.816	0.0825986	0.230023	0.359088	0.719529	1
ASF1B	35.7183	-0.233438	0.618528	-0.377408	0.70587	1
ASGR1	414.107	-0.0839406	0.689245	-0.121786	0.903068	1
ASGR2	0.588879	-1.99751	4.12353	-0.484418	0.628089	1
ASH1L	18122.4	-0.144983	0.164779	-0.879867	0.378932	1
ASH1L-AS1	55.8054	0.620939	0.490097	1.26697	0.205166	1
ASH1L-IT1	41.148	-0.295735	0.612198	-0.48307	0.629046	1
ASH2L	1061.48	0.0780551	0.204332	0.382002	0.70246	1
ASH2LP1	12.5705	-0.113255	0.996888	-0.113609	0.909548	1
ASH2LP3	20.149	-0.177934	0.864136	-0.20591	0.836862	1
ASIC1	540.699	-0.103819	0.274539	-0.378157	0.705314	1
ASIC2	456.983	0.0622297	0.298018	0.208812	0.834595	1
ASIC3	517.12	-0.162258	0.243774	-0.665608	0.505662	1
ASIC4	641.834	0.163453	0.237719	0.68759	0.491711	1
ASIC4-AS1	9.96198	-0.771477	1.22835	-0.628058	0.529966	1
ASIP	1.25231	0.591406	3.0557	0.193542	0.846534	1
ASL	161.129	0.283596	0.320154	0.885811	0.37572	1
ASLP1	38.9933	-0.137966	0.586372	-0.235288	0.813985	1
ASMT	8.79141	-0.58458	1.21539	-0.480981	0.63053	1
ASMTL	651.754	-0.176028	0.218571	-0.80536	0.420612	1
ASMTL-AS1	95.0228	-0.00380049	0.493183	-0.00770604	0.993852	1
ASNS	75.8342	0.412063	0.450119	0.915454	0.359953	1
ASNSD1	878.369	-0.0598955	0.197497	-0.303274	0.761681	1
ASNSP3	8.84787	0.214109	1.29908	0.164816	0.869089	1
ASNSP6	22.8919	0.355474	0.782736	0.454142	0.649726	1
ASPA	12.5652	1.0016	1.06601	0.939578	0.347434	1
ASPDH	63.9187	-0.284152	0.492404	-0.577071	0.563892	1
ASPG	22.3611	-0.024611	0.749195	-0.03285	0.973794	1
ASPH	10865.8	-0.0228169	0.198789	-0.114779	0.90862	1
ASPHD1	87.5058	0.159482	0.461294	0.345728	0.729547	1
ASPHD2	263.706	0.105285	0.271257	0.388139	0.697913	1
ASPM	176.211	0.104498	0.342808	0.30483	0.760496	1
ASPN	0.766513	-1.23506	4.07573	-0.303028	0.761869	1
ASPSCR1	725.77	0.186622	0.225582	0.827291	0.408072	1
ASRGL1	455.79	0.148887	0.241449	0.616641	0.537472	1
ASS1	700.998	-0.343732	0.630966	-0.544771	0.585911	1
ASS1P1	0.582156	-3.3613	4.90467	-0.685326	0.493138	1
ASS1P10	0.723244	0	4.53857	0	1	1
ASS1P2	51.865	-0.33718	0.594602	-0.567068	0.570668	1
ASS1P5	0.912424	-0.651083	3.49881	-0.186087	0.852377	1
ASTE1	490.115	0.299725	0.261732	1.14516	0.252143	1
ASTL	12.8678	-1.30435	1.23421	-1.05683	0.290591	1
ASTN1	2237.57	-0.143603	0.18341	-0.782964	0.433649	1
ASTN2	581.342	0.280546	0.235879	1.18936	0.234297	1
ASXL1	6163.77	-0.0424838	0.176134	-0.241202	0.809398	1
ASXL2	6559.41	-0.179994	0.160909	-1.11861	0.263308	1
ASXL3	693.761	0.497199	0.261547	1.90099	0.0573032	1
ATAD1	4092.08	0.0133944	0.164584	0.0813831	0.935137	1
ATAD2	666.46	-0.254915	0.216239	-1.17886	0.238456	1
ATAD2B	5697.7	-0.116024	0.169525	-0.684406	0.493719	1
ATAD3A	493.715	-0.0535199	0.239979	-0.223019	0.823521	1
ATAD3B	721.438	0.211152	0.225504	0.936357	0.34909	1
ATAD3C	128.923	0.101065	0.372762	0.271125	0.786295	1
ATAD5	984.457	0.0605905	0.19374	0.312742	0.754476	1
ATAT1	1751.79	-0.0182702	0.174066	-0.104961	0.916406	1
ATCAY	4246.3	0.0392237	0.201883	0.19429	0.845949	1
ATE1	4801.96	-0.0219535	0.167981	-0.130691	0.89602	1
ATE1OSP	89.0342	-0.182058	0.407253	-0.447039	0.654847	1
ATF1	718.378	-0.125234	0.204381	-0.612747	0.540043	1
ATF1P1	0.181604	0	4.99758	0	1	1
ATF2	3438.22	0.0162442	0.170918	0.0950407	0.924282	1
ATF3	2775.39	-0.205415	0.250959	-0.818519	0.413061	1
ATF4	14394.5	-0.190266	0.194043	-0.980537	0.326821	1
ATF4P1	0.649534	2.12903	4.59069	0.463771	0.642812	1
ATF4P2	0.674233	-3.36132	4.90467	-0.685331	0.493135	1
ATF4P3	53.5527	-0.221789	0.568734	-0.389969	0.696559	1
ATF4P4	1.05899	-1.09381	3.09041	-0.353935	0.723388	1
ATF5	624.862	-0.310921	0.296067	-1.05017	0.293639	1
ATF6	4662.35	-0.13292	0.160108	-0.830188	0.406432	1
ATF6-DT	12.3329	0.596928	1.0817	0.551844	0.581055	1
ATF6B	2460.91	-0.0292348	0.179529	-0.162841	0.870643	1
ATF7	2224.21	-0.18344	0.190081	-0.965064	0.334513	1
ATF7IP	15464.5	0.019872	0.191445	0.1038	0.917328	1
ATF7IP2	1044.38	-0.068405	0.206489	-0.331277	0.740435	1
ATG10	141.703	0.489306	0.340558	1.43678	0.150781	1
ATG10-IT1	2.60354	3.70876	2.45344	1.51166	0.130621	1
ATG101	795.292	-0.129701	0.304928	-0.42535	0.670582	1
ATG12	2031.92	-0.0274518	0.181128	-0.15156	0.879534	1
ATG12P1	2.85231	0.596682	2.06014	0.289631	0.772099	1
ATG13	4087.44	-0.0226935	0.180616	-0.125645	0.900013	1
ATG14	1200.37	0.0142122	0.184304	0.077113	0.938534	1
ATG16L1	1715.01	-0.0751525	0.187326	-0.401185	0.688284	1
ATG16L2	550.431	-0.0587291	0.222273	-0.26422	0.79161	1
ATG2A	2468.99	-0.130775	0.205477	-0.636446	0.524486	1
ATG2B	6636.95	-0.0350711	0.176058	-0.199202	0.842105	1
ATG3	1447.65	0.0313145	0.188415	0.166199	0.868	1
ATG4A	823.809	-0.165197	0.207144	-0.797496	0.425163	1
ATG4B	2187.87	0.134067	0.201074	0.666754	0.504929	1
ATG4C	256.698	0.0102733	0.277445	0.0370284	0.970462	1
ATG4D	1041.96	-0.237763	0.224944	-1.05699	0.290518	1
ATG5	1146.28	0.0358006	0.202585	0.176719	0.859729	1
ATG7	1258.98	0.0687371	0.189694	0.362357	0.717085	1
ATG9A	1758.7	-0.0266602	0.213193	-0.125052	0.900482	1
ATG9B	106.818	-0.291541	0.365158	-0.798396	0.424641	1
ATIC	1352.8	-0.0519352	0.216179	-0.240241	0.810143	1
ATL1	1123.81	0.207958	0.199475	1.04253	0.297166	1
ATL2	1400.29	-0.0330127	0.193761	-0.170378	0.864713	1
ATL3	626.703	0.0494595	0.238167	0.207667	0.835489	1
ATM	6743.1	-0.0335943	0.175821	-0.191071	0.84847	1
ATMIN	3499.37	-0.0921321	0.191049	-0.482243	0.629634	1
ATN1	14489.8	-0.0614946	0.157421	-0.390638	0.696065	1
ATOH1	0.158548	-0.686602	4.91264	-0.139762	0.888848	1
ATOH7	8.3918	2.05197	1.31728	1.55773	0.119297	1
ATOH8	1249.93	-0.11209	0.207669	-0.539752	0.589368	1
ATOSA	4480.06	-0.00189034	0.175677	-0.0107603	0.991415	1
ATOSB	787.512	-0.0453606	0.234263	-0.193631	0.846465	1
ATOSBP1	1.59787	0.211217	2.6195	0.0806325	0.935734	1
ATOX1	312.362	0.084041	0.260402	0.322735	0.746896	1
ATP10A	32.4533	-0.310326	0.728807	-0.425801	0.670253	1
ATP10B	14.134	-1.09929	1.16662	-0.942288	0.346045	1
ATP10D	1431.43	0.0728881	0.183198	0.397866	0.690729	1
ATP11A	3289.29	-0.0737732	0.190118	-0.388039	0.697987	1
ATP11A-AS1	0.162594	1.21152	4.93781	0.245355	0.806182	1
ATP11AUN	0.806945	0	4.99758	0	1	1
ATP11B	4025.18	-0.0582542	0.172516	-0.337674	0.735609	1
ATP11B-DT	1.88574	2.99407	2.73975	1.09283	0.27447	1
ATP11C	912.4	-0.0495491	0.213024	-0.232599	0.816073	1
ATP12A	2.47694	-0.384958	2.28172	-0.168714	0.866022	1
ATP13A1	3831.22	0.0496343	0.197256	0.251623	0.801332	1
ATP13A2	1689.24	0.238296	0.210148	1.13394	0.256819	1
ATP13A3	6010.86	-0.0989734	0.176064	-0.562144	0.574018	1
ATP13A3-DT	64.4927	0.324874	0.485183	0.669592	0.503118	1
ATP13A4	176.458	-0.261654	0.300658	-0.870271	0.384152	1
ATP13A5	4.69936	-0.75744	1.54591	-0.489963	0.62416	1
ATP13A5-AS1	22.035	0.243574	0.912943	0.2668	0.789623	1
ATP1A1	12344.5	-0.0233905	0.16332	-0.143219	0.886117	1
ATP1A1-AS1	454.133	-0.154797	0.281099	-0.550684	0.581851	1
ATP1A2	2831.6	-1.12755	0.798773	-1.41161	0.158066	1
ATP1A3	865.435	0.17357	0.25653	0.676607	0.498655	1
ATP1A4	36.1267	-0.8501	0.598963	-1.41929	0.155815	1
ATP1B1	1829.39	-0.148589	0.193516	-0.767841	0.442582	1
ATP1B1P1	138.946	-0.164588	0.430097	-0.382677	0.701959	1
ATP1B2	16754.9	-0.139935	0.1646	-0.850153	0.39524	1
ATP1B3	816.34	-0.0732779	0.229999	-0.318601	0.750029	1
ATP1B3-AS1	4.80815	-1.00907	1.51139	-0.667647	0.504359	1
ATP1B3P1	0.245707	0	4.99758	0	1	1
ATP1B4	0.75873	-3.69121	4.32613	-0.853235	0.393529	1
ATP23	168.75	-0.0565364	0.33338	-0.169586	0.865336	1
ATP2A1	362.242	-0.448587	0.327905	-1.36804	0.1713	1
ATP2A1-AS1	37.0249	0.128018	0.60924	0.210127	0.833569	1
ATP2A2	10166	-0.120155	0.174611	-0.688131	0.49137	1
ATP2A3	37.4545	-0.768711	0.686141	-1.12034	0.262569	1
ATP2B1	8680.81	0.0383411	0.195217	0.196402	0.844295	1
ATP2B1-AS1	330.037	0.276179	0.310325	0.889969	0.373483	1
ATP2B2	1158.8	0.39218	0.274188	1.43033	0.152621	1
ATP2B2-IT1	1.38776	1.90659	2.89068	0.659564	0.509534	1
ATP2B2-IT2	4.33152	1.05916	1.68176	0.629792	0.52883	1
ATP2B3	316.414	0.213604	0.333192	0.641085	0.521468	1
ATP2B4	10417.1	0.0544722	0.195711	0.278329	0.78076	1
ATP2C1	4331.58	0.0635204	0.180406	0.352098	0.724765	1
ATP2C2	107.608	0.0286269	0.374863	0.0763661	0.939128	1
ATP2C2-AS1	413.403	0.035781	0.2985	0.119869	0.904587	1
ATP4A	6.57741	0.808868	1.61044	0.502266	0.61548	1
ATP4B	1.90926	-1.32955	2.83106	-0.46963	0.63862	1
ATP5F1A	3997.14	0.0472381	0.21246	0.222338	0.824051	1
ATP5F1AP1	0.640521	1.51036	4.54914	0.33201	0.739882	1
ATP5F1AP10	0.336875	0	4.99758	0	1	1
ATP5F1AP3	11.8446	-1.01298	0.990913	-1.02227	0.306654	1
ATP5F1AP4	0.245707	0	4.99758	0	1	1
ATP5F1B	4527.7	-0.0602779	0.198504	-0.303661	0.761386	1
ATP5F1C	1110.91	0.188344	0.200233	0.940622	0.346898	1
ATP5F1D	582.994	-0.0198749	0.253732	-0.0783304	0.937565	1
ATP5F1E	433.883	0.138029	0.246666	0.559579	0.575767	1
ATP5IF1	1294.3	-0.0882743	0.183218	-0.4818	0.629948	1
ATP5MC1	367.222	-0.037088	0.284369	-0.130422	0.896233	1
ATP5MC1P2	4.19267	-1.2447	1.64141	-0.758313	0.448264	1
ATP5MC1P3	1.53237	-0.533718	2.62111	-0.203623	0.838648	1
ATP5MC2	1060.39	-0.0330186	0.246818	-0.133777	0.893579	1
ATP5MC3	605.009	0.19704	0.207261	0.950681	0.341766	1
ATP5ME	178.556	0.321076	0.357925	0.897049	0.369693	1
ATP5MF	609.085	0.253666	0.320364	0.791808	0.428473	1
ATP5MF-PTCD1	12.1092	-0.404887	1.02099	-0.396565	0.691688	1
ATP5MFP5	0.311999	0.531331	4.97291	0.106845	0.914912	1
ATP5MG	563.884	-0.0626359	0.249254	-0.251294	0.801587	1
ATP5MGL	4.4696	-1.05813	1.62438	-0.651407	0.514784	1
ATP5MGP1	1.28632	-0.0354757	2.7017	-0.0131309	0.989523	1
ATP5MGP6	6.7038	1.11099	1.41599	0.784598	0.432689	1
ATP5MJ	378.079	0.00280157	0.273848	0.0102304	0.991837	1
ATP5MK	111.575	0.146655	0.354625	0.413549	0.679205	1
ATP5PB	978.306	-0.000967164	0.199804	-0.00484057	0.996138	1
ATP5PBP1	15.7466	1.19997	1.05682	1.13545	0.256185	1
ATP5PBP2	0.189542	-2.00064	4.93761	-0.405184	0.685342	1
ATP5PBP4	0.385382	-2.90218	4.91271	-0.590748	0.554689	1
ATP5PBP7	0.222942	0	4.99758	0	1	1
ATP5PD	718.647	-0.0133392	0.204504	-0.065227	0.947993	1
ATP5PDP2	2.52676	0.724028	2.54006	0.285044	0.77561	1
ATP5PDP4	0.389249	-0.686607	4.91264	-0.139763	0.888847	1
ATP5PF	129.826	-0.0698928	0.337811	-0.206899	0.836089	1
ATP5PO	133.167	0.130638	0.334679	0.390337	0.696287	1
ATP6AP1	3374.12	-0.0478391	0.188474	-0.253824	0.799631	1
ATP6AP1-DT	19.4368	0.375746	0.924317	0.406512	0.684367	1
ATP6AP1L	401.96	0.211926	0.247855	0.855043	0.392527	1
ATP6AP2	1323.63	0.0587611	0.195113	0.301165	0.763289	1
ATP6V0A1	8738	-0.0146352	0.160169	-0.0913736	0.927196	1
ATP6V0A2	2185.42	0.0939163	0.1798	0.522338	0.601435	1
ATP6V0A4	37.1917	-0.577767	0.747062	-0.773386	0.439294	1
ATP6V0B	986.421	0.00945874	0.225592	0.0419285	0.966556	1
ATP6V0C	10.9705	-0.632827	1.01448	-0.623792	0.532764	1
ATP6V0CP1	1.86104	0.169031	2.585	0.0653892	0.947864	1
ATP6V0CP2	0.30726	0	4.99758	0	1	1
ATP6V0CP3	0.230881	-2.00064	4.93761	-0.405184	0.685342	1
ATP6V0CP4	214.908	0.380413	0.303294	1.25427	0.209742	1
ATP6V0D1	1490.01	0.141411	0.2093	0.675641	0.499268	1
ATP6V0D1-DT	77.0196	0.103969	0.435994	0.238464	0.811521	1
ATP6V0D2	262.229	0.0596682	0.3383	0.176377	0.859998	1
ATP6V0E1	882.763	-0.0462735	0.247458	-0.186995	0.851664	1
ATP6V0E1P2	8.02165	1.3855	1.53461	0.902833	0.366614	1
ATP6V0E1P3	1.09962	0.501152	3.12833	0.160198	0.872725	1
ATP6V0E2	1809.35	0.163069	0.196493	0.829898	0.406596	1
ATP6V0E2-AS1	442.625	0.0783359	0.256424	0.305493	0.759991	1
ATP6V1A	3794.36	0.0474027	0.168163	0.281885	0.778032	1
ATP6V1B1	29.5983	0.10137	0.736919	0.137559	0.890589	1
ATP6V1B1-AS1	0.544812	0	4.99758	0	1	1
ATP6V1B2	6676.07	-0.0844932	0.18899	-0.447078	0.654819	1
ATP6V1C1	2687.65	-0.00823075	0.178029	-0.0462326	0.963125	1
ATP6V1C2	41.415	-1.05162	0.58672	-1.79237	0.0730739	1
ATP6V1D	1279.22	-0.0970275	0.181434	-0.534781	0.592801	1
ATP6V1E1	1766.27	-0.0216789	0.197279	-0.109889	0.912497	1
ATP6V1E1P1	3.65784	-0.143703	1.62637	-0.0883579	0.929592	1
ATP6V1E1P2	7.04823	1.37778	1.37583	1.00142	0.316623	1
ATP6V1E1P3	0.277907	0.531332	4.97291	0.106845	0.914912	1
ATP6V1E2	105.397	0.617987	0.395827	1.56126	0.118463	1
ATP6V1F	1443.04	-0.175413	0.248201	-0.706738	0.479729	1
ATP6V1FNB	379.584	-0.0968588	0.266688	-0.363191	0.716462	1
ATP6V1G1	780.413	0.0142034	0.197092	0.072065	0.94255	1
ATP6V1G1P4	23.6553	-0.245246	0.735363	-0.333504	0.738754	1
ATP6V1G2	600.133	0.134832	0.260632	0.517328	0.604927	1
ATP6V1H	971.363	0.0862775	0.211577	0.407782	0.683433	1
ATP7A	1537.37	-0.160926	0.185662	-0.866769	0.386069	1
ATP7B	2058.19	0.0558838	0.205392	0.272083	0.785558	1
ATP7BP1	0.322778	0	4.99758	0	1	1
ATP8A1	2263.09	-0.00453556	0.241838	-0.0187545	0.985037	1
ATP8A1-DT	1.44734	-0.888809	3.10202	-0.286526	0.774475	1
ATP8A2	1440.22	0.0958853	0.215818	0.444287	0.656835	1
ATP8A2P2	0.319154	-0.714272	4.86967	-0.146678	0.883386	1
ATP8A2P3	13.8728	0.438038	0.963174	0.454786	0.649263	1
ATP8B1	117.751	0.256944	0.49244	0.521776	0.601826	1
ATP8B1-AS1	79.2163	-0.753225	0.450508	-1.67195	0.0945345	1
ATP8B2	1354.85	0.0900562	0.193905	0.464434	0.642337	1
ATP8B3	176.235	0.0838698	0.444513	0.188678	0.850345	1
ATP8B4	33.2704	0.703803	0.63532	1.10779	0.267951	1
ATP8B5P	146.247	-0.0320814	0.453078	-0.0708077	0.943551	1
ATP9A	4225.23	-0.012351	0.184632	-0.0668953	0.946665	1
ATP9B	2763.78	0.0489252	0.172921	0.282934	0.777227	1
ATPAF1	1812.37	0.0639333	0.180181	0.354829	0.722718	1
ATPAF2	884.654	0.0546385	0.193303	0.282657	0.77744	1
ATPSCKMT	155.984	0.2763	0.42214	0.654523	0.512775	1
ATR	3698.82	0.0630007	0.183826	0.34272	0.731809	1
ATRAID	761.918	-0.00439367	0.250966	-0.0175071	0.986032	1
ATRIP	664.676	0.0804156	0.225006	0.357393	0.720797	1
ATRN	4420.47	-0.0986392	0.167902	-0.587481	0.556881	1
ATRNL1	1619.73	0.03167	0.245774	0.128858	0.89747	1
ATRX	8213.76	0.00625248	0.18306	0.0341554	0.972753	1
ATXN1	6497.88	0.0237407	0.184545	0.128645	0.897639	1
ATXN1-AS1	321.547	0.350721	0.285515	1.22838	0.219304	1
ATXN10	2187.83	0.0580635	0.176299	0.329346	0.741894	1
ATXN1L	4691.37	-0.0760435	0.178695	-0.425549	0.670436	1
ATXN2	10268.9	-0.0978957	0.161356	-0.606705	0.544047	1
ATXN2-AS	55.6306	-0.334095	0.533155	-0.626637	0.530897	1
ATXN2L	10499.3	-0.167557	0.178448	-0.938965	0.347749	1
ATXN3	979.987	0.0969935	0.217511	0.445924	0.655652	1
ATXN7	8249.1	-0.0594135	0.157943	-0.37617	0.706791	1
ATXN7L1	1588.56	-0.122183	0.22439	-0.544512	0.586089	1
ATXN7L2	856.901	0.0291965	0.213968	0.136452	0.891464	1
ATXN7L3	2094.47	-0.209387	0.19952	-1.04945	0.29397	1
ATXN7L3-AS1	5.45274	0.331129	1.47729	0.224147	0.822643	1
ATXN7L3B	5115.53	-0.0767562	0.167699	-0.457702	0.647167	1
ATXN8OS	4.44947	2.74896	1.80374	1.52404	0.1275	1
AUH	526.375	0.177998	0.225021	0.791029	0.428927	1
AUNIP	21.4117	0.359587	0.723891	0.496742	0.619371	1
AUP1	2563.68	-0.0300837	0.201067	-0.14962	0.881064	1
AURKA	132.976	-0.0307884	0.35449	-0.0868527	0.930789	1
AURKAIP1	268.296	0.269138	0.322793	0.83378	0.404405	1
AURKAP1	2.45596	0.979618	2.17771	0.449838	0.652827	1
AURKAP2	0.484167	0	4.99758	0	1	1
AURKB	16.9818	0.337215	0.858524	0.392784	0.694479	1
AURKBP1	1.81571	2.37635	2.47139	0.961545	0.336278	1
AURKC	60.3603	0.367553	0.460101	0.798852	0.424376	1
AUTS2	5378.86	0.10158	0.201628	0.503797	0.614404	1
AVEN	199.151	-0.143328	0.308881	-0.464022	0.642632	1
AVIL	1732.69	-0.0446057	0.283506	-0.157336	0.87498	1
AVL9	4892.91	0.0668515	0.165834	0.403123	0.686858	1
AVP	0.300193	-2.00064	4.93761	-0.405184	0.685342	1
AVPI1	544.5	0.204238	0.23798	0.858215	0.390774	1
AVPR1A	189.057	0.354995	0.329533	1.07727	0.281361	1
AVPR1B	1.34938	1.7874	2.68496	0.665711	0.505596	1
AWAT1	0.329305	2.13386	4.86667	0.438464	0.66105	1
AWAT2	0.828913	-4.08456	4.10922	-0.993998	0.320224	1
AXDND1	30.0588	0.779723	0.654792	1.1908	0.233734	1
AXIN1	1089.38	-0.17221	0.20337	-0.846783	0.397116	1
AXIN2	372.402	-0.232227	0.253334	-0.916683	0.359309	1
AXL	1358.97	0.17285	0.284932	0.606637	0.544092	1
AZGP1	5.08886	1.97778	1.96419	1.00692	0.313974	1
AZI2	1525.42	-0.0843936	0.198953	-0.424188	0.671428	1
AZIN1	11789.9	-0.0255027	0.166072	-0.153565	0.877953	1
AZIN2	400.778	0.143253	0.269206	0.532134	0.594633	1
AZU1	9.66964	0.148876	1.13364	0.131326	0.895518	1
AZU1P1	1.04294	3.1343	3.60875	0.868528	0.385105	1
B2M	2747.36	0.00707046	0.28148	0.0251188	0.97996	1
B3GALNT1	671.431	0.201488	0.234838	0.857986	0.3909	1
B3GALNT2	1836.84	0.0330574	0.192839	0.171424	0.86389	1
B3GALT1	1023.2	0.166371	0.233798	0.711602	0.476711	1
B3GALT1-AS1	168.65	0.144991	0.426979	0.339574	0.734178	1
B3GALT2	223.379	-0.0027845	0.437599	-0.00636314	0.994923	1
B3GALT4	57.1055	0.07409	0.50788	0.145881	0.884015	1
B3GALT5	771.52	0.00605043	0.209197	0.0289222	0.976927	1
B3GALT5-AS1	39.3812	-0.419076	0.640145	-0.654658	0.512688	1
B3GALT6	723.111	-0.223157	0.224254	-0.995111	0.319682	1
B3GALT9	418.832	-0.0408563	0.28275	-0.144496	0.885109	1
B3GAT1	2865.87	0.129955	0.224055	0.580013	0.561906	1
B3GAT1-DT	129.019	0.162444	0.444831	0.365181	0.714976	1
B3GAT2	647.724	0.180736	0.229055	0.789051	0.430082	1
B3GAT3	547.775	-0.0164973	0.258348	-0.0638571	0.949084	1
B3GAT3P1	0.763517	-3.58351	4.33099	-0.827411	0.408004	1
B3GLCT	1231.66	-0.181614	0.199741	-0.909247	0.36322	1
B3GNT2	571.577	0.00834433	0.248845	0.0335323	0.97325	1
B3GNT3	1.46093	3.15963	2.90196	1.08879	0.276245	1
B3GNT4	99.268	0.106016	0.517524	0.204853	0.837687	1
B3GNT5	282.657	-0.318454	0.302021	-1.05441	0.291696	1
B3GNT6	4.5271	-0.480643	1.64378	-0.292401	0.76998	1
B3GNT7	134.069	0.319697	0.490582	0.65167	0.514614	1
B3GNT8	11.9198	0.358414	0.987802	0.36284	0.716724	1
B3GNT9	412.577	-0.087331	0.308306	-0.283261	0.776977	1
B3GNTL1	298.095	-0.119265	0.29117	-0.409608	0.682094	1
B3GNTL1P1	1.45502	-2.68869	2.81852	-0.953937	0.340116	1
B4GALNT1	320.653	0.180861	0.328487	0.550589	0.581916	1
B4GALNT2	0.622971	-1.99861	4.36002	-0.458394	0.646669	1
B4GALNT2P1	0.15363	0	4.99758	0	1	1
B4GALNT3	175.908	-0.161313	0.340608	-0.473603	0.635783	1
B4GALNT4	900.659	0.119075	0.200389	0.594219	0.552366	1
B4GALT1	1591.91	-0.138483	0.221067	-0.626432	0.531032	1
B4GALT1-AS1	12.6822	0.63047	1.10882	0.568598	0.569629	1
B4GALT2	964.802	0.0415498	0.217668	0.190886	0.848615	1
B4GALT3	923.364	-0.0489557	0.246403	-0.198682	0.842512	1
B4GALT4	785.351	0.0672919	0.199499	0.337305	0.735887	1
B4GALT5	2090.41	-0.11377	0.189679	-0.599805	0.548636	1
B4GALT6	816.07	0.0911184	0.213105	0.427575	0.668961	1
B4GALT7	663.419	0.111276	0.211033	0.527292	0.597991	1
B4GAT1	1136.99	-0.0787401	0.244367	-0.322221	0.747285	1
B4GAT1-DT	170.142	0.272159	0.319733	0.851207	0.394654	1
B9D1	1204.16	0.0990477	0.190723	0.519326	0.603533	1
B9D2	89.3771	0.12823	0.417786	0.306927	0.758899	1
BAALC	575.229	-0.353827	0.261044	-1.35543	0.17528	1
BAALC-AS1	253.997	0.105731	0.288951	0.365914	0.714429	1
BAALC-AS2	3.49127	0.51905	1.67843	0.309247	0.757133	1
BAAT	191.773	-0.163379	0.324919	-0.502831	0.615083	1
BABAM1	194.677	0.217874	0.304219	0.716173	0.473885	1
BABAM2	796.75	0.145496	0.217523	0.668877	0.503574	1
BACE1	4575.53	-0.0317238	0.185221	-0.171275	0.864008	1
BACE1-AS	1093.97	0.0355575	0.207505	0.171358	0.863943	1
BACE2	318.226	-0.289851	0.340495	-0.851263	0.394623	1
BACE2-IT1	7.53695	-1.02441	1.30235	-0.786584	0.431525	1
BACH1	4273.44	-0.116516	0.16603	-0.701778	0.482817	1
BACH1-IT1	121.13	-0.248323	0.39206	-0.633379	0.526486	1
BACH1-IT2	159.653	0.0874252	0.379229	0.230534	0.817677	1
BACH1-IT3	39.9383	0.462086	0.575084	0.80351	0.42168	1
BACH2	2643.66	0.0200159	0.170632	0.117305	0.906619	1
BAD	420.361	0.00627173	0.279293	0.0224558	0.982084	1
BAG1	857.38	-0.182532	0.253171	-0.720983	0.47092	1
BAG2	331.815	-0.251206	0.250182	-1.0041	0.315333	1
BAG3	2126.84	0.0520037	0.214008	0.242998	0.808007	1
BAG4	2196.48	-0.00919468	0.175792	-0.0523043	0.958286	1
BAG5	3228.57	0.00422642	0.186813	0.0226239	0.98195	1
BAG6	4414.39	0.0436073	0.208475	0.209173	0.834313	1
BAGE2	0.24595	1.73268	4.89236	0.354161	0.723218	1
BAHCC1	1678.02	0.230808	0.193618	1.19208	0.233231	1
BAHD1	2577.65	-0.160398	0.188634	-0.850315	0.39515	1
BAIAP2	1265.47	0.0440276	0.210562	0.209096	0.834373	1
BAIAP2-DT	496.266	0.0746444	0.281829	0.264857	0.79112	1
BAIAP2L1	286.551	-0.0514924	0.283373	-0.181712	0.855808	1
BAIAP2L2	62.6885	-0.491176	0.487633	-1.00727	0.313807	1
BAIAP3	342.503	-0.653638	0.268549	-2.43396	0.0149346	1
BAK1	595.757	-0.00228431	0.247055	-0.00924615	0.992623	1
BAK1P1	49.5652	0.0706385	0.514839	0.137205	0.890869	1
BALR6	79.6085	0.172187	0.415975	0.413936	0.678921	1
BAMBI	655.374	0.186247	0.292009	0.637814	0.523595	1
BANCR	9.2798	-0.372297	1.35674	-0.274405	0.783773	1
BANF1	1052.39	-0.0716549	0.254341	-0.281727	0.778153	1
BANF1P1	0.277249	0	4.99758	0	1	1
BANF1P2	11.3753	0.220888	1.07608	0.205272	0.83736	1
BANF1P3	0.4665	-1.23155	4.81756	-0.255638	0.798231	1
BANF2	3.10409	0.128218	2.00699	0.0638858	0.949061	1
BANK1	5.77898	0.365785	1.55278	0.235568	0.813768	1
BANP	790.434	0.16328	0.233292	0.699896	0.483992	1
BAP1	1972.96	0.0543419	0.212901	0.255246	0.798533	1
BARD1	1048.06	-0.168535	0.228967	-0.736068	0.461689	1
BARHL1	1.845	-1.59805	2.92096	-0.547098	0.584311	1
BARHL2	75.1664	0.382494	0.494938	0.772812	0.439634	1
BARX1	2.35593	-0.379706	2.15826	-0.175932	0.860348	1
BARX1-DT	0.245886	-2.00064	4.93761	-0.405184	0.685342	1
BARX2	0.558128	0.944501	4.04191	0.233677	0.815236	1
BASP1	2391.49	0.266914	0.189784	1.40641	0.159602	1
BASP1-AS1	52.9669	0.500845	0.526501	0.95127	0.341467	1
BASP1P1	0.313049	-1.58814	4.88762	-0.324932	0.745232	1
BATF	0.161568	-2.00064	4.93761	-0.405184	0.685342	1
BATF2	41.1167	0.157655	0.688951	0.228834	0.818998	1
BATF3	46.0211	0.0647295	0.529861	0.122163	0.90277	1
BAX	553.612	0.18594	0.285768	0.650667	0.515261	1
BAZ1A	1930.27	-0.411988	0.219952	-1.87308	0.0610571	1
BAZ1A-AS1	152.009	0.313771	0.351364	0.893009	0.371853	1
BAZ1B	10648.5	-0.109705	0.173007	-0.63411	0.526009	1
BAZ2A	11560.1	-0.110907	0.188993	-0.586832	0.557317	1
BAZ2B	13353.3	-0.126318	0.202619	-0.623428	0.533003	1
BAZ2B-AS1	217.058	0.0304483	0.313877	0.0970072	0.922721	1
BBC3	247.069	0.155219	0.320538	0.484245	0.628212	1
BBIP1	1150.51	0.0377523	0.219191	0.172235	0.863253	1
BBIP1P1	0.138625	0	4.99758	0	1	1
BBLN	487.706	0.185381	0.261642	0.708531	0.478615	1
BBOF1	584.267	0.0364233	0.212654	0.171279	0.864004	1
BBOX1	14.8015	-0.0102269	0.9581	-0.0106742	0.991483	1
BBOX1-AS1	33.6953	-0.0812871	0.621569	-0.130777	0.895952	1
BBS1	172.676	-0.372783	0.367138	-1.01537	0.309928	1
BBS10	1295.06	-0.0686669	0.22919	-0.299607	0.764477	1
BBS12	572.568	0.104293	0.262792	0.396864	0.691468	1
BBS2	1198.95	0.00760105	0.197405	0.0385049	0.969285	1
BBS4	1502.18	-0.0537299	0.207271	-0.259225	0.795462	1
BBS5	631.718	-0.0431251	0.263402	-0.163723	0.869949	1
BBS7	2116.76	0.00650021	0.193914	0.033521	0.973259	1
BBS7-DT	3.10349	0.97043	2.23523	0.434152	0.664178	1
BBS9	2595.23	-0.0723618	0.212514	-0.340503	0.733477	1
BBX	4070.27	0.0955239	0.195606	0.488349	0.625303	1
BCAM	1001.3	0.00681002	0.221333	0.0307682	0.975454	1
BCAN	210.892	0.269689	0.898127	0.300279	0.763964	1
BCAN-AS1	53.7976	-0.00320589	0.531386	-0.00603308	0.995186	1
BCAN-AS2	67.3142	-0.116765	0.44341	-0.263335	0.792292	1
BCAP29	50.8743	0.648319	0.607008	1.06806	0.285494	1
BCAP31	428.402	0.244388	0.275333	0.88761	0.374751	1
BCAR1	3520.57	0.0657877	0.189129	0.347846	0.727956	1
BCAR3	113.876	-0.111384	0.4171	-0.267045	0.789435	1
BCAR3-AS1	21.702	-0.199521	0.721908	-0.27638	0.782256	1
BCAR4	3.25776	2.03936	1.92877	1.05734	0.290357	1
BCAS1	5.87246	0.468343	1.42791	0.327992	0.742918	1
BCAS2	1192.54	0.0574447	0.198405	0.289533	0.772173	1
BCAS3	1880.98	0.135384	0.187698	0.721287	0.470733	1
BCAS4	62.0022	-0.0328526	0.507267	-0.064764	0.948362	1
BCAT1	731.188	-0.133914	0.286456	-0.467486	0.640152	1
BCAT2	782.073	-0.0840862	0.222122	-0.378559	0.705015	1
BCCIP	1561.18	-0.0455286	0.1781	-0.255636	0.798232	1
BCDIN3D	327.666	0.205851	0.3359	0.612833	0.539987	1
BCDIN3D-AS1	100.045	0.276093	0.405833	0.680311	0.496308	1
BCHE	493.755	0.278793	0.270447	1.03086	0.302606	1
BCKDHA	15.6299	0.308513	0.887299	0.347699	0.728066	1
BCKDHB	769.741	-0.0366457	0.243062	-0.150767	0.88016	1
BCKDK	1321.03	-0.046496	0.193325	-0.240506	0.809938	1
BCL10	962.43	-0.0763458	0.202283	-0.377421	0.705861	1
BCL10-AS1	14.8534	-1.09146	0.951751	-1.14679	0.251466	1
BCL11A	187.644	0.2279	0.390908	0.583001	0.559892	1
BCL11B	20.285	1.25548	0.784493	1.60037	0.109517	1
BCL2	2344.61	0.0773181	0.19766	0.391167	0.695674	1
BCL2A1	0.400451	-0.0299266	4.81398	-0.00621661	0.99504	1
BCL2L1	2611.12	-0.0687545	0.215542	-0.318984	0.749739	1
BCL2L1-AS1	0.30726	0	4.99758	0	1	1
BCL2L10	44.0777	0.257669	0.550539	0.46803	0.639763	1
BCL2L11	1179.02	0.120163	0.200208	0.600194	0.548377	1
BCL2L12	409.096	0.0264175	0.259233	0.101906	0.918831	1
BCL2L13	6600.66	0.0303152	0.190005	0.159549	0.873236	1
BCL2L14	0.816603	2.19686	4.15634	0.528556	0.597113	1
BCL2L15	155.074	0.164636	0.345298	0.476794	0.633509	1
BCL2L2	1238.82	0.0689064	0.184588	0.373298	0.708927	1
BCL2L2-PABPN1	16.7586	0.173062	0.820859	0.21083	0.83302	1
BCL3	1637.95	-0.159214	0.291364	-0.546443	0.584762	1
BCL6	2136.48	-0.213358	0.206602	-1.0327	0.301742	1
BCL6B	1.91854	-0.836879	2.33756	-0.358015	0.720332	1
BCL7A	1428.77	-0.165978	0.208608	-0.795643	0.42624	1
BCL7B	1369.66	-0.0786425	0.219032	-0.359045	0.719561	1
BCL7C	541.517	0.0266027	0.214074	0.124269	0.901102	1
BCL9	2146.84	-0.0243819	0.199791	-0.122037	0.90287	1
BCL9L	5357.36	-0.156944	0.211113	-0.743412	0.457232	1
BCL9P1	180.992	0.243864	0.500544	0.487198	0.626118	1
BCLAF1	15721	-0.0829784	0.15675	-0.529368	0.59655	1
BCLAF1P2	29.5186	-1.00189	0.783644	-1.27851	0.201071	1
BCLAF3	2487.73	-0.0294776	0.175832	-0.167646	0.866861	1
BCO1	7.14459	-0.683518	1.37505	-0.497085	0.619129	1
BCO2	362.246	0.16324	0.324908	0.502421	0.615371	1
BCOR	14626.7	-0.0522731	0.181146	-0.288568	0.772912	1
BCORL1	1133.63	-0.222547	0.211741	-1.05103	0.293243	1
BCR	1634.15	0.0974943	0.19214	0.507413	0.611865	1
BCRP1	0.677935	-0.67588	3.94758	-0.171214	0.864056	1
BCRP2	17.1718	0.482308	0.844072	0.571406	0.567724	1
BCRP3	109.788	-0.172643	0.365884	-0.471852	0.637032	1
BCRP4	1.0987	-2.21064	3.03805	-0.72765	0.466828	1
BCRP5	2.62985	0.393314	2.27049	0.173228	0.862472	1
BCRP6	0.181604	0	4.99758	0	1	1
BCRP7	1.33799	0.0783927	3.35603	0.0233587	0.981364	1
BCRP8	3.20278	-1.02751	1.90588	-0.539126	0.5898	1
BCRP9	1.17494	-1.43356	3.74236	-0.383064	0.701672	1
BCS1L	802.556	0.0498959	0.22665	0.220145	0.825758	1
BCYRN1	412.702	0.41589	0.683624	0.60836	0.542949	1
BDH1	933.704	0.177647	0.257232	0.69061	0.489811	1
BDH2	319.141	-0.157949	0.28383	-0.55649	0.577876	1
BDKRB1	1.64481	-0.230103	2.70571	-0.0850434	0.932227	1
BDKRB2	19.4452	0.262439	1.03783	0.252872	0.800367	1
BDNF	451.233	0.140248	0.335259	0.418327	0.675708	1
BDNF-AS	324.764	0.359065	0.274655	1.30733	0.1911	1
BDP1	9199.99	-0.080379	0.163678	-0.491079	0.62337	1
BEAN1	31.0639	-0.0203248	0.627546	-0.0323877	0.974163	1
BEAN1-AS1	42.9946	-0.782938	0.663493	-1.18002	0.23799	1
BECN1	874.064	-0.0398438	0.195344	-0.203967	0.838379	1
BECN1P2	0.161568	-2.00064	4.93761	-0.405184	0.685342	1
BEGAIN	354.072	0.111551	0.280584	0.397569	0.690948	1
BEND2	1.73626	-1.74171	2.60484	-0.668645	0.503722	1
BEND3	570.613	-0.0635573	0.221814	-0.286535	0.774469	1
BEND3P1	15.3689	0.921514	0.957531	0.962385	0.335856	1
BEND3P2	5.38099	-0.480361	1.47837	-0.324926	0.745237	1
BEND3P3	0.301219	1.21152	4.93781	0.245355	0.806182	1
BEND4	446.02	0.258965	0.28525	0.907852	0.363957	1
BEND5	217.092	0.0568691	0.291133	0.195337	0.845129	1
BEND6	318.276	0.297582	0.327617	0.908322	0.363708	1
BEND7	1402.46	0.0462923	0.182363	0.253847	0.799614	1
BEND7-DT	3.76046	0.147408	1.71203	0.0861014	0.931386	1
BEND7P1	20.457	0.645865	0.885689	0.729223	0.465865	1
BEST1	1290.2	-1.69432	0.817011	-2.0738	0.0380979	1
BEST2	20.3651	0.700735	1.02135	0.68609	0.492657	1
BEST3	21.7851	1.32993	0.809649	1.6426	0.100465	1
BEST4	9.4286	-0.574273	1.2803	-0.448545	0.65376	1
BET1	484.677	0.137413	0.232194	0.591803	0.553982	1
BET1-AS1	0.618004	-3.94527	4.87739	-0.808888	0.418579	1
BET1L	1934.97	-0.0250605	0.251328	-0.0997122	0.920573	1
BEX1	2743.18	0.200281	0.215542	0.929197	0.352787	1
BEX2	304.051	0.155615	0.282819	0.55023	0.582162	1
BEX3	1116.82	0.221599	0.221102	1.00225	0.316224	1
BEX4	2252.03	0.0221493	0.167134	0.132525	0.894569	1
BEX5	57.5177	0.268238	0.484737	0.553368	0.580011	1
BFAR	1436.76	0.00269229	0.222602	0.0120946	0.99035	1
BFSP1	42.2915	-0.528931	0.620604	-0.852283	0.394057	1
BFSP2	10.0199	0.872559	1.06314	0.820738	0.411795	1
BFSP2-AS1	1.15017	-1.78466	3.14801	-0.566916	0.570772	1
BGLAP	9.67648	0.225519	1.12262	0.200887	0.840787	1
BGLT3	0.556922	-0.206526	4.19282	-0.049257	0.960714	1
BGN	38.2446	0.458369	0.866904	0.528743	0.596984	1
BHLHA15	16.1075	0.267127	0.847776	0.315091	0.752692	1
BHLHA9	0.161568	-2.00064	4.93761	-0.405184	0.685342	1
BHLHB9P1	0.567945	0.915906	4.80507	0.190613	0.848829	1
BHLHE22	149.477	0.259929	0.340094	0.764285	0.444697	1
BHLHE22-AS1	12.0511	-0.0680048	0.996578	-0.0682383	0.945596	1
BHLHE23	25.4983	0.806848	0.788542	1.02321	0.306206	1
BHLHE40	7189.62	0.150589	0.25276	0.595778	0.551324	1
BHLHE40-AS1	24.8212	-0.161005	0.690423	-0.233198	0.815608	1
BHLHE41	13059.5	0.12345	0.211778	0.582925	0.559944	1
BHMT	3.59003	1.06172	1.95283	0.543684	0.586659	1
BHMT2	0.323984	1.21153	4.9378	0.245358	0.806179	1
BICC1	702.37	0.173281	0.279414	0.620157	0.535154	1
BICD1	4774.39	0.0985128	0.173527	0.567707	0.570234	1
BICD1-AS1	0.813539	0.0397901	3.68579	0.0107955	0.991387	1
BICD1P1	0.388558	0.53133	4.97291	0.106845	0.914912	1
BICD2	1943.09	-0.163312	0.200148	-0.815954	0.414526	1
BICDL1	2565.21	-0.00319423	0.226267	-0.0141171	0.988737	1
BICDL2	6.38625	-0.942214	1.34912	-0.69839	0.484933	1
BICDL3P	1.94634	1.71315	2.92312	0.586069	0.557829	1
BICRA	2883.67	-0.083592	0.177655	-0.470529	0.637977	1
BICRAL	4161.97	0.110922	0.161829	0.685424	0.493076	1
BID	115.981	0.315259	0.362476	0.869737	0.384444	1
BIK	12.7603	0.566181	0.98902	0.572467	0.567006	1
BIN1	1980.51	0.0980515	0.219137	0.447445	0.654554	1
BIN2	0.565464	0.531326	4.97291	0.106844	0.914913	1
BIN2P1	0.32821	1.7788	4.88904	0.363833	0.715983	1
BIN3	743.729	0.237258	0.219634	1.08024	0.280033	1
BIRC2	2968.31	0.0144288	0.174068	0.082892	0.933937	1
BIRC3	1405.88	-0.0622711	0.282545	-0.220393	0.825565	1
BIRC5	16.2431	0.198087	0.928721	0.21329	0.831101	1
BIRC6	23755	-0.0731688	0.165078	-0.443238	0.657593	1
BIRC6-AS2	0.400029	-2.00064	4.93761	-0.405184	0.685342	1
BIRC7	15.3785	-0.253914	0.917192	-0.276839	0.781904	1
BISPR	4.12964	-0.361794	1.7867	-0.202493	0.839532	1
BIVM	509.754	-0.0888821	0.244687	-0.363248	0.71642	1
BLACAT1	599.521	-0.00984686	0.274692	-0.0358469	0.971404	1
BLACE	0.41036	1.04836	4.94717	0.211912	0.832176	1
BLCAP	1787.35	0.160285	0.175746	0.912025	0.361755	1
BLID	2.20479	1.68449	2.36336	0.712752	0.475999	1
BLK	0.528823	0.533291	4.6302	0.115177	0.908305	1
BLM	156.745	-0.0218139	0.349633	-0.0623908	0.950252	1
BLMH	963.412	-0.0642646	0.197055	-0.326126	0.744329	1
BLNK	27.8801	-1.88015	0.861087	-2.18346	0.0290019	1
BLOC1S1	219.955	0.0981402	0.289951	0.338472	0.735008	1
BLOC1S2	837.116	0.0251328	0.216382	0.11615	0.907534	1
BLOC1S3	731.8	0.0324665	0.2526	0.128529	0.89773	1
BLOC1S4	293.715	0.122332	0.252359	0.484754	0.627851	1
BLOC1S5	368.68	-0.0170516	0.251915	-0.0676878	0.946034	1
BLOC1S6	2152.1	-0.047174	0.182571	-0.258387	0.796108	1
BLOC1S6P1	0.233965	1.04834	4.94717	0.211906	0.83218	1
BLTP1	12304.6	0.00643121	0.17101	0.0376072	0.970001	1
BLTP2	5712.83	-0.00728754	0.169912	-0.04289	0.965789	1
BLTP3A	3338.24	-0.0447387	0.172544	-0.259289	0.795413	1
BLTP3B	3298.21	-0.0353279	0.170157	-0.207619	0.835526	1
BLVRA	182.136	0.364955	0.292291	1.2486	0.211812	1
BLVRB	156.743	-0.26914	0.419243	-0.641967	0.520895	1
BLZF1	1917.64	-0.26146	0.17193	-1.52074	0.128325	1
BLZF2P	34.203	-0.406817	0.622095	-0.653946	0.513147	1
BMAL1	4508.67	0.0307707	0.189568	0.16232	0.871054	1
BMAL2	180.39	0.405085	0.375948	1.0775	0.281255	1
BMERB1	1220	0.0750457	0.21076	0.356072	0.721786	1
BMF	733.1	0.0394357	0.217651	0.181188	0.85622	1
[truncated: 38,251 more rows]

## Sheet: ISO_AON_vs_PAT_AON
	baseMean	log2FoldChange	lfcSE	stat	pvalue	padj
A1BG	36.5015	-0.0653	0.6371	-0.102496	0.918363	0.99806
A1BG-AS1	516.623	0.00454072	0.235236	0.0193028	0.9846	0.99904
A1CF	0.625047	-1.13272	4.28294	-0.264472	0.791416	NA
A2M	1274.48	-0.46461	0.325123	-1.42903	0.152996	0.818413
A2M-AS1	98.9263	0.947713	0.441102	2.14851	0.0316733	0.440942
A2ML1	48.1663	-1.15359	0.620399	-1.85944	0.0629655	0.601551
A2ML1-AS1	1.97669	-0.675564	2.6405	-0.255847	0.798069	NA
A2ML1-AS2	0.730719	-1.215	4.03406	-0.301184	0.763274	NA
A2MP1	0.484526	0.410181	4.78557	0.0857121	0.931695	NA
A3GALT2	50.1599	-0.4403	0.63601	-0.692285	0.488758	0.989584
A4GALT	17.3138	-0.861545	0.932952	-0.923461	0.355767	0.964161
A4GNT	0.322266	1.82699	4.88559	0.373954	0.708439	NA
AAAS	1553.31	0.029221	0.214833	0.136017	0.891808	0.99806
AACS	1088.92	0.00415547	0.216825	0.0191651	0.984709	0.99904
AACSP1	1562.92	-2.2685	0.275163	-8.24418	1.663e-16	1.56783e-13
AADAC	0.757417	-0.230671	4.09535	-0.056325	0.955083	NA
AADACL2-AS1	2.84311	1.2127	2.00797	0.603944	0.545881	NA
AADACP1	3.94013	1.08197	1.77286	0.610296	0.541666	NA
AADAT	537.287	0.07077	0.233233	0.30343	0.761562	0.99746
AAGAB	980.238	0.161937	0.202946	0.797935	0.424908	0.977471
AAK1	12921.5	0.323581	0.181383	1.78397	0.0744289	0.644026
AAMDC	69.4091	-0.0230891	0.434003	-0.0532003	0.957572	0.998542
AAMP	614.785	0.0855971	0.240982	0.355201	0.722439	0.99746
AANAT	190.917	-0.0415709	0.324476	-0.128117	0.898056	0.99806
AAR2	1559.18	-0.179054	0.18238	-0.981764	0.326216	0.958636
AARD	5.03808	0.17176	1.66878	0.102926	0.918022	NA
AARS1	7618.94	0.168644	0.196112	0.859936	0.389825	0.970722
AARS2	1324.38	0.0775768	0.203824	0.380608	0.703494	0.99746
AARSD1	64.7794	0.0951578	0.493574	0.192794	0.847121	0.99806
AARSD1P1	17.0809	0.537181	0.817	0.657505	0.510856	0.990694
AASDH	1055.53	0.208149	0.197275	1.05512	0.29137	0.943676
AASDHPPT	3198.1	0.248821	0.187761	1.3252	0.185103	0.856397
AASS	2449.59	-0.232137	0.203877	-1.13862	0.254863	0.923339
AATBC	8.65326	-0.308313	1.21204	-0.254376	0.799205	NA
AATF	1230.05	0.208383	0.190641	1.09306	0.274365	0.93642
AATK	1067.3	-0.00754771	0.214859	-0.0351286	0.971977	0.998945
ABALON	17.097	0.948285	0.841018	1.12754	0.259512	0.927125
ABAT	2332.76	-0.117323	0.193555	-0.606148	0.544417	0.995002
ABCA1	5816.89	-0.240947	0.213425	-1.12895	0.258917	0.926532
ABCA10	415.237	0.331113	0.374867	0.88328	0.377085	0.96884
ABCA11P	98.3725	-0.279163	0.453332	-0.615802	0.538025	0.99434
ABCA12	36.1608	0.0539821	0.594535	0.0907972	0.927654	0.99806
ABCA13	30.4266	0.295707	0.629272	0.469919	0.638413	0.99746
ABCA15P	8.26686	-0.527903	1.31459	-0.401572	0.687999	NA
ABCA17P	82.5892	-0.346688	0.420168	-0.825118	0.409305	0.974967
ABCA2	2973.56	-0.201087	0.171826	-1.17029	0.241882	0.913425
ABCA3	2337.59	-0.0229258	0.199735	-0.114781	0.908619	0.99806
ABCA4	15642.6	1.38818	0.260152	5.33601	9.5012e-08	1.51588e-05
ABCA5	4219.13	0.39976	0.255527	1.56445	0.117712	0.755168
ABCA6	298.588	0.53587	0.40534	1.32203	0.186159	0.857266
ABCA7	10651.2	0.499628	0.223493	2.23554	0.0253817	0.389669
ABCA8	920.848	0.0685916	0.29199	0.234911	0.814278	0.99806
ABCA9	262.825	0.223907	0.373502	0.599479	0.548853	0.995489
ABCA9-AS1	1.56564	-0.348986	3.02983	-0.115183	0.9083	NA
ABCB1	136.525	-1.02149	0.445722	-2.29177	0.0219189	0.356845
ABCB10	698.744	0.122839	0.215567	0.569843	0.568784	0.99746
ABCB10P1	1.33769	-2.73155	3.34301	-0.817092	0.413876	NA
ABCB11	3.10898	0.0438626	1.95595	0.0224253	0.982109	NA
ABCB4	151.954	-0.675699	0.359521	-1.87944	0.0601838	0.592473
ABCB5	3.18621	-0.506199	1.8772	-0.269656	0.787425	NA
ABCB6	113.749	0.0448527	0.372873	0.120289	0.904254	0.99806
ABCB7	1093.73	0.117345	0.188696	0.621873	0.534025	0.993297
ABCB8	1459.94	0.184057	0.181592	1.01357	0.310786	0.951411
ABCB9	770.452	0.0295894	0.224415	0.131852	0.895102	0.99806
ABCC1	2608.47	-0.0407859	0.180544	-0.225905	0.821275	0.99806
ABCC10	1142.44	0.20353	0.193308	1.05288	0.292396	0.944209
ABCC11	36.8844	1.02373	0.593956	1.72357	0.0847853	0.677761
ABCC12	0.897166	2.51198	3.46413	0.725141	0.468365	NA
ABCC13	0.396316	1.73342	4.89222	0.354322	0.723098	NA
ABCC2	346.854	0.441898	0.279579	1.58058	0.113974	0.747973
ABCC3	66.3487	0.791252	0.526945	1.50158	0.133204	0.785504
ABCC4	380.758	0.219488	0.28932	0.758632	0.448073	0.982193
ABCC5	5323.04	0.683242	0.260221	2.62562	0.00864905	0.209084
ABCC6	109.775	-0.404619	0.383641	-1.05468	0.29157	0.94403
ABCC6P1	39.5232	-0.158716	0.671051	-0.236519	0.81303	0.99806
ABCC6P2	19.9926	-0.0935695	0.766268	-0.122111	0.902811	0.99806
ABCC8	380.261	0.305444	0.371489	0.822216	0.410954	0.975168
ABCC9	37.7481	-3.46561	1.73345	-1.99925	0.045581	0.527564
ABCD1	278.071	0.0917516	0.299786	0.306057	0.759561	0.99746
ABCD1P5	0.154501	-2.53338	4.92072	-0.514839	0.606665	NA
ABCD2	193.014	0.302034	0.361014	0.836627	0.402802	0.974401
ABCD3	2018.55	0.0291154	0.182497	0.159539	0.873244	0.99806
ABCD4	1984.71	-0.0101981	0.186117	-0.0547939	0.956303	0.998271
ABCE1	5729.89	0.12089	0.177497	0.681083	0.495819	0.990644
ABCF1	4695.3	-0.0362232	0.19822	-0.182742	0.855	0.99806
ABCF2	377.227	0.198738	0.275724	0.720787	0.471041	0.987126
ABCF2P1	0.547361	2.107	4.86806	0.432821	0.665145	NA
ABCF3	2006.57	0.122064	0.198098	0.616179	0.537776	0.99434
ABCG1	1616.26	0.211216	0.245057	0.861907	0.388738	0.970722
ABCG2	7.81097	-0.756258	1.33314	-0.567277	0.570526	NA
ABCG4	3082.03	0.661513	0.252646	2.61834	0.00883585	0.210649
ABCG5	0.168636	1.25806	4.93309	0.255025	0.798704	NA
ABCG8	13.5595	-0.891929	1.08121	-0.824934	0.409409	NA
ABHD1	31.9037	-0.0431469	0.635535	-0.0678907	0.945873	0.99806
ABHD10	842.333	0.278979	0.220533	1.26502	0.205863	0.879826
ABHD11	668.642	-0.363506	0.252395	-1.44023	0.149803	0.813226
ABHD12	983.233	-0.337889	0.221598	-1.52478	0.127313	0.773999
ABHD12B	274.805	0.452884	0.388812	1.16479	0.244105	0.913759
ABHD13	1628.81	0.00218681	0.18124	0.0120658	0.990373	0.999426
ABHD14A	251.27	0.337923	0.314823	1.07337	0.283103	0.940428
ABHD14A-ACY1	1.39091	-1.30852	2.65137	-0.493523	0.621643	NA
ABHD14B	437.753	0.37708	0.247792	1.52176	0.128069	0.775146
ABHD15	152.597	0.463815	0.335997	1.38042	0.167459	0.835348
ABHD16A	115.531	-0.112013	0.368354	-0.304091	0.761058	0.99746
ABHD16B	0.154501	-2.53338	4.92072	-0.514839	0.606665	NA
ABHD17A	1196.96	-0.104199	0.226163	-0.460725	0.644996	0.99746
ABHD17AP1	2.51896	1.37601	2.40556	0.572012	0.567314	NA
ABHD17AP3	0.158548	-1.9887	4.93746	-0.402779	0.687111	NA
ABHD17AP4	0.24897	0.551818	4.97464	0.110926	0.911675	NA
ABHD17AP5	0.326042	1.02731	4.95021	0.207529	0.835597	NA
ABHD17AP6	0.168636	1.25806	4.93309	0.255025	0.798704	NA
ABHD17AP8	0.322778	2.10698	4.86806	0.432817	0.665148	NA
ABHD17B	686.766	-0.259343	0.212027	-1.22316	0.221271	0.898881
ABHD17C	527.967	-0.0093568	0.218288	-0.0428644	0.96581	0.998742
ABHD18	1150.38	0.0349887	0.202614	0.172687	0.862898	0.99806
ABHD2	3005.48	-0.073261	0.173609	-0.421987	0.673034	0.99746
ABHD3	232.815	-0.103457	0.282682	-0.365984	0.714377	0.99746
ABHD4	1395.85	-0.0954917	0.195303	-0.488941	0.624883	0.99746
ABHD5	1378.04	0.0784487	0.213948	0.366672	0.713863	0.99746
ABHD6	489.919	-0.231799	0.232076	-0.998807	0.317888	0.955744
ABHD8	883.808	0.10131	0.264726	0.382698	0.701944	0.99746
ABI1	2361.03	0.078501	0.193844	0.40497	0.685499	0.99746
ABI1P1	0.794822	0.975685	4.04966	0.24093	0.809609	NA
ABI2	7419.76	0.0437957	0.170576	0.256752	0.79737	0.99806
ABI3	8.41912	2.05521	1.3832	1.48583	0.137324	NA
ABI3BP	1729.25	-0.20453	0.232431	-0.87996	0.378881	0.96884
ABITRAM	700.007	0.152884	0.241831	0.632194	0.52726	0.992137
ABITRAMP1	0.966474	-3.41868	3.73906	-0.914314	0.360552	NA
ABL1	6030.25	-0.254553	0.178855	-1.42324	0.154667	0.821294
ABL2	5785.26	0.171653	0.167242	1.02638	0.304714	0.948168
ABLIM1	9762.91	0.0700806	0.187778	0.373209	0.708993	0.99746
ABLIM2	563.309	0.587229	0.234597	2.50314	0.0123096	0.257372
ABLIM3	2161.28	-0.138121	0.180552	-0.764993	0.444276	0.980718
ABO	2.55959	0.0348641	2.03984	0.0170916	0.986364	NA
ABR	5535.56	-0.274466	0.197057	-1.39282	0.163673	0.830487
ABR-AS1	2.1255	-0.844848	2.48572	-0.339881	0.733946	NA
ABRACL	32.84	-0.584047	0.689563	-0.846982	0.397005	0.971962
ABRAXAS1	239.198	-0.466075	0.282299	-1.651	0.0987395	0.709535
ABRAXAS2	1392.71	0.0068809	0.226633	0.0303614	0.975779	0.99904
ABT1	898.949	-0.0749072	0.228077	-0.328429	0.742587	0.99746
ABT1P1	2.87685	-0.51528	1.84755	-0.278899	0.780322	NA
ABTB1	477.824	0.0998781	0.254169	0.39296	0.694349	0.99746
ABTB2	593.77	-0.348766	0.281739	-1.23791	0.21575	0.893151
ABTB3	181.169	-1.0067	0.487189	-2.06634	0.0387961	0.485911
ACAA1	833.021	-0.114361	0.225022	-0.508223	0.611297	0.99746
ACAA2	695.957	0.107186	0.200484	0.534637	0.592901	0.99746
ACAA2P1	19.3318	0.245751	0.854263	0.287676	0.773595	0.99746
ACACA	5434.73	0.213147	0.168343	1.26615	0.205459	0.879186
ACACB	1163.16	0.0162979	0.224079	0.0727328	0.942019	0.99806
ACAD10	1457.59	0.359612	0.198968	1.80738	0.0707025	0.634882
ACAD11	267.702	-0.00273268	0.277271	-0.00985563	0.992136	0.999426
ACAD8	1128.36	0.129059	0.201901	0.639217	0.522682	0.992137
ACAD9	2039.89	0.18244	0.177401	1.0284	0.303762	0.94796
ACAD9-DT	132.8	0.371604	0.421859	0.880873	0.378387	0.96884
ACADL	20.0767	-0.322761	0.831396	-0.388216	0.697857	0.99746
ACADM	1365.13	0.311156	0.201897	1.54116	0.123277	0.765849
ACADS	93.1649	-0.140173	0.451508	-0.310454	0.756216	0.99746
ACADSB	1562.38	-0.0754773	0.181288	-0.416338	0.677163	0.99746
ACADVL	3034.49	0.0421892	0.180395	0.233871	0.815085	0.99806
ACAN	4.19761	-0.666778	1.72541	-0.386445	0.699167	NA
ACAP1	17.8882	-0.327245	1.00879	-0.324395	0.745639	0.99746
ACAP2	3755.81	0.154769	0.172536	0.897023	0.369706	0.968315
ACAP2-IT1	156.609	0.586772	0.350791	1.67271	0.0943846	0.698157
ACAP3	5336.66	0.0350734	0.165041	0.212513	0.831707	0.99806
ACAT1	493.197	0.173052	0.223831	0.773136	0.439442	0.979734
ACAT2	455.036	0.0269456	0.244095	0.11039	0.9121	0.99806
ACBD3	3309.76	-0.0343317	0.178607	-0.19222	0.84757	0.99806
ACBD4	320.38	0.252009	0.306962	0.820977	0.411659	0.975486
ACBD5	1527.17	0.258948	0.184809	1.40116	0.161165	0.827966
ACBD6	1726.9	0.180343	0.194513	0.92715	0.353849	0.963205
ACBD7	348.841	-0.628023	0.317841	-1.97591	0.0481655	0.540135
ACCS	214.559	0.354839	0.288111	1.23161	0.218096	0.894623
ACCSL	11.3038	-1.4154	1.04084	-1.35986	0.173874	NA
ACD	758.319	0.070815	0.199671	0.354658	0.722846	0.99746
ACE	166.614	0.0672138	0.332735	0.202004	0.839914	0.99806
ACE2	42.7845	0.512829	0.586804	0.873936	0.382153	0.96884
ACER1	4.24079	2.26888	1.80681	1.25574	0.209211	NA
ACER2	751.571	0.318007	0.257839	1.23336	0.217442	0.894471
ACER3	2495.37	-0.218356	0.213286	-1.02377	0.305944	0.9486
ACHE	988.466	-0.244291	0.234377	-1.0423	0.297274	0.945329
ACIN1	10025.1	0.129707	0.166869	0.777301	0.436981	0.978398
ACKR1	844.51	0.16663	0.206312	0.80766	0.419286	0.975988
ACKR2	30.0807	0.595542	0.68458	0.869939	0.384334	0.96884
ACKR3	1059.08	0.157531	0.25298	0.6227	0.533482	0.993246
ACKR4	10.7538	0.345618	1.05472	0.327688	0.743148	NA
ACKR4P1	0.776831	0.557645	4.11399	0.135548	0.892178	NA
ACLY	3023.21	-0.279945	0.193862	-1.44404	0.148727	0.81055
ACNATP	0.828106	-3.21963	3.98907	-0.807113	0.419601	NA
ACO1	1385.91	-0.176538	0.18616	-0.948313	0.34297	0.961758
ACO2	3254.76	-0.100097	0.192204	-0.520786	0.602516	0.99746
ACOT1	47.0073	0.762439	0.559457	1.36282	0.172939	0.840587
ACOT11	1223.69	0.330874	0.289866	1.14147	0.253674	0.922091
ACOT12	90.5853	-0.15801	0.543387	-0.290787	0.771215	0.99746
ACOT13	278.461	-0.0132556	0.257741	-0.0514297	0.958983	0.998708
ACOT2	71.7414	1.17617	0.556167	2.11477	0.0344494	0.454017
ACOT4	0.822055	0	3.99812	0	1	NA
ACOT6	0.827519	0.953034	3.43641	0.277334	0.781523	NA
ACOT7	583.039	0.056494	0.21929	0.257623	0.796698	0.99806
ACOT8	747.264	0.0733705	0.206773	0.354835	0.722713	0.99746
ACOT9	601.482	-0.229602	0.212754	-1.07919	0.280504	0.939739
ACOX1	3535.34	-0.0119177	0.186919	-0.0637587	0.949162	0.998271
ACOX2	213.146	-0.666419	0.319806	-2.08383	0.037176	0.472757
ACOX3	1214.11	0.128356	0.192503	0.666777	0.504914	0.990644
ACOXL	0.73081	1.84494	4.04617	0.455971	0.648411	NA
ACOXL-AS1	22.3762	-0.599063	0.762076	-0.786093	0.431813	0.977471
ACP1	2331.1	0.146896	0.203183	0.722972	0.469697	0.987126
ACP2	1129.95	0.0194125	0.218874	0.0886927	0.929326	0.99806
ACP3	17.976	-0.53774	0.804369	-0.668524	0.503799	0.990644
ACP4	0.322778	2.10698	4.86806	0.432817	0.665148	NA
ACP5	158.614	0.00816047	0.388632	0.0209979	0.983247	0.99904
ACP6	715.748	0.386616	0.253564	1.52473	0.127326	0.773999
ACP7	0.90613	2.17357	3.50597	0.619962	0.535283	NA
ACR	19.0178	-0.316802	0.832087	-0.380732	0.703402	0.99746
ACRBP	165.64	0.69795	0.354108	1.97101	0.0487228	0.541855
ACRP1	10.9418	-0.491752	1.09163	-0.450474	0.652369	NA
ACRV1	8.62037	-0.795072	1.12994	-0.703643	0.481655	NA
ACSBG1	7.28641	-1.32841	1.41386	-0.939561	0.347443	NA
ACSBG2	6.8191	5.07311	1.99313	2.5453	0.0109185	NA
ACSF2	273.429	-0.0336968	0.365208	-0.0922674	0.926486	0.99806
ACSF3	1956.84	0.0861079	0.18799	0.458045	0.64692	0.99746
ACSL1	1656.72	0.0581662	0.19271	0.301832	0.76278	0.99746
ACSL3	5253.79	-0.0432117	0.179891	-0.24021	0.810168	0.99806
ACSL4	2445.64	-0.856279	0.215749	-3.96887	7.22152e-05	0.00509461
ACSL5	0.468649	2.17279	4.8644	0.446671	0.655113	NA
ACSL6	2516.43	0.575388	0.231807	2.48218	0.013058	0.269489
ACSL6-AS1	8.10265	1.63767	1.31304	1.24723	0.212312	NA
ACSM1	3.8537	2.79696	1.83296	1.52592	0.12703	NA
ACSM2B	0.600685	2.45534	4.33627	0.566233	0.571235	NA
ACSM3	15.5272	-0.149545	0.835987	-0.178885	0.858028	0.99806
ACSM4	0.230701	1.0273	4.95021	0.207527	0.835599	NA
ACSM5	6.57814	0.300857	1.29377	0.232542	0.816117	NA
ACSM5P1	0.539602	1.73113	4.53256	0.381933	0.702511	NA
ACSS1	480.451	0.0849331	0.291019	0.291847	0.770403	0.99746
ACSS2	756.129	0.142917	0.215185	0.66416	0.506588	0.990644
ACSS3	998.174	-0.0849544	0.239562	-0.354624	0.722871	0.99746
ACTA1	37.0396	-0.372815	0.707925	-0.526631	0.59845	0.99746
ACTA2	233.781	-0.0446302	0.312356	-0.142882	0.886383	0.99806
ACTA2-AS1	34.976	0.218661	0.656918	0.332858	0.739241	0.99746
ACTB	71670.5	-0.542268	0.212272	-2.5546	0.0106311	0.235562
ACTBL2	0.719517	0.509106	3.50058	0.145435	0.884368	NA
ACTBP11	59.6632	2.00581	0.758113	2.64579	0.00814999	0.2022
ACTBP12	0.327004	1.73341	4.89222	0.354319	0.7231	NA
ACTBP14	12.8137	-1.31377	1.08862	-1.20683	0.227499	NA
ACTBP15	7.67353	0.727901	1.28738	0.565413	0.571793	NA
ACTBP2	0.427554	0	4.99742	0	1	NA
ACTBP4	56.4761	0.239529	0.533905	0.448636	0.653694	0.99746
ACTBP6	0.918248	0.942555	3.66125	0.257441	0.796838	NA
ACTBP7	71.8402	-0.0228162	0.488487	-0.0467078	0.962746	0.998719
ACTBP8	0.22786	-1.98868	4.93746	-0.402775	0.687114	NA
ACTC1	19.8383	0.615276	0.822745	0.747833	0.454561	0.985294
ACTE1P	2.7854	1.24478	2.03797	0.610792	0.541337	NA
ACTG1	51571.7	-0.333273	0.204755	-1.62766	0.103597	0.722493
ACTG1P1	93.3719	0.182886	0.378755	0.482861	0.629195	0.99746
ACTG1P10	7.4363	0.251594	1.23738	0.203329	0.838878	NA
ACTG1P12	48.653	0.322815	0.6177	0.522608	0.601247	0.99746
ACTG1P13	0.162594	0	4.99742	0	1	NA
ACTG1P14	89.9414	0.231996	0.419044	0.553631	0.579831	0.99746
ACTG1P15	0.963467	-1.4549	3.7913	-0.383748	0.701165	NA
ACTG1P16	6.22044	0.0814506	1.47154	0.0553507	0.955859	NA
ACTG1P17	40.8202	0.382899	0.557984	0.686219	0.492575	0.990114
ACTG1P20	61.0065	-0.0605221	0.465223	-0.130093	0.896493	0.99806
ACTG1P23	0.743971	2.45564	4.36703	0.562315	0.573902	NA
ACTG1P24	13.7809	0.6359	0.925185	0.687322	0.49188	NA
ACTG1P25	101.997	-0.521145	0.371572	-1.40254	0.160754	0.827966
ACTG1P3	72.6463	0.457347	0.477141	0.958516	0.337802	0.961758
ACTG1P9	1.65939	-2.5638	3.17437	-0.807659	0.419287	NA
ACTG2	8.57031	2.00267	1.46058	1.37115	0.170329	NA
ACTL10	3.32283	1.75765	1.93354	0.909034	0.363332	NA
ACTL11P	31.1659	0.0387986	0.686324	0.056531	0.954919	0.998271
ACTL6A	571.092	0.210244	0.247361	0.849945	0.395356	0.971962
ACTL6B	474.792	0.244072	0.233807	1.0439	0.296531	0.945329
ACTL7B	2.0635	3.80609	2.69308	1.41329	0.157572	NA
ACTN1	5314.19	-0.0995084	0.181118	-0.549412	0.582723	0.99746
ACTN1-DT	8.10483	0.0120556	1.23451	0.00976543	0.992208	NA
ACTN2	167.192	0.269032	0.352382	0.763468	0.445184	0.980999
ACTN3	46.9675	0.181423	0.570341	0.318095	0.750413	0.99746
ACTN4	12506.9	-0.263415	0.193707	-1.35987	0.173873	0.841463
ACTN4P2	0.322778	2.10698	4.86806	0.432817	0.665148	NA
ACTR10	1344.14	0.0255993	0.191293	0.133822	0.893543	0.99806
ACTR1A	2130.26	0.0386461	0.18925	0.204206	0.838192	0.99806
ACTR1B	1904.49	0.104718	0.221603	0.472549	0.636535	0.99746
ACTR2	4725.12	-0.0783155	0.176385	-0.444002	0.657041	0.99746
ACTR3	2875.63	-0.201792	0.173535	-1.16283	0.244899	0.914971
ACTR3-AS1	50.3988	-0.573801	0.505477	-1.13517	0.256305	0.925493
ACTR3B	752.164	0.0658694	0.22926	0.287313	0.773873	0.99746
ACTR3BP4	0.681479	-1.3205	4.83895	-0.272891	0.784937	NA
ACTR3C	20.72	0.248586	0.760034	0.327072	0.743614	0.99746
ACTR3P3	0.329305	0	4.99742	0	1	NA
ACTR5	640.37	0.272193	0.223516	1.21778	0.223309	0.89922
ACTR6	480.427	0.136536	0.226611	0.602512	0.546834	0.995002
ACTR8	1932.85	0.185467	0.197902	0.937169	0.348672	0.962885
ACTRT3	31.678	0.0802012	0.616162	0.130163	0.896438	0.99806
ACVR1	1890.1	-0.0816763	0.211688	-0.385833	0.69962	0.99746
ACVR1B	2136.15	0.105129	0.171328	0.61361	0.539473	0.994549
ACVR1C	26.0927	-0.504858	0.772728	-0.653345	0.513534	0.990694
ACVR2A	2295.04	0.370016	0.179743	2.05858	0.0395343	0.489604
ACVR2B	2252.06	0.192092	0.172189	1.11559	0.264599	0.927883
ACVR2B-AS1	91.3797	-0.510951	0.450384	-1.13448	0.256593	0.925853
ACVRL1	52.431	0.26778	0.667412	0.401221	0.688257	0.99746
ACY1	22.2155	-0.165176	0.74789	-0.220856	0.825204	0.99806
ACY3	0.23864	-0.19064	4.88966	-0.0389883	0.9689	NA
ACYP1	187.813	0.532892	0.331627	1.6069	0.108075	0.735689
ACYP2	579.024	-0.210972	0.237231	-0.889313	0.373835	0.96884
ADA	150.527	0.223783	0.38004	0.58884	0.555969	0.99746
ADA2	115.946	0.270965	0.423244	0.640212	0.522035	0.992137
ADAD1	0.55183	0	4.99742	0	1	NA
ADAD2	4.05447	1.18652	1.66899	0.710925	0.477131	NA
ADAL	645.39	0.421952	0.243514	1.73277	0.0831372	0.673123
ADAM10	4302.44	-0.0346338	0.172047	-0.201304	0.840461	0.99806
ADAM11	644.974	0.206915	0.248892	0.831345	0.405779	0.974967
ADAM12	408.013	-0.464216	0.337719	-1.37456	0.169267	0.836782
ADAM15	1189.2	-0.088275	0.198866	-0.443892	0.657121	0.99746
ADAM17	2790.92	-0.241339	0.166694	-1.4478	0.147674	0.809937
ADAM18	0.15061	0	4.99742	0	1	NA
ADAM19	1465.42	0.255609	0.291917	0.875623	0.381235	0.96884
ADAM1B	76.0132	0.0770377	0.511357	0.150653	0.880249	0.99806
ADAM20	162.005	0.362028	0.377145	0.959916	0.337098	0.961758
ADAM20P1	249.352	0.156896	0.360254	0.435516	0.663188	0.99746
ADAM21	9.05385	-0.431575	1.20488	-0.358189	0.720202	NA
ADAM22	971.912	0.162089	0.225436	0.719002	0.47214	0.987126
ADAM23	1228.6	-0.0569767	0.256054	-0.222519	0.82391	0.99806
ADAM28	128.173	0.711843	0.387137	1.83874	0.065954	0.61569
ADAM29	1.32463	-0.0993638	2.72108	-0.0365163	0.970871	NA
ADAM30	1.7247	1.84704	3.0509	0.60541	0.544907	NA
ADAM32	373.472	0.451592	0.328126	1.37628	0.168736	0.836782
ADAM33	170.485	0.895779	0.386929	2.3151	0.0206074	0.345345
ADAM3B	11.4634	-0.174537	1.02162	-0.170844	0.864346	NA
ADAM5	5.73295	1.98755	1.65422	1.2015	0.229557	NA
ADAM7-AS1	1.32042	2.78804	3.07044	0.908027	0.363864	NA
ADAM8	269.693	-0.0599507	0.310429	-0.193122	0.846863	0.99806
ADAM9	2747.56	0.166828	0.182525	0.914003	0.360715	0.965072
ADAMTS1	4347.07	-0.738458	0.229335	-3.22	0.00128192	0.0537138
ADAMTS10	650.747	-0.0702969	0.231235	-0.304006	0.761124	0.99746
ADAMTS12	666.384	-0.0263393	0.305499	-0.086217	0.931294	0.99806
ADAMTS13	360.578	0.250224	0.253996	0.985148	0.324551	0.957137
ADAMTS14	37.6879	-0.656382	0.603741	-1.08719	0.276952	0.937565
ADAMTS15	1253.88	-0.34185	0.20544	-1.66398	0.0961157	0.702196
ADAMTS16	139.221	-0.921734	0.513657	-1.79446	0.0727406	0.637611
ADAMTS16-DT	26.6216	-1.07246	0.958903	-1.11842	0.263388	0.927883
ADAMTS17	337.162	0.497041	0.268451	1.85151	0.0640959	0.606484
ADAMTS18	1734.54	-0.42309	0.290296	-1.45744	0.144994	0.804756
ADAMTS19	246.717	-1.28791	1.06423	-1.21018	0.22621	0.900887
ADAMTS19-AS1	8.47206	0.182938	1.27713	0.143241	0.886099	NA
ADAMTS2	233.041	-0.726144	0.34426	-2.10929	0.0349194	0.457237
ADAMTS20	85.457	-0.514426	0.431729	-1.19155	0.233439	0.907186
ADAMTS3	1150.69	0.662428	0.237614	2.78783	0.0053063	0.14913
ADAMTS4	61.0748	-0.293519	0.533736	-0.549932	0.582366	0.99746
ADAMTS5	495.987	0.520244	0.700181	0.743014	0.457473	0.985326
ADAMTS6	749.924	-0.454204	0.251611	-1.80518	0.071046	0.635403
ADAMTS7	1109.3	-1.01094	0.242037	-4.1768	2.95642e-05	0.00238596
ADAMTS7P1	12.6825	0.624626	0.969571	0.644229	0.519427	NA
ADAMTS7P3	1.12205	2.5118	3.48886	0.719949	0.471556	NA
ADAMTS7P4	1.22347	-1.22333	3.18595	-0.383975	0.700997	NA
ADAMTS8	53.569	-0.227185	0.502493	-0.452115	0.651186	0.99746
ADAMTS9	201.58	-0.73053	0.459351	-1.59035	0.111755	0.743446
ADAMTS9-AS1	163.23	0.745504	1.44336	0.516507	0.6055	0.99746
ADAMTS9-AS2	81.3294	-0.523161	0.579429	-0.902891	0.366583	0.968315
ADAMTSL1	190	-0.530622	0.350084	-1.5157	0.129596	0.779157
ADAMTSL2	83.5595	0.273503	0.430538	0.635258	0.52526	0.992137
ADAMTSL3	73.5174	0.0650192	0.547789	0.118694	0.905518	0.99806
ADAMTSL4	262.365	0.257451	0.29378	0.87634	0.380845	0.96884
ADAMTSL4-AS1	173.722	-0.882055	0.432821	-2.03792	0.0415575	0.503015
ADAMTSL4-AS2	152.25	-0.976776	0.459582	-2.12536	0.0335569	0.450196
ADAMTSL5	134.325	-0.601434	0.363326	-1.65536	0.097852	0.708427
ADAP1	107.339	0.074828	0.369558	0.20248	0.839541	0.99806
ADAP2	64.3421	0.255817	0.484025	0.528521	0.597138	0.99746
ADAR	12930.1	-0.048712	0.163889	-0.297226	0.766294	0.99746
ADARB1	6433.31	0.10606	0.178615	0.593793	0.552651	0.99746
ADARB2	720.632	0.129719	0.286182	0.453274	0.650352	0.99746
ADAT1	1311.68	0.0339721	0.18521	0.183424	0.854465	0.99806
ADAT2	336.801	0.415804	0.245762	1.6919	0.0906651	0.690593
ADAT3	77.7224	-0.525329	0.46888	-1.12039	0.262547	0.927883
ADCK1	751.783	0.160346	0.223788	0.716507	0.473679	0.987561
ADCK2	223.51	0.214826	0.288217	0.745361	0.456053	0.985326
ADCK5	180.226	0.166229	0.303096	0.548435	0.583393	0.99746
ADCY1	6588.01	0.735507	0.241385	3.04703	0.00231118	0.0838045
ADCY10	20.4189	0.144346	0.752213	0.191895	0.847824	0.99806
ADCY10P1	150.484	0.658132	0.336748	1.95438	0.0506566	0.552729
ADCY2	1589.06	0.439923	0.203572	2.16101	0.0306944	0.433379
ADCY3	358.595	0.0844051	0.264602	0.31899	0.749734	0.99746
ADCY4	4.43227	-0.458188	1.75818	-0.260603	0.794399	NA
ADCY5	969.188	0.203757	0.282352	0.721642	0.470514	0.987126
ADCY6	1176.24	0.0407299	0.193513	0.210476	0.833296	0.99806
ADCY6-DT	8.89816	-0.234721	1.14259	-0.20543	0.837236	NA
ADCY7	221.398	-0.292385	0.296989	-0.984498	0.324871	0.957137
ADCY8	365.754	-0.148753	0.309442	-0.480713	0.630721	0.99746
ADCY9	1229.2	-0.110221	0.213909	-0.515268	0.606366	0.99746
ADCYAP1	12.2909	-0.385173	1.18887	-0.323981	0.745952	NA
ADCYAP1R1	257.751	-1.07647	0.380189	-2.83141	0.00463432	0.137119
ADD1	12957.8	0.155656	0.171444	0.90791	0.363926	0.966675
ADD2	1780.91	0.492966	0.208887	2.35996	0.018277	0.325537
ADD3	3124.52	-0.0365108	0.186733	-0.195524	0.844983	0.99806
ADD3-AS1	51.5515	0.815379	0.590621	1.38054	0.167419	0.835348
ADGB	16.1387	0.871132	0.96457	0.90313	0.366457	0.968315
ADGB-DT	0.822665	2.44568	3.62822	0.674073	0.500265	NA
ADGRA1	83.98	0.33361	0.534956	0.623621	0.532876	0.993246
ADGRA1-AS1	8.11318	1.19395	1.49876	0.796623	0.42567	NA
ADGRA2	3123.37	-0.373452	0.190656	-1.95877	0.0501394	0.550009
ADGRA3	1753	0.113421	0.198673	0.570892	0.568073	0.99746
ADGRA3P1	3.38199	-1.47743	1.89603	-0.779227	0.435846	NA
ADGRB1	588.116	0.182998	0.22474	0.814267	0.415492	0.975606
ADGRB2	2127.9	-0.111675	0.201449	-0.554359	0.579333	0.99746
ADGRB3	780.306	0.165108	0.248724	0.66382	0.506806	0.990644
ADGRB3-DT	88.4276	0.361347	0.401416	0.900182	0.368023	0.968315
ADGRD1	15.0443	-1.05121	0.889838	-1.18135	0.237466	NA
ADGRD2	6.62537	1.14394	1.39546	0.819759	0.412353	NA
ADGRE1	0.674412	-2.36464	4.49791	-0.525721	0.599082	NA
ADGRE2	1.81246	-2.98852	2.74195	-1.08993	0.275746	NA
ADGRE4P	0.483655	2.50589	4.84816	0.516874	0.605244	NA
ADGRE5	30.8621	-0.691043	0.632528	-1.09251	0.274609	0.937096
ADGRF1	1.42345	-1.6228	3.0477	-0.532466	0.594403	NA
ADGRF2	1.46897	-1.55341	2.71111	-0.57298	0.566658	NA
ADGRF3	34.3342	0.0218566	0.589921	0.0370501	0.970445	0.998889
ADGRF4	1.27827	-3.12409	3.09269	-1.01015	0.312421	NA
ADGRF5	1.27021	2.69	3.95888	0.679486	0.49683	NA
ADGRF5P1	2.67477	0.120343	2.27584	0.0528783	0.957829	NA
ADGRG1	1793.99	-0.650997	0.296552	-2.19522	0.0281476	0.411995
ADGRG2	66.3872	-1.3365	0.622889	-2.14565	0.031901	0.440942
ADGRG3	11.7985	-0.0713	1.01392	-0.070321	0.943938	NA
ADGRG4	27.5258	-0.445214	0.734456	-0.606183	0.544393	0.995002
ADGRG5	2.3254	1.45814	2.22146	0.656388	0.511574	NA
ADGRG6	38.0627	-0.513806	0.726066	-0.707657	0.479158	0.98858
ADGRG7	1.64059	1.70692	2.5645	0.665599	0.505668	NA
ADGRL1	5413.85	0.07419	0.174253	0.425759	0.670283	0.99746
ADGRL1-AS1	101.465	-0.499781	0.404045	-1.23694	0.216108	0.893151
ADGRL2	5531.96	0.161001	0.208478	0.772268	0.439956	0.979835
ADGRL3	3310.62	-0.216002	0.217597	-0.992671	0.32087	0.956522
ADGRL4	19.1749	-1.64852	1.09292	-1.50836	0.131462	0.783522
ADGRV1	9801.72	0.423076	0.212033	1.99533	0.0460067	0.529243
ADH1B	0.322778	2.10698	4.86806	0.432817	0.665148	NA
ADH4	0.524877	-3.37194	4.90418	-0.687564	0.491728	NA
ADH5	1672.23	-0.201109	0.190843	-1.05379	0.291977	0.944209
ADH5P2	0.245707	1.73339	4.89223	0.354316	0.723102	NA
ADH5P3	27.3449	-0.316607	0.759654	-0.416778	0.676841	0.99746
ADH6	0.322778	2.10698	4.86806	0.432817	0.665148	NA
ADH7	0.385202	-0.735264	4.87277	-0.150893	0.88006	NA
ADHFE1	106.418	0.0463131	0.406307	0.113986	0.909249	0.99806
ADI1	420.611	0.36278	0.227595	1.59398	0.110942	0.742871
ADIG	3.03529	-1.38556	1.93289	-0.716832	0.473478	NA
ADIPOR1	4870.05	-0.443236	0.188682	-2.34912	0.0188179	0.331293
ADIPOR2	1342.65	-0.011005	0.226015	-0.0486912	0.961165	0.998719
ADIRF	5.43176	0.303427	1.4955	0.202894	0.839218	NA
ADIRF-AS1	418.608	0.940765	0.317657	2.96158	0.00306068	0.100764
ADK	815.53	0.0979532	0.211884	0.462296	0.643869	0.99746
ADM	250.021	-1.15766	0.343578	-3.36943	0.000753225	0.0363307
ADM-DT	4.07497	-0.427443	1.64955	-0.259127	0.795537	NA
ADM2	90.8837	-0.426001	0.437543	-0.973619	0.330246	0.960203
ADM5	119.99	-0.825271	0.476604	-1.73157	0.0833508	0.673477
ADNP	15129.6	0.00561717	0.164339	0.0341803	0.972733	0.998945
ADNP-AS1	14.8306	-0.229182	0.881211	-0.260076	0.794805	NA
ADNP2	5243.87	-0.143214	0.17541	-0.816455	0.41424	0.975606
ADO	1882.94	0.0643704	0.202058	0.318573	0.75005	0.99746
ADORA1	408.924	-0.387315	0.394053	-0.982902	0.325656	0.957744
ADORA2A	29.2127	-0.556142	0.673745	-0.825448	0.409117	0.974967
ADORA2A-AS1	1.16775	2.78655	3.17134	0.878668	0.379581	NA
ADORA2B	274.572	-0.12474	0.305712	-0.408031	0.683251	0.99746
ADORA3	0.903727	-1.98427	3.89169	-0.509873	0.61014	NA
ADPGK	1488.22	0.0246907	0.192392	0.128335	0.897884	0.99806
ADPGK-AS1	18.759	-0.145243	0.802126	-0.181073	0.85631	0.99806
ADPRH	114.648	0.493776	0.357832	1.37991	0.167614	0.835762
ADPRHL1	212.827	0.0375841	0.34478	0.109009	0.913195	0.99806
ADPRM	641.139	0.243567	0.214991	1.13291	0.25725	0.926323
ADPRS	615.612	-0.132647	0.267173	-0.496484	0.619553	0.99746
ADRA1A	410.098	-0.625841	0.377629	-1.65729	0.0974609	0.706445
ADRA1B	44.3105	0.0417629	0.571129	0.0731234	0.941708	0.99806
ADRA1D	31.0374	-2.19741	0.900164	-2.44112	0.0146417	0.287579
ADRA2A	39.9697	0.730922	0.681876	1.07193	0.283753	0.940428
ADRA2B	3.65811	-0.882488	1.89467	-0.465773	0.641378	NA
ADRA2C	177.465	-0.562114	0.371527	-1.51298	0.130285	0.780847
ADRB1	35.9985	-1.09959	0.811453	-1.35509	0.17539	0.844257
ADRB2	116.478	-0.251825	0.447275	-0.563021	0.573421	0.99746
ADRB3	0.794453	0.960523	3.61368	0.265802	0.790392	NA
ADRM1	1417.2	-0.252037	0.247189	-1.01961	0.307913	0.950294
ADSL	422.021	-0.0158465	0.283616	-0.0558733	0.955443	0.998271
ADSS1	389.339	-0.354731	0.232182	-1.52782	0.126558	0.772497
ADSS2	957.892	-0.174819	0.250271	-0.69852	0.484852	0.988987
ADTRP	8.73958	0.104576	1.45982	0.0716363	0.942891	NA
AEBP1	3023.75	-0.164031	0.210967	-0.777521	0.436851	0.978398
AEBP2	2132.4	-0.238023	0.175143	-1.35902	0.17414	0.841828
AEN	1520.56	-0.171214	0.241971	-0.707583	0.479204	0.98858
AFAP1	3577.24	-0.102307	0.190113	-0.538139	0.590481	0.99746
AFAP1-AS1	84.3806	0.300092	0.486804	0.616455	0.537595	0.994229
AFAP1L1	94.3499	-0.194198	0.390944	-0.49674	0.619372	0.99746
AFAP1L2	1969.66	-0.551632	0.180216	-3.06095	0.00220638	0.0807649
AFDN	9652.7	0.054605	0.195646	0.279101	0.780167	0.99746
AFDN-DT	81.0205	0.0609535	0.513374	0.118731	0.905488	0.99806
AFF1	13232.1	0.3388	0.166294	2.03735	0.0416151	0.503288
AFF2	4528.75	-0.512557	0.165975	-3.08815	0.00201407	0.0765088
AFF2-IT1	12.3477	-0.395121	1.01263	-0.390192	0.696395	NA
AFF3	1597.59	0.0196824	0.190305	0.103426	0.917625	0.99806
AFF4	23565.3	-0.0507665	0.166913	-0.30415	0.761013	0.99746
AFF4-DT	0.477614	1.73253	4.73971	0.365534	0.714713	NA
AFG1L	543.089	-0.0273321	0.224338	-0.121835	0.90303	0.99806
AFG3L1P	1524.14	0.245559	0.204349	1.20167	0.229493	0.902434
AFG3L2	1638.25	0.00992511	0.205435	0.0483125	0.961467	0.998719
AFMID	182.628	0.0760641	0.314376	0.241953	0.808817	0.99806
AFP	0.865072	-2.08198	3.82371	-0.544493	0.586102	NA
AFTPH	3195.76	-0.0701466	0.181731	-0.385992	0.699503	0.99746
AFTPH-DT	40.6256	-0.0704645	0.573061	-0.122962	0.902137	0.99806
AGA	288.639	-0.0876787	0.306062	-0.286473	0.774516	0.99746
AGA-DT	29.0505	-0.171162	0.697516	-0.245388	0.806156	0.99806
AGAP1	11830.3	0.4121	0.199671	2.0639	0.0390275	0.487633
AGAP1-IT1	36.7251	0.546825	0.622352	0.878643	0.379595	0.96884
AGAP10P	4.8114	-0.0665528	1.43077	-0.0465154	0.962899	NA
AGAP12P	43.4014	1.7032	0.745684	2.28407	0.0223672	0.360745
AGAP13P	277.05	0.00405389	0.268154	0.0151177	0.987938	0.999343
AGAP14P	8.03463	0.0197668	1.16799	0.0169239	0.986497	NA
AGAP2	494.721	0.171645	0.335732	0.511257	0.609171	0.99746
AGAP2-AS1	49.9039	0.0844424	0.586112	0.144072	0.885443	0.99806
AGAP3	1536.6	0.283682	0.191096	1.4845	0.137676	0.794373
AGAP4	1077.58	0.1366	0.193338	0.706535	0.479856	0.988975
AGAP5	22.6524	0.573631	0.752307	0.762496	0.445764	0.980999
AGAP6	204.726	0.0557956	0.336759	0.165684	0.868405	0.99806
AGAP7P	12.6755	0.464677	1.04196	0.445964	0.655623	NA
AGAP9	763.49	-0.195393	0.24566	-0.795379	0.426393	0.977471
AGBL1	13.3484	0.415459	0.914283	0.454409	0.649534	NA
AGBL2	94.0322	0.491854	0.405808	1.21204	0.225499	0.900124
AGBL3	188.245	0.0894315	0.352995	0.253351	0.799997	0.99806
AGBL4	260.393	0.553318	0.34441	1.60657	0.108149	0.735689
AGBL4-IT1	14.4084	0.638709	0.980689	0.651286	0.514862	NA
AGBL5	1519	0.0892533	0.201998	0.441852	0.658596	0.99746
AGBL5-AS1	1.12304	-1.98235	3.60869	-0.549328	0.582781	NA
AGBL5-IT1	4.76174	0.641254	1.88878	0.339508	0.734227	NA
AGER	262.583	-0.185103	0.298375	-0.62037	0.535014	0.993656
AGFG1	6945.79	-0.0040379	0.164171	-0.0245957	0.980377	0.99904
AGFG2	788.73	-0.179776	0.217098	-0.828088	0.407621	0.974967
AGGF1	583.848	0.221859	0.218272	1.01643	0.309423	0.951411
AGGF1P1	3.10802	-3.64587	2.30189	-1.58386	0.113226	NA
AGGF1P2	2.76997	-1.40369	2.11406	-0.663981	0.506703	NA
AGGF1P3	40.2607	0.174358	0.614542	0.28372	0.776625	0.99746
AGK	1450.04	0.179112	0.196696	0.910603	0.362505	0.96562
AGK-DT	49.251	-0.166985	0.57881	-0.288498	0.772966	0.99746
AGL	4389.52	0.106917	0.17344	0.616452	0.537596	0.994229
AGMAT	7.81269	-1.75417	1.28373	-1.36646	0.171794	NA
AGMO	9.69958	-0.507715	1.24755	-0.406968	0.684031	NA
AGO1	3790.42	0.262585	0.1716	1.53022	0.125962	0.770447
AGO2	6998.92	0.0159206	0.169362	0.0940034	0.925106	0.99806
AGO3	6528.5	0.0248107	0.179314	0.138364	0.889953	0.99806
AGO4	2991.42	0.233682	0.18056	1.29421	0.195595	0.868514
AGPAT1	1901.44	-0.0502079	0.227973	-0.220236	0.825687	0.99806
AGPAT2	176.412	0.0639985	0.321179	0.199261	0.842058	0.99806
AGPAT3	5539.97	0.264211	0.173631	1.52168	0.12809	0.775146
AGPAT4	1805.18	-0.362161	0.225662	-1.60488	0.108519	0.736517
AGPAT5	1126.68	-0.169251	0.196935	-0.859426	0.390106	0.970722
AGPS	2017.33	0.0770667	0.186946	0.412241	0.680163	0.99746
AGR2	0.501063	-2.53334	4.92072	-0.514831	0.606671	NA
AGR3	0.241903	-1.9887	4.93746	-0.402777	0.687112	NA
AGRN	2886.57	-0.380742	0.209737	-1.81533	0.0694737	0.63089
AGRP	2.60178	-2.67508	2.31713	-1.15448	0.248303	NA
AGT	508.637	-0.223692	0.325805	-0.686581	0.492347	0.989992
AGTPBP1	5746.59	0.651441	0.197008	3.30666	0.000944141	0.0426633
AGTR1	2.81192	-2.25085	2.05416	-1.09575	0.273186	NA
AGTRAP	267.33	0.0294363	0.320704	0.0917866	0.926868	0.99806
AGXT	3.25064	-2.5785	2.12302	-1.21454	0.224541	NA
AHCTF1	6629.27	0.102674	0.179129	0.573186	0.566519	0.99746
AHCTF1P1	38.6785	-0.690247	0.612796	-1.12639	0.260001	0.927883
AHCY	741.671	-0.104757	0.250489	-0.41821	0.675794	0.99746
AHCYL1	4621.57	0.111428	0.178296	0.624961	0.531997	0.993246
AHCYL2	3314.45	-0.0763157	0.198756	-0.383967	0.701003	0.99746
AHCYP2	0.540473	-0.735233	4.87276	-0.150886	0.880065	NA
AHCYP5	0.165615	0.551814	4.97464	0.110925	0.911676	NA
AHCYP7	3.4417	0.627867	1.93254	0.324892	0.745263	NA
AHDC1	4492.22	-0.292574	0.177761	-1.64588	0.0997882	0.710512
AHI1	11459.8	0.457355	0.245524	1.86277	0.0624948	0.599182
AHI1-DT	193.994	0.616144	0.352434	1.74826	0.0804196	0.66632
AHNAK	8406.25	-0.0592162	0.212754	-0.278331	0.780758	0.99746
AHNAK2	1797.86	0.305761	0.201228	1.51947	0.128643	0.776333
AHR	1256.52	-0.127223	0.242867	-0.52384	0.60039	0.99746
AHRR	160.252	0.125583	0.357502	0.35128	0.725378	0.99746
AHSA1	1285.08	-0.106123	0.217263	-0.488453	0.625229	0.99746
AHSA2P	1693.99	0.15233	0.184032	0.827739	0.407818	0.974967
AHSG	0.293126	-2.53336	4.92072	-0.514834	0.606669	NA
AHSP	0.385537	0.551841	4.97464	0.110931	0.911671	NA
AIDA	586.027	-0.165737	0.2533	-0.654312	0.512911	0.990694
AIDAP2	3.0202	1.04044	2.0946	0.496726	0.619383	NA
AIF1	0.670419	-0.651233	3.69159	-0.17641	0.859972	NA
AIF1L	760.158	-0.129317	0.242963	-0.53225	0.594553	0.99746
AIFM1	1715.3	-0.640422	0.178988	-3.57801	0.000346222	0.0196013
AIFM2	225.389	0.248546	0.29623	0.839032	0.401452	0.974003
AIFM3	181.626	0.732545	0.350027	2.09283	0.0363646	0.46789
AIG1	841.064	-0.220511	0.228812	-0.963718	0.335187	0.961632
AIM2	304.866	-0.0819732	0.258044	-0.317671	0.750734	0.99746
AIMP1	1543.46	0.033686	0.188203	0.178988	0.857947	0.99806
AIMP1P1	45.9876	0.302412	0.665034	0.454732	0.649302	0.99746
AIMP2	580.345	-0.074024	0.237499	-0.311681	0.755283	0.99746
AIP	493.642	-0.0850216	0.243118	-0.349713	0.726554	0.99746
AIPL1	3526.32	0.343297	0.262572	1.30744	0.191063	0.8628
AIRE	6.56736	1.28626	1.37605	0.934749	0.349918	NA
AIRN	1.19432	-2.42736	3.88871	-0.624207	0.532491	NA
AJAP1	104.559	5.39184	0.692037	7.79126	6.63446e-15	4.74501e-12
AJM1	795.341	0.164876	0.230172	0.716318	0.473795	0.987561
AJUBA	4225.35	-0.266608	0.181429	-1.46949	0.141699	0.801178
AJUBA-DT	86.6259	-0.0550239	0.410959	-0.133891	0.893488	0.99806
AK1	72.1493	-0.625871	0.504827	-1.23977	0.215059	0.891784
AK2	4226.18	0.286858	0.172025	1.66754	0.0954075	0.700439
AK2P2	22.1389	-1.2616	0.796205	-1.58452	0.113076	0.746031
AK3	1596.74	-0.158144	0.196078	-0.806534	0.419935	0.975988
AK3P3	70.0753	-0.0281234	0.48081	-0.0584916	0.953357	0.998271
AK3P5	0.587791	0	4.99742	0	1	NA
AK4	2311.11	-0.445494	0.202468	-2.20031	0.0277846	0.40958
AK4P1	47.7933	0.371495	0.554845	0.669547	0.503147	0.990644
AK4P3	4.14575	0.318431	1.8333	0.173693	0.862107	NA
AK4P4	15.6617	1.36214	0.921236	1.4786	0.139248	0.794756
AK4P6	0.168636	1.25806	4.93309	0.255025	0.798704	NA
AK5	581.469	0.0156226	0.274293	0.056956	0.95458	0.998271
AK6	166.269	0.115468	0.346896	0.33286	0.73924	0.99746
AK7	134.815	0.597429	0.423322	1.41129	0.15816	0.826509
AK8	276.314	0.297145	0.288769	1.02901	0.303476	0.94796
AK9	864.192	0.28197	0.201401	1.40004	0.161501	0.828069
AKAIN1	20.1994	0.562802	0.882195	0.637957	0.523502	0.992137
AKAP1	2115.76	0.292333	0.194597	1.50225	0.133033	0.784992
AKAP1-DT	24.6952	-1.23677	0.721539	-1.71408	0.0865143	0.681248
AKAP10	1858.23	-0.143834	0.176105	-0.816753	0.41407	0.975606
AKAP11	14845	0.04906	0.179442	0.273403	0.784543	0.99746
AKAP12	15876.6	-0.929271	0.22075	-4.20961	2.55816e-05	0.0021139
AKAP13	5298.71	-0.0855936	0.182964	-0.467817	0.639916	0.99746
AKAP13-AS1	0.138625	0	4.99742	0	1	NA
AKAP14	2.64184	-1.96018	2.41529	-0.811572	0.417037	NA
AKAP17A	2509.23	-0.361917	0.213032	-1.69889	0.0893404	0.685713
AKAP17BP	6.64659	-2.64584	1.32705	-1.99377	0.046177	NA
AKAP3	91.8732	0.00835565	0.425257	0.0196485	0.984324	0.99904
AKAP4	1.58656	2.24214	2.73443	0.819966	0.412235	NA
AKAP5	274.098	-0.495962	0.295086	-1.68074	0.0928136	0.694479
AKAP6	4396.22	0.341506	0.187856	1.81791	0.0690774	0.629497
AKAP7	670.199	0.133978	0.275206	0.486829	0.62638	0.99746
AKAP8	2562.16	-0.202334	0.170669	-1.18554	0.235804	0.90823
AKAP8L	5340.58	0.0182335	0.169481	0.107584	0.914326	0.99806
AKAP9	26462.5	0.420373	0.224472	1.87272	0.0611077	0.594482
AKIP1	178.98	-0.0472652	0.294765	-0.160349	0.872606	0.99806
AKIRIN1	3167.92	-0.210308	0.18822	-1.11735	0.263844	0.927883
AKIRIN2	2625.71	-0.0532222	0.209257	-0.254339	0.799234	0.99806
AKNA	4646.63	0.477106	0.20494	2.32803	0.0199106	0.339857
AKNAD1	1.15516	-0.979547	3.0099	-0.325442	0.744847	NA
AKR1A1	393.908	-0.118808	0.329243	-0.36085	0.718211	0.99746
AKR1B1	851.299	0.00145072	0.216134	0.00671211	0.994645	0.999426
AKR1B10	2.41049	3.5556	2.49554	1.42479	0.154219	NA
AKR1B15	1.6659	-1.90068	2.87433	-0.66126	0.508446	NA
AKR1B1P1	27.6521	-0.455533	0.724828	-0.62847	0.529696	0.992939
AKR1B1P3	11.4718	0.545121	1.01001	0.539718	0.589391	NA
AKR1B1P7	0.277907	0.55183	4.97464	0.110929	0.911673	NA
AKR1C1	103.575	0.176156	0.385612	0.456823	0.647798	0.99746
AKR1C2	132.12	-0.250501	0.393425	-0.63672	0.524307	0.992137
AKR1C3	109.029	-0.174998	0.405204	-0.431877	0.665831	0.99746
AKR1C4	0.439844	0	4.99742	0	1	NA
AKR1C5P	0.242686	1.0273	4.95021	0.207526	0.835599	NA
AKR1C6P	0.300014	1.02732	4.95021	0.20753	0.835596	NA
AKR1C7P	2.66988	-2.59708	2.35651	-1.10209	0.270424	NA
AKR1C8	1.15911	-1.38411	3.38137	-0.409333	0.682295	NA
AKR1D1	2.95308	-2.23289	2.0261	-1.10206	0.270435	NA
AKR1E2	88.0861	0.248719	0.412889	0.602388	0.546916	0.995002
AKR7A2	339.795	-0.0299036	0.292343	-0.102289	0.918527	0.99806
AKR7A2P1	1.60667	-0.301917	2.81677	-0.107186	0.914642	NA
AKR7A3	75.4697	-0.0973724	0.422628	-0.230397	0.817783	0.99806
AKR7L	115.268	-0.134977	0.38227	-0.353093	0.724019	0.99746
AKT1	3609.41	-0.148191	0.179805	-0.824175	0.40984	0.974967
AKT1S1	1495.92	0.00294225	0.225539	0.0130454	0.989592	0.999426
AKT2	3347.46	0.127695	0.172635	0.739681	0.459494	0.985326
AKT3	6245.95	0.0842043	0.162679	0.517611	0.60473	0.99746
AKT3-IT1	28.1292	0.134599	0.685591	0.196325	0.844356	0.99806
AKTIP	1012.82	0.274927	0.198545	1.38471	0.166142	0.834999
ALAD	1467.91	0.178816	0.203298	0.879575	0.37909	0.96884
ALAS1	2572.96	-0.0332862	0.216364	-0.153844	0.877733	0.99806
ALB	15.4927	0.136989	0.97683	0.140238	0.888472	0.99806
ALCAM	1143.84	-0.231146	0.274546	-0.841921	0.399832	0.973285
ALDH16A1	150.858	-0.181927	0.332333	-0.547424	0.584087	0.99746
ALDH18A1	1969.71	-0.35605	0.211051	-1.68703	0.0915979	0.69229
ALDH1A1	200.749	0.545105	0.46904	1.16217	0.245165	0.915552
ALDH1A2	132.484	0.215765	0.356039	0.606015	0.544505	0.995002
ALDH1A3	149.922	-0.297989	1.15933	-0.257035	0.797152	0.99806
ALDH1A3-AS1	3.68519	-1.34788	1.78626	-0.754579	0.450502	NA
ALDH1B1	209.808	-0.255188	0.345738	-0.738097	0.460456	0.985639
ALDH1L1	67.7133	0.178355	0.460021	0.387709	0.698231	0.99746
ALDH1L1-AS1	2.07624	-1.88296	2.30067	-0.818439	0.413107	NA
ALDH1L1-AS2	4.62211	1.15542	1.69232	0.682742	0.49477	NA
ALDH1L2	319.927	-0.137168	0.338354	-0.405398	0.685185	0.99746
ALDH2	1160.57	0.069613	0.228392	0.304796	0.760522	0.99746
ALDH3A1	8.76668	1.19681	1.36654	0.875797	0.38114	NA
ALDH3A2	2826.72	0.0304815	0.191895	0.158844	0.873791	0.99806
ALDH3B1	49.2631	-0.395472	0.529372	-0.747059	0.455028	0.985294
ALDH3B2	0.15363	0.551814	4.97464	0.110925	0.911676	NA
ALDH4A1	580.499	-0.0317205	0.233427	-0.135891	0.891908	0.99806
ALDH5A1	1083.22	0.0179958	0.191266	0.0940878	0.925039	0.99806
ALDH6A1	1596.9	-0.257385	0.182813	-1.40791	0.159157	0.826964
ALDH7A1	1318.23	0.0252053	0.202874	0.124241	0.901124	0.99806
ALDH7A1P1	10.4274	0.816358	1.12977	0.722589	0.469932	NA
ALDH7A1P4	0.311216	-1.98868	4.93746	-0.402774	0.687115	NA
ALDH8A1	174.718	0.0287421	0.329398	0.0872565	0.930468	0.99806
ALDH9A1	709.14	0.15237	0.247018	0.616837	0.537342	0.994203
ALDOA	393.175	-0.497322	0.275763	-1.80344	0.0713195	0.635684
ALDOB	2.05021	3.5117	2.67921	1.31072	0.189952	NA
ALDOC	4070.17	-0.22142	0.25969	-0.852633	0.393863	0.971929
ALG1	829.665	0.0824842	0.210806	0.39128	0.69559	0.99746
ALG10	555.719	0.190288	0.224509	0.847574	0.396675	0.971962
ALG10B	1134.86	-0.78907	0.197838	-3.98845	6.65053e-05	0.00478953
ALG11	830.017	0.0248755	0.203958	0.121964	0.902928	0.99806
ALG12	982.753	0.281754	0.210375	1.33929	0.180475	0.851648
ALG13	3432.85	-0.131935	0.188396	-0.700309	0.483734	0.988987
ALG13-AS1	0.138625	0	4.99742	0	1	NA
ALG14	302.892	0.167808	0.264458	0.634534	0.525732	0.992137
ALG14-AS1	0.591982	-2.53431	4.80964	-0.526922	0.598248	NA
ALG1L10P	6.8847	0.88526	1.33434	0.663447	0.507044	NA
ALG1L11P	21.3467	-0.216216	0.744644	-0.290362	0.77154	0.99746
ALG1L12P	2.22695	-3.73699	2.60101	-1.43675	0.15079	NA
ALG1L13P	1.59282	1.3454	3.00096	0.448323	0.65392	NA
ALG1L15P	0.138625	0	4.99742	0	1	NA
ALG1L1P	27.4814	-0.581727	0.721707	-0.806043	0.420218	0.975988
ALG1L2	15.0939	0.359518	0.918225	0.391536	0.695401	NA
ALG1L3P	0.245707	1.73339	4.89223	0.354316	0.723102	NA
ALG1L5P	0.915444	-1.13992	3.80179	-0.299838	0.764301	NA
ALG1L6P	2.25278	-0.437538	2.3911	-0.182986	0.854809	NA
ALG1L8P	9.02142	0.855555	1.33546	0.640647	0.521752	NA
ALG1L9P	2.53778	0.793986	2.14682	0.369842	0.7115	NA
ALG2	1596.08	0.0411693	0.193794	0.212439	0.831765	0.99806
ALG3	982.343	0.283236	0.259745	1.09044	0.275521	0.937248
ALG3P1	12.7224	0.865641	0.987297	0.876779	0.380606	NA
ALG5	671.119	0.113676	0.240488	0.47269	0.636435	0.99746
ALG6	220.618	0.308271	0.298057	1.03427	0.301011	0.947007
ALG8	906.824	0.0141391	0.201344	0.0702235	0.944016	0.99806
ALG9	688.75	0.161604	0.211406	0.764422	0.444616	0.980831
ALG9-IT1	15.0954	-0.18186	0.928182	-0.195932	0.844664	NA
ALK	451.126	-0.0781258	0.30101	-0.259545	0.795215	0.99806
ALKAL1	2.53225	-4.09858	2.63973	-1.55265	0.120506	NA
ALKAL2	7.34977	-1.52001	1.36424	-1.11418	0.265203	NA
ALKBH1	1688.6	0.0889014	0.218572	0.406737	0.684201	0.99746
ALKBH2	272.099	0.23813	0.291867	0.815884	0.414566	0.975606
ALKBH3	887.589	-0.0181607	0.212179	-0.0855914	0.931791	0.99806
ALKBH4	240.977	-0.0887912	0.299036	-0.296925	0.766524	0.99746
ALKBH5	4142.51	-0.137213	0.216193	-0.634675	0.52564	0.992137
ALKBH6	69.078	0.308281	0.475943	0.647727	0.517162	0.990694
ALKBH7	239.558	0.216751	0.349489	0.620194	0.53513	0.993656
ALKBH8	526.882	0.460878	0.238494	1.93246	0.0533032	0.566328
ALLC	2.16928	-1.55606	2.10314	-0.739873	0.459377	NA
ALMS1	10956.1	0.226974	0.173554	1.3078	0.19094	0.8628
ALMS1-IT1	108.342	-0.471251	0.381911	-1.23393	0.217229	0.894401
ALMS1P1	211.328	0.555485	0.310344	1.7899	0.0734704	0.639237
ALOX12	1.3257	-2.7327	3.56419	-0.76671	0.443254	NA
ALOX12-AS1	359.925	-0.150381	0.306487	-0.49066	0.623667	0.99746
ALOX12B	18.4927	-0.268327	0.879609	-0.305053	0.760326	0.99746
ALOX12P1	37.9963	-0.520744	0.636715	-0.817861	0.413437	0.975486
ALOX12P2	10.3158	1.12035	1.17232	0.955669	0.339239	NA
ALOX15	39.4287	0.156449	0.66297	0.235982	0.813447	0.99806
ALOX15B	7.2625	0.931881	1.4596	0.638449	0.523182	NA
ALOX15P1	20.1493	0.986917	0.797764	1.23711	0.216048	0.893151
ALOX15P2	0.874411	-1.93556	4.19926	-0.460928	0.64485	NA
ALOX5	10.5707	0.354022	1.16942	0.302734	0.762093	NA
ALOX5AP	0.619085	0	4.79084	0	1	NA
ALOXE3	37.0983	0.641198	0.636043	1.0081	0.313405	0.95276
ALPG	1.35474	0.387287	2.73232	0.141743	0.887283	NA
ALPI	0.230701	1.0273	4.95021	0.207527	0.835599	NA
ALPK1	385.98	-0.892307	0.308883	-2.88882	0.00386692	0.120607
ALPK2	287.772	0.414132	0.360019	1.15031	0.250017	0.919489
ALPK3	607.9	0.271104	0.309006	0.877343	0.3803	0.96884
ALPL	45.8818	-1.17972	0.531007	-2.22167	0.0263058	0.397302
ALPP	4.39515	0.0577876	1.81124	0.031905	0.974548	NA
ALS2	5956.67	0.138313	0.176776	0.782416	0.43397	0.978339
ALS2CL	42.3418	-0.187157	0.645107	-0.290118	0.771726	0.99746
ALX1	2.79114	1.07782	2.35255	0.458149	0.646845	NA
ALX3	4.39601	-0.197208	2.02029	-0.0976139	0.922239	NA
ALX4	4.47778	0.129782	1.71037	0.0758795	0.939515	NA
ALYREF	438.712	-0.167942	0.306144	-0.548572	0.583299	0.99746
AMACR	38.7652	-0.633502	0.613503	-1.0326	0.301792	0.947399
AMBP	1.34614	1.14878	3.00466	0.382335	0.702213	NA
AMBRA1	3805.76	0.161728	0.186216	0.868498	0.385122	0.96884
AMD1	5085.68	0.203018	0.179388	1.13172	0.257751	0.926359
AMD1P1	7.92503	0.700214	1.32122	0.529976	0.596129	NA
AMD1P3	2.66975	0.4754	2.06856	0.229822	0.81823	NA
AMDHD1	50.9077	0.41942	0.564423	0.743095	0.457424	0.985326
AMDHD2	373.972	-0.0816684	0.267425	-0.305388	0.760071	0.99746
AMELX	3.24786	-3.25922	2.19715	-1.48338	0.137973	NA
AMER1	1199.35	-0.0139454	0.186291	-0.0748581	0.940328	0.99806
AMER2	6116.37	0.116993	0.175309	0.667354	0.504546	0.990644
AMER3	703.078	0.322153	0.227956	1.41322	0.15759	0.826097
AMFR	3357.39	0.0865181	0.194997	0.44369	0.657267	0.99746
AMH	573.724	0.23345	0.22175	1.05276	0.292449	0.944209
AMHR2	2.49624	0.151121	2.092	0.072238	0.942413	NA
AMIGO1	1042.1	0.0463525	0.21097	0.219711	0.826096	0.99806
AMIGO2	247.312	-0.114387	0.318756	-0.358853	0.719705	0.99746
AMIGO3	0.165615	0.551814	4.97464	0.110925	0.911676	NA
AMMECR1	1170.28	-0.463216	0.215731	-2.14719	0.0317785	0.440942
AMMECR1-IT1	5.78058	0.283015	1.4567	0.194285	0.845953	NA
AMMECR1L	2880.48	-0.0489011	0.186439	-0.26229	0.793098	0.997856
AMMECR1LP1	9.27344	0.703209	1.14181	0.615874	0.537977	NA
AMN	91.3901	-0.163576	0.497995	-0.328469	0.742557	0.99746
AMN1	755.511	0.308729	0.209874	1.47102	0.141286	0.800438
AMOT	1113.64	-0.260481	0.289051	-0.901158	0.367504	0.968315
AMOTL1	1714.7	-0.08851	0.215154	-0.41138	0.680794	0.99746
AMOTL2	11738.1	-0.349981	0.184993	-1.89187	0.0585087	0.58653
AMPD1	1.23113	2.51619	3.0274	0.831138	0.405896	NA
AMPD2	2284.92	0.0768736	0.248225	0.309694	0.756794	0.99746
AMPD3	1664.12	0.0900847	0.186105	0.484054	0.628348	0.99746
AMPH	2181.25	0.380725	0.198677	1.9163	0.0553272	0.579235
AMT	10.291	-0.150281	1.12742	-0.133297	0.893959	NA
AMY1C	0.273681	1.02731	4.95021	0.207528	0.835597	NA
AMY2A	2.75447	-2.28932	2.42003	-0.945987	0.344155	NA
AMY2B	499.135	0.170614	0.280087	0.609146	0.542428	0.994629
AMZ1	141.954	-0.717538	0.514155	-1.39557	0.162845	0.830345
AMZ2	1928.9	0.0530449	0.198724	0.266928	0.789525	0.99746
AMZ2P1	531.732	0.172406	0.251827	0.684622	0.493582	0.99046
AMZ2P3	0.354978	1.02734	4.95021	0.207534	0.835593	NA
ANAPC1	3618.86	0.248229	0.171808	1.44481	0.148511	0.810119
ANAPC10	325.712	0.368633	0.292048	1.26223	0.206864	0.882109
ANAPC10P1	33.5898	1.04334	0.656587	1.58903	0.112053	0.743468
ANAPC11	294.199	-0.169241	0.319336	-0.529977	0.596128	0.99746
ANAPC13	1560.54	0.0162585	0.209461	0.0776209	0.93813	0.99806
ANAPC15	388.264	0.00575541	0.250407	0.0229842	0.981663	0.99904
ANAPC16	1113.89	0.0748469	0.197687	0.378612	0.704976	0.99746
ANAPC1P1	10.0985	0.493171	1.15812	0.425838	0.670226	NA
ANAPC1P3	0.929926	1.75868	3.36558	0.522549	0.601288	NA
ANAPC1P4	6.74492	-1.10449	1.43961	-0.767215	0.442954	NA
ANAPC1P5	0.239845	-1.98869	4.93746	-0.402777	0.687112	NA
ANAPC1P6	0.419552	1.25809	4.93309	0.255032	0.798699	NA
ANAPC2	1418.14	0.169594	0.202404	0.837899	0.402087	0.974231
ANAPC4	1297.77	0.168494	0.188782	0.892536	0.372106	0.96884
ANAPC5	2715.62	0.148629	0.169801	0.875311	0.381405	0.96884
ANAPC7	1489.1	0.0416385	0.18304	0.227482	0.820049	0.99806
ANG	17.9325	-0.511447	1.03778	-0.492828	0.622134	0.99746
ANGEL1	1949.83	0.344071	0.192978	1.78296	0.0745932	0.644491
ANGEL2	1806.77	-0.0244283	0.188745	-0.129424	0.897022	0.99806
ANGPT1	12.938	-2.86713	1.1386	-2.51811	0.0117986	NA
ANGPT2	7.8497	1.96345	1.42651	1.3764	0.168698	NA
ANGPT4	17.3265	1.02525	0.841592	1.21823	0.223137	0.89922
ANGPTL1	623.975	-0.264339	0.334641	-0.789917	0.429576	0.977471
ANGPTL2	346.904	-0.272065	0.331423	-0.8209	0.411703	0.975486
ANGPTL4	188.423	-0.370526	0.46402	-0.798513	0.424573	0.977471
ANGPTL5	0.543905	1.02738	4.95021	0.207542	0.835587	NA
ANGPTL6	8.42374	1.29083	1.24051	1.04057	0.298076	NA
ANGPTL7	7.29484	0.703269	1.33182	0.528053	0.597463	NA
ANGPTL8	2.23484	1.08358	2.64892	0.409064	0.682493	NA
ANK1	1070.03	1.23774	0.311147	3.97799	6.94993e-05	0.00491974
ANK2	19345.5	0.276994	0.211275	1.31106	0.189838	0.862639
ANK2-AS1	3.29629	-0.559558	1.84249	-0.303696	0.761359	NA
ANK3	12029.6	0.300624	0.249281	1.20596	0.227831	0.901631
ANK3-DT	0.953244	-1.21919	3.52669	-0.345702	0.729566	NA
ANKAR	383.287	0.276523	0.256602	1.07764	0.281196	0.939976
ANKDD1A	615.099	-0.487769	0.294955	-1.6537	0.0981878	0.708675
ANKDD1B	67.4068	0.159461	0.447686	0.356189	0.721699	0.99746
ANKEF1	485.936	0.448234	0.241667	1.85476	0.063631	0.604567
ANKFN1	135.824	-0.772193	0.905576	-0.852708	0.393821	0.971929
ANKFY1	4690.45	0.0639005	0.170273	0.375283	0.70745	0.99746
ANKH	2828.48	0.245831	0.217768	1.12886	0.258955	0.926532
ANKH-DT	2.37422	-1.90889	2.01943	-0.945265	0.344523	NA
ANKHD1	235.659	-0.0708153	0.344774	-0.205396	0.837262	0.99806
ANKHD1-DT	57.2139	-0.33019	0.481995	-0.685049	0.493313	0.99046
ANKHD1-EIF4EBP3	125.088	0.659096	0.363495	1.81322	0.0697979	0.631622
ANKIB1	3529.77	-0.0250428	0.169736	-0.14754	0.882706	0.99806
ANKK1	98.7627	0.159793	0.378653	0.422004	0.673022	0.99746
ANKLE1	110.969	-0.00551129	0.393883	-0.0139922	0.988836	0.999424
ANKLE2	2757.8	-0.148299	0.178996	-0.828507	0.407383	0.974967
ANKMY1	733.942	0.139039	0.223283	0.622701	0.533481	0.993246
ANKMY2	514.854	0.0899797	0.229424	0.392199	0.694912	0.99746
ANKRA2	763.16	-0.120087	0.226257	-0.530753	0.59559	0.99746
ANKRD1	97.2877	-1.05146	0.58628	-1.79344	0.0729031	0.637891
ANKRD10	3549.43	-0.0247482	0.178405	-0.138719	0.889672	0.99806
ANKRD10-IT1	376.468	0.0389754	0.290598	0.134121	0.893307	0.99806
ANKRD11	8702.66	-0.0999337	0.17276	-0.578454	0.562958	0.99746
ANKRD11P2	4.29224	-1.11447	1.5672	-0.711122	0.477008	NA
ANKRD12	11325.7	0.242413	0.189014	1.28252	0.199662	0.873266
ANKRD13A	2569.09	0.0327372	0.174511	0.187595	0.851194	0.99806
ANKRD13B	915.853	0.172617	0.201642	0.856059	0.391965	0.971296
ANKRD13C	3726.57	0.201177	0.167263	1.20276	0.22907	0.902229
ANKRD13D	626.326	0.0300764	0.227809	0.132025	0.894965	0.99806
ANKRD16	574.216	-0.0079253	0.224843	-0.0352481	0.971882	0.998945
ANKRD17	20854.8	0.176006	0.158546	1.11012	0.266946	0.929639
ANKRD17-DT	73.9243	0.290125	0.443502	0.654168	0.513003	0.990694
ANKRD18A	97.4962	0.193642	0.405221	0.477867	0.632745	0.99746
ANKRD18B	23.2252	0.429138	0.758173	0.566016	0.571383	0.99746
ANKRD18CP	26.9095	1.33176	0.730386	1.82337	0.0682476	0.625508
ANKRD18DP	0.230701	1.0273	4.95021	0.207527	0.835599	NA
ANKRD19P	1.80246	0.0444583	2.34469	0.0189613	0.984872	NA
ANKRD2	17.8954	0.0993301	0.824549	0.120466	0.904114	0.99806
ANKRD20A1	71.0725	1.40726	0.50059	2.8112	0.00493569	0.142442
ANKRD20A11P	19.65	-3.43759	1.02618	-3.34988	0.000808478	0.0381932
ANKRD20A18P	4.14066	-1.52709	1.76948	-0.863013	0.388131	NA
ANKRD20A19P	3.51055	-0.633672	2.15236	-0.294408	0.768446	NA
ANKRD20A21P	18.9828	0.0247523	0.756218	0.0327317	0.973889	0.99904
ANKRD20A2P	0.162594	0	4.99742	0	1	NA
ANKRD20A3P	15.969	-0.234537	0.875631	-0.267849	0.788816	0.99746
ANKRD20A4P	84.3288	-0.2844	0.405166	-0.701936	0.482719	0.988987
ANKRD20A5P	125.277	0.728867	0.41574	1.75318	0.0795709	0.663715
ANKRD20A7P	40.5783	1.14936	0.599858	1.91605	0.0553585	0.579235
ANKRD20A8P	1.93325	0.893364	2.29739	0.38886	0.69738	NA
ANKRD20A9P	0.845672	2.08642	3.91992	0.532262	0.594545	NA
ANKRD22	0.146563	-1.9887	4.93746	-0.402778	0.687111	NA
ANKRD23	105.076	0.204291	0.385386	0.530094	0.596047	0.99746
ANKRD24	349.468	0.342943	0.250415	1.3695	0.170843	0.838489
ANKRD26	2391.91	0.405061	0.213361	1.89848	0.057633	0.584084
ANKRD26P1	2.66834	0.459046	2.15449	0.213065	0.831277	NA
ANKRD26P4	62.4538	-0.0150864	0.540502	-0.0279118	0.977733	0.99904
ANKRD27	1753.12	0.278769	0.229849	1.21284	0.225193	0.900124
ANKRD28	3060.11	0.0596098	0.171289	0.348007	0.727835	0.99746
ANKRD29	72.8092	1.43902	0.528011	2.72535	0.00642327	0.171682
ANKRD30B	86.5505	-0.715773	0.460228	-1.55526	0.119885	0.760641
ANKRD30BL	3.17256	3.05012	2.45418	1.24283	0.213931	NA
ANKRD30BP1	0.39332	-1.83497	4.88438	-0.375681	0.707154	NA
ANKRD30BP3	0.168636	1.25806	4.93309	0.255025	0.798704	NA
ANKRD31	211.975	0.238926	0.319714	0.74731	0.454876	0.985294
ANKRD33	1175.51	0.368254	0.275694	1.33574	0.181636	0.852769
ANKRD33B	13417.6	0.147924	0.234143	0.631768	0.527538	0.992137
ANKRD33BP10	0.158548	-1.9887	4.93746	-0.402779	0.687111	NA
ANKRD33BP7	1.47431	-1.41897	2.77456	-0.511423	0.609055	NA
ANKRD34A	368.761	0.91456	0.271268	3.37143	0.000747804	0.0361802
ANKRD34B	25.7791	-3.81288	0.956502	-3.98628	6.71179e-05	0.00481693
ANKRD34C	25.9749	-0.769123	0.783004	-0.982271	0.325966	0.958308
ANKRD34C-AS1	6.85834	-0.721662	1.50735	-0.478764	0.632107	NA
ANKRD35	17.7142	-0.111725	0.907661	-0.123091	0.902035	0.99806
ANKRD36	4412.27	0.130985	0.255341	0.512982	0.607964	0.99746
ANKRD36B	886.703	0.125194	0.266605	0.469585	0.638652	0.99746
ANKRD36BP2	20.0083	-0.403687	0.821047	-0.491673	0.62295	0.99746
ANKRD36C	3245.2	0.0907186	0.248112	0.365636	0.714637	0.99746
ANKRD37	99.1639	0.182516	0.407085	0.44835	0.653901	0.99746
ANKRD39	195.001	0.169714	0.309551	0.54826	0.583513	0.99746
ANKRD40	3042.24	-0.06831	0.184962	-0.36932	0.711889	0.99746
ANKRD42	795.548	-0.023119	0.202682	-0.114065	0.909186	0.99806
ANKRD42-DT	286.342	0.0812107	0.274162	0.296214	0.767066	0.99746
ANKRD44	649.362	-0.429485	0.244257	-1.75833	0.0786913	0.660656
ANKRD44-DT	0.404255	0.515484	4.83095	0.106704	0.915023	NA
ANKRD44-IT1	36.4718	-0.011217	0.631681	-0.0177574	0.985832	0.99904
ANKRD45	249.172	0.621575	0.296708	2.0949	0.0361797	0.466546
ANKRD46	938.816	0.175598	0.212639	0.825806	0.408914	0.974967
ANKRD49	780.563	0.060337	0.202598	0.297817	0.765843	0.99746
ANKRD49P1	50.8844	-0.152562	0.512747	-0.297538	0.766056	0.99746
ANKRD49P2	14.568	-1.50089	1.0862	-1.38178	0.167039	NA
ANKRD49P3	4.0879	5.16505	2.20766	2.3396	0.0193044	NA
ANKRD50	2104.94	-0.0371108	0.193652	-0.191636	0.848027	0.99806
ANKRD52	6719.85	0.0179717	0.169787	0.105849	0.915702	0.99806
ANKRD53	186.157	0.419485	0.31195	1.34472	0.178717	0.847842
ANKRD54	1544.97	0.236886	0.222737	1.06353	0.287544	0.941223
ANKRD55	29.9886	0.48777	0.677147	0.720332	0.471321	0.987126
ANKRD6	1082.7	-0.22626	0.192025	-1.17829	0.238682	0.911736
ANKRD60	0.39332	-1.83497	4.88438	-0.375681	0.707154	NA
ANKRD61	8.35026	1.32821	1.38722	0.957459	0.338336	NA
ANKRD63	12.1922	-5.0687	1.43862	-3.52332	0.000426182	NA
ANKRD65	27.0241	-0.130217	0.66362	-0.196222	0.844437	0.99806
ANKRD65-AS1	0.703402	0.556559	4.23959	0.131277	0.895557	NA
ANKRD66	0.273681	1.02731	4.95021	0.207528	0.835597	NA
ANKRD7	41.9443	0.706014	0.548663	1.28679	0.198167	0.872425
ANKRD9	290.136	0.0456667	0.27358	0.166923	0.867431	0.99806
ANKS1A	3580.73	0.252264	0.193285	1.30514	0.191847	0.865207
ANKS1B	1120.26	0.249478	0.22672	1.10038	0.271166	0.934105
ANKS3	1164.8	0.20797	0.195683	1.06279	0.287876	0.941435
ANKS4B	0.649961	1.52147	4.07164	0.373676	0.708646	NA
ANKS6	786.659	-0.300445	0.218841	-1.37289	0.169787	0.837563
ANKUB1	3.27234	-4.33737	2.33196	-1.85997	0.0628899	NA
ANKZF1	1230.47	0.222077	0.192798	1.15187	0.249376	0.919489
ANLN	116.339	-0.197427	0.414946	-0.475789	0.634224	0.99746
ANO1	17.0191	-0.419813	0.848516	-0.494761	0.620769	0.99746
ANO10	885.483	-0.0340552	0.234237	-0.145388	0.884405	0.99806
ANO2	2421	0.413753	0.236145	1.75212	0.0797539	0.664296
ANO3	213.652	1.70063	0.345825	4.91761	8.76078e-07	0.000109462
ANO4	88.8781	1.38124	0.469598	2.94132	0.00326813	0.105582
ANO5	842.006	-0.889722	0.286223	-3.10849	0.00188044	0.0725618
ANO6	1509.43	-0.107422	0.262886	-0.408625	0.682815	0.99746
ANO7	153.602	-0.359558	0.334892	-1.07366	0.282977	0.940428
ANO7L1	178.474	-0.175303	0.346867	-0.505388	0.613286	0.99746
ANO8	483.783	0.0224068	0.252283	0.0888164	0.929228	0.99806
ANO9	79.2228	0.0222718	0.542675	0.0410407	0.967263	0.998742
ANOS1	2589.04	-0.356435	0.25582	-1.3933	0.163529	0.830487
ANP32A	2294.51	0.115025	0.179029	0.642495	0.520552	0.992058
ANP32AP1	0.224583	0	4.99742	0	1	NA
ANP32B	939.547	-0.325402	0.210435	-1.54633	0.122025	0.763886
ANP32BP1	0.392513	-1.98867	4.93746	-0.402772	0.687116	NA
ANP32C	41.4565	-0.537572	0.59196	-0.908122	0.363814	0.966675
ANP32D	2.88955	-2.67844	2.12154	-1.2625	0.206768	NA
ANP32E	2335.84	-0.167433	0.17251	-0.970572	0.331761	0.960383
ANPEP	33.8952	0.460023	0.734514	0.626295	0.531121	0.993159
ANTKMT	147.554	0.139667	0.337905	0.413331	0.679364	0.99746
ANTXR1	2947.35	-0.420506	0.232989	-1.80484	0.0711004	0.635403
ANTXR2	495.934	-0.411381	0.291206	-1.41268	0.15775	0.826097
ANTXRL	8.65925	1.07443	1.26931	0.846468	0.397292	NA
ANTXRLP1	1.24045	1.80844	2.91682	0.620003	0.535256	NA
ANXA1	741.839	-0.682509	0.275979	-2.47305	0.0133967	0.273216
ANXA11	448.722	-0.45495	0.229967	-1.97833	0.0478917	0.539262
ANXA2	1571.91	0.0423509	0.328888	0.12877	0.89754	0.99806
ANXA2P1	0.154501	-2.53338	4.92072	-0.514839	0.606665	NA
ANXA2P2	8.02397	-1.6203	1.32759	-1.22049	0.222281	NA
ANXA2P3	0.463503	-3.55129	4.90169	-0.724503	0.468757	NA
ANXA2R	29.8427	0.358627	0.659917	0.543443	0.586825	0.99746
ANXA2R-AS1	71.2677	-1.05064	0.56239	-1.86818	0.0617374	0.596585
ANXA2R-OT1	40.7239	-0.551033	0.698218	-0.7892	0.429995	0.977471
ANXA3	14.6717	-0.488964	0.993557	-0.492135	0.622624	NA
ANXA4	377.994	0.271262	0.261502	1.03732	0.299585	0.945708
ANXA5	3436.03	-0.218567	0.204026	-1.07127	0.284049	0.940428
ANXA6	948.67	0.0411471	0.236707	0.173831	0.861998	0.99806
ANXA7	1382.89	-0.0666499	0.183073	-0.364061	0.715812	0.99746
ANXA8	6.07857	-0.505063	1.3891	-0.363589	0.716165	NA
ANXA8L1	0.970738	0.508644	3.44499	0.147647	0.882621	NA
ANXA9	7.14498	0.433586	1.31435	0.329886	0.741486	NA
AOAH	16.7787	0.0157269	0.868068	0.0181171	0.985545	0.99904
AOAH-IT1	0.493958	0	4.99742	0	1	NA
AOC1	0.645556	3.12312	4.82624	0.647111	0.51756	NA
AOC2	2301.61	0.6909	0.815082	0.847645	0.396636	0.971962
AOC3	1714.36	0.613143	0.805444	0.761249	0.446509	0.981676
AOC4P	36.5059	-0.499036	0.770481	-0.647694	0.517183	0.990694
AOPEP	1553.57	0.0615624	0.198539	0.310077	0.756503	0.99746
AOX1	18.7963	0.0939158	0.97649	0.0961769	0.92338	0.99806
AOX3P	0.384511	0.0401892	4.87233	0.00824847	0.993419	NA
AP1AR	711.215	-0.163332	0.207673	-0.78649	0.43158	0.977471
AP1AR-DT	32.1308	-0.239333	0.743073	-0.322085	0.747388	0.99746
AP1B1	5145.52	0.0988879	0.179296	0.551534	0.581268	0.99746
AP1B1P1	1.23561	0.683149	2.93026	0.233136	0.815656	NA
AP1G1	12360.8	0.143895	0.166156	0.866027	0.386476	0.968911
AP1G2	1310.33	0.220448	0.190272	1.15859	0.246622	0.917568
AP1G2-AS1	253.512	-0.129274	0.277042	-0.466625	0.640768	0.99746
AP1M1	2807.96	0.0670626	0.186505	0.359576	0.719164	0.99746
AP1M2	3.32298	1.98544	2.03172	0.97722	0.32846	NA
AP1M2P1	14.9323	0.395769	0.976407	0.405332	0.685234	NA
AP1S1	498.494	-0.181831	0.257217	-0.706918	0.479617	0.988975
AP1S2	2361.27	-0.0772543	0.191218	-0.404011	0.686204	0.99746
AP1S2P1	0.551109	-0.66251	4.51025	-0.14689	0.883219	NA
AP1S3	73.5552	0.897956	0.486196	1.8469	0.0647615	0.611387
AP2A1	3769.88	-0.171156	0.169687	-1.00866	0.313139	0.952758
AP2A2	4149.31	0.00194373	0.171136	0.0113578	0.990938	0.999426
AP2B1	10089.1	0.00282712	0.172947	0.0163468	0.986958	0.99913
AP2B1P1	2.12881	1.3088	2.35229	0.556395	0.577941	NA
AP2M1	3742.18	0.0348752	0.176374	0.197734	0.843253	0.99806
AP2S1	385.805	0.170108	0.319354	0.532662	0.594268	0.99746
AP3B1	2397.85	0.131975	0.176638	0.74715	0.454973	0.985294
AP3B2	2922.58	0.168603	0.193391	0.871821	0.383306	0.96884
AP3D1	9564.97	-0.0364023	0.189938	-0.191654	0.848013	0.99806
AP3M1	2971.63	-0.0326928	0.175466	-0.18632	0.852194	0.99806
AP3M2	1633.73	0.190393	0.174721	1.0897	0.275847	0.937248
AP3S1	748.324	0.0708709	0.209057	0.339003	0.734608	0.99746
AP3S2	1526.29	0.301672	0.187445	1.60939	0.107532	0.734436
AP4B1	838.584	0.310882	0.210065	1.47993	0.138893	0.794373
AP4B1-AS1	7.38166	-0.0870409	1.29616	-0.067153	0.94646	NA
AP4E1	1771.13	0.0249609	0.181734	0.137349	0.890755	0.99806
AP4M1	336.632	0.265767	0.284535	0.934039	0.350284	0.962973
AP4S1	571.62	0.26993	0.243805	1.10716	0.268226	0.931102
AP5B1	1841.25	0.0603095	0.203259	0.296713	0.766686	0.99746
AP5M1	3069.68	0.0313943	0.173237	0.181222	0.856194	0.99806
AP5S1	764.616	0.0248733	0.23204	0.107194	0.914635	0.99806
AP5Z1	1225.59	-0.3008	0.191305	-1.57236	0.115868	0.751138
APAF1	713.698	-0.0714037	0.220796	-0.323393	0.746398	0.99746
APBA1	1851.44	0.126134	0.199373	0.632652	0.526961	0.992137
APBA2	519.592	-0.594483	0.248948	-2.38798	0.0169414	0.310679
APBA3	696.18	0.0103496	0.218446	0.0473782	0.962212	0.998719
APBB1	2078.76	0.0162648	0.177939	0.0914064	0.92717	0.99806
APBB1IP	1.62001	0.490492	2.82375	0.173703	0.862099	NA
APBB2	2729.75	0.158193	0.179534	0.881132	0.378246	0.96884
APBB3	987.961	-0.484995	0.198775	-2.43992	0.0146906	0.288266
APC	13054.9	0.15017	0.185768	0.808377	0.418874	0.975988
APC2	2726.08	-0.316725	0.190396	-1.66351	0.0962114	0.702648
APCDD1	95.4159	-0.537758	1.22547	-0.438818	0.660794	0.99746
APCDD1L	17.428	0.878207	0.940027	0.934235	0.350183	0.962973
APCDD1L-DT	54.6734	-0.188503	0.499873	-0.377102	0.706098	0.99746
APEH	2123.77	0.0861988	0.184124	0.468157	0.639672	0.99746
APEX1	1401.16	0.143004	0.215882	0.66242	0.507702	0.990644
APEX2	374.291	0.0893599	0.321517	0.277932	0.781065	0.99746
APH1A	1483.39	-0.154145	0.223873	-0.68854	0.491113	0.989873
APH1B	637.527	0.29838	0.213132	1.39998	0.16152	0.828069
API5	3982.14	-0.0140085	0.164733	-0.0850374	0.932232	0.99806
API5P1	2.80497	-1.53905	2.07993	-0.739956	0.459327	NA
API5P2	1.05644	2.17358	3.48019	0.624559	0.53226	NA
APIP	929.122	0.143659	0.193893	0.74092	0.458742	0.985326
APLF	587.725	-0.248784	0.228178	-1.0903	0.275579	0.937248
APLN	106.048	-2.36443	0.399465	-5.91898	3.23951e-09	8.19399e-07
APLNR	11.9915	-4.52911	1.30033	-3.48304	0.000495753	NA
APLP1	1808.57	-0.0351843	0.203111	-0.173227	0.862473	0.99806
APLP2	10830.1	-0.00442208	0.17131	-0.0258133	0.979406	0.99904
APMAP	1201.97	-0.144395	0.218424	-0.661074	0.508565	0.990644
APOA1	6.34456	0.204157	1.31049	0.155786	0.876201	NA
APOA1-AS	0.390198	0.551841	4.97464	0.110931	0.911671	NA
APOA2	0.230701	1.0273	4.95021	0.207527	0.835599	NA
APOA4	0.316069	-1.56766	4.88938	-0.320625	0.748495	NA
APOA5	0.161568	-0.666125	4.91439	-0.135546	0.89218	NA
APOB	3.28578	-0.276817	1.91192	-0.144785	0.884881	NA
APOBEC2	1.76585	0.988363	3.00695	0.328693	0.742388	NA
APOBEC3A	7.51409	-0.682481	1.31533	-0.518865	0.603855	NA
APOBEC3B	23.9803	-0.128056	0.845857	-0.151392	0.879667	0.99806
APOBEC3B-AS1	0.224583	0	4.99742	0	1	NA
APOBEC3C	270.317	-0.640596	0.30339	-2.11147	0.0347323	0.456517
APOBEC3D	0.223813	-2.53337	4.92072	-0.514836	0.606668	NA
APOBEC3F	160.498	-0.249627	0.33938	-0.735538	0.462012	0.985871
APOBEC3G	28.8313	-1.11409	0.705475	-1.5792	0.114289	0.747973
APOBR	1.37947	-2.32909	3.28129	-0.709809	0.477823	NA
APOC1	12.5634	-0.907968	1.03074	-0.880891	0.378377	NA
APOC1P1	0.385972	1.02733	4.95021	0.207533	0.835594	NA
APOC3	0.470546	-0.194424	4.79574	-0.0405411	0.967662	NA
APOC4-APOC2	0.357998	1.73341	4.89222	0.35432	0.723099	NA
APOD	0.803853	-1.57669	4.24502	-0.371421	0.710324	NA
APOE	373.42	-0.420393	0.259419	-1.62052	0.105121	0.728556
APOH	0.168636	1.25806	4.93309	0.255025	0.798704	NA
APOL1	19.0118	-1.09997	0.879273	-1.251	0.210933	0.886088
APOL2	327.669	-0.704954	0.270519	-2.60593	0.00916244	0.215186
APOL3	17.0083	0.678366	0.908314	0.74684	0.45516	0.985294
APOL4	348.353	-0.461873	0.35727	-1.29278	0.196086	0.86995
APOL5	0.74475	-3.29332	4.43207	-0.743065	0.457442	NA
APOL6	436.749	-0.775777	0.264969	-2.9278	0.00341364	0.109432
APOLD1	109.909	0.378997	0.410824	0.92253	0.356252	0.964161
APOM	67.5879	-0.111062	0.434006	-0.2559	0.798028	0.99806
APOO	250.152	-0.94334	0.264093	-3.57199	0.000354274	0.0198381
APOOL	1899.95	-0.0450019	0.191086	-0.235506	0.813816	0.99806
APOOP4	1.14314	0.915084	3.40177	0.269002	0.787928	NA
APP	11774.8	-0.207979	0.182805	-1.13771	0.255241	0.923741
APP-DT	52.86	-0.587683	0.510131	-1.15202	0.249312	0.919489
APPAT	53.8624	-0.353082	0.620028	-0.569461	0.569043	0.99746
APPBP2	5724.1	-0.0323179	0.164386	-0.196598	0.844142	0.99806
APPBP2-DT	18.686	0.947576	0.830356	1.14117	0.2538	0.922387
APPL1	3347.01	0.13436	0.173748	0.773301	0.439344	0.979621
APPL2	1501.42	0.207615	0.180614	1.1495	0.250352	0.920118
APRG1	702.908	-0.249194	0.309271	-0.805745	0.42039	0.975988
APRT	319.743	-0.0657565	0.280711	-0.23425	0.814791	0.99806
APTR	385.755	-0.0114572	0.245156	-0.0467345	0.962725	0.998719
APTX	2077.44	-0.0120764	0.175827	-0.0686833	0.945242	0.99806
AQP1	210.591	-0.460097	1.0503	-0.438063	0.66134	0.99746
AQP10	1.22606	-1.3761	3.34427	-0.411479	0.680722	NA
AQP11	187.717	0.00917622	0.30246	0.0303387	0.975797	0.99904
AQP2	0.168636	1.25806	4.93309	0.255025	0.798704	NA
AQP3	85.6908	0.140191	0.523227	0.267935	0.788749	0.99746
AQP4	930.167	-1.4297	0.728406	-1.96277	0.0496724	0.547316
AQP4-AS1	46.6118	-0.340208	0.677861	-0.501885	0.615748	0.99746
AQP5	10.2207	0.427046	1.27762	0.334252	0.738189	NA
AQP5-AS1	5.91036	0.959169	1.47248	0.651398	0.51479	NA
AQP6	15.3325	-0.751503	0.885948	-0.848247	0.3963	NA
AQP7	1.77661	-0.474405	2.84861	-0.166539	0.867733	NA
AQP7B	33.4562	-0.420034	0.641561	-0.654707	0.512656	0.990694
AQP7P1	48.7533	0.292404	0.530198	0.5515	0.581291	0.99746
AQP7P2	5.10664	0.462444	1.55481	0.297427	0.76614	NA
AQP7P3	1.56598	0.821261	2.76662	0.296846	0.766584	NA
AQP7P4	1.14171	0.272167	3.1712	0.0858246	0.931606	NA
AQP8	29.0648	0.362791	0.75861	0.478231	0.632486	0.99746
AQP9	0.730232	1.20358	4.1676	0.288794	0.772739	NA
AQR	7586.23	0.171039	0.169451	1.00937	0.312796	0.952758
AR	258.735	-0.562367	0.372735	-1.50876	0.13136	0.783433
ARAF	1405.49	0.202571	0.207685	0.975377	0.329373	0.95976
ARAP1	1359.27	-0.0229095	0.217829	-0.105172	0.91624	0.99806
ARAP2	420.958	-1.0646	0.392174	-2.71461	0.00663542	0.176217
ARAP3	486.158	0.645689	0.233121	2.76976	0.00560969	0.156596
ARC	886.605	-0.560701	0.288183	-1.94564	0.0516981	0.559057
ARCN1	5096.96	-0.0332902	0.182902	-0.182011	0.855574	0.99806
AREG	1.53016	2.2634	3.47976	0.650449	0.515402	NA
AREL1	3601.95	0.119094	0.169045	0.704513	0.481114	0.988975
ARF1	4107.36	-0.101062	0.207213	-0.487719	0.625749	0.99746
ARF1P2	42.0094	0.456283	0.575042	0.793477	0.4275	0.977471
ARF3	3869.09	0.0273017	0.173404	0.157445	0.874894	0.99806
ARF4	4628.09	-0.217515	0.219366	-0.991562	0.321411	0.956539
ARF4-AS1	36.6008	-0.305402	0.607874	-0.502409	0.61538	0.99746
ARF4P2	0.637169	-3.38097	4.58993	-0.736605	0.461363	NA
ARF4P4	0.325189	0	4.99742	0	1	NA
ARF5	950.937	0.207614	0.255737	0.811827	0.416891	0.975606
ARF6	3605.04	-0.144219	0.187461	-0.769327	0.441699	0.98031
ARFGAP1	2533.91	0.0535291	0.201872	0.265163	0.790884	0.99746
ARFGAP2	2742.96	0.0720196	0.188263	0.382548	0.702055	0.99746
ARFGAP3	1534.91	-0.210915	0.192563	-1.09531	0.273383	0.936302
ARFGEF1	9711.45	0.254004	0.175285	1.44909	0.147313	0.809596
ARFGEF1-DT	43.1236	0.520597	0.544281	0.956484	0.338828	0.961758
ARFGEF2	4426.01	0.012616	0.17224	0.0732468	0.94161	0.99806
ARFGEF3	4879.4	-0.538155	0.17485	-3.07781	0.00208526	0.0783521
ARFIP1	1364.32	-0.00426615	0.181143	-0.0235512	0.981211	0.99904
ARFIP2	1611.79	-0.148469	0.213959	-0.693912	0.487737	0.98912
ARFRP1	617.585	-0.143783	0.223105	-0.644465	0.519274	0.990694
ARG1	0.330268	0.551825	4.97464	0.110928	0.911674	NA
ARG2	521.653	0.134078	0.237597	0.564307	0.572545	0.99746
ARGFX	1.45647	-2.43441	2.77888	-0.876042	0.381007	NA
ARGLU1	3928.22	-0.0380593	0.203674	-0.186864	0.851767	0.99806
ARHGAP1	3801.44	0.0705598	0.187968	0.375381	0.707377	0.99746
ARHGAP10	1160.22	0.329597	0.214871	1.53393	0.125047	0.768694
ARHGAP11A	53.0385	-0.898288	0.498858	-1.80069	0.0717523	0.635855
ARHGAP11A-DT	59.3776	0.860108	0.510567	1.68461	0.0920632	0.693601
ARHGAP11A-SCG5	1.56465	-1.14236	2.70735	-0.421948	0.673063	NA
ARHGAP11B	18.5803	0.105403	0.836715	0.125972	0.899754	0.99806
ARHGAP11B-DT	88.4204	0.446357	0.407882	1.09433	0.27381	0.936302
ARHGAP12	2815.07	0.0495189	0.171539	0.288675	0.77283	0.99746
ARHGAP15	9.41304	-2.29439	1.41741	-1.61872	0.105507	NA
ARHGAP15-AS1	1.48776	-0.293408	3.24814	-0.0903311	0.928024	NA
ARHGAP17	3422.16	-0.0660923	0.175779	-0.375998	0.706919	0.99746
ARHGAP18	423.936	-0.111946	0.260422	-0.429865	0.667294	0.99746
ARHGAP19	323.759	-0.725654	0.281301	-2.57963	0.00989052	0.226426
ARHGAP19-SLIT1	6.80154	0.140347	1.38987	0.100979	0.919567	NA
ARHGAP20	619.198	-0.154561	0.252602	-0.611874	0.540621	0.994549
ARHGAP21	13001.5	-0.206926	0.216873	-0.954133	0.340016	0.961758
ARHGAP22	34.1199	0.206053	0.634399	0.3248	0.745333	0.99746
ARHGAP22-IT1	2.08107	-0.981476	2.65214	-0.37007	0.71133	NA
ARHGAP23	4800.99	-0.250383	0.196585	-1.27366	0.202783	0.876234
ARHGAP23P1	0.39227	0.515484	4.83095	0.106704	0.915023	NA
ARHGAP24	978.475	-0.0153125	0.236999	-0.0646099	0.948485	0.998271
ARHGAP25	7.38523	0.173593	1.28055	0.135561	0.892168	NA
ARHGAP26	2055.63	0.149228	0.184645	0.808189	0.418982	0.975988
ARHGAP26-IT1	12.7769	-0.762347	0.939285	-0.811624	0.417007	NA
ARHGAP27	512.912	-0.25118	0.260566	-0.963979	0.335056	0.961632
ARHGAP27P1-BPTFP1-KPNA2P3	101.282	0.236501	0.412348	0.573548	0.566274	0.99746
ARHGAP27P2	4.77299	-2.90533	2.08081	-1.39625	0.162638	NA
ARHGAP28	465.541	0.804483	0.261088	3.08127	0.00206117	0.0779773
ARHGAP28-AS1	5.98664	-0.849504	1.47412	-0.576279	0.564426	NA
ARHGAP29	4946.44	0.118318	0.22018	0.537368	0.591013	0.99746
ARHGAP29-AS1	0.245707	1.73339	4.89223	0.354316	0.723102	NA
ARHGAP30	3.64496	-0.326161	1.81162	-0.180038	0.857123	NA
ARHGAP31	585.403	-0.495334	0.28743	-1.72332	0.0848304	0.677761
ARHGAP31-AS1	9.92375	0.833791	1.42194	0.586374	0.557624	NA
ARHGAP32	15149.9	0.391861	0.179618	2.18163	0.0291367	0.421132
ARHGAP33	1637.93	0.0877193	0.179071	0.489857	0.624235	0.99746
ARHGAP35	7285.48	-0.0104171	0.16874	-0.0617347	0.950774	0.998271
ARHGAP36	7.08077	3.59511	1.54355	2.32911	0.019853	NA
ARHGAP39	1065.2	0.0124163	0.212203	0.0585116	0.953341	0.998271
ARHGAP4	178.847	-0.139849	0.308626	-0.453134	0.650452	0.99746
ARHGAP40	2.57124	-0.0370267	2.13754	-0.0173221	0.98618	NA
ARHGAP42	6261.93	0.390667	0.175889	2.2211	0.0263444	0.397389
ARHGAP42-AS1	20.8325	0.501633	0.75457	0.664794	0.506182	0.990644
ARHGAP42P1	0.162594	0	4.99742	0	1	NA
ARHGAP44	917.818	0.0975709	0.237712	0.410459	0.68147	0.99746
ARHGAP44-AS1	0.313204	0	4.99742	0	1	NA
ARHGAP45	710.649	0.609325	0.280873	2.16939	0.0300528	0.42752
ARHGAP5	17584.2	0.0568492	0.181553	0.313127	0.754184	0.99746
ARHGAP5-AS1	117.125	-0.297962	0.375959	-0.792538	0.428047	0.977471
ARHGAP6	253.608	-2.66897	0.341588	-7.81342	5.56551e-15	4.12265e-12
ARHGAP8	30.2918	-0.844342	0.851007	-0.992169	0.321115	0.956522
ARHGAP9	27.7265	-1.17073	0.665275	-1.75977	0.0784464	0.660331
ARHGDIA	2485.66	-0.412466	0.203233	-2.02952	0.0424049	0.508687
ARHGDIB	37.8556	-0.065467	0.631788	-0.103622	0.917469	0.99806
ARHGDIG	166.675	0.0649019	0.355639	0.182494	0.855195	0.99806
ARHGEF1	1276.02	-0.0553235	0.202374	-0.273372	0.784567	0.99746
ARHGEF10	204.899	0.266805	0.328915	0.811166	0.417271	0.975606
ARHGEF10L	2364.46	-0.206617	0.185483	-1.11394	0.265306	0.927883
ARHGEF11	5832.42	0.134839	0.15934	0.846236	0.397421	0.971962
ARHGEF12	15995.2	-0.0253986	0.169694	-0.149673	0.881022	0.99806
ARHGEF15	1.78832	-0.889973	2.3135	-0.384687	0.70047	NA
ARHGEF16	229.707	0.341062	0.289138	1.17958	0.238166	0.911233
ARHGEF17	3819.11	-0.187314	0.199292	-0.939896	0.347271	0.962134
ARHGEF17-AS1	26.9495	-1.78709	0.81093	-2.20376	0.0275414	0.406864
ARHGEF18	1296.3	-0.226977	0.215643	-1.05256	0.292543	0.944209
ARHGEF18-AS1	9.66992	-0.0722461	1.1051	-0.0653751	0.947875	NA
ARHGEF19	135.939	-0.338572	0.387717	-0.873244	0.38253	0.96884
ARHGEF19-AS1	0.308901	0.551828	4.97464	0.110928	0.911673	NA
ARHGEF2	1805.08	-0.194404	0.216124	-0.899502	0.368385	0.968315
ARHGEF2-AS1	0.666474	-1.99382	4.59562	-0.433852	0.664396	NA
ARHGEF2-AS2	4.78705	-1.415	1.67727	-0.84363	0.398876	NA
ARHGEF25	321.355	0.274985	0.276073	0.996058	0.319222	0.955744
ARHGEF26	2255.4	-0.174989	0.245632	-0.712402	0.476216	0.987561
ARHGEF26-AS1	279.643	-0.450915	0.298662	-1.50978	0.131099	0.783157
ARHGEF28	2026.43	0.261972	0.200283	1.30801	0.190871	0.8628
ARHGEF3	921.529	-0.135234	0.311134	-0.43465	0.663817	0.99746
ARHGEF33	183.054	0.805955	0.32791	2.45785	0.0139771	0.280794
ARHGEF34P	98.9075	1.28649	0.476042	2.70247	0.00688269	0.179565
ARHGEF35	0.280927	1.25811	4.93309	0.255035	0.798696	NA
ARHGEF35-AS1	39.5406	1.18476	0.688377	1.7211	0.085233	0.6796
ARHGEF37	368.247	0.0425746	0.250625	0.169873	0.86511	0.99806
ARHGEF38	2.20778	2.20447	2.60574	0.846008	0.397549	NA
ARHGEF39	47.2391	-0.0133747	0.52622	-0.0254165	0.979723	0.99904
ARHGEF4	2230.45	0.142957	0.217141	0.658358	0.510308	0.990694
ARHGEF4-AS1	26.7107	0.0149466	0.734691	0.020344	0.983769	0.99904
ARHGEF40	6482.64	-0.306001	0.17706	-1.72824	0.083946	0.675902
ARHGEF5	103.805	1.45666	0.480565	3.03113	0.00243638	0.0874271
ARHGEF6	674.057	-1.4877	0.257341	-5.78104	7.424e-09	1.67371e-06
ARHGEF7	5167.02	-0.0415347	0.168355	-0.246708	0.805134	0.99806
ARHGEF7-AS1	0.960795	2.17342	3.66654	0.592773	0.553333	NA
ARHGEF7-AS2	11.1851	0.990064	1.06619	0.928599	0.353097	NA
ARHGEF7-IT1	30.5179	0.452777	0.663172	0.682745	0.494768	0.990644
ARHGEF9	3664.33	0.253916	0.177698	1.42892	0.153026	0.818413
ARHGEF9-IT1	20.0948	0.224436	0.868412	0.258444	0.796064	0.99806
ARID1A	22053.1	0.0306153	0.163776	0.186934	0.851712	0.99806
ARID1B	10837.5	0.127631	0.166749	0.765409	0.444028	0.980718
ARID2	8044.2	0.23979	0.179225	1.33793	0.18092	0.852014
ARID3A	373.721	0.131788	0.241181	0.546426	0.584773	0.99746
ARID3B	5535.56	0.323098	0.199623	1.61855	0.105545	0.729967
ARID3BP1	78.3343	0.488688	0.477757	1.02288	0.306365	0.9486
ARID3C	26.0553	0.892579	0.74751	1.19407	0.232451	0.906082
ARID4A	4080.14	-0.0737735	0.183853	-0.401263	0.688226	0.99746
ARID4B	5608.85	-0.0241826	0.167522	-0.144355	0.88522	0.99806
ARID5A	1457.71	-0.46841	0.249168	-1.8799	0.060122	0.592473
ARID5B	6461.48	-0.405319	0.247211	-1.63957	0.101095	0.714704
ARIH1	12688.7	-0.045244	0.170663	-0.265107	0.790927	0.99746
ARIH2	3010.89	0.0902861	0.173797	0.519492	0.603418	0.99746
ARIH2OS	35.2207	-0.544056	0.622835	-0.873514	0.382383	0.96884
ARL1	2633.7	0.0474203	0.190715	0.248645	0.803636	0.99806
ARL10	1368.03	0.305938	0.224636	1.36193	0.173221	0.841047
ARL13A	0.56667	2.107	4.86806	0.432821	0.665145	NA
ARL13B	1490.04	0.198691	0.189018	1.05117	0.293179	0.944375
ARL14	2.30965	4.13553	2.99417	1.38119	0.167219	NA
ARL14EP	1844.36	0.0471433	0.200848	0.234721	0.814426	0.99806
ARL14EP-DT	18.4977	-0.836348	0.823787	-1.01525	0.309987	0.951411
ARL14EPL	2.77847	-1.41528	1.91982	-0.737198	0.461002	NA
ARL14EPP1	0.484526	0.410181	4.78557	0.0857121	0.931695	NA
ARL15	878.886	0.140822	0.221457	0.635888	0.52485	0.992137
ARL16	750.686	-0.0489637	0.218225	-0.224372	0.822468	0.99806
ARL17A	1198.01	0.592244	0.245425	2.41314	0.0158158	0.300308
ARL17B	247.43	-0.063268	0.279841	-0.226086	0.821135	0.99806
ARL2	202.913	-0.315341	0.318291	-0.990732	0.321817	0.956539
ARL2BP	1812.29	0.233394	0.219466	1.06346	0.287572	0.941223
ARL2BPP8	0.90131	-3.87193	3.77925	-1.02452	0.305588	NA
ARL3	1860.94	0.216212	0.176479	1.22514	0.220522	0.897763
ARL4A	511.361	-0.293442	0.791007	-0.370972	0.710658	0.99746
ARL4AP2	4.82887	1.27565	1.72409	0.7399	0.459361	NA
ARL4AP4	11.105	0.855921	1.05101	0.814378	0.415428	NA
ARL4AP5	46.4703	-0.379994	0.611582	-0.62133	0.534382	0.993322
ARL4C	1231.01	-0.575788	0.266547	-2.16018	0.030759	0.433995
ARL4D	650.676	-0.276326	0.260933	-1.05899	0.289603	0.941984
ARL5A	1205.76	0.046921	0.203629	0.230424	0.817762	0.99806
ARL5AP3	0.971048	-0.0703536	3.21501	-0.0218828	0.982541	NA
ARL5AP5	6.44684	-0.0176945	1.41848	-0.0124742	0.990047	NA
ARL5B	5744.31	-0.342228	0.167603	-2.0419	0.0411613	0.49984
ARL5C	21.5424	0.134343	0.800947	0.16773	0.866795	0.99806
ARL6	2919.76	0.416331	0.222677	1.86967	0.0615299	0.596351
ARL6IP1	2922.83	0.148012	0.179635	0.823958	0.409964	0.974967
ARL6IP4	11.4054	0.26439	0.978728	0.270137	0.787055	NA
ARL6IP5	2852.81	0.224049	0.173726	1.28967	0.197167	0.871761
ARL6IP6	1301.14	0.240724	0.226927	1.0608	0.288782	0.941984
ARL8A	2524.09	-0.813368	0.178718	-4.55113	5.33578e-06	0.000539851
ARL8B	2403.96	-0.168919	0.187823	-0.899348	0.368467	0.968315
ARL9	38.3232	0.285465	0.576744	0.494959	0.620629	0.99746
ARLNC1	8.22362	-0.323718	1.26368	-0.256171	0.797819	NA
ARMC1	1841.88	0.135504	0.190992	0.709478	0.478028	0.988196
ARMC10	1635.96	-0.0524999	0.181679	-0.288971	0.772603	0.99746
ARMC10P1	26.7465	-0.050602	0.684389	-0.0739375	0.94106	0.99806
ARMC12	6.31526	-0.116858	1.29072	-0.090537	0.92786	NA
ARMC2	468.342	0.195054	0.253366	0.769851	0.441388	0.980175
ARMC3	22.7653	-0.498425	0.900898	-0.553253	0.58009	0.99746
ARMC5	736.679	-0.341783	0.250062	-1.36679	0.17169	0.840476
ARMC6	621.944	0.0586368	0.221672	0.26452	0.791379	0.99746
ARMC7	531.5	0.0401809	0.294249	0.136554	0.891383	0.99806
ARMC8	3530.43	0.055014	0.16737	0.328696	0.742385	0.99746
ARMC9	7253.14	0.544351	0.223868	2.43157	0.0150337	0.291415
ARMCX1	1012.36	-0.311387	0.221222	-1.40758	0.159255	0.826964
ARMCX2	1385.26	0.0610306	0.198764	0.30705	0.758805	0.99746
ARMCX3	1600.41	-0.0766914	0.176291	-0.435028	0.663542	0.99746
ARMCX3-AS1	6.34364	-0.0986885	1.43218	-0.0689079	0.945063	NA
ARMCX4	1633.67	-0.0611407	0.207814	-0.294209	0.768599	0.99746
ARMCX5	819.598	-0.147463	0.213138	-0.691865	0.489022	0.989584
ARMCX5-GPRASP2	280.9	0.310126	0.292014	1.06203	0.288224	0.941655
ARMCX6	345.48	-0.43092	0.29122	-1.47971	0.138951	0.794373
ARMCX7P	2.85007	-0.763124	2.2587	-0.33786	0.735469	NA
ARMH1	152.56	0.365612	0.330939	1.10477	0.269259	0.932237
ARMH2	0.552894	-3.15753	4.90758	-0.643398	0.519966	NA
ARMH3	3230.21	0.548527	0.184009	2.98098	0.00287328	0.0965877
ARMH4	524.774	-0.151898	0.244111	-0.622252	0.533776	0.993297
ARMS2	2.3651	0.447017	2.37059	0.188568	0.850431	NA
ARMT1	871.842	0.19575	0.254584	0.768902	0.441952	0.98031
ARNILA	180.882	0.494533	0.337393	1.46575	0.142717	0.802628
ARNT	4387.6	0.252185	0.179094	1.40811	0.159098	0.826964
ARNT2	2451.32	-0.221644	0.216151	-1.02541	0.305168	0.948217
ARNT2-DT	406.198	0.101068	0.280386	0.36046	0.718503	0.99746
ARPC1A	99.0393	-0.0105222	0.385469	-0.0272972	0.978223	0.99904
ARPC1B	27.9297	-0.542737	0.685458	-0.791788	0.428484	0.977471
ARPC1BP1	0.168636	1.25806	4.93309	0.255025	0.798704	NA
ARPC2	2248.66	-0.151813	0.183465	-0.827474	0.407969	0.974967
ARPC3	386.407	0.0102295	0.233136	0.0438777	0.965002	0.998742
ARPC3P1	0.230701	1.0273	4.95021	0.207527	0.835599	NA
ARPC3P2	5.77679	-1.57636	1.41771	-1.11191	0.266178	NA
ARPC4	889.986	-0.188788	0.282029	-0.66939	0.503247	0.990644
ARPC5	1339.87	-0.243641	0.198946	-1.22466	0.220704	0.897924
ARPC5L	581.037	-0.122113	0.221785	-0.550593	0.581913	0.99746
ARPIN	845.252	0.00129154	0.220282	0.00586313	0.995322	0.99946
ARPP19	5710.52	-0.122957	0.1632	-0.75341	0.451203	0.983749
ARPP21	342.358	-0.909672	0.356925	-2.54864	0.0108144	0.237771
ARR3	898.562	1.29044	0.663928	1.94364	0.0519392	0.560552
ARRB1	1160.84	0.331662	0.227566	1.45743	0.144997	0.804756
ARRB2	676.224	0.0252203	0.20718	0.121732	0.903112	0.99806
ARRDC1	528.863	0.377288	0.235596	1.60142	0.109284	0.738991
ARRDC1-AS1	670.568	-0.310138	0.216271	-1.43403	0.151565	0.816155
ARRDC2	50.7861	-0.280869	0.633195	-0.443575	0.65735	0.99746
ARRDC3	9384.55	-0.0517876	0.251965	-0.205535	0.837154	0.99806
ARRDC3-AS1	54.245	0.0619966	0.507235	0.122225	0.902721	0.99806
ARRDC4	1661.21	-0.359855	0.259193	-1.38837	0.165025	0.833028
ARRDC5	0.230701	1.0273	4.95021	0.207527	0.835599	NA
ARSA	533.6	-0.0499218	0.23069	-0.216402	0.828674	0.99806
ARSB	943.332	0.0799991	0.201474	0.397069	0.691316	0.99746
ARSD	381.66	-0.0441903	0.274427	-0.161027	0.872072	0.99806
ARSD-AS1	18.141	1.04513	0.979436	1.06707	0.285939	0.940519
ARSF	5.83425	1.47321	1.78709	0.824363	0.409733	NA
ARSG	585.581	0.483055	0.233358	2.07001	0.0384512	0.483343
ARSH	3.98077	-0.641643	1.57981	-0.406151	0.684632	NA
ARSI	33.0604	-0.1659	0.678099	-0.244655	0.806724	0.99806
ARSJ	1261.41	0.0248764	0.254906	0.0975906	0.922257	0.99806
ARSK	492.973	0.145688	0.21683	0.671901	0.501647	0.990644
ARSL	1.95602	1.61932	2.74773	0.589329	0.55564	NA
ART3	20.8411	-0.502268	0.734696	-0.683641	0.494202	0.990644
ART4	1.11205	-3.21122	3.48862	-0.920484	0.35732	NA
ART5	3.46142	-0.800818	1.82866	-0.437926	0.66144	NA
ARTN	67.1435	-0.489194	0.487761	-1.00294	0.315891	0.95467
ARV1	496.271	-0.271773	0.236553	-1.14889	0.250603	0.920118
ARVCF	1133.24	-0.210559	0.206865	-1.01786	0.308747	0.951259
ARX	29.8294	-4.24641	2.03682	-2.08483	0.037085	0.472631
AS3MT	4.94988	-0.146403	1.47934	-0.0989647	0.921166	NA
ASAH1	4193.97	-0.264711	0.189589	-1.39624	0.162643	0.830061
ASAH1-AS1	47.9053	0.438343	0.544397	0.805191	0.42071	0.975988
ASAH2	416.248	-0.0752074	0.289058	-0.260181	0.794724	0.99806
ASAH2B	804.081	0.00432265	0.230794	0.0187295	0.985057	0.99904
ASAP1	3695.34	-0.364758	0.21448	-1.70066	0.0890063	0.685713
ASAP1-IT2	52.4712	-1.05911	0.531422	-1.99297	0.0462649	0.530741
ASAP2	2634.13	0.0775758	0.19446	0.398928	0.689946	0.99746
ASAP3	1030.98	-0.258791	0.20551	-1.25926	0.207936	0.884858
ASB1	1236.71	-0.0752456	0.218182	-0.344875	0.730188	0.99746
ASB10	4.62597	0.00736059	1.68029	0.00438054	0.996505	NA
ASB11	0.800838	-1.35038	3.84202	-0.351477	0.725231	NA
ASB12	38.8118	-0.44333	0.586814	-0.755485	0.449958	0.983205
ASB13	2863.37	0.38312	0.212601	1.80206	0.0715358	0.6357
ASB14	6.15256	0.412803	1.38229	0.298637	0.765217	NA
ASB15	24.6896	0.26455	0.843986	0.313453	0.753937	0.99746
ASB15-AS1	4.38791	1.47991	2.01094	0.73593	0.461773	NA
ASB16	27.1629	-0.0826158	0.672608	-0.122829	0.902243	0.99806
ASB16-AS1	460.564	0.156515	0.250848	0.623943	0.532665	0.993246
ASB18	0.603705	2.739	4.6429	0.589933	0.555236	NA
ASB2	11.7555	-0.391063	1.00034	-0.390932	0.695847	NA
ASB3	1479.79	0.0189387	0.187538	0.100986	0.919562	0.99806
ASB4	0.322957	0.515468	4.83095	0.106701	0.915026	NA
ASB5	2.30993	3.01117	2.2559	1.3348	0.181943	NA
ASB6	1966.53	-0.169595	0.20808	-0.815048	0.415045	0.975606
ASB7	1161.71	0.107954	0.204359	0.528258	0.59732	0.99746
ASB8	1896.36	0.210038	0.194905	1.07765	0.281192	0.939976
ASB9	1.96917	0.983689	2.31996	0.42401	0.671558	NA
ASCC1	927.845	0.0244355	0.229175	0.106624	0.915087	0.99806
ASCC2	1947.43	0.0586815	0.173291	0.33863	0.734888	0.99746
ASCC3	3594.79	-0.00219679	0.184733	-0.0118917	0.990512	0.999426
ASCL1	341.727	-0.860109	0.802304	-1.07205	0.283698	0.940428
ASCL2	0.473655	-3.15754	4.90758	-0.6434	0.519965	NA
ASCL4	0.522956	1.73343	4.89222	0.354323	0.723097	NA
ASCL5	2.36152	-1.65185	2.13574	-0.77343	0.439268	NA
ASDURF	0.389428	-1.21076	4.89758	-0.247216	0.804741	NA
ASF1A	819.816	0.0703773	0.230045	0.305929	0.759659	0.99746
ASF1B	35.7183	-0.654392	0.625543	-1.04612	0.295506	0.945329
ASGR1	414.107	-0.299274	0.689516	-0.434035	0.664263	0.99746
ASGR2	0.588879	0.958366	3.96081	0.241962	0.808809	NA
ASH1L	18122.4	0.150339	0.164743	0.912567	0.36147	0.965499
ASH1L-AS1	55.8054	0.662485	0.489663	1.35294	0.176074	0.844578
ASH1L-IT1	41.148	-0.14253	0.609878	-0.233703	0.815216	0.99806
ASH2L	1061.48	-0.0253719	0.204495	-0.124071	0.901259	0.99806
ASH2LP1	12.5705	0.771263	0.971973	0.793502	0.427485	NA
ASH2LP3	20.149	0.000310241	0.861049	0.000360306	0.999713	0.999905
ASIC1	540.699	0.368086	0.273347	1.34659	0.178113	0.847532
ASIC2	456.983	-0.327897	0.299055	-1.09645	0.272883	0.936302
ASIC3	517.12	0.040656	0.243175	0.167188	0.867222	0.99806
ASIC4	641.834	0.426189	0.237124	1.79733	0.0722837	0.637061
ASIC4-AS1	9.96198	0.773886	1.17473	0.65878	0.510037	NA
ASIP	1.25231	-0.112909	3.10693	-0.036341	0.97101	NA
ASL	161.129	0.366643	0.31964	1.14705	0.251362	0.920574
ASLP1	38.9933	0.230848	0.580497	0.397673	0.690871	0.99746
ASMT	8.79141	-0.595991	1.21605	-0.490103	0.624061	NA
ASMTL	651.754	-0.202118	0.218635	-0.924451	0.355252	0.964161
ASMTL-AS1	95.0228	-0.0483488	0.493534	-0.0979645	0.92196	0.99806
ASNS	75.8342	0.0329477	0.4539	0.072588	0.942134	0.99806
ASNSD1	878.369	0.0934276	0.197193	0.473788	0.635651	0.99746
ASNSP3	8.84787	1.07245	1.27435	0.841568	0.40003	NA
ASNSP6	22.8919	0.764674	0.774725	0.987027	0.323629	0.956727
ASPA	12.5652	-0.603565	1.11213	-0.54271	0.587329	NA
ASPDH	63.9187	-0.26573	0.492219	-0.539861	0.589293	0.99746
ASPG	22.3611	-0.450911	0.757987	-0.594879	0.551924	0.99746
ASPH	10865.8	0.0612837	0.198775	0.308307	0.757848	0.99746
ASPHD1	87.5058	-0.248582	0.464918	-0.53468	0.592871	0.99746
ASPHD2	263.706	0.575173	0.269044	2.13784	0.0325296	0.443127
ASPM	176.211	-0.621427	0.347119	-1.79024	0.0734151	0.639237
ASPN	0.766513	0.318375	3.94869	0.0806279	0.935738	NA
ASPSCR1	725.77	-0.0494694	0.226077	-0.218816	0.826793	0.99806
ASRGL1	455.79	0.345103	0.240845	1.43289	0.151891	0.817427
ASS1	700.998	0.17115	0.630516	0.271445	0.786049	0.99746
ASS1P1	0.582156	-3.34934	4.90452	-0.68291	0.494664	NA
ASS1P10	0.723244	2.77687	4.36155	0.636671	0.524339	NA
ASS1P2	51.865	-0.378289	0.595175	-0.635593	0.525042	0.992137
ASS1P5	0.912424	-1.80826	3.61186	-0.500646	0.61662	NA
ASTE1	490.115	0.642934	0.260863	2.46465	0.0137149	0.277794
ASTL	12.8678	-1.51776	1.2406	-1.2234	0.221177	NA
ASTN1	2237.57	-0.101078	0.183371	-0.551224	0.58148	0.99746
ASTN2	581.342	0.242424	0.235974	1.02733	0.304263	0.94796
ASXL1	6163.77	0.0492732	0.176104	0.279796	0.779634	0.99746
ASXL2	6559.41	0.0711632	0.160822	0.442496	0.658131	0.99746
ASXL3	693.761	0.81368	0.260952	3.11813	0.00182003	0.0706916
ATAD1	4092.08	0.000827989	0.16459	0.00503062	0.995986	0.999646
ATAD2	666.46	-0.43407	0.2167	-2.00309	0.045168	0.524828
ATAD2B	5697.7	0.150475	0.169426	0.888146	0.374462	0.96884
ATAD3A	493.715	-0.150297	0.240261	-0.625556	0.531606	0.993159
ATAD3B	721.438	-0.208668	0.226404	-0.92166	0.356706	0.964161
ATAD3C	128.923	-0.657809	0.378487	-1.738	0.0822113	0.670789
ATAD5	984.457	0.24129	0.193414	1.24753	0.212204	0.888078
ATAT1	1751.79	0.0514563	0.173985	0.295752	0.76742	0.99746
ATCAY	4246.3	0.0866032	0.201863	0.42902	0.667908	0.99746
ATE1	4801.96	0.269419	0.167851	1.60511	0.108469	0.736417
ATE1OSP	89.0342	-0.065435	0.406108	-0.161127	0.871993	0.99806
ATF1	718.378	-0.0830641	0.204282	-0.406615	0.684291	0.99746
ATF1P1	0.181604	0	4.99742	0	1	NA
ATF2	3438.22	0.054838	0.170894	0.320889	0.748295	0.99746
ATF3	2775.39	-1.25736	0.251557	-4.99833	5.78298e-07	7.58336e-05
ATF4	14394.5	0.0670369	0.19401	0.345534	0.729693	0.99746
ATF4P1	0.649534	0	4.72893	0	1	NA
ATF4P2	0.674233	-1.55129	4.8564	-0.319432	0.749399	NA
ATF4P3	53.5527	-0.460116	0.571863	-0.804592	0.421055	0.975988
ATF4P4	1.05899	-2.2375	3.21709	-0.695504	0.486739	NA
ATF5	624.862	-0.325839	0.296096	-1.10045	0.271135	0.934105
ATF6	4662.35	0.024787	0.160032	0.154888	0.87691	0.99806
ATF6-DT	12.3329	1.33183	1.06357	1.25223	0.210486	NA
ATF6B	2460.91	0.0164538	0.179491	0.091669	0.926961	0.99806
ATF7	2224.21	-0.123031	0.190027	-0.647439	0.517348	0.990694
ATF7IP	15464.5	0.235651	0.191419	1.23107	0.218295	0.894679
ATF7IP2	1044.38	0.135219	0.206149	0.655931	0.511868	0.990694
ATG10	141.703	0.364621	0.341373	1.0681	0.285474	0.940428
ATG10-IT1	2.60354	3.55341	2.45952	1.44476	0.148526	NA
ATG101	795.292	-0.198665	0.305027	-0.651305	0.51485	0.990694
ATG12	2031.92	-0.155009	0.18125	-0.855226	0.392426	0.971576
ATG12P1	2.85231	0.68251	2.05509	0.332107	0.739809	NA
ATG13	4087.44	0.27699	0.180469	1.53484	0.124824	0.768694
ATG14	1200.37	0.0456974	0.184254	0.248013	0.804124	0.99806
ATG16L1	1715.01	-0.0220416	0.187269	-0.1177	0.906305	0.99806
ATG16L2	550.431	-0.096365	0.222385	-0.433325	0.664779	0.99746
ATG2A	2468.99	-0.039406	0.205413	-0.191838	0.847869	0.99806
ATG2B	6636.95	0.0543813	0.176031	0.308931	0.757374	0.99746
ATG3	1447.65	0.111651	0.188313	0.592905	0.553245	0.99746
ATG4A	823.809	-0.0780759	0.206963	-0.377245	0.705992	0.99746
ATG4B	2187.87	0.0588596	0.201131	0.292643	0.769795	0.99746
ATG4C	256.698	-0.0493015	0.277738	-0.177511	0.859107	0.99806
ATG4D	1041.96	-0.250632	0.224963	-1.1141	0.265235	0.927883
ATG5	1146.28	0.0859443	0.202512	0.424392	0.67128	0.99746
ATG7	1258.98	0.211248	0.189487	1.11484	0.26492	0.927883
ATG9A	1758.7	0.0942469	0.213077	0.442313	0.658263	0.99746
ATG9B	106.818	-0.390135	0.366188	-1.0654	0.286697	0.941136
ATIC	1352.8	0.267976	0.21579	1.24184	0.214297	0.890695
ATL1	1123.81	0.190996	0.199499	0.957377	0.338377	0.961758
ATL2	1400.29	-0.0829098	0.193825	-0.427755	0.668829	0.99746
ATL3	626.703	-0.0913462	0.238496	-0.38301	0.701712	0.99746
ATM	6743.1	0.222759	0.175744	1.26752	0.20497	0.87904
ATMIN	3499.37	-0.120072	0.191064	-0.628438	0.529717	0.992939
ATN1	14489.8	0.0026217	0.157411	0.0166552	0.986712	0.99913
ATOH1	0.158548	-1.9887	4.93746	-0.402779	0.687111	NA
ATOH7	8.3918	0.320736	1.3763	0.233042	0.815729	NA
ATOH8	1249.93	-0.452325	0.208152	-2.17305	0.0297769	0.426482
ATOSA	4480.06	0.314793	0.175535	1.79333	0.0729202	0.637891
ATOSB	787.512	-0.183047	0.234519	-0.780518	0.435086	0.978398
ATOSBP1	1.59787	-3.48122	2.91364	-1.1948	0.232165	NA
ATOX1	312.362	-0.239245	0.261792	-0.913875	0.360782	0.965072
ATP10A	32.4533	-1.43065	0.74681	-1.91569	0.0554051	0.579235
ATP10B	14.134	0.652879	1.1151	0.585489	0.558219	NA
ATP10D	1431.43	-0.0295851	0.183333	-0.161374	0.871799	0.99806
ATP11A	3289.29	0.301918	0.1899	1.58988	0.111863	0.743446
ATP11A-AS1	0.162594	0	4.99742	0	1	NA
ATP11AUN	0.806945	3.44835	4.81791	0.715736	0.474154	NA
ATP11B	4025.18	0.134707	0.172418	0.781281	0.434637	0.978339
ATP11B-DT	1.88574	2.30028	2.78719	0.825304	0.409199	NA
ATP11C	912.4	-0.994867	0.214877	-4.62993	3.65797e-06	0.000399315
ATP12A	2.47694	0.299043	2.2422	0.133371	0.8939	NA
ATP13A1	3831.22	0.0459616	0.197257	0.233003	0.815759	0.99806
ATP13A2	1689.24	0.183658	0.210199	0.873734	0.382263	0.96884
ATP13A3	6010.86	-0.0529441	0.176048	-0.300736	0.763616	0.99746
ATP13A3-DT	64.4927	0.157298	0.486909	0.323055	0.746654	0.99746
ATP13A4	176.458	-0.035359	0.299073	-0.118228	0.905887	0.99806
ATP13A5	4.69936	-0.516314	1.53279	-0.336846	0.736233	NA
ATP13A5-AS1	22.035	0.517312	0.90818	0.569614	0.56894	0.99746
ATP1A1	12344.5	-0.0552039	0.163325	-0.337999	0.735364	0.99746
ATP1A1-AS1	454.133	0.154272	0.280154	0.550669	0.58186	0.99746
ATP1A2	2831.6	0.145553	0.79848	0.182288	0.855357	0.99806
ATP1A3	865.435	0.389575	0.256186	1.52067	0.128343	0.77532
ATP1A4	36.1267	-0.395389	0.589857	-0.670314	0.502658	0.990644
ATP1B1	1829.39	-0.085128	0.193451	-0.440049	0.659901	0.99746
ATP1B1P1	138.946	0.223424	0.427753	0.52232	0.601448	0.99746
ATP1B2	16754.9	0.160177	0.16456	0.973365	0.330372	0.960203
ATP1B3	816.34	0.0273518	0.229812	0.119018	0.905261	0.99806
ATP1B3-AS1	4.80815	-0.292354	1.47448	-0.198276	0.842829	NA
ATP1B3P1	0.245707	1.73339	4.89223	0.354316	0.723102	NA
ATP1B4	0.75873	-1.6359	4.24928	-0.384984	0.70025	NA
ATP23	168.75	-0.0746315	0.333499	-0.223783	0.822926	0.99806
ATP2A1	362.242	-0.189663	0.32708	-0.579869	0.562003	0.99746
ATP2A1-AS1	37.0249	0.596887	0.602498	0.990686	0.321839	0.956539
ATP2A2	10166	0.142866	0.174559	0.818443	0.413104	0.975486
ATP2A3	37.4545	-0.626429	0.683888	-0.915982	0.359676	0.964884
ATP2B1	8680.81	0.339409	0.195154	1.73918	0.0820024	0.670789
ATP2B1-AS1	330.037	0.0571976	0.311098	0.183857	0.854125	0.99806
ATP2B2	1158.8	0.380805	0.274199	1.38879	0.164897	0.83277
ATP2B2-IT1	1.38776	0.503636	2.99965	0.167898	0.866663	NA
ATP2B2-IT2	4.33152	0.00413287	1.72822	0.0023914	0.998092	NA
ATP2B3	316.414	0.254483	0.333061	0.764072	0.444824	0.980937
ATP2B4	10417.1	-0.599269	0.195826	-3.06022	0.00221178	0.0807649
ATP2C1	4331.58	0.114968	0.180383	0.637356	0.523893	0.992137
ATP2C2	107.608	-0.164225	0.376492	-0.436198	0.662693	0.99746
ATP2C2-AS1	413.403	0.0463027	0.298468	0.155134	0.876715	0.99806
ATP4A	6.57741	2.19751	1.56546	1.40375	0.160394	NA
ATP4B	1.90926	0.0996141	2.65994	0.0374498	0.970126	NA
ATP5F1A	3997.14	0.0330471	0.212466	0.155541	0.876395	0.99806
ATP5F1AP1	0.640521	-1.98798	4.71701	-0.421449	0.673427	NA
ATP5F1AP10	0.336875	0	4.99742	0	1	NA
ATP5F1AP3	11.8446	-1.48049	1.00898	-1.46731	0.142292	NA
ATP5F1AP4	0.245707	1.73339	4.89223	0.354316	0.723102	NA
ATP5F1B	4527.7	0.113405	0.198436	0.571494	0.567665	0.99746
ATP5F1C	1110.91	0.0184925	0.200486	0.0922387	0.926508	0.99806
ATP5F1D	582.994	0.130151	0.253389	0.513642	0.607502	0.99746
ATP5F1E	433.883	-0.123194	0.247494	-0.497763	0.618651	0.99746
ATP5IF1	1294.3	-0.0361986	0.183139	-0.197656	0.843314	0.99806
ATP5MC1	367.222	-0.188264	0.284881	-0.660852	0.508708	0.990644
ATP5MC1P2	4.19267	-0.272189	1.58706	-0.171505	0.863827	NA
ATP5MC1P3	1.53237	-0.273062	2.59772	-0.105116	0.916284	NA
ATP5MC2	1060.39	-0.155681	0.246986	-0.630321	0.528484	0.992152
ATP5MC3	605.009	0.206286	0.207238	0.995407	0.319538	0.955973
ATP5ME	178.556	-0.1133	0.360273	-0.314484	0.753153	0.99746
ATP5MF	609.085	0.18519	0.320482	0.577848	0.563367	0.99746
ATP5MF-PTCD1	12.1092	0.351081	0.99851	0.351605	0.725135	NA
ATP5MFP5	0.311999	1.02733	4.95021	0.207533	0.835594	NA
ATP5MG	563.884	0.0712886	0.248923	0.286389	0.77458	0.99746
ATP5MGL	4.4696	-0.014132	1.54788	-0.00912993	0.992715	NA
ATP5MGP1	1.28632	0.227874	2.67873	0.0850679	0.932207	NA
ATP5MGP6	6.7038	1.13113	1.41542	0.799147	0.424205	NA
ATP5MJ	378.079	0.00901325	0.273829	0.0329156	0.973742	0.99904
ATP5MK	111.575	0.0597911	0.355324	0.168272	0.866369	0.99806
ATP5PB	978.306	-0.0622584	0.199911	-0.311431	0.755473	0.99746
ATP5PBP1	15.7466	1.32212	1.05469	1.25357	0.209999	0.885824
ATP5PBP2	0.189542	-1.9887	4.93746	-0.402778	0.687112	NA
ATP5PBP4	0.385382	-1.56763	4.88938	-0.32062	0.748498	NA
ATP5PBP7	0.222942	0.551822	4.97464	0.110927	0.911674	NA
ATP5PD	718.647	0.0319117	0.204398	0.156125	0.875934	0.99806
ATP5PDP2	2.52676	0.345557	2.5584	0.135067	0.892559	NA
ATP5PDP4	0.389249	-0.19058	4.88966	-0.0389762	0.968909	NA
ATP5PF	129.826	-0.0324013	0.337528	-0.0959961	0.923524	0.99806
ATP5PO	133.167	0.265906	0.333709	0.79682	0.425555	0.977471
ATP6AP1	3374.12	0.100119	0.188392	0.53144	0.595114	0.99746
ATP6AP1-DT	19.4368	0.383166	0.924214	0.414586	0.678445	0.99746
ATP6AP1L	401.96	0.300048	0.247554	1.21205	0.225493	0.900124
ATP6AP2	1323.63	-0.285871	0.195572	-1.46172	0.143819	0.803737
ATP6V0A1	8738	0.012725	0.160161	0.079451	0.936674	0.99806
ATP6V0A2	2185.42	0.0679757	0.179822	0.378017	0.705418	0.99746
ATP6V0A4	37.1917	1.43115	0.709331	2.0176	0.0436328	0.515956
ATP6V0B	986.421	-0.0935692	0.225749	-0.414483	0.67852	0.99746
ATP6V0C	10.9705	-0.243854	1.00103	-0.243604	0.807537	NA
ATP6V0CP1	1.86104	-0.791337	2.68004	-0.295271	0.767787	NA
ATP6V0CP2	0.30726	1.25808	4.93309	0.25503	0.7987	NA
ATP6V0CP3	0.230881	-0.666112	4.91439	-0.135543	0.892183	NA
ATP6V0CP4	214.908	0.680189	0.301746	2.25417	0.0241853	0.378016
ATP6V0D1	1490.01	-0.177514	0.209647	-0.84673	0.397146	0.971962
ATP6V0D1-DT	77.0196	0.0198253	0.436968	0.0453701	0.963812	0.998742
ATP6V0D2	262.229	0.860675	0.3349	2.56995	0.0101714	0.22931
ATP6V0E1	882.763	-0.459011	0.248135	-1.84984	0.0643363	0.607926
ATP6V0E1P2	8.02165	2.39662	1.51342	1.58358	0.113289	NA
ATP6V0E1P3	1.09962	1.71174	3.03343	0.564292	0.572555	NA
ATP6V0E2	1809.35	-0.00127053	0.196649	-0.00646091	0.994845	0.999426
ATP6V0E2-AS1	442.625	0.339323	0.255628	1.32741	0.184372	0.854922
ATP6V1A	3794.36	0.0197418	0.168178	0.117387	0.906554	0.99806
ATP6V1B1	29.5983	0.0997625	0.736976	0.135367	0.892322	0.99806
ATP6V1B1-AS1	0.544812	0	4.99742	0	1	NA
ATP6V1B2	6676.07	0.225183	0.188903	1.19205	0.23324	0.907186
ATP6V1C1	2687.65	-0.172027	0.178147	-0.965646	0.334221	0.961632
ATP6V1C2	41.415	0.366506	0.561647	0.652555	0.514043	0.990694
ATP6V1D	1279.22	-0.128486	0.181481	-0.707985	0.478955	0.98858
ATP6V1E1	1766.27	-0.000873376	0.197258	-0.00442758	0.996467	0.999662
ATP6V1E1P1	3.65784	-0.51507	1.64757	-0.312624	0.754567	NA
ATP6V1E1P2	7.04823	-0.665841	1.4615	-0.455586	0.648688	NA
ATP6V1E1P3	0.277907	0.55183	4.97464	0.110929	0.911673	NA
ATP6V1E2	105.397	0.872673	0.393952	2.21517	0.0267482	0.400278
ATP6V1F	1443.04	-0.120768	0.248145	-0.486686	0.626481	0.99746
ATP6V1FNB	379.584	0.0392186	0.266242	0.147304	0.882892	0.99806
ATP6V1G1	780.413	-0.14272	0.197437	-0.722863	0.469764	0.987126
ATP6V1G1P4	23.6553	-0.854797	0.749545	-1.14042	0.254111	0.922837
ATP6V1G2	600.133	0.158163	0.260578	0.606968	0.543872	0.995002
ATP6V1H	971.363	-0.228256	0.212112	-1.07611	0.281877	0.940428
ATP7A	1537.37	-0.00663339	0.185469	-0.0357655	0.971469	0.998945
ATP7B	2058.19	0.409251	0.205095	1.99542	0.0459973	0.529243
ATP7BP1	0.322778	2.10698	4.86806	0.432817	0.665148	NA
ATP8A1	2263.09	0.466062	0.241529	1.92963	0.0536521	0.567176
ATP8A1-DT	1.44734	1.88046	2.87604	0.653835	0.513218	NA
ATP8A2	1440.22	0.670173	0.215145	3.11498	0.00183955	0.0713159
ATP8A2P2	0.319154	-2.53336	4.92072	-0.514835	0.606669	NA
ATP8A2P3	13.8728	0.895067	0.951559	0.940632	0.346894	NA
ATP8B1	117.751	-0.322552	0.495745	-0.650642	0.515278	0.990694
ATP8B1-AS1	79.2163	0.20831	0.439965	0.47347	0.635878	0.99746
ATP8B2	1354.85	0.0657386	0.193937	0.338969	0.734633	0.99746
ATP8B3	176.235	-0.307968	0.446217	-0.690176	0.490084	0.989759
ATP8B4	33.2704	0.194925	0.642857	0.303216	0.761725	0.99746
ATP8B5P	146.247	-0.0777107	0.453336	-0.17142	0.863894	0.99806
ATP9A	4225.23	-0.0434381	0.184645	-0.235252	0.814013	0.99806
ATP9B	2763.78	-0.0208696	0.172972	-0.120653	0.903966	0.99806
ATPAF1	1812.37	0.121324	0.18012	0.673577	0.50058	0.990644
ATPAF2	884.654	0.227001	0.192959	1.17642	0.239426	0.912019
ATPSCKMT	155.984	0.720509	0.419925	1.7158	0.0861978	0.681248
ATR	3698.82	0.302659	0.183703	1.64754	0.0994462	0.710512
ATRAID	761.918	-0.0537431	0.251054	-0.21407	0.830493	0.99806
ATRIP	664.676	0.42893	0.22421	1.91307	0.055739	0.580552
ATRN	4420.47	0.211405	0.167753	1.26022	0.20759	0.883931
ATRNL1	1619.73	-0.339875	0.246105	-1.38102	0.167274	0.835348
ATRX	8213.76	0.179187	0.183019	0.979061	0.32755	0.959677
ATXN1	6497.88	0.0740626	0.184529	0.401359	0.688156	0.99746
ATXN1-AS1	321.547	0.412989	0.285294	1.44759	0.147732	0.809937
ATXN10	2187.83	0.054021	0.176302	0.306412	0.759291	0.99746
ATXN1L	4691.37	-0.0403068	0.17868	-0.225582	0.821527	0.99806
ATXN2	10268.9	0.101585	0.161313	0.62974	0.528865	0.992265
ATXN2-AS	55.6306	-0.612374	0.537012	-1.14033	0.254147	0.922837
ATXN2L	10499.3	-0.0753115	0.17843	-0.422078	0.672968	0.99746
ATXN3	979.987	0.13671	0.217446	0.628708	0.52954	0.992786
ATXN7	8249.1	0.000121724	0.157927	0.000770761	0.999385	0.999871
ATXN7L1	1588.56	-0.161142	0.22443	-0.718006	0.472753	0.987561
ATXN7L2	856.901	0.0915803	0.21385	0.428245	0.668473	0.99746
ATXN7L3	2094.47	-0.211502	0.199521	-1.06005	0.289124	0.941984
ATXN7L3-AS1	5.45274	0.283003	1.47945	0.191289	0.848299	NA
ATXN7L3B	5115.53	-0.0796815	0.1677	-0.475143	0.634685	0.99746
ATXN8OS	4.44947	2.52963	1.81018	1.39744	0.16228	NA
AUH	526.375	0.438403	0.224278	1.95472	0.0506156	0.552729
AUNIP	21.4117	-0.48236	0.743825	-0.648486	0.516671	0.990694
AUP1	2563.68	0.157106	0.200939	0.78186	0.434297	0.978339
AURKA	132.976	-0.0811493	0.354862	-0.228678	0.819119	0.99806
AURKAIP1	268.296	-0.264493	0.324841	-0.814224	0.415517	0.975606
AURKAP1	2.45596	-0.456723	2.27282	-0.20095	0.840738	NA
AURKAP2	0.484167	2.70262	4.84015	0.558376	0.576588	NA
AURKB	16.9818	-1.53295	0.91483	-1.67566	0.0938042	0.696247
AURKBP1	1.81571	1.8232	2.4982	0.729807	0.465508	NA
AURKC	60.3603	-0.0989392	0.465262	-0.212653	0.831598	0.99806
AUTS2	5378.86	-0.0198387	0.201668	-0.0983732	0.921636	0.99806
AVEN	199.151	0.159351	0.307157	0.518794	0.603905	0.99746
AVIL	1732.69	0.217198	0.283313	0.766636	0.443298	0.980718
AVL9	4892.91	0.00662613	0.165859	0.0399503	0.968133	0.998889
AVP	0.300193	-0.666105	4.91439	-0.135542	0.892184	NA
AVPI1	544.5	-0.0379797	0.238616	-0.159167	0.873537	0.99806
AVPR1A	189.057	0.107247	0.330851	0.324156	0.74582	0.99746
AVPR1B	1.34938	1.21696	2.7232	0.446888	0.654956	NA
AWAT1	0.329305	0	4.99742	0	1	NA
AWAT2	0.828913	-2.74527	4.08084	-0.672721	0.501125	NA
AXDND1	30.0588	0.443704	0.660241	0.672034	0.501562	0.990644
AXIN1	1089.38	-0.292385	0.203561	-1.43635	0.150902	0.815286
AXIN2	372.402	-0.616188	0.254872	-2.41764	0.0156217	0.299731
AXL	1358.97	-0.0534984	0.285126	-0.187631	0.851166	0.99806
AZGP1	5.08886	3.06361	1.92868	1.58845	0.112185	NA
AZI2	1525.42	0.0087728	0.198843	0.0441191	0.964809	0.998742
AZIN1	11789.9	-0.275549	0.166116	-1.65878	0.0971609	0.705588
AZIN2	400.778	0.192172	0.26905	0.714262	0.475065	0.987561
AZU1	9.66964	-0.624694	1.15853	-0.539215	0.589738	NA
AZU1P1	1.04294	1.72263	3.69708	0.465942	0.641257	NA
B2M	2747.36	-0.85129	0.281904	-3.01978	0.00252957	0.0896853
B3GALNT1	671.431	0.691534	0.233777	2.95809	0.00309554	0.101429
B3GALNT2	1836.84	0.299904	0.192576	1.55733	0.119393	0.760138
B3GALT1	1023.2	0.121015	0.233861	0.517467	0.60483	0.99746
B3GALT1-AS1	168.65	-0.182339	0.428569	-0.42546	0.670501	0.99746
B3GALT2	223.379	-0.044889	0.437756	-0.102544	0.918325	0.99806
B3GALT4	57.1055	0.525033	0.501999	1.04589	0.295614	0.945329
B3GALT5	771.52	-0.517191	0.210346	-2.45876	0.0139419	0.280794
B3GALT5-AS1	39.3812	-1.38436	0.655554	-2.11174	0.034709	0.456499
B3GALT6	723.111	-0.073579	0.223925	-0.328587	0.742468	0.99746
B3GALT9	418.832	-0.0931487	0.282909	-0.329253	0.741964	0.99746
B3GAT1	2865.87	0.26575	0.223982	1.18648	0.235433	0.908088
B3GAT1-DT	129.019	0.45411	0.442975	1.02514	0.305298	0.948217
B3GAT2	647.724	0.628844	0.228003	2.75806	0.00581463	0.159737
B3GAT3	547.775	-0.232902	0.258903	-0.899574	0.368347	0.968315
B3GAT3P1	0.763517	-1.80227	4.27728	-0.421358	0.673494	NA
B3GLCT	1231.66	-0.0204866	0.199504	-0.102688	0.918211	0.99806
B3GNT2	571.577	-0.263314	0.249524	-1.05526	0.291305	0.943612
B3GNT3	1.46093	3.31645	2.8952	1.1455	0.252002	NA
B3GNT4	99.268	0.705564	0.513401	1.3743	0.16935	0.836782
B3GNT5	282.657	-0.870087	0.304333	-2.859	0.00424981	0.129435
B3GNT6	4.5271	0.880833	1.58766	0.554801	0.579031	NA
B3GNT7	134.069	0.325198	0.490555	0.662919	0.507382	0.990644
B3GNT8	11.9198	0.47543	0.984505	0.482913	0.629157	NA
B3GNT9	412.577	-0.110974	0.308371	-0.359873	0.718942	0.99746
B3GNTL1	298.095	-0.0419844	0.290843	-0.144354	0.885221	0.99806
B3GNTL1P1	1.45502	-2.66884	2.82205	-0.945709	0.344297	NA
B4GALNT1	320.653	0.383411	0.327789	1.16969	0.242127	0.913425
B4GALNT2	0.622971	1.23868	4.19047	0.295594	0.76754	NA
B4GALNT2P1	0.15363	0.551814	4.97464	0.110925	0.911676	NA
B4GALNT3	175.908	-0.630238	0.343367	-1.83546	0.0664371	0.617266
B4GALNT4	900.659	-0.158392	0.200908	-0.788379	0.430475	0.977471
B4GALT1	1591.91	0.0630916	0.22086	0.285664	0.775135	0.99746
B4GALT1-AS1	12.6822	0.435791	1.11289	0.391584	0.695366	NA
B4GALT2	964.802	0.108511	0.217559	0.498768	0.617943	0.99746
B4GALT3	923.364	0.0975227	0.246181	0.396142	0.692	0.99746
B4GALT4	785.351	-0.234315	0.200172	-1.17057	0.241771	0.913425
B4GALT5	2090.41	-0.408395	0.189944	-2.15008	0.031549	0.440646
B4GALT6	816.07	0.321139	0.212644	1.51022	0.130987	0.782715
B4GALT7	663.419	-0.0133353	0.211338	-0.0630992	0.949688	0.998271
B4GAT1	1136.99	-0.0358557	0.244312	-0.146762	0.88332	0.99806
B4GAT1-DT	170.142	0.582558	0.317728	1.83351	0.066727	0.618277
B9D1	1204.16	0.278099	0.190444	1.46027	0.144216	0.803864
B9D2	89.3771	-0.373782	0.422784	-0.884095	0.376645	0.96884
BAALC	575.229	-1.16086	0.263159	-4.41126	1.02772e-05	0.0009491
BAALC-AS1	253.997	0.308128	0.288041	1.06974	0.284738	0.940428
BAALC-AS2	3.49127	-0.1942	1.7123	-0.113414	0.909702	NA
BAAT	191.773	-0.140757	0.324797	-0.433368	0.664748	0.99746
BABAM1	194.677	0.227214	0.304175	0.746986	0.455072	0.985294
BABAM2	796.75	0.0633215	0.217686	0.290885	0.771139	0.99746
BACE1	4575.53	0.00334974	0.185206	0.0180865	0.98557	0.99904
BACE1-AS	1093.97	0.371441	0.206984	1.79454	0.0727275	0.637611
BACE2	318.226	-0.344083	0.340677	-1.01	0.312497	0.952462
BACE2-IT1	7.53695	-0.49224	1.27978	-0.38463	0.700512	NA
BACH1	4273.44	0.0174408	0.165962	0.105089	0.916305	0.99806
BACH1-IT1	121.13	-0.113023	0.391029	-0.289039	0.772552	0.99746
BACH1-IT2	159.653	0.145327	0.378911	0.383539	0.70132	0.99746
BACH1-IT3	39.9383	0.4038	0.575928	0.701129	0.483223	0.988987
BACH2	2643.66	0.0840299	0.170581	0.492609	0.622289	0.99746
BAD	420.361	-0.259675	0.280091	-0.927108	0.35387	0.963205
BAG1	857.38	-0.195309	0.253191	-0.771391	0.440475	0.980001
BAG2	331.815	0.406098	0.247325	1.64196	0.100598	0.713588
BAG3	2126.84	-0.54479	0.214465	-2.54023	0.0110778	0.239848
BAG4	2196.48	0.0417119	0.175746	0.237342	0.812391	0.99806
BAG5	3228.57	-0.0470704	0.186842	-0.251927	0.801098	0.99806
BAG6	4414.39	-0.144745	0.208546	-0.694065	0.487642	0.98912
BAGE2	0.24595	0	4.99742	0	1	NA
BAHCC1	1678.02	0.265462	0.19358	1.37133	0.170274	0.838273
BAHD1	2577.65	-0.106085	0.188594	-0.562507	0.573771	0.99746
BAIAP2	1265.47	0.0823495	0.210512	0.391187	0.695659	0.99746
BAIAP2-DT	496.266	-0.322607	0.28284	-1.1406	0.254038	0.922766
BAIAP2L1	286.551	0.413086	0.281406	1.46793	0.142122	0.801261
BAIAP2L2	62.6885	-0.394445	0.486379	-0.810982	0.417376	0.975606
BAIAP3	342.503	-0.861866	0.269466	-3.19843	0.0013818	0.0569781
BAK1	595.757	0.087541	0.246846	0.354638	0.722861	0.99746
BAK1P1	49.5652	0.143251	0.513925	0.278739	0.780445	0.99746
BALR6	79.6085	-0.418713	0.42206	-0.992069	0.321164	0.956528
BAMBI	655.374	-0.330076	0.292937	-1.12678	0.259835	0.92758
BANCR	9.2798	-0.888711	1.37236	-0.647578	0.517258	NA
BANF1	1052.39	-0.157148	0.254451	-0.617596	0.536841	0.99399
BANF1P1	0.277249	0	4.99742	0	1	NA
BANF1P2	11.3753	0.27177	1.07483	0.25285	0.800384	NA
BANF1P3	0.4665	-0.73934	4.79427	-0.154213	0.877442	NA
BANF2	3.10409	0.228381	2.00218	0.114066	0.909185	NA
BANK1	5.77898	-1.0535	1.60422	-0.6567	0.511374	NA
BANP	790.434	0.297566	0.233043	1.27687	0.201648	0.875497
BAP1	1972.96	-0.0791791	0.21301	-0.371716	0.710105	0.99746
BARD1	1048.06	-0.169047	0.228967	-0.738303	0.460331	0.985639
BARHL1	1.845	1.08564	2.68217	0.40476	0.685654	NA
BARHL2	75.1664	0.319852	0.49553	0.645474	0.51862	0.990694
BARX1	2.35593	-0.962059	2.2003	-0.437239	0.661938	NA
BARX1-DT	0.245886	0.0401648	4.87233	0.00824344	0.993423	NA
BARX2	0.558128	-0.65867	4.17285	-0.157847	0.874578	NA
BASP1	2391.49	-0.110456	0.190062	-0.581159	0.561133	0.99746
BASP1-AS1	52.9669	0.284629	0.52914	0.537908	0.59064	0.99746
BASP1P1	0.313049	-2.89023	4.91256	-0.588336	0.556307	NA
BATF	0.161568	-0.666125	4.91439	-0.135546	0.89218	NA
BATF2	41.1167	-0.899534	0.703487	-1.27868	0.20101	0.875497
BATF3	46.0211	-0.176904	0.533183	-0.331788	0.740049	0.99746
BAX	553.612	-0.267325	0.286729	-0.932328	0.351167	0.962973
BAZ1A	1930.27	-0.614403	0.220131	-2.79108	0.00525325	0.148181
BAZ1A-AS1	152.009	-0.259359	0.355003	-0.730583	0.465034	0.986224
BAZ1B	10648.5	0.0482648	0.172976	0.279025	0.780226	0.99746
BAZ2A	11560.1	0.148807	0.18895	0.787549	0.430961	0.977471
BAZ2B	13353.3	0.0521536	0.202594	0.257429	0.796848	0.99806
BAZ2B-AS1	217.058	0.571513	0.311081	1.83718	0.0661829	0.616623
BBC3	247.069	-0.767293	0.324698	-2.3631	0.0181229	0.323982
BBIP1	1150.51	-0.0185288	0.219271	-0.084502	0.932657	0.99806
BBIP1P1	0.138625	0	4.99742	0	1	NA
BBLN	487.706	-0.171047	0.262571	-0.651432	0.514768	0.990694
BBOF1	584.267	0.260408	0.212026	1.22819	0.219377	0.896677
BBOX1	14.8015	-0.945409	0.980989	-0.96373	0.335181	NA
BBOX1-AS1	33.6953	-1.65633	0.652041	-2.54022	0.0110783	0.239848
BBS1	172.676	-0.485855	0.367834	-1.32085	0.18655	0.857543
BBS10	1295.06	0.112458	0.228972	0.491143	0.623325	0.99746
BBS12	572.568	0.31702	0.262308	1.20858	0.226826	0.901592
BBS2	1198.95	0.326433	0.196936	1.65755	0.0974078	0.706445
BBS4	1502.18	0.402816	0.206746	1.94836	0.0513715	0.557268
BBS5	631.718	-0.310824	0.263999	-1.17737	0.239049	0.911917
BBS7	2116.76	0.542202	0.193452	2.80278	0.00506649	0.144818
BBS7-DT	3.10349	2.47978	2.16582	1.14496	0.252225	NA
BBS9	2595.23	0.475673	0.212145	2.2422	0.0249484	0.38501
BBX	4070.27	-0.152449	0.195714	-0.778937	0.436017	0.978398
BCAM	1001.3	-0.149471	0.221577	-0.674579	0.499943	0.990644
BCAN	210.892	-0.877097	0.900397	-0.974123	0.329995	0.960183
BCAN-AS1	53.7976	-0.761298	0.540538	-1.40841	0.159011	0.826964
BCAN-AS2	67.3142	-0.804318	0.451826	-1.78015	0.0750513	0.645908
BCAP29	50.8743	0.70633	0.606411	1.16477	0.244112	0.913759
BCAP31	428.402	-0.118351	0.27635	-0.428265	0.668458	0.99746
BCAR1	3520.57	-0.36102	0.189352	-1.90661	0.0565713	0.581304
BCAR3	113.876	-0.871914	0.422814	-2.06217	0.0391918	0.488214
BCAR3-AS1	21.702	0.00916093	0.717905	0.0127607	0.989819	0.999426
BCAR4	3.25776	1.73337	1.93936	0.893782	0.371439	NA
BCAS1	5.87246	-0.488908	1.46345	-0.334079	0.73832	NA
BCAS2	1192.54	-0.0126006	0.198507	-0.0634767	0.949387	0.998271
BCAS3	1880.98	-0.110008	0.187938	-0.585343	0.558317	0.99746
BCAS4	62.0022	-0.456806	0.512086	-0.892049	0.372367	0.96884
BCAT1	731.188	-0.353716	0.286824	-1.23322	0.217494	0.894471
BCAT2	782.073	0.0511151	0.221848	0.230406	0.817776	0.99806
BCCIP	1561.18	0.0527839	0.177978	0.296575	0.766791	0.99746
BCDIN3D	327.666	0.0867199	0.33628	0.25788	0.796499	0.99806
BCDIN3D-AS1	100.045	-0.0759669	0.408986	-0.185745	0.852645	0.99806
BCHE	493.755	-0.277634	0.271823	-1.02138	0.307075	0.949185
BCKDHA	15.6299	0.445652	0.883918	0.504178	0.614137	0.99746
BCKDHB	769.741	-0.0691305	0.243123	-0.284343	0.776147	0.99746
BCKDK	1321.03	-0.19524	0.193529	-1.00884	0.313051	0.952758
BCL10	962.43	-0.320785	0.202719	-1.58241	0.113555	0.746734
BCL10-AS1	14.8534	-0.733497	0.941671	-0.778932	0.43602	NA
BCL11A	187.644	0.896094	0.387665	2.31152	0.0208043	0.346358
BCL11B	20.285	0.685027	0.796018	0.860568	0.389476	0.970722
BCL2	2344.61	-0.340938	0.197974	-1.72214	0.0850448	0.67895
BCL2A1	0.400451	-2.53335	4.92072	-0.514833	0.60667	NA
BCL2L1	2611.12	-0.0136524	0.215506	-0.0633503	0.949488	0.998271
BCL2L1-AS1	0.30726	1.25808	4.93309	0.25503	0.7987	NA
BCL2L10	44.0777	0.122038	0.552494	0.220886	0.825181	0.99806
BCL2L11	1179.02	0.00356546	0.200378	0.0177936	0.985803	0.99904
BCL2L12	409.096	-0.560253	0.261223	-2.14473	0.0319742	0.440942
BCL2L13	6600.66	-0.0863187	0.190038	-0.454219	0.649671	0.99746
BCL2L14	0.816603	2.73684	4.12805	0.662986	0.507339	NA
BCL2L15	155.074	0.349387	0.34415	1.01522	0.310003	0.951411
BCL2L2	1238.82	0.0442269	0.184625	0.23955	0.810679	0.99806
BCL2L2-PABPN1	16.7586	-0.2666	0.83154	-0.32061	0.748506	0.99746
BCL3	1637.95	-0.260229	0.291437	-0.892915	0.371903	0.96884
BCL6	2136.48	-0.568067	0.206902	-2.74559	0.00604029	0.164196
BCL6B	1.91854	0.0332606	2.26441	0.0146885	0.988281	NA
BCL7A	1428.77	-0.043478	0.20846	-0.208568	0.834786	0.99806
BCL7B	1369.66	-0.216201	0.219196	-0.986335	0.323969	0.957137
BCL7C	541.517	-0.0448794	0.214288	-0.209435	0.834108	0.99806
BCL9	2146.84	-0.0733255	0.199831	-0.366937	0.713666	0.99746
BCL9L	5357.36	-0.00509904	0.211064	-0.0241587	0.980726	0.99904
BCL9P1	180.992	0.89327	0.497837	1.7943	0.0727653	0.637611
BCLAF1	15721	0.105424	0.156723	0.672681	0.50115	0.990644
BCLAF1P2	29.5186	-0.846152	0.780912	-1.08354	0.278568	0.937989
BCLAF3	2487.73	-0.885159	0.17656	-5.01337	5.34837e-07	7.06563e-05
BCO1	7.14459	-0.336353	1.36451	-0.2465	0.805295	NA
BCO2	362.246	0.731685	0.323218	2.26375	0.0235893	0.372632
BCOR	14626.7	-0.281878	0.181177	-1.55581	0.119752	0.760641
BCORL1	1133.63	-0.620696	0.212351	-2.92297	0.00346705	0.110917
BCR	1634.15	-0.0842337	0.19234	-0.437943	0.661428	0.99746
BCRP1	0.677935	1.2357	3.79307	0.325778	0.744592	NA
BCRP2	17.1718	0.628631	0.841092	0.747399	0.454823	0.985294
BCRP3	109.788	0.109608	0.36332	0.301684	0.762893	0.99746
BCRP4	1.0987	-1.05022	2.90742	-0.361219	0.717935	NA
BCRP5	2.62985	-0.465391	2.32088	-0.200524	0.841071	NA
BCRP6	0.181604	0	4.99742	0	1	NA
BCRP7	1.33799	-3.82466	3.59841	-1.06288	0.287839	NA
BCRP8	3.20278	-0.315128	1.85305	-0.170059	0.864964	NA
BCRP9	1.17494	-4.40682	3.9161	-1.12531	0.260459	NA
BCS1L	802.556	0.377102	0.226026	1.66841	0.0952352	0.700439
BCYRN1	412.702	-1.41814	0.68655	-2.06561	0.0388655	0.486488
BDH1	933.704	0.414952	0.256883	1.61534	0.106238	0.730741
BDH2	319.141	-0.256133	0.284222	-0.901175	0.367495	0.968315
BDKRB1	1.64481	-0.12741	2.6983	-0.0472186	0.962339	NA
BDKRB2	19.4452	-0.110433	1.04319	-0.105861	0.915693	0.99806
BDNF	451.233	-0.427549	0.336561	-1.27035	0.203961	0.878212
BDNF-AS	324.764	0.357121	0.274664	1.30021	0.193529	0.867391
BDP1	9199.99	-0.00187095	0.16366	-0.011432	0.990879	0.999426
BEAN1	31.0639	0.0950816	0.625476	0.152015	0.879175	0.99806
BEAN1-AS1	42.9946	-0.88177	0.66504	-1.32589	0.184876	0.855919
BECN1	874.064	-0.19563	0.195663	-0.99983	0.317393	0.955627
BECN1P2	0.161568	-0.666125	4.91439	-0.135546	0.89218	NA
BEGAIN	354.072	-0.132561	0.281431	-0.471023	0.637624	0.99746
BEND2	1.73626	-3.41816	2.81101	-1.21599	0.22399	NA
BEND3	570.613	-0.152229	0.222057	-0.685541	0.493002	0.990254
BEND3P1	15.3689	0.318334	0.971502	0.327672	0.74316	NA
BEND3P2	5.38099	-2.72136	1.64209	-1.65725	0.0974686	NA
BEND3P3	0.301219	0	4.99742	0	1	NA
BEND4	446.02	0.209741	0.285382	0.73495	0.46237	0.985917
BEND5	217.092	-0.206374	0.292589	-0.705339	0.480599	0.988975
BEND6	318.276	0.0688701	0.328362	0.209738	0.833872	0.99806
BEND7	1402.46	0.0199756	0.182399	0.109516	0.912793	0.99806
BEND7-DT	3.76046	0.406439	1.70115	0.23892	0.811167	NA
BEND7P1	20.457	0.378931	0.890682	0.42544	0.670516	0.99746
BEST1	1290.2	0.802958	0.815523	0.984592	0.324824	0.957137
BEST2	20.3651	0.651051	1.02216	0.636937	0.524166	0.992137
BEST3	21.7851	0.953465	0.816222	1.16814	0.242749	0.913425
BEST4	9.4286	0.5189	1.2386	0.41894	0.67526	NA
BET1	484.677	0.0877686	0.232348	0.377747	0.705619	0.99746
BET1-AS1	0.618004	-3.93332	4.87724	-0.806464	0.419975	NA
BET1L	1934.97	0.189247	0.251166	0.753472	0.451166	0.983749
BEX1	2743.18	-0.0541411	0.215684	-0.251021	0.801798	0.99806
BEX2	304.051	-1.17736	0.288817	-4.07647	4.5724e-05	0.00347385
BEX3	1116.82	-1.27295	0.22351	-5.69527	1.23179e-08	2.58065e-06
BEX4	2252.03	-0.907699	0.16805	-5.40136	6.61374e-08	1.10626e-05
BEX5	57.5177	0.579273	0.480819	1.20476	0.228295	0.901672
BFAR	1436.76	-0.102564	0.222717	-0.460513	0.645148	0.99746
BFSP1	42.2915	-2.10922	0.652695	-3.23156	0.00123115	0.0519012
BFSP2	10.0199	-0.641206	1.10881	-0.578281	0.563074	NA
BFSP2-AS1	1.15017	-3.83451	3.25515	-1.17798	0.238803	NA
BGLAP	9.67648	0.642772	1.11113	0.578485	0.562937	NA
BGLT3	0.556922	0.512994	4.12668	0.124312	0.901069	NA
BGN	38.2446	-1.14358	0.885422	-1.29156	0.196508	0.87052
BHLHA15	16.1075	0.142314	0.850982	0.167235	0.867185	0.99806
BHLHA9	0.161568	-0.666125	4.91439	-0.135546	0.89218	NA
BHLHB9P1	0.567945	-0.190574	4.88966	-0.0389749	0.96891	NA
BHLHE22	149.477	0.255988	0.340129	0.75262	0.451678	0.984206
BHLHE22-AS1	12.0511	-0.0797738	0.996998	-0.080014	0.936226	NA
BHLHE23	25.4983	2.03196	0.768998	2.64235	0.00823328	0.203293
BHLHE40	7189.62	-0.668447	0.252928	-2.64283	0.00822157	0.203282
BHLHE40-AS1	24.8212	-0.823066	0.704635	-1.16807	0.242777	0.913425
BHLHE41	13059.5	0.236943	0.211763	1.11891	0.263179	0.927883
BHMT	3.59003	-4.78514	2.40663	-1.98832	0.0467766	NA
BHMT2	0.323984	1.02732	4.95021	0.20753	0.835596	NA
BICC1	702.37	0.0586316	0.279615	0.209687	0.833912	0.99806
BICD1	4774.39	-0.010408	0.173573	-0.0599636	0.952185	0.998271
BICD1-AS1	0.813539	0.865415	3.60138	0.240301	0.810097	NA
BICD1P1	0.388558	1.25813	4.93309	0.255039	0.798693	NA
BICD2	1943.09	0.0276128	0.199975	0.138081	0.890176	0.99806
BICDL1	2565.21	0.363913	0.22604	1.60995	0.107408	0.734262
BICDL2	6.38625	-0.148108	1.30859	-0.113182	0.909887	NA
BICDL3P	1.94634	-0.909038	3.11045	-0.292253	0.770093	NA
BICRA	2883.67	-0.186676	0.177727	-1.05035	0.293558	0.945031
BICRAL	4161.97	0.419064	0.161669	2.59211	0.00953879	0.221085
BID	115.981	-0.110639	0.365811	-0.30245	0.762309	0.99746
BIK	12.7603	0.392612	0.993318	0.395253	0.692656	NA
BIN1	1980.51	0.290841	0.218978	1.32817	0.184121	0.854773
BIN2	0.565464	2.70264	4.84015	0.558379	0.576586	NA
BIN2P1	0.32821	0.551825	4.97464	0.110928	0.911674	NA
BIN3	743.729	0.20195	0.219704	0.919192	0.357995	0.964884
BIRC2	2968.31	-0.0161496	0.174088	-0.0927671	0.926089	0.99806
BIRC3	1405.88	-0.541239	0.282994	-1.91254	0.0558065	0.580552
BIRC5	16.2431	-0.0604274	0.934022	-0.0646959	0.948416	0.998271
BIRC6	23755	0.288159	0.165045	1.74594	0.080821	0.666525
BIRC6-AS2	0.400029	0.889045	4.80648	0.184968	0.853254	NA
BIRC7	15.3785	-0.876597	0.934369	-0.93817	0.348157	NA
BISPR	4.12964	-0.447887	1.79109	-0.250064	0.802538	NA
BIVM	509.754	-0.0167171	0.24448	-0.0683783	0.945485	0.99806
BLACAT1	599.521	0.0401053	0.274578	0.146062	0.883873	0.99806
BLACE	0.41036	1.73341	4.89222	0.35432	0.723099	NA
BLCAP	1787.35	0.0138522	0.175906	0.078748	0.937233	0.99806
BLID	2.20479	0.308009	2.43891	0.12629	0.899503	NA
BLK	0.528823	0.553744	4.63211	0.119545	0.904844	NA
BLM	156.745	0.0990238	0.34889	0.283825	0.776545	0.99746
BLMH	963.412	-0.110507	0.197141	-0.560549	0.575105	0.99746
BLNK	27.8801	-0.11593	0.794485	-0.145918	0.883986	0.99806
BLOC1S1	219.955	0.162321	0.289621	0.56046	0.575165	0.99746
BLOC1S2	837.116	0.0112958	0.216408	0.0521969	0.958372	0.998589
BLOC1S3	731.8	-0.238152	0.253118	-0.940871	0.346771	0.962026
BLOC1S4	293.715	-0.50679	0.255461	-1.98382	0.0472755	0.536401
BLOC1S5	368.68	-0.172963	0.252502	-0.684996	0.493346	0.99046
BLOC1S6	2152.1	-0.188931	0.182697	-1.03412	0.301078	0.947007
BLOC1S6P1	0.233965	0	4.99742	0	1	NA
BLTP1	12304.6	0.251548	0.170969	1.47131	0.141208	0.800215
BLTP2	5712.83	0.181341	0.169843	1.06769	0.285659	0.940428
BLTP3A	3338.24	0.130369	0.172435	0.756047	0.449621	0.983193
BLTP3B	3298.21	0.0795666	0.170084	0.467808	0.639922	0.99746
BLVRA	182.136	-0.0851538	0.295091	-0.288568	0.772912	0.99746
BLVRB	156.743	-0.344746	0.419635	-0.821537	0.41134	0.975486
BLZF1	1917.64	-0.0634285	0.171715	-0.369383	0.711842	0.99746
BLZF2P	34.203	-0.323858	0.620598	-0.521849	0.601775	0.99746
BMAL1	4508.67	0.11099	0.189535	0.58559	0.558151	0.99746
BMAL2	180.39	0.114753	0.377346	0.304105	0.761048	0.99746
BMERB1	1220	-0.269936	0.211233	-1.27791	0.201281	0.875497
BMF	733.1	-0.0149573	0.217773	-0.0686831	0.945242	0.99806
[truncated: 38,251 more rows]

## Sheet: ISO_SON_vs_PAT_SON
	baseMean	log2FoldChange	lfcSE	stat	pvalue	padj
A1BG	36.5015	-0.186324	0.605152	-0.307897	0.758161	0.986106
A1BG-AS1	516.623	0.078605	0.230031	0.341714	0.732566	0.983201
A1CF	0.625047	-1.04879	4.34451	-0.241406	0.80924	NA
A2M	1274.48	-0.060301	0.324564	-0.185791	0.852609	0.99573
A2M-AS1	98.9263	0.460481	0.412385	1.11663	0.264153	0.827879
A2ML1	48.1663	-1.31354	0.599321	-2.19171	0.0284005	0.310122
A2ML1-AS1	1.97669	-0.831737	2.84289	-0.292567	0.769853	NA
A2ML1-AS2	0.730719	-3.90949	3.96616	-0.985711	0.324275	NA
A2MP1	0.484526	0	4.99758	0	1	NA
A3GALT2	50.1599	-0.0192875	0.62518	-0.0308511	0.975388	0.998868
A4GALT	17.3138	0.221901	0.93093	0.238365	0.811598	NA
A4GNT	0.322266	0.958762	4.98044	0.192506	0.847346	NA
AAAS	1553.31	0.255044	0.2124	1.20077	0.22984	0.793469
AACS	1088.92	-0.234433	0.213336	-1.09889	0.271815	0.834397
AACSP1	1562.92	-2.23053	0.272506	-8.18526	2.71714e-16	2.58271e-13
AADAC	0.757417	-2.01566	4.00067	-0.503829	0.614381	NA
AADACL2-AS1	2.84311	-0.590436	1.9025	-0.310348	0.756297	NA
AADACP1	3.94013	-1.30729	1.63965	-0.797294	0.42528	NA
AADAT	537.287	0.109892	0.226782	0.48457	0.627981	0.967665
AAGAB	980.238	0.0332152	0.198935	0.166965	0.867398	0.99573
AAK1	12921.5	0.379838	0.181016	2.09837	0.0358727	0.356273
AAMDC	69.4091	-0.131854	0.407991	-0.323178	0.74656	0.985058
AAMP	614.785	-0.348558	0.235611	-1.47938	0.139039	0.672939
AANAT	190.917	0.300791	0.314643	0.955976	0.339084	0.883265
AAR2	1559.18	-0.114642	0.180193	-0.636218	0.524634	0.947064
AARD	5.03808	2.06749	1.65248	1.25115	0.210881	NA
AARS1	7618.94	0.141097	0.195568	0.721474	0.470618	0.92891
AARS2	1324.38	0.168907	0.201016	0.840267	0.400759	0.90536
AARSD1	64.7794	-0.351708	0.463261	-0.7592	0.447733	0.920126
AARSD1P1	17.0809	-0.654129	0.773754	-0.845397	0.397889	NA
AASDH	1055.53	0.416858	0.193347	2.15601	0.0310831	0.326803
AASDHPPT	3198.1	0.0235818	0.186288	0.126587	0.899267	0.99573
AASS	2449.59	-0.192773	0.202336	-0.952737	0.340724	0.883726
AATBC	8.65326	-1.43049	1.06614	-1.34175	0.179678	NA
AATF	1230.05	0.154681	0.187351	0.825621	0.409019	0.909628
AATK	1067.3	0.0203614	0.211224	0.096397	0.923205	0.996226
ABALON	17.097	0.159015	0.821706	0.193519	0.846553	NA
ABAT	2332.76	-0.210335	0.191836	-1.09643	0.272889	0.834753
ABCA1	5816.89	-0.195775	0.21279	-0.920038	0.357553	0.889294
ABCA10	415.237	0.25277	0.369063	0.684896	0.493409	0.93922
ABCA11P	98.3725	-0.0818643	0.43206	-0.189474	0.849721	0.99573
ABCA12	36.1608	0.352916	0.568798	0.62046	0.534955	0.948634
ABCA13	30.4266	-0.249058	0.594057	-0.419249	0.675034	0.973229
ABCA15P	8.26686	-0.822986	1.15114	-0.71493	0.474652	NA
ABCA17P	82.5892	-0.369906	0.397988	-0.929441	0.352661	0.886694
ABCA2	2973.56	-0.164224	0.170427	-0.963603	0.335245	0.880811
ABCA3	2337.59	-0.0463536	0.198	-0.234109	0.8149	0.991988
ABCA4	15642.6	1.56807	0.25984	6.03475	1.59211e-09	3.73884e-07
ABCA5	4219.13	0.341915	0.254725	1.34229	0.179501	0.734937
ABCA6	298.588	0.22039	0.396758	0.555478	0.578567	0.959709
ABCA7	10651.2	0.477706	0.223077	2.14144	0.0322382	0.333647
ABCA8	920.848	-0.0734742	0.288351	-0.254808	0.798872	0.989346
ABCA9	262.825	0.468813	0.364353	1.2867	0.198199	0.756059
ABCA9-AS1	1.56564	-1.38597	2.90454	-0.477173	0.633239	NA
ABCB1	136.525	-1.64243	0.434296	-3.78182	0.000155685	0.00837115
ABCB10	698.744	0.0376408	0.210796	0.178565	0.858279	0.99573
ABCB10P1	1.33769	-0.357346	3.556	-0.100491	0.919954	NA
ABCB11	3.10898	0.487187	1.76753	0.275631	0.782831	NA
ABCB4	151.954	-1.25827	0.345315	-3.64384	0.000268605	0.0129822
ABCB5	3.18621	-0.183592	2.13116	-0.0861466	0.93135	NA
ABCB6	113.749	0.296536	0.355726	0.833608	0.404502	0.908036
ABCB7	1093.73	-0.0936125	0.184899	-0.50629	0.612653	0.964182
ABCB8	1459.94	0.363529	0.178297	2.0389	0.0414601	0.386612
ABCB9	770.452	0.0236463	0.219663	0.107648	0.914275	0.996064
ABCC1	2608.47	-0.0274052	0.179078	-0.153035	0.878371	0.99573
ABCC10	1142.44	0.233072	0.189665	1.22886	0.219125	0.78358
ABCC11	36.8844	0.43351	0.555174	0.780855	0.434888	0.918997
ABCC12	0.897166	0.877142	3.36341	0.26079	0.794255	NA
ABCC13	0.396316	-0.355272	4.95568	-0.0716899	0.942849	NA
ABCC2	346.854	0.386467	0.272185	1.41987	0.155646	0.69859
ABCC3	66.3487	0.00876405	0.494241	0.0177324	0.985852	0.999352
ABCC4	380.758	0.0519027	0.280741	0.184877	0.853325	0.99573
ABCC5	5323.04	0.498748	0.259397	1.92272	0.0545146	0.444264
ABCC6	109.775	0.648531	0.375992	1.72485	0.084554	0.540956
ABCC6P1	39.5232	0.135668	0.628041	0.216018	0.828974	0.992904
ABCC6P2	19.9926	-0.401665	0.716368	-0.560697	0.575004	0.958458
ABCC8	380.261	0.252759	0.364787	0.692897	0.488374	0.935954
ABCC9	37.7481	-2.45651	1.73081	-1.41928	0.155817	0.698817
ABCD1	278.071	-0.0140738	0.291028	-0.0483587	0.96143	0.997273
ABCD1P5	0.154501	0	4.99758	0	1	NA
ABCD2	193.014	0.0957273	0.349272	0.274077	0.784026	0.988733
ABCD3	2018.55	0.00251558	0.180642	0.0139258	0.988889	0.999656
ABCD4	1984.71	-0.0391651	0.183647	-0.213263	0.831122	0.992904
ABCE1	5729.89	0.134979	0.176773	0.763576	0.44512	0.919783
ABCF1	4695.3	-0.144618	0.197374	-0.732709	0.463736	0.926125
ABCF2	377.227	-0.139705	0.269046	-0.519261	0.603579	0.963844
ABCF2P1	0.547361	2.37335	4.87317	0.487024	0.626241	NA
ABCF3	2006.57	0.0164695	0.196132	0.0839717	0.933079	0.996395
ABCG1	1616.26	-0.00697095	0.242793	-0.0287116	0.977095	0.998882
ABCG2	7.81097	-1.8896	1.33441	-1.41606	0.156759	NA
ABCG4	3082.03	0.756366	0.251377	3.00889	0.00262205	0.069507
ABCG5	0.168636	0	4.99758	0	1	NA
ABCG8	13.5595	0.999448	1.07411	0.930487	0.352119	NA
ABHD1	31.9037	0.36271	0.599633	0.604887	0.545254	0.950096
ABHD10	842.333	0.0419114	0.215876	0.194145	0.846062	0.994915
ABHD11	668.642	-0.245336	0.246681	-0.99455	0.319955	0.87013
ABHD12	983.233	-0.34406	0.218233	-1.57657	0.114894	0.625414
ABHD12B	274.805	0.286691	0.377391	0.759666	0.447454	0.920126
ABHD13	1628.81	0.000707977	0.178877	0.0039579	0.996842	0.999893
ABHD14A	251.27	0.485946	0.305401	1.59118	0.11157	0.618436
ABHD14A-ACY1	1.39091	-2.30271	2.75895	-0.834632	0.403925	NA
ABHD14B	437.753	0.735396	0.241741	3.04208	0.00234948	0.0649555
ABHD15	152.597	-0.0547083	0.317471	-0.172325	0.863182	0.99573
ABHD16A	115.531	0.344533	0.350529	0.982893	0.32566	0.874259
ABHD16B	0.154501	0	4.99758	0	1	NA
ABHD17A	1196.96	-0.228334	0.223301	-1.02254	0.306527	0.858719
ABHD17AP1	2.51896	-0.515358	2.3674	-0.217689	0.827671	NA
ABHD17AP3	0.158548	-1.70517	4.97291	-0.342892	0.73168	NA
ABHD17AP4	0.24897	-2.22219	4.94717	-0.449183	0.653299	NA
ABHD17AP5	0.326042	-2.22219	4.94717	-0.449184	0.653299	NA
ABHD17AP6	0.168636	0	4.99758	0	1	NA
ABHD17AP8	0.322778	0	4.99758	0	1	NA
ABHD17B	686.766	-0.387656	0.207266	-1.87033	0.0614379	0.468972
ABHD17C	527.967	0.146368	0.212243	0.689623	0.490431	0.937422
ABHD18	1150.38	-0.0771591	0.199429	-0.386901	0.69883	0.977061
ABHD2	3005.48	-0.185099	0.172308	-1.07423	0.28272	0.842545
ABHD3	232.815	-0.0631981	0.274892	-0.229901	0.818169	0.991988
ABHD4	1395.85	0.158085	0.192522	0.82113	0.411572	0.911304
ABHD5	1378.04	-0.0643611	0.211193	-0.30475	0.760557	0.986106
ABHD6	489.919	0.140317	0.227327	0.617246	0.537072	0.948973
ABHD8	883.808	0.0857858	0.260934	0.328765	0.742334	0.984698
ABI1	2361.03	0.0978103	0.192198	0.508904	0.61082	0.964182
ABI1P1	0.794822	0.62046	3.76291	0.164888	0.869032	NA
ABI2	7419.76	-0.0285701	0.169938	-0.168121	0.866488	0.99573
ABI3	8.41912	0.553492	1.21257	0.456462	0.648058	NA
ABI3BP	1729.25	0.357534	0.230482	1.55125	0.120842	0.640162
ABITRAM	700.007	-0.0730328	0.236946	-0.308225	0.757911	0.986106
ABITRAMP1	0.966474	-0.322365	3.51342	-0.0917525	0.926895	NA
ABL1	6030.25	-0.343454	0.178165	-1.92773	0.0538885	0.443209
ABL2	5785.26	0.224936	0.166418	1.35164	0.176492	0.73176
ABLIM1	9762.91	0.0704125	0.187307	0.375921	0.706976	0.978791
ABLIM2	563.309	0.625981	0.226854	2.7594	0.00579068	0.117587
ABLIM3	2161.28	-0.0759386	0.178763	-0.424799	0.670983	0.972389
ABO	2.55959	-0.858343	2.00118	-0.428919	0.667982	NA
ABR	5535.56	-0.392144	0.196396	-1.9967	0.0458579	0.409676
ABR-AS1	2.1255	0.131028	2.0815	0.0629486	0.949807	NA
ABRACL	32.84	-1.29228	0.656142	-1.9695	0.0488952	0.422329
ABRAXAS1	239.198	-0.123101	0.271786	-0.452934	0.650596	0.970921
ABRAXAS2	1392.71	0.0585569	0.22457	0.26075	0.794285	0.988983
ABT1	898.949	-0.232479	0.224651	-1.03484	0.300742	0.855566
ABT1P1	2.87685	-2.57638	2.25827	-1.14086	0.253926	NA
ABTB1	477.824	0.322104	0.247859	1.29954	0.193758	0.749802
ABTB2	593.77	-0.432028	0.276617	-1.56183	0.118328	0.63493
ABTB3	181.169	-0.189686	0.483902	-0.391993	0.695064	0.976508
ACAA1	833.021	-0.146683	0.221485	-0.662273	0.507796	0.942517
ACAA2	695.957	-0.110245	0.194565	-0.566624	0.57097	0.958293
ACAA2P1	19.3318	0.916571	0.815457	1.124	0.261014	0.825429
ACACA	5434.73	0.181539	0.167398	1.08448	0.278153	0.838753
ACACB	1163.16	0.148058	0.221374	0.668815	0.503614	0.940377
ACAD10	1457.59	0.478517	0.195911	2.44253	0.0145848	0.2102
ACAD11	267.702	0.25207	0.268294	0.939526	0.347461	0.883795
ACAD8	1128.36	-0.138362	0.198626	-0.696595	0.486056	0.9356
ACAD9	2039.89	0.175615	0.174982	1.00361	0.315565	0.867388
ACAD9-DT	132.8	0.573325	0.402937	1.42287	0.154775	0.697868
ACADL	20.0767	0.571908	0.791495	0.722566	0.469946	0.92891
ACADM	1365.13	0.172893	0.19852	0.870912	0.383802	0.899974
ACADS	93.1649	-0.595539	0.434139	-1.37177	0.170135	0.72124
ACADSB	1562.38	0.0583019	0.178781	0.326108	0.744343	0.985058
ACADVL	3034.49	-0.0505728	0.178822	-0.282811	0.777322	0.988238
ACAN	4.19761	-2.04732	1.7283	-1.18459	0.236181	NA
ACAP1	17.8882	-0.0780651	0.964805	-0.0809128	0.935511	NA
ACAP2	3755.81	0.127362	0.171408	0.743035	0.45746	0.924245
ACAP2-IT1	156.609	0.140188	0.337171	0.415776	0.677574	0.973446
ACAP3	5336.66	-0.0598434	0.164027	-0.364839	0.715231	0.980903
ACAT1	493.197	-0.086942	0.216474	-0.401627	0.687958	0.975734
ACAT2	455.036	-0.173783	0.238923	-0.727359	0.467006	0.927737
ACBD3	3309.76	-0.189138	0.177379	-1.06629	0.286292	0.844774
ACBD4	320.38	0.0792641	0.297011	0.266873	0.789567	0.988755
ACBD5	1527.17	0.0411047	0.181664	0.226267	0.820993	0.992674
ACBD6	1726.9	0.0994759	0.191683	0.51896	0.603789	0.963844
ACBD7	348.841	-0.567484	0.311553	-1.82147	0.0685359	0.490515
ACCS	214.559	0.0667122	0.275337	0.242293	0.808553	0.991333
ACCSL	11.3038	-0.529558	0.953543	-0.555358	0.57865	NA
ACD	758.319	0.0857309	0.194503	0.44077	0.65938	0.971495
ACE	166.614	0.270291	0.317788	0.850538	0.395026	0.90328
ACE2	42.7845	0.0115335	0.546976	0.021086	0.983177	0.999265
ACER1	4.24079	0.832037	1.59721	0.520932	0.602414	NA
ACER2	751.571	0.48675	0.253157	1.92272	0.0545158	0.444264
ACER3	2495.37	-0.283269	0.211915	-1.33671	0.181317	0.736368
ACHE	988.466	-0.0965648	0.231097	-0.417855	0.676053	0.973236
ACIN1	10025.1	0.149189	0.166362	0.896772	0.369841	0.892977
ACKR1	844.51	0.02526	0.201648	0.125268	0.900312	0.99573
ACKR2	30.0807	0.526963	0.641628	0.82129	0.411481	0.911304
ACKR3	1059.08	0.340024	0.249501	1.36282	0.17294	0.725494
ACKR4	10.7538	0.557518	1.0316	0.540439	0.588894	NA
ACKR4P1	0.776831	0.190427	3.78329	0.0503337	0.959856	NA
ACLY	3023.21	-0.35777	0.192667	-1.85694	0.0633202	0.47552
ACNATP	0.828106	-1.54277	3.95345	-0.390235	0.696363	NA
ACO1	1385.91	-0.278814	0.183601	-1.51858	0.128867	0.654201
ACO2	3254.76	-0.163908	0.191049	-0.857935	0.390929	0.902928
ACOT1	47.0073	0.264206	0.523159	0.505021	0.613544	0.964182
ACOT11	1223.69	0.507562	0.287226	1.76712	0.0772082	0.516513
ACOT12	90.5853	-0.319285	0.521811	-0.611878	0.540618	0.948989
ACOT13	278.461	0.0169649	0.248094	0.0683808	0.945482	0.996842
ACOT2	71.7414	0.267735	0.528146	0.506934	0.612201	0.964182
ACOT4	0.822055	-1.19698	3.60686	-0.331861	0.739994	NA
ACOT6	0.827519	2.07903	3.62383	0.573711	0.566163	NA
ACOT7	583.039	-0.0715567	0.213256	-0.335544	0.737215	0.983474
ACOT8	747.264	0.140459	0.201672	0.696471	0.486134	0.935659
ACOT9	601.482	-0.183049	0.207613	-0.881682	0.377949	0.896829
ACOX1	3535.34	-0.0199707	0.185754	-0.107512	0.914383	0.996064
ACOX2	213.146	-0.00904898	0.308504	-0.0293318	0.9766	0.998868
ACOX3	1214.11	0.169349	0.189354	0.89435	0.371134	0.893021
ACOXL	0.73081	-2.30748	3.98172	-0.579519	0.562239	NA
ACOXL-AS1	22.3762	0.712962	0.760463	0.937537	0.348483	0.884247
ACP1	2331.1	0.14724	0.201511	0.730679	0.464975	0.927025
ACP2	1129.95	0.0959635	0.215613	0.445072	0.656267	0.971148
ACP3	17.976	1.45493	0.805127	1.80708	0.0707495	NA
ACP4	0.322778	0	4.99758	0	1	NA
ACP5	158.614	-0.00298279	0.382127	-0.00780575	0.993772	0.99974
ACP6	715.748	0.258633	0.248251	1.04182	0.297495	0.852463
ACP7	0.90613	-0.434834	3.30645	-0.131511	0.895371	NA
ACR	19.0178	-0.0975525	0.762745	-0.127897	0.898231	0.99573
ACRBP	165.64	0.73241	0.335407	2.18365	0.0289883	0.313624
ACRP1	10.9418	0.361675	1.05641	0.342362	0.732078	NA
ACRV1	8.62037	0.938787	1.10575	0.849006	0.395878	NA
ACSBG1	7.28641	-3.19155	1.61132	-1.98071	0.0476238	NA
ACSBG2	6.8191	-0.205508	1.41259	-0.145484	0.884329	NA
ACSF2	273.429	-0.236282	0.356939	-0.661967	0.507992	0.942517
ACSF3	1956.84	0.124271	0.185696	0.669218	0.503357	0.940262
ACSL1	1656.72	0.137444	0.190337	0.722107	0.470229	0.92891
ACSL3	5253.79	-0.178957	0.178957	-0.999999	0.317311	0.869317
ACSL4	2445.64	-1.05601	0.214706	-4.91839	8.726e-07	9.95312e-05
ACSL5	0.468649	1.74164	4.92075	0.353937	0.723386	NA
ACSL6	2516.43	0.43958	0.230013	1.91111	0.0559903	0.450654
ACSL6-AS1	8.10265	-0.542858	1.15049	-0.471849	0.637034	NA
ACSM1	3.8537	1.23122	1.6369	0.752167	0.451951	NA
ACSM2B	0.600685	-0.0242553	4.43203	-0.00547272	0.995633	NA
ACSM3	15.5272	0.24311	0.828162	0.293554	0.769099	NA
ACSM4	0.230701	0.958764	4.98044	0.192506	0.847346	NA
ACSM5	6.57814	0.410604	1.21681	0.337444	0.735782	NA
ACSM5P1	0.539602	2.77506	4.48894	0.6182	0.536444	NA
ACSS1	480.451	0.0521549	0.285337	0.182783	0.854968	0.99573
ACSS2	756.129	-0.0256172	0.210094	-0.121932	0.902953	0.99573
ACSS3	998.174	-0.288914	0.236268	-1.22283	0.221395	0.786234
ACTA1	37.0396	-0.451716	0.663139	-0.681177	0.495759	0.939327
ACTA2	233.781	-1.01992	0.308775	-3.30311	0.000956201	0.0339621
ACTA2-AS1	34.976	-0.549238	0.611324	-0.898441	0.368951	0.892898
ACTB	71670.5	-0.663695	0.212222	-3.12736	0.00176381	0.052627
ACTBL2	0.719517	-1.97471	3.52451	-0.560279	0.575289	NA
ACTBP11	59.6632	2.12689	0.720983	2.94999	0.00317783	0.080806
ACTBP12	0.327004	-1.70516	4.97291	-0.342891	0.731681	NA
ACTBP14	12.8137	0.656109	1.01984	0.643347	0.519999	NA
ACTBP15	7.67353	0.230342	1.18027	0.195161	0.845267	NA
ACTBP2	0.427554	-0.429672	4.78483	-0.0897988	0.928447	NA
ACTBP4	56.4761	0.0814321	0.505347	0.161141	0.871982	0.99573
ACTBP6	0.918248	-1.64748	3.3432	-0.492784	0.622165	NA
ACTBP7	71.8402	0.434389	0.473008	0.918355	0.358433	0.889339
ACTBP8	0.22786	-0.355271	4.95568	-0.0716896	0.942849	NA
ACTC1	19.8383	0.285157	0.788151	0.361805	0.717498	0.981037
ACTE1P	2.7854	1.9525	2.06955	0.943441	0.345455	NA
ACTG1	51571.7	-0.54317	0.204685	-2.65369	0.00796173	0.142023
ACTG1P1	93.3719	0.541799	0.355312	1.52486	0.127295	0.649347
ACTG1P10	7.4363	-1.828	1.17441	-1.55652	0.119584	NA
ACTG1P12	48.653	-0.155441	0.58796	-0.264374	0.791492	0.988983
ACTG1P13	0.162594	-2.38535	4.93781	-0.483079	0.62904	NA
ACTG1P14	89.9414	0.390821	0.403357	0.968922	0.332584	0.879041
ACTG1P15	0.963467	1.01107	3.78159	0.267367	0.789186	NA
ACTG1P16	6.22044	0.247255	1.28714	0.192096	0.847667	NA
ACTG1P17	40.8202	0.88336	0.520241	1.69798	0.0895114	0.554199
ACTG1P20	61.0065	-0.0344537	0.443119	-0.0777526	0.938025	0.996771
ACTG1P23	0.743971	2.96212	4.35975	0.679424	0.496869	NA
ACTG1P24	13.7809	0.912881	0.869439	1.04997	0.293734	NA
ACTG1P25	101.997	-0.327197	0.356748	-0.917166	0.359056	0.889633
ACTG1P3	72.6463	-0.110997	0.455089	-0.243901	0.807308	0.990933
ACTG1P9	1.65939	1.92782	2.77926	0.693646	0.487904	NA
ACTG2	8.57031	-0.2359	1.35652	-0.173901	0.861944	NA
ACTL10	3.32283	1.75913	1.94715	0.903434	0.366296	NA
ACTL11P	31.1659	0.395232	0.66388	0.595336	0.551619	0.951621
ACTL6A	571.092	0.140163	0.243078	0.576618	0.564198	0.956645
ACTL6B	474.792	0.468984	0.227238	2.06384	0.0390329	0.372792
ACTL7B	2.0635	0.156372	2.39536	0.0652813	0.94795	NA
ACTN1	5314.19	-0.158644	0.180343	-0.879681	0.379032	0.897386
ACTN1-DT	8.10483	0.507858	1.07006	0.474607	0.635067	NA
ACTN2	167.192	-0.353604	0.334911	-1.05582	0.291052	0.847747
ACTN3	46.9675	-0.741082	0.553499	-1.3389	0.180602	0.735863
ACTN4	12506.9	-0.425105	0.193371	-2.19839	0.0279211	0.307071
ACTN4P2	0.322778	0	4.99758	0	1	NA
ACTR10	1344.14	-0.143641	0.188569	-0.761743	0.446213	0.920036
ACTR1A	2130.26	-0.102557	0.187219	-0.547793	0.583834	0.960702
ACTR1B	1904.49	0.0640492	0.219585	0.291683	0.770529	0.987831
ACTR2	4725.12	-0.24285	0.175525	-1.38356	0.166493	0.716395
ACTR3	2875.63	-0.296262	0.172112	-1.72133	0.085191	0.541557
ACTR3-AS1	50.3988	-0.336028	0.488576	-0.687769	0.491598	0.937913
ACTR3B	752.164	-0.123963	0.224363	-0.552512	0.580598	0.959709
ACTR3BP4	0.681479	0	4.99758	0	1	NA
ACTR3C	20.72	0.464273	0.7107	0.653261	0.513588	0.944676
ACTR3P3	0.329305	-3.30769	4.86667	-0.679663	0.496718	NA
ACTR5	640.37	0.0449993	0.218211	0.20622	0.836619	0.993907
ACTR6	480.427	-0.100309	0.220174	-0.455589	0.648686	0.970921
ACTR8	1932.85	0.221381	0.195794	1.13069	0.258187	0.824143
ACTRT3	31.678	-0.146943	0.591387	-0.248472	0.803769	0.989962
ACVR1	1890.1	-0.0638975	0.209765	-0.304615	0.760659	0.986106
ACVR1B	2136.15	0.0388356	0.168988	0.229813	0.818237	0.991988
ACVR1C	26.0927	0.506466	0.747816	0.67726	0.498241	0.940249
ACVR2A	2295.04	0.303226	0.177681	1.70657	0.0879013	0.549221
ACVR2B	2252.06	0.229035	0.169831	1.34861	0.177464	0.733255
ACVR2B-AS1	91.3797	-0.0786936	0.43409	-0.181284	0.856145	0.99573
ACVRL1	52.431	0.493048	0.641176	0.768974	0.441909	0.919588
ACY1	22.2155	0.05506	0.704711	0.0781314	0.937724	0.996771
ACY3	0.23864	0	4.99758	0	1	NA
ACYP1	187.813	0.771485	0.317804	2.42755	0.0152013	0.215507
ACYP2	579.024	-0.145316	0.231314	-0.62822	0.52986	0.948199
ADA	150.527	-0.181485	0.365601	-0.4964	0.619612	0.965804
ADA2	115.946	0.0618688	0.399589	0.154831	0.876954	0.99573
ADAD1	0.55183	-0.569098	4.73735	-0.12013	0.90438	NA
ADAD2	4.05447	1.50785	1.67599	0.899674	0.368294	NA
ADAL	645.39	0.233317	0.237383	0.982869	0.325672	0.874259
ADAM10	4302.44	-0.145574	0.171058	-0.851018	0.394759	0.90328
ADAM11	644.974	0.104009	0.243734	0.426729	0.669577	0.972389
ADAM12	408.013	-0.884019	0.332578	-2.65808	0.0078587	0.141049
ADAM15	1189.2	-0.172992	0.195907	-0.88303	0.37722	0.896104
ADAM17	2790.92	-0.286	0.165323	-1.72994	0.0836401	0.538651
ADAM18	0.15061	-0.355272	4.95568	-0.0716897	0.942849	NA
ADAM19	1465.42	0.102027	0.289809	0.352051	0.7248	0.982708
ADAM1B	76.0132	0.164873	0.49537	0.332828	0.739264	0.983699
ADAM20	162.005	0.0829729	0.359917	0.230533	0.817678	0.991988
ADAM20P1	249.352	0.149107	0.349349	0.426813	0.669515	0.972389
ADAM21	9.05385	-0.0890828	1.13739	-0.0783222	0.937572	NA
ADAM22	971.912	0.0598234	0.221399	0.270206	0.787002	0.988733
ADAM23	1228.6	0.0276097	0.253867	0.108757	0.913396	0.995983
ADAM28	128.173	0.699926	0.366189	1.91138	0.0559561	0.450654
ADAM29	1.32463	-0.158874	2.46924	-0.0643411	0.948699	NA
ADAM30	1.7247	-3.53202	3.09843	-1.13994	0.254312	NA
ADAM32	373.472	0.180924	0.319658	0.565992	0.571399	0.958293
ADAM33	170.485	1.04729	0.36884	2.83943	0.00451945	0.101706
ADAM3B	11.4634	0.123703	1.011	0.122357	0.902616	NA
ADAM5	5.73295	0.441004	1.45723	0.302632	0.76217	NA
ADAM7-AS1	1.32042	2.24969	2.95928	0.760218	0.447124	NA
ADAM8	269.693	-0.247395	0.302085	-0.818958	0.412811	0.911517
ADAM9	2747.56	-0.0501005	0.180897	-0.276956	0.781814	0.988733
ADAMTS1	4347.07	-0.932489	0.228669	-4.0779	4.54452e-05	0.00303388
ADAMTS10	650.747	0.0177836	0.225994	0.0786905	0.937279	0.996771
ADAMTS12	666.384	-0.0295355	0.301439	-0.0979815	0.921947	0.996226
ADAMTS13	360.578	0.183311	0.244178	0.750729	0.452816	0.92156
ADAMTS14	37.6879	-1.42178	0.59694	-2.38178	0.0172291	0.232371
ADAMTS15	1253.88	-0.960494	0.20236	-4.74645	2.07015e-06	0.000213001
ADAMTS16	139.221	-0.392352	0.509027	-0.770788	0.440833	0.919588
ADAMTS16-DT	26.6216	0.320819	0.940353	0.341169	0.732976	0.983201
ADAMTS17	337.162	0.46718	0.256475	1.82154	0.0685247	0.490515
ADAMTS18	1734.54	-1.03332	0.28852	-3.58145	0.000341695	0.0156077
ADAMTS19	246.717	-0.0472956	1.06234	-0.0445202	0.96449	0.997428
ADAMTS19-AS1	8.47206	0.0743344	1.19099	0.0624137	0.950233	NA
ADAMTS2	233.041	-1.02429	0.334961	-3.05794	0.00222866	0.0626632
ADAMTS20	85.457	-0.328833	0.413891	-0.794491	0.42691	0.917649
ADAMTS3	1150.69	0.554561	0.234312	2.36676	0.0179444	0.238474
ADAMTS4	61.0748	0.13353	0.515548	0.259006	0.795631	0.988983
ADAMTS5	495.987	1.26231	0.696708	1.81182	0.0700138	0.495467
ADAMTS6	749.924	-0.476659	0.247391	-1.92675	0.0540111	0.443669
ADAMTS7	1109.3	-0.676536	0.239401	-2.82595	0.00471406	0.10409
ADAMTS7P1	12.6825	0.379456	0.919948	0.412475	0.679991	NA
ADAMTS7P3	1.12205	-2.0066	3.34671	-0.599574	0.54879	NA
ADAMTS7P4	1.22347	2.20698	2.94544	0.749287	0.453684	NA
ADAMTS8	53.569	-1.48058	0.475605	-3.11305	0.00185165	0.0545951
ADAMTS9	201.58	-0.294555	0.451019	-0.653087	0.5137	0.944676
ADAMTS9-AS1	163.23	3.89531	1.44958	2.6872	0.00720544	0.133918
ADAMTS9-AS2	81.3294	1.10478	0.566664	1.94961	0.0512225	0.431564
ADAMTSL1	190	-0.0578388	0.336881	-0.171689	0.863682	0.99573
ADAMTSL2	83.5595	0.524624	0.408915	1.28297	0.199504	0.757634
ADAMTSL3	73.5174	1.2225	0.536866	2.2771	0.0227801	0.272937
ADAMTSL4	262.365	0.549346	0.287163	1.91301	0.0557463	0.450339
ADAMTSL4-AS1	173.722	-1.07427	0.423006	-2.53961	0.0110975	0.176455
ADAMTSL4-AS2	152.25	-1.16312	0.449439	-2.58794	0.0096553	0.16101
ADAMTSL5	134.325	-0.566595	0.345835	-1.63834	0.101351	0.590158
ADAP1	107.339	-0.633772	0.348484	-1.81866	0.0689635	0.491988
ADAP2	64.3421	0.320943	0.456362	0.703265	0.481891	0.933203
ADAR	12930.1	0.0216447	0.163534	0.132355	0.894703	0.99573
ADARB1	6433.31	-0.0190611	0.177801	-0.107205	0.914626	0.996064
ADARB2	720.632	-0.253194	0.281049	-0.900889	0.367647	0.892041
ADAT1	1311.68	0.135552	0.182006	0.744764	0.456414	0.923967
ADAT2	336.801	0.338545	0.237256	1.42691	0.153604	0.695611
ADAT3	77.7224	-0.0379003	0.460396	-0.082321	0.934391	0.996489
ADCK1	751.783	0.291445	0.218772	1.33219	0.182799	0.737117
ADCK2	223.51	0.0250309	0.277927	0.090063	0.928237	0.996226
ADCK5	180.226	0.073384	0.286797	0.255875	0.798048	0.989346
ADCY1	6588.01	0.68142	0.24072	2.83076	0.00464381	0.103239
ADCY10	20.4189	-0.0703796	0.693924	-0.101423	0.919215	0.996226
ADCY10P1	150.484	0.538736	0.317877	1.6948	0.090114	0.555173
ADCY2	1589.06	0.542617	0.200608	2.70486	0.00683339	0.129782
ADCY3	358.595	-0.0722674	0.257571	-0.280572	0.779039	0.988733
ADCY4	4.43227	-0.243511	1.50055	-0.162282	0.871084	NA
ADCY5	969.188	0.178844	0.279583	0.639682	0.522379	0.947064
ADCY6	1176.24	-0.00830937	0.190815	-0.0435468	0.965266	0.997428
ADCY6-DT	8.89816	0.204248	1.08552	0.188158	0.850753	NA
ADCY7	221.398	-0.310701	0.287006	-1.08256	0.279004	0.838979
ADCY8	365.754	0.838567	0.304981	2.74957	0.0059674	0.119714
ADCY9	1229.2	0.0582689	0.211399	0.275634	0.782829	0.988733
ADCYAP1	12.2909	0.378308	1.13173	0.334273	0.738173	NA
ADCYAP1R1	257.751	-0.114942	0.375096	-0.306434	0.759274	0.986106
ADD1	12957.8	0.136258	0.171068	0.796513	0.425734	0.917473
ADD2	1780.91	0.196425	0.206201	0.952591	0.340798	0.883726
ADD3	3124.52	0.0694535	0.185349	0.374718	0.70787	0.978992
ADD3-AS1	51.5515	0.310598	0.559315	0.555319	0.578676	0.959709
ADGB	16.1387	0.168993	0.916206	0.184448	0.853662	NA
ADGB-DT	0.822665	0.814674	3.57728	0.227736	0.819852	NA
ADGRA1	83.98	-0.0764512	0.513455	-0.148896	0.881636	0.99573
ADGRA1-AS1	8.11318	0.0936808	1.38498	0.0676404	0.946072	NA
ADGRA2	3123.37	-0.313977	0.189155	-1.6599	0.0969355	0.576642
ADGRA3	1753	0.195497	0.196271	0.996058	0.319222	0.87013
ADGRA3P1	3.38199	0.358016	1.71355	0.208932	0.834501	NA
ADGRB1	588.116	0.017352	0.217387	0.0798208	0.93638	0.996751
ADGRB2	2127.9	-0.279985	0.199556	-1.40304	0.160606	0.708427
ADGRB3	780.306	0.19821	0.243235	0.814893	0.415133	0.912282
ADGRB3-DT	88.4276	1.13834	0.379724	2.9978	0.00271935	0.0715165
ADGRD1	15.0443	0.0709125	0.897957	0.078971	0.937056	NA
ADGRD2	6.62537	-0.620641	1.19886	-0.51769	0.604674	NA
ADGRE1	0.674412	0	4.63703	0	1	NA
ADGRE2	1.81246	3.83335	2.77837	1.37971	0.167676	NA
ADGRE4P	0.483655	0.95876	4.98043	0.192505	0.847346	NA
ADGRE5	30.8621	-1.29264	0.627183	-2.06103	0.0393003	0.374383
ADGRF1	1.42345	2.56526	3.26904	0.784716	0.43262	NA
ADGRF2	1.46897	-2.47353	3.07701	-0.803875	0.421469	NA
ADGRF3	34.3342	0.0314006	0.547737	0.0573279	0.954284	0.997016
ADGRF4	1.27827	0.00708279	3.09184	0.00229081	0.998172	NA
ADGRF5	1.27021	4.19464	3.9215	1.06965	0.284777	NA
ADGRF5P1	2.67477	0.609897	1.88577	0.32342	0.746377	NA
ADGRG1	1793.99	-0.993875	0.295286	-3.36581	0.000763191	0.0287435
ADGRG2	66.3872	-0.269252	0.624186	-0.431364	0.666203	0.972389
ADGRG3	11.7985	-1.43669	1.02959	-1.3954	0.162895	NA
ADGRG4	27.5258	-0.355254	0.662419	-0.536297	0.591753	0.960714
ADGRG5	2.3254	-1.35918	2.37829	-0.571496	0.567664	NA
ADGRG6	38.0627	-0.777459	0.682787	-1.13865	0.254847	0.81922
ADGRG7	1.64059	-0.77772	2.52441	-0.308079	0.758022	NA
ADGRL1	5413.85	0.0125601	0.173332	0.072463	0.942233	0.996842
ADGRL1-AS1	101.465	0.195523	0.3915	0.49942	0.617483	0.964914
ADGRL2	5531.96	0.0612347	0.207648	0.294897	0.768073	0.986901
ADGRL3	3310.62	-0.276177	0.216411	-1.27617	0.201896	0.759816
ADGRL4	19.1749	-2.90792	1.09929	-2.64527	0.00816263	0.14472
ADGRV1	9801.72	0.497162	0.211615	2.34937	0.0188051	0.245821
ADH1B	0.322778	0	4.99758	0	1	NA
ADH4	0.524877	1.74163	4.92076	0.353936	0.723387	NA
ADH5	1672.23	-0.300853	0.188701	-1.59433	0.110861	0.616922
ADH5P2	0.245707	0	4.99758	0	1	NA
ADH5P3	27.3449	0.374098	0.737347	0.507357	0.611904	0.964182
ADH6	0.322778	0	4.99758	0	1	NA
ADH7	0.385202	0.958764	4.98044	0.192506	0.847346	NA
ADHFE1	106.418	0.0589499	0.383207	0.153833	0.877741	0.99573
ADI1	420.611	-0.10133	0.219321	-0.462018	0.644068	0.970921
ADIG	3.03529	0.314768	1.70937	0.184142	0.853902	NA
ADIPOR1	4870.05	-0.312595	0.187932	-1.66334	0.0962439	0.574954
ADIPOR2	1342.65	-0.0385588	0.223817	-0.172278	0.863219	0.99573
ADIRF	5.43176	0.300729	1.39895	0.214967	0.829793	NA
ADIRF-AS1	418.608	1.2112	0.30798	3.93273	8.39869e-05	0.00511117
ADK	815.53	-0.0213847	0.207097	-0.10326	0.917757	0.996226
ADM	250.021	-1.18472	0.335832	-3.52772	0.000419149	0.0185103
ADM-DT	4.07497	-0.428503	1.58034	-0.271146	0.786279	NA
ADM2	90.8837	-0.333887	0.424632	-0.786298	0.431693	0.918363
ADM5	119.99	-0.482048	0.466966	-1.0323	0.301933	0.856648
ADNP	15129.6	0.00394929	0.164017	0.0240785	0.98079	0.999265
ADNP-AS1	14.8306	-0.360405	0.810607	-0.444612	0.6566	NA
ADNP2	5243.87	-0.189459	0.174511	-1.08566	0.277631	0.83827
ADO	1882.94	-0.0845883	0.200023	-0.422894	0.672373	0.972599
ADORA1	408.924	-0.838332	0.388182	-2.15964	0.0308008	0.324899
ADORA2A	29.2127	0.621409	0.641111	0.969269	0.332411	0.879016
ADORA2A-AS1	1.16775	2.44353	3.10157	0.787835	0.430793	NA
ADORA2B	274.572	-0.0433321	0.296337	-0.146226	0.883743	0.99573
ADORA3	0.903727	0.0721421	3.55929	0.0202687	0.983829	NA
ADPGK	1488.22	-0.0686463	0.189602	-0.362055	0.717311	0.980903
ADPGK-AS1	18.759	-0.272858	0.755626	-0.361102	0.718023	NA
ADPRH	114.648	0.46961	0.337886	1.38985	0.164575	0.714392
ADPRHL1	212.827	-0.517551	0.336192	-1.53945	0.123695	0.642819
ADPRM	641.139	0.142854	0.209927	0.680496	0.496191	0.939599
ADPRS	615.612	-0.0385931	0.263209	-0.146625	0.883428	0.99573
ADRA1A	410.098	-0.991259	0.370856	-2.67289	0.00752	0.137539
ADRA1B	44.3105	0.138944	0.530901	0.261713	0.793542	0.988983
ADRA1D	31.0374	-0.475896	0.877224	-0.542502	0.587473	0.960702
ADRA2A	39.9697	0.308066	0.640426	0.481033	0.630493	0.968247
ADRA2B	3.65811	0.0438588	1.84514	0.02377	0.981036	NA
ADRA2C	177.465	-0.517855	0.359696	-1.4397	0.149952	0.688194
ADRB1	35.9985	-0.0700256	0.808393	-0.0866232	0.930971	0.996395
ADRB2	116.478	-0.517795	0.424351	-1.2202	0.222388	0.786339
ADRB3	0.794453	0.317189	3.62241	0.0875628	0.930224	NA
ADRM1	1417.2	-0.335666	0.245167	-1.36913	0.170959	0.721561
ADSL	422.021	0.022972	0.276732	0.0830117	0.933842	0.996395
ADSS1	389.339	-0.497552	0.22394	-2.22181	0.026296	0.297559
ADSS2	957.892	-0.231466	0.247101	-0.936727	0.348899	0.884247
ADTRP	8.73958	1.21928	1.45613	0.837344	0.402399	NA
AEBP1	3023.75	0.221722	0.209817	1.05674	0.290631	0.847373
AEBP2	2132.4	-0.175747	0.173204	-1.01469	0.310255	0.863091
AEN	1520.56	-0.012551	0.24008	-0.0522783	0.958307	0.997208
AFAP1	3577.24	-0.272283	0.188917	-1.44128	0.149504	0.687933
AFAP1-AS1	84.3806	-0.210024	0.470999	-0.445911	0.655662	0.971148
AFAP1L1	94.3499	0.0831615	0.370634	0.224376	0.822465	0.992863
AFAP1L2	1969.66	-0.565105	0.178246	-3.17036	0.00152249	0.0481983
AFDN	9652.7	-0.0243526	0.19521	-0.124751	0.900721	0.99573
AFDN-DT	81.0205	-0.042483	0.492393	-0.0862785	0.931245	0.996395
AFF1	13232.1	0.462138	0.165864	2.78626	0.00533208	0.111918
AFF2	4528.75	-0.213461	0.165142	-1.29259	0.196153	0.753262
AFF2-IT1	12.3477	-0.222582	0.933801	-0.238361	0.811601	NA
AFF3	1597.59	0.149297	0.187844	0.794795	0.426733	0.917649
AFF4	23565.3	-0.0483338	0.166729	-0.289894	0.771897	0.988047
AFF4-DT	0.477614	-1.03856	4.76822	-0.21781	0.827577	NA
AFG1L	543.089	0.0664753	0.219028	0.303501	0.761508	0.986144
AFG3L1P	1524.14	0.358622	0.201676	1.77821	0.0753687	0.512142
AFG3L2	1638.25	0.0442171	0.20318	0.217625	0.827721	0.992904
AFMID	182.628	-0.0287372	0.301051	-0.0954561	0.923953	0.996226
AFP	0.865072	-2.02365	3.78366	-0.534841	0.59276	NA
AFTPH	3195.76	0.0242872	0.180531	0.134532	0.892982	0.99573
AFTPH-DT	40.6256	-0.0922153	0.543154	-0.169778	0.865185	0.99573
AGA	288.639	0.0119679	0.296965	0.0403007	0.967853	0.997611
AGA-DT	29.0505	-0.424181	0.665215	-0.63766	0.523695	0.947064
AGAP1	11830.3	0.367117	0.199279	1.84222	0.0654427	0.481142
AGAP1-IT1	36.7251	-0.252963	0.570028	-0.443772	0.657207	0.971148
AGAP10P	4.8114	0.376576	1.4223	0.264765	0.79119	NA
AGAP12P	43.4014	0.623195	0.688829	0.904716	0.365616	0.89156
AGAP13P	277.05	0.0407591	0.258823	0.157479	0.874867	0.99573
AGAP14P	8.03463	0.238479	1.0938	0.218028	0.827408	NA
AGAP2	494.721	0.0311363	0.330033	0.0943429	0.924837	0.996226
AGAP2-AS1	49.9039	0.134912	0.569042	0.237086	0.81259	0.991879
AGAP3	1536.6	0.0861481	0.187793	0.458739	0.646422	0.970921
AGAP4	1077.58	0.13014	0.189226	0.687751	0.491609	0.937913
AGAP5	22.6524	0.122307	0.695924	0.175748	0.860492	0.99573
AGAP6	204.726	0.301891	0.326035	0.925947	0.354474	0.887451
AGAP7P	12.6755	0.229589	0.967845	0.237217	0.812489	NA
AGAP9	763.49	0.0486709	0.242	0.201119	0.840605	0.993907
AGBL1	13.3484	-1.17682	0.888845	-1.32399	0.185506	NA
AGBL2	94.0322	0.129811	0.382025	0.339798	0.734009	0.983201
AGBL3	188.245	0.214372	0.341495	0.627744	0.530171	0.948275
AGBL4	260.393	0.371401	0.332864	1.11578	0.264518	0.828118
AGBL4-IT1	14.4084	0.741753	0.909218	0.815814	0.414606	NA
AGBL5	1519	0.201151	0.199365	1.00896	0.312996	0.863805
AGBL5-AS1	1.12304	-1.90607	3.26464	-0.583853	0.55932	NA
AGBL5-IT1	4.76174	-0.761322	1.53777	-0.49508	0.620543	NA
AGER	262.583	-0.426693	0.288943	-1.47674	0.139746	0.674599
AGFG1	6945.79	-0.165222	0.163468	-1.01073	0.312144	0.863805
AGFG2	788.73	0.00116373	0.212936	0.00546516	0.995639	0.999874
AGGF1	583.848	0.324543	0.211474	1.53467	0.124865	0.644974
AGGF1P1	3.10802	-1.73422	2.81961	-0.615057	0.538517	NA
AGGF1P2	2.76997	-1.99527	2.74603	-0.726602	0.46747	NA
AGGF1P3	40.2607	-0.128422	0.583137	-0.220227	0.825695	0.992904
AGK	1450.04	0.111327	0.193954	0.573986	0.565977	0.957862
AGK-DT	49.251	0.310158	0.553236	0.560626	0.575053	0.958458
AGL	4389.52	0.0576989	0.172376	0.334727	0.737831	0.983474
AGMAT	7.81269	-0.0725349	1.18746	-0.0610838	0.951292	NA
AGMO	9.69958	-1.92051	1.1864	-1.61877	0.105497	NA
AGO1	3790.42	0.123118	0.170226	0.723262	0.469519	0.92874
AGO2	6998.92	-0.0426443	0.168758	-0.252695	0.800504	0.989562
AGO3	6528.5	0.0853079	0.178666	0.47747	0.633027	0.96923
AGO4	2991.42	0.189868	0.178969	1.06089	0.288738	0.846684
AGPAT1	1901.44	-0.110906	0.226113	-0.490488	0.623788	0.966115
AGPAT2	176.412	-0.191322	0.30897	-0.619223	0.535769	0.948973
AGPAT3	5539.97	0.25923	0.172756	1.50055	0.133471	0.6634
AGPAT4	1805.18	-0.430062	0.223627	-1.92313	0.0544642	0.444264
AGPAT5	1126.68	-0.334643	0.193612	-1.72843	0.0839117	0.53944
AGPS	2017.33	-0.162327	0.184766	-0.878556	0.379642	0.897918
AGR2	0.501063	3.04214	4.84067	0.628454	0.529706	NA
AGR3	0.241903	-2.22217	4.94717	-0.44918	0.653301	NA
AGRN	2886.57	-0.540338	0.208386	-2.59296	0.00951527	0.158941
AGRP	2.60178	-1.43517	2.14273	-0.669786	0.502994	NA
AGT	508.637	0.124242	0.321129	0.386892	0.698836	0.977061
AGTPBP1	5746.59	0.485874	0.196102	2.47766	0.0132247	0.197588
AGTR1	2.81192	1.78536	2.19364	0.813879	0.415715	NA
AGTRAP	267.33	0.23697	0.31282	0.75753	0.448733	0.920476
AGXT	3.25064	-2.2102	2.45591	-0.89995	0.368147	NA
AHCTF1	6629.27	0.153988	0.178554	0.862419	0.388457	0.902662
AHCTF1P1	38.6785	0.394985	0.597948	0.660568	0.508889	0.942685
AHCY	741.671	-0.108782	0.246501	-0.441302	0.658994	0.971495
AHCYL1	4621.57	0.0447927	0.17739	0.25251	0.800647	0.989562
AHCYL2	3314.45	-0.110882	0.197651	-0.560996	0.5748	0.958458
AHCYP2	0.540473	2.37335	4.87317	0.487024	0.626241	NA
AHCYP5	0.165615	-1.70517	4.97291	-0.342891	0.73168	NA
AHCYP7	3.4417	4.83104	2.29221	2.1076	0.035066	NA
AHDC1	4492.22	-0.255403	0.176768	-1.44485	0.1485	0.687112
AHI1	11459.8	0.433079	0.24516	1.76651	0.0773101	0.516667
AHI1-DT	193.994	0.528645	0.335187	1.57716	0.114758	0.624846
AHNAK	8406.25	-0.044276	0.212356	-0.208499	0.83484	0.993892
AHNAK2	1797.86	0.0671266	0.198947	0.337409	0.735808	0.983357
AHR	1256.52	-0.502545	0.240108	-2.09299	0.0363499	0.359199
AHRR	160.252	-0.457699	0.345774	-1.32369	0.185605	0.739244
AHSA1	1285.08	-0.0323042	0.215026	-0.150234	0.88058	0.99573
AHSA2P	1693.99	0.198195	0.181191	1.09385	0.274022	0.835969
AHSG	0.293126	1.74163	4.92076	0.353936	0.723387	NA
AHSP	0.385537	-0.252607	4.86004	-0.0519763	0.958548	NA
AIDA	586.027	-0.384054	0.249015	-1.54229	0.123003	0.642066
AIDAP2	3.0202	-0.1939	1.99737	-0.0970775	0.922665	NA
AIF1	0.670419	-0.862913	3.48251	-0.247785	0.804301	NA
AIF1L	760.158	-0.393742	0.238226	-1.65281	0.0983694	0.579561
AIFM1	1715.3	-0.669091	0.176642	-3.78785	0.000151958	0.00823995
AIFM2	225.389	-0.187735	0.284833	-0.659106	0.509828	0.942941
AIFM3	181.626	0.933507	0.338203	2.7602	0.00577659	0.11754
AIG1	841.064	0.0610526	0.225161	0.271151	0.786275	0.988733
AIM2	304.866	0.286116	0.249473	1.14688	0.251431	0.816169
AIMP1	1543.46	0.0297223	0.185499	0.160228	0.872701	0.99573
AIMP1P1	45.9876	-0.139929	0.642497	-0.217789	0.827594	0.992904
AIMP2	580.345	0.15061	0.231804	0.649732	0.515865	0.945246
AIP	493.642	-0.0907478	0.236859	-0.38313	0.701623	0.977693
AIPL1	3526.32	0.38514	0.261674	1.47183	0.141066	0.67623
AIRE	6.56736	0.919082	1.2384	0.742156	0.457993	NA
AIRN	1.19432	0	4.15519	0	1	NA
AJAP1	104.559	4.21534	0.522802	8.06297	7.44651e-16	6.19332e-13
AJM1	795.341	0.0281513	0.225508	0.124835	0.900654	0.99573
AJUBA	4225.35	-0.418784	0.180459	-2.32065	0.0203055	0.256044
AJUBA-DT	86.6259	0.46165	0.392029	1.17759	0.23896	0.802353
AK1	72.1493	-0.247606	0.48846	-0.506911	0.612217	0.964182
AK2	4226.18	0.249791	0.170819	1.46231	0.143656	0.679022
AK2P2	22.1389	0.226332	0.778367	0.290778	0.771221	0.988047
AK3	1596.74	-0.0664705	0.193621	-0.343302	0.731371	0.983201
AK3P3	70.0753	0.10669	0.470184	0.226911	0.820493	0.992652
AK3P5	0.587791	3.78217	4.81837	0.784947	0.432484	NA
AK4	2311.11	-0.336479	0.200764	-1.67599	0.0937408	0.567546
AK4P1	47.7933	-0.0424273	0.523531	-0.0810407	0.93541	0.996569
AK4P3	4.14575	-0.768166	1.57354	-0.488178	0.625424	NA
AK4P4	15.6617	0.462964	0.8308	0.557251	0.577356	NA
AK4P6	0.168636	0	4.99758	0	1	NA
AK5	581.469	-0.140935	0.267255	-0.527344	0.597955	0.962766
AK6	166.269	-0.24067	0.333565	-0.721511	0.470595	0.92891
AK7	134.815	0.14605	0.408238	0.357758	0.720525	0.981465
AK8	276.314	0.428055	0.278572	1.5366	0.124391	0.644261
AK9	864.192	0.401408	0.196957	2.03805	0.0415447	0.386612
AKAIN1	20.1994	-0.24191	0.834102	-0.290025	0.771797	0.988047
AKAP1	2115.76	0.51194	0.192638	2.65752	0.00787178	0.141049
AKAP1-DT	24.6952	0.247176	0.702736	0.351734	0.725038	0.982708
AKAP10	1858.23	-0.115281	0.173837	-0.663152	0.507233	0.942517
AKAP11	14845	0.0440829	0.179151	0.246065	0.805632	0.990446
AKAP12	15876.6	-1.16903	0.220538	-5.30083	1.1528e-07	1.65546e-05
AKAP13	5298.71	0.0639412	0.182232	0.350878	0.72568	0.982708
AKAP13-AS1	0.138625	1.74164	4.92076	0.353938	0.723386	NA
AKAP14	2.64184	-0.74763	2.27615	-0.328463	0.742562	NA
AKAP17A	2509.23	-0.120541	0.211904	-0.568845	0.569461	0.958063
AKAP17BP	6.64659	0.447659	1.33024	0.336524	0.736475	NA
AKAP3	91.8732	0.723635	0.416595	1.73702	0.0823829	0.535901
AKAP4	1.58656	0.869124	2.68113	0.324163	0.745814	NA
AKAP5	274.098	-0.832568	0.287139	-2.89953	0.00373725	0.089987
AKAP6	4396.22	0.342779	0.1867	1.83598	0.0663603	0.483613
AKAP7	670.199	-0.130241	0.270804	-0.480943	0.630557	0.96825
AKAP8	2562.16	-0.24496	0.169047	-1.44907	0.147318	0.68514
AKAP8L	5340.58	0.0436987	0.168602	0.259183	0.795494	0.988983
AKAP9	26462.5	0.343114	0.224326	1.52954	0.126132	0.64669
AKIP1	178.98	-0.240736	0.282281	-0.852824	0.393757	0.90328
AKIRIN1	3167.92	-0.337443	0.187198	-1.8026	0.0714509	0.500608
AKIRIN2	2625.71	-0.247628	0.207875	-1.19124	0.233561	0.795625
AKNA	4646.63	0.61729	0.203968	3.02641	0.00247474	0.0674841
AKNAD1	1.15516	0.265432	2.94311	0.0901878	0.928138	NA
AKR1A1	393.908	-0.319376	0.323581	-0.987004	0.32364	0.872762
AKR1B1	851.299	-0.169336	0.211789	-0.799553	0.42397	0.916489
AKR1B10	2.41049	-0.238327	2.10636	-0.113147	0.909914	NA
AKR1B15	1.6659	-2.04678	3.03688	-0.673975	0.500328	NA
AKR1B1P1	27.6521	0.355051	0.707765	0.501652	0.615912	0.964773
AKR1B1P3	11.4718	-0.928816	0.934058	-0.994388	0.320034	NA
AKR1B1P7	0.277907	-0.00221592	4.93571	-0.000448956	0.999642	NA
AKR1C1	103.575	-0.319199	0.361008	-0.884188	0.376595	0.896062
AKR1C2	132.12	-0.514007	0.375934	-1.36728	0.171538	0.722474
AKR1C3	109.029	-0.543991	0.388921	-1.39872	0.161897	0.710159
AKR1C4	0.439844	0.729822	4.79274	0.152276	0.878969	NA
AKR1C5P	0.242686	-1.70517	4.97291	-0.342891	0.73168	NA
AKR1C6P	0.300014	1.74163	4.92076	0.353936	0.723387	NA
AKR1C7P	2.66988	-2.01659	1.92257	-1.0489	0.294224	NA
AKR1C8	1.15911	1.20061	3.29273	0.364624	0.715392	NA
AKR1D1	2.95308	-1.45616	1.90122	-0.76591	0.44373	NA
AKR1E2	88.0861	0.217282	0.394043	0.551417	0.581348	0.959963
AKR7A2	339.795	-0.325667	0.2841	-1.14631	0.251666	0.816169
AKR7A2P1	1.60667	4.48889	2.89521	1.55045	0.121033	NA
AKR7A3	75.4697	0.0229078	0.401798	0.0570132	0.954535	0.997016
AKR7L	115.268	-0.125292	0.368534	-0.339974	0.733876	0.983201
AKT1	3609.41	-0.290149	0.178612	-1.62447	0.104276	0.599622
AKT1S1	1495.92	-0.161123	0.222836	-0.723055	0.469646	0.92874
AKT2	3347.46	0.0544828	0.171081	0.318462	0.750134	0.985178
AKT3	6245.95	-0.0586185	0.161851	-0.362176	0.71722	0.980903
AKT3-IT1	28.1292	0.029883	0.64458	0.0463605	0.963023	0.997273
AKTIP	1012.82	0.0484545	0.194254	0.249438	0.803022	0.989962
ALAD	1467.91	0.215018	0.200571	1.07203	0.283708	0.842798
ALAS1	2572.96	0.0393169	0.215169	0.182726	0.855013	0.99573
ALB	15.4927	-0.173457	0.875091	-0.198216	0.842876	NA
ALCAM	1143.84	-0.4726	0.272317	-1.73548	0.0826563	0.536205
ALDH16A1	150.858	-0.0960533	0.316492	-0.303494	0.761513	0.986144
ALDH18A1	1969.71	-0.245093	0.209448	-1.17019	0.241926	0.8045
ALDH1A1	200.749	0.582323	0.462364	1.25945	0.207869	0.767333
ALDH1A2	132.484	-0.218353	0.337584	-0.64681	0.517755	0.945937
ALDH1A3	149.922	2.12146	1.16237	1.82512	0.0679832	0.488134
ALDH1A3-AS1	3.68519	-0.248476	1.65089	-0.15051	0.880362	NA
ALDH1B1	209.808	-0.477916	0.338625	-1.41134	0.158144	0.70403
ALDH1L1	67.7133	-0.226551	0.435715	-0.519952	0.603097	0.963844
ALDH1L1-AS1	2.07624	-3.0941	2.39681	-1.29092	0.19673	NA
ALDH1L1-AS2	4.62211	0.130298	1.51792	0.08584	0.931594	NA
ALDH1L2	319.927	-0.1506	0.329498	-0.45706	0.647628	0.970921
ALDH2	1160.57	0.0495371	0.225631	0.21955	0.826222	0.992904
ALDH3A1	8.76668	-0.567054	1.28869	-0.440025	0.659919	NA
ALDH3A2	2826.72	0.0187182	0.190445	0.0982867	0.921705	0.996226
ALDH3B1	49.2631	-0.118955	0.508779	-0.233805	0.815137	0.991988
ALDH3B2	0.15363	0.958765	4.98044	0.192506	0.847346	NA
ALDH4A1	580.499	-0.0411675	0.228437	-0.180214	0.856984	0.99573
ALDH5A1	1083.22	-0.0452857	0.186876	-0.24233	0.808524	0.991333
ALDH6A1	1596.9	-0.328995	0.180161	-1.82612	0.0678323	0.488089
ALDH7A1	1318.23	0.0178975	0.199659	0.0896406	0.928573	0.996226
ALDH7A1P1	10.4274	0.110428	0.99654	0.110812	0.911766	NA
ALDH7A1P4	0.311216	-0.872272	4.92985	-0.176937	0.859558	NA
ALDH8A1	174.718	0.401382	0.316867	1.26672	0.205255	0.763794
ALDH9A1	709.14	-0.0800836	0.242184	-0.330673	0.740892	0.984541
ALDOA	393.175	-0.761552	0.271436	-2.80564	0.00502166	0.107666
ALDOB	2.05021	-0.243539	2.34334	-0.103928	0.917226	NA
ALDOC	4070.17	-0.147282	0.259074	-0.568496	0.569698	0.958141
ALG1	829.665	0.0322204	0.206669	0.155904	0.876109	0.99573
ALG10	555.719	0.0729151	0.218158	0.334231	0.738206	0.983597
ALG10B	1134.86	-0.697057	0.194769	-3.57888	0.000345064	0.0157256
ALG11	830.017	0.00748964	0.198865	0.0376619	0.969957	0.997779
ALG12	982.753	0.269866	0.206616	1.30612	0.191512	0.747768
ALG13	3432.85	-0.0569733	0.187008	-0.304657	0.760628	0.986106
ALG13-AS1	0.138625	1.74164	4.92076	0.353938	0.723386	NA
ALG14	302.892	0.0429858	0.251267	0.171076	0.864164	0.99573
ALG14-AS1	0.591982	-1.66041	4.71281	-0.352317	0.7246	NA
ALG1L10P	6.8847	1.00988	1.30652	0.772953	0.43955	NA
ALG1L11P	21.3467	0.079584	0.68971	0.115388	0.908138	0.99573
ALG1L12P	2.22695	-0.444595	2.09647	-0.212068	0.832054	NA
ALG1L13P	1.59282	-1.57386	2.52029	-0.624478	0.532314	NA
ALG1L15P	0.138625	1.74164	4.92076	0.353938	0.723386	NA
ALG1L1P	27.4814	0.352744	0.699723	0.50412	0.614177	0.964182
ALG1L2	15.0939	0.603696	0.834839	0.723128	0.469601	NA
ALG1L3P	0.245707	0	4.99758	0	1	NA
ALG1L5P	0.915444	-0.801933	3.92518	-0.204305	0.838115	NA
ALG1L6P	2.25278	0.863505	2.17899	0.396286	0.691894	NA
ALG1L8P	9.02142	0.46715	1.21262	0.385242	0.700058	NA
ALG1L9P	2.53778	0.0999282	1.91186	0.0522675	0.958316	NA
ALG2	1596.08	-0.0136314	0.191642	-0.0711291	0.943295	0.996842
ALG3	982.343	0.32646	0.256366	1.27341	0.202872	0.760617
ALG3P1	12.7224	0.610277	0.898418	0.679279	0.496961	NA
ALG5	671.119	0.152295	0.234603	0.649161	0.516234	0.945351
ALG6	220.618	0.358283	0.286807	1.24921	0.211587	0.772684
ALG8	906.824	-0.0410327	0.197396	-0.20787	0.83533	0.993892
ALG9	688.75	0.0812421	0.20579	0.394782	0.693004	0.97645
ALG9-IT1	15.0954	-0.16819	0.871066	-0.193085	0.846892	NA
ALK	451.126	0.340018	0.295322	1.15135	0.249589	0.813675
ALKAL1	2.53225	-1.9624	2.73552	-0.717377	0.473141	NA
ALKAL2	7.34977	-1.22878	1.15275	-1.06596	0.286441	NA
ALKBH1	1688.6	0.0477228	0.21643	0.2205	0.825482	0.992904
ALKBH2	272.099	-0.199104	0.283975	-0.701133	0.48322	0.933651
ALKBH3	887.589	0.183209	0.20804	0.880642	0.378511	0.896898
ALKBH4	240.977	-0.035211	0.289619	-0.121577	0.903234	0.99573
ALKBH5	4142.51	-0.0447909	0.215357	-0.207984	0.835241	0.993892
ALKBH6	69.078	0.565757	0.456884	1.23829	0.215607	0.778533
ALKBH7	239.558	0.188015	0.34108	0.551235	0.581473	0.959963
ALKBH8	526.882	0.359573	0.232186	1.54864	0.121468	0.640958
ALLC	2.16928	-1.48001	2.53824	-0.583085	0.559836	NA
ALMS1	10956.1	0.356448	0.173144	2.05867	0.0395254	0.375699
ALMS1-IT1	108.342	0.22215	0.366351	0.606384	0.54426	0.950096
ALMS1P1	211.328	0.403555	0.294045	1.37242	0.169931	0.721166
ALOX12	1.3257	1.77003	3.71828	0.476033	0.634051	NA
ALOX12-AS1	359.925	-0.231863	0.299777	-0.773452	0.439255	0.919537
ALOX12B	18.4927	0.674384	0.838524	0.804251	0.421252	NA
ALOX12P1	37.9963	0.14486	0.605852	0.239102	0.811026	0.991667
ALOX12P2	10.3158	-0.427757	1.00058	-0.427509	0.669009	NA
ALOX15	39.4287	-0.85201	0.641603	-1.32794	0.184198	0.737716
ALOX15B	7.2625	1.22703	1.28938	0.95164	0.341279	NA
ALOX15P1	20.1493	0.335252	0.746836	0.448897	0.653506	0.970921
ALOX15P2	0.874411	2.73181	4.16878	0.655302	0.512274	NA
ALOX5	10.5707	0.397968	1.12702	0.353115	0.724002	NA
ALOX5AP	0.619085	-0.19413	4.49418	-0.0431958	0.965545	NA
ALOXE3	37.0983	-0.0591027	0.609523	-0.0969654	0.922754	0.996226
ALPG	1.35474	-0.413575	2.79404	-0.14802	0.882327	NA
ALPI	0.230701	0.958764	4.98044	0.192506	0.847346	NA
ALPK1	385.98	-0.472078	0.303211	-1.55693	0.119487	0.63687
ALPK2	287.772	0.242522	0.349525	0.69386	0.48777	0.935954
ALPK3	607.9	0.367398	0.305152	1.20398	0.228596	0.792893
ALPL	45.8818	-1.29496	0.514995	-2.51451	0.0119198	0.184443
ALPP	4.39515	0.502802	1.77861	0.282693	0.777412	NA
ALS2	5956.67	-0.027696	0.175983	-0.157379	0.874946	0.99573
ALS2CL	42.3418	1.47235	0.634772	2.3195	0.0203682	0.256332
ALX1	2.79114	0.657746	2.08711	0.315147	0.75265	NA
ALX3	4.39601	0.0825474	1.72976	0.047722	0.961938	NA
ALX4	4.47778	-0.490798	1.65111	-0.297254	0.766272	NA
ALYREF	438.712	-0.294575	0.300466	-0.980392	0.326893	0.875141
AMACR	38.7652	-0.12914	0.597856	-0.216005	0.828984	0.992904
AMBP	1.34614	1.78706	3.31528	0.539038	0.589861	NA
AMBRA1	3805.76	0.0853648	0.185091	0.461205	0.644651	0.970921
AMD1	5085.68	0.232624	0.178616	1.30237	0.192788	0.748541
AMD1P1	7.92503	-0.723852	1.14015	-0.634874	0.52551	NA
AMD1P3	2.66975	0.229031	1.84568	0.12409	0.901244	NA
AMDHD1	50.9077	0.111771	0.540931	0.206627	0.836301	0.993892
AMDHD2	373.972	-0.327492	0.258921	-1.26484	0.20593	0.764726
AMELX	3.24786	-2.03172	2.47827	-0.819814	0.412322	NA
AMER1	1199.35	0.262609	0.18294	1.4355	0.151146	0.690553
AMER2	6116.37	0.139399	0.174544	0.79865	0.424493	0.917025
AMER3	703.078	0.463474	0.223154	2.07692	0.0378089	0.365832
AMFR	3357.39	-0.0691038	0.193831	-0.356515	0.721455	0.981852
AMH	573.724	0.0434453	0.214737	0.202319	0.839667	0.993907
AMHR2	2.49624	-0.388235	2.1113	-0.183884	0.854104	NA
AMIGO1	1042.1	0.0853253	0.207131	0.41194	0.680384	0.973977
AMIGO2	247.312	0.132444	0.308823	0.428867	0.66802	0.972389
AMIGO3	0.165615	-1.70517	4.97291	-0.342891	0.73168	NA
AMMECR1	1170.28	-0.17269	0.213095	-0.810387	0.417718	0.91286
AMMECR1-IT1	5.78058	-0.191834	1.32616	-0.144655	0.884984	NA
AMMECR1L	2880.48	-0.0295427	0.185261	-0.159465	0.873303	0.99573
AMMECR1LP1	9.27344	-0.502485	1.07661	-0.466731	0.640693	NA
AMN	91.3901	-0.212314	0.482078	-0.440413	0.659638	0.971495
AMN1	755.511	0.634852	0.205197	3.09387	0.00197566	0.0570309
AMOT	1113.64	-0.211702	0.28658	-0.738719	0.460078	0.925509
AMOTL1	1714.7	-0.222631	0.213103	-1.04471	0.296158	0.850912
AMOTL2	11738.1	-0.250457	0.184689	-1.3561	0.175068	0.730233
AMPD1	1.23113	0.00526789	2.75452	0.00191245	0.998474	NA
AMPD2	2284.92	0.0783042	0.246587	0.317551	0.750825	0.985235
AMPD3	1664.12	-0.0640064	0.183069	-0.349629	0.726617	0.983201
AMPH	2181.25	0.0862348	0.196349	0.439192	0.660523	0.971548
AMT	10.291	1.21781	1.12827	1.07936	0.280426	NA
AMY1C	0.273681	1.31183	4.96057	0.264451	0.791432	NA
AMY2A	2.75447	3.01635	2.56279	1.17698	0.239205	NA
AMY2B	499.135	0.108858	0.273656	0.397793	0.690783	0.975869
AMZ1	141.954	-0.83216	0.510813	-1.62909	0.103294	0.59575
AMZ2	1928.9	0.142961	0.196643	0.727007	0.467222	0.927889
AMZ2P1	531.732	-0.052247	0.244861	-0.213374	0.831035	0.992904
AMZ2P3	0.354978	-0.00220972	4.93571	-0.0004477	0.999643	NA
ANAPC1	3618.86	0.281736	0.170581	1.65163	0.0986098	0.579985
ANAPC10	325.712	-0.0454071	0.283283	-0.160289	0.872653	0.99573
ANAPC10P1	33.5898	-0.284785	0.624591	-0.455954	0.648423	0.970921
ANAPC11	294.199	-0.463412	0.311328	-1.4885	0.136619	0.670943
ANAPC13	1560.54	-0.0480237	0.207207	-0.231767	0.816719	0.991988
ANAPC15	388.264	-0.00820247	0.242408	-0.0338374	0.973007	0.998791
ANAPC16	1113.89	0.0985393	0.193643	0.508871	0.610843	0.964182
ANAPC1P1	10.0985	-1.00175	1.1172	-0.896662	0.369899	NA
ANAPC1P3	0.929926	-0.488782	3.5732	-0.136791	0.891196	NA
ANAPC1P4	6.74492	-1.98764	1.4106	-1.40907	0.158813	NA
ANAPC1P5	0.239845	-2.38537	4.93781	-0.483083	0.629037	NA
ANAPC1P6	0.419552	2.56193	4.86247	0.526878	0.598278	NA
ANAPC2	1418.14	-0.0253788	0.199519	-0.1272	0.898782	0.99573
ANAPC4	1297.77	0.117614	0.185413	0.634336	0.525862	0.947064
ANAPC5	2715.62	0.139768	0.167981	0.832045	0.405383	0.908231
ANAPC7	1489.1	0.0574603	0.180078	0.319086	0.749661	0.985087
ANG	17.9325	-0.474671	1.0077	-0.471044	0.63761	NA
ANGEL1	1949.83	0.36803	0.190313	1.93381	0.053136	0.439807
ANGEL2	1806.77	0.0885921	0.186212	0.475759	0.634246	0.96923
ANGPT1	12.938	-4.08744	1.23803	-3.30157	0.000961453	NA
ANGPT2	7.8497	-0.0345346	1.1275	-0.0306294	0.975565	NA
ANGPT4	17.3265	0.84883	0.758901	1.1185	0.263354	NA
ANGPTL1	623.975	-0.657152	0.331044	-1.98509	0.0471342	0.415657
ANGPTL2	346.904	-0.191507	0.323484	-0.592013	0.553842	0.952304
ANGPTL4	188.423	-0.522419	0.455681	-1.14646	0.251605	0.816169
ANGPTL5	0.543905	-0.81987	4.81049	-0.170434	0.864669	NA
ANGPTL6	8.42374	-0.433641	1.13488	-0.382104	0.702384	NA
ANGPTL7	7.29484	0.620549	1.27588	0.486371	0.626704	NA
ANGPTL8	2.23484	4.68431	2.81369	1.66483	0.0959469	NA
ANK1	1070.03	0.846511	0.306937	2.75793	0.00581681	0.117997
ANK2	19345.5	0.381431	0.211059	1.80723	0.0707267	0.49763
ANK2-AS1	3.29629	0.804486	1.66854	0.482149	0.6297	NA
ANK3	12029.6	0.294026	0.248953	1.18105	0.237583	0.800673
ANK3-DT	0.953244	-1.19593	3.2708	-0.365639	0.714634	NA
ANKAR	383.287	0.147858	0.248804	0.594277	0.552327	0.951671
ANKDD1A	615.099	-0.575969	0.290741	-1.98104	0.0475867	0.417382
ANKDD1B	67.4068	0.256887	0.427374	0.601082	0.547785	0.950382
ANKEF1	485.936	0.52567	0.234749	2.23929	0.0251372	0.287749
ANKFN1	135.824	-0.944927	0.899682	-1.05029	0.293585	0.849047
ANKFY1	4690.45	0.0250283	0.169303	0.147832	0.882476	0.99573
ANKH	2828.48	0.355617	0.216361	1.64363	0.100253	0.585989
ANKH-DT	2.37422	-1.88353	2.08039	-0.905374	0.365268	NA
ANKHD1	235.659	-0.0601276	0.336186	-0.178852	0.858054	0.99573
ANKHD1-DT	57.2139	-0.0168908	0.454198	-0.0371881	0.970335	0.997779
ANKHD1-EIF4EBP3	125.088	0.195788	0.339241	0.577136	0.563848	0.956485
ANKIB1	3529.77	-0.0907512	0.168456	-0.538722	0.590078	0.960702
ANKK1	98.7627	0.579926	0.358899	1.61585	0.106127	0.60528
ANKLE1	110.969	-0.0959361	0.380708	-0.251994	0.801046	0.989562
ANKLE2	2757.8	-0.156863	0.177637	-0.883054	0.377207	0.896104
ANKMY1	733.942	0.182966	0.2185	0.837373	0.402383	0.906179
ANKMY2	514.854	-0.0136049	0.223075	-0.0609878	0.951369	0.997016
ANKRA2	763.16	0.0556049	0.222153	0.2503	0.802355	0.989792
ANKRD1	97.2877	-1.51308	0.562081	-2.69192	0.0071041	0.133307
ANKRD10	3549.43	-0.0859511	0.17723	-0.484968	0.627699	0.967665
ANKRD10-IT1	376.468	-0.0163988	0.28328	-0.0578889	0.953837	0.997016
ANKRD11	8702.66	-0.048954	0.172305	-0.284112	0.776325	0.988238
ANKRD11P2	4.29224	-0.301422	1.493	-0.20189	0.840003	NA
ANKRD12	11325.7	0.205224	0.18863	1.08797	0.276608	0.837587
ANKRD13A	2569.09	-0.172699	0.172654	-1.00026	0.317183	0.869085
ANKRD13B	915.853	-0.0435712	0.196574	-0.221652	0.824585	0.992904
ANKRD13C	3726.57	-0.0273662	0.165916	-0.16494	0.868991	0.99573
ANKRD13D	626.326	-0.287271	0.221903	-1.29458	0.195466	0.752652
ANKRD16	574.216	0.156579	0.220427	0.710343	0.477492	0.931617
ANKRD17	20854.8	0.316383	0.158302	1.9986	0.0456514	0.408815
ANKRD17-DT	73.9243	0.418556	0.418598	0.9999	0.317359	0.869329
ANKRD18A	97.4962	0.506806	0.385439	1.31488	0.18855	0.743338
ANKRD18B	23.2252	-0.211624	0.711829	-0.297296	0.766241	0.986338
ANKRD18CP	26.9095	1.32828	0.675196	1.96725	0.0491547	0.423652
ANKRD18DP	0.230701	0.958764	4.98044	0.192506	0.847346	NA
ANKRD19P	1.80246	1.1047	2.45039	0.450825	0.652116	NA
ANKRD2	17.8954	-0.876465	0.797316	-1.09927	0.271651	NA
ANKRD20A1	71.0725	1.02628	0.457167	2.24487	0.0247763	0.284885
ANKRD20A11P	19.65	-5.18298	1.19786	-4.32687	1.5124e-05	0.00121241
ANKRD20A18P	4.14066	0.000138702	1.60727	8.62969e-05	0.999931	NA
ANKRD20A19P	3.51055	0.315431	1.81599	0.173697	0.862104	NA
ANKRD20A21P	18.9828	1.20903	0.743174	1.62685	0.10377	0.597793
ANKRD20A2P	0.162594	-2.38535	4.93781	-0.483079	0.62904	NA
ANKRD20A3P	15.969	-0.296035	0.813177	-0.364047	0.715823	NA
ANKRD20A4P	84.3288	-0.385253	0.39055	-0.986436	0.323919	0.872921
ANKRD20A5P	125.277	0.294599	0.390631	0.754163	0.450752	0.921371
ANKRD20A7P	40.5783	1.39178	0.539762	2.57851	0.00992276	0.1641
ANKRD20A8P	1.93325	-0.280719	2.15697	-0.130145	0.896452	NA
ANKRD20A9P	0.845672	-1.97083	3.85084	-0.511793	0.608796	NA
ANKRD22	0.146563	0.958769	4.98044	0.192507	0.847345	NA
ANKRD23	105.076	0.278091	0.361317	0.769659	0.441502	0.919588
ANKRD24	349.468	0.240301	0.240216	1.00035	0.317141	0.869085
ANKRD26	2391.91	0.324532	0.21163	1.53349	0.125156	0.645414
ANKRD26P1	2.66834	0.475869	2.1476	0.221582	0.824639	NA
ANKRD26P4	62.4538	0.471196	0.522759	0.901364	0.367395	0.892041
ANKRD27	1753.12	0.337728	0.227602	1.48385	0.137848	0.672147
ANKRD28	3060.11	-0.146272	0.169754	-0.86167	0.388869	0.902665
ANKRD29	72.8092	1.51238	0.512858	2.94893	0.00318873	0.0808559
ANKRD30B	86.5505	-1.1543	0.451224	-2.55815	0.0105232	0.17036
ANKRD30BL	3.17256	-0.291998	1.96965	-0.148249	0.882146	NA
ANKRD30BP1	0.39332	0	4.99758	0	1	NA
ANKRD30BP3	0.168636	0	4.99758	0	1	NA
ANKRD31	211.975	0.243835	0.308503	0.790382	0.429305	0.91783
ANKRD33	1175.51	0.634661	0.273086	2.32403	0.0201238	0.254719
ANKRD33B	13417.6	0.208822	0.233886	0.892835	0.371946	0.893215
ANKRD33BP10	0.158548	-1.70517	4.97291	-0.342892	0.73168	NA
ANKRD33BP7	1.47431	-0.450616	2.66605	-0.16902	0.865781	NA
ANKRD34A	368.761	0.637431	0.261904	2.43383	0.01494	0.213142
ANKRD34B	25.7791	-4.00712	0.8625	-4.64593	3.38546e-06	0.00032489
ANKRD34C	25.9749	-0.807076	0.716932	-1.12574	0.260278	0.825388
ANKRD34C-AS1	6.85834	0.950107	1.44434	0.657814	0.510658	NA
ANKRD35	17.7142	-1.50274	0.86499	-1.73729	0.0823366	NA
ANKRD36	4412.27	0.194856	0.25461	0.765312	0.444086	0.919588
ANKRD36B	886.703	0.0478572	0.263069	0.181919	0.855646	0.99573
ANKRD36BP2	20.0083	-0.187149	0.75244	-0.248723	0.803575	0.989962
ANKRD36C	3245.2	0.129244	0.247049	0.52315	0.60087	0.963755
ANKRD37	99.1639	-0.338702	0.383263	-0.883734	0.37684	0.896062
ANKRD39	195.001	0.0184811	0.299564	0.0616934	0.950807	0.997016
ANKRD40	3042.24	0.0424772	0.183518	0.23146	0.816957	0.991988
ANKRD42	795.548	0.0291811	0.198708	0.146854	0.883247	0.99573
ANKRD42-DT	286.342	0.113468	0.26327	0.430997	0.666471	0.972389
ANKRD44	649.362	-0.436165	0.239207	-1.82338	0.0682456	0.48949
ANKRD44-DT	0.404255	-1.70516	4.97291	-0.342891	0.731681	NA
ANKRD44-IT1	36.4718	-0.188469	0.604814	-0.311615	0.755333	0.985761
ANKRD45	249.172	0.653592	0.282735	2.31168	0.0207954	0.258611
ANKRD46	938.816	-0.0898411	0.208186	-0.431543	0.666073	0.972389
ANKRD49	780.563	-0.0832815	0.198226	-0.420134	0.674388	0.973211
ANKRD49P1	50.8844	-0.376385	0.484341	-0.777108	0.437095	0.918997
ANKRD49P2	14.568	-0.520744	1.0043	-0.518517	0.604098	NA
ANKRD49P3	4.0879	2.00575	1.9282	1.04022	0.298239	NA
ANKRD50	2104.94	-0.0760922	0.191782	-0.396764	0.691541	0.976211
ANKRD52	6719.85	0.0931676	0.169106	0.550941	0.581674	0.960046
ANKRD53	186.157	0.0713648	0.296957	0.24032	0.810082	0.991522
ANKRD54	1544.97	0.199882	0.220184	0.907795	0.363986	0.891463
ANKRD55	29.9886	-0.643206	0.625992	-1.0275	0.304186	0.857606
ANKRD6	1082.7	-0.00983786	0.188198	-0.052274	0.95831	0.997208
ANKRD60	0.39332	0	4.99758	0	1	NA
ANKRD61	8.35026	1.69513	1.33713	1.26774	0.20489	NA
ANKRD63	12.1922	-2.49996	1.21728	-2.05372	0.0400025	NA
ANKRD65	27.0241	-0.194837	0.62471	-0.311884	0.755129	0.985761
ANKRD65-AS1	0.703402	-0.208414	3.92989	-0.0530331	0.957706	NA
ANKRD66	0.273681	1.31183	4.96057	0.264451	0.791432	NA
ANKRD7	41.9443	0.0788294	0.520477	0.151456	0.879616	0.99573
ANKRD9	290.136	0.0574429	0.263431	0.218057	0.827385	0.992904
ANKS1A	3580.73	0.229886	0.192027	1.19716	0.231246	0.795296
ANKS1B	1120.26	0.300522	0.222792	1.34889	0.177372	0.733029
ANKS3	1164.8	0.0323496	0.192181	0.168329	0.866325	0.99573
ANKS4B	0.649961	-1.7095	4.30049	-0.397513	0.690989	NA
ANKS6	786.659	-0.200463	0.214547	-0.934355	0.350121	0.885438
ANKUB1	3.27234	-2.626	1.8637	-1.40902	0.158828	NA
ANKZF1	1230.47	0.136239	0.188835	0.721469	0.470621	0.92891
ANLN	116.339	-0.528595	0.400042	-1.32135	0.186385	0.740216
ANO1	17.0191	-0.177596	0.849745	-0.208999	0.834449	NA
ANO10	885.483	-0.219344	0.22996	-0.953835	0.340167	0.883726
ANO2	2421	0.459588	0.234429	1.96046	0.0499421	0.426369
ANO3	213.652	1.57596	0.325645	4.8395	1.30166e-06	0.000140446
ANO4	88.8781	0.064646	0.428711	0.150791	0.88014	0.99573
ANO5	842.006	-0.781394	0.283413	-2.75709	0.00583185	0.118182
ANO6	1509.43	-0.147245	0.261104	-0.563931	0.572801	0.958458
ANO7	153.602	-0.16944	0.319827	-0.529787	0.596259	0.962366
ANO7L1	178.474	-0.00500525	0.335597	-0.0149145	0.9881	0.999652
ANO8	483.783	-0.230359	0.245249	-0.939285	0.347584	0.883795
ANO9	79.2228	0.251908	0.518554	0.485789	0.627117	0.967665
ANOS1	2589.04	0.0177998	0.25495	0.069817	0.944339	0.996842
ANP32A	2294.51	-0.0389825	0.176939	-0.220316	0.825625	0.992904
ANP32AP1	0.224583	2.37335	4.87317	0.487024	0.626241	NA
ANP32B	939.547	-0.342698	0.20746	-1.65187	0.0985602	0.579985
ANP32BP1	0.392513	-1.55662	4.87485	-0.319316	0.749487	NA
ANP32C	41.4565	-1.06362	0.545852	-1.94856	0.0513481	0.431743
ANP32D	2.88955	0.0563124	1.84088	0.0305899	0.975597	NA
ANP32E	2335.84	-0.266039	0.170809	-1.55753	0.119346	0.636836
ANPEP	33.8952	0.445773	0.702029	0.634978	0.525443	0.947064
ANTKMT	147.554	-0.219233	0.322819	-0.679121	0.497061	0.940009
ANTXR1	2947.35	-0.344826	0.231896	-1.48699	0.137019	0.671998
ANTXR2	495.934	-0.11016	0.28683	-0.384058	0.700935	0.977693
ANTXRL	8.65925	-0.176389	1.21274	-0.145446	0.884358	NA
ANTXRLP1	1.24045	-0.283843	2.8615	-0.0991939	0.920984	NA
ANXA1	741.839	-1.55528	0.274168	-5.67273	1.40543e-08	2.64658e-06
ANXA11	448.722	-0.650587	0.223135	-2.91567	0.00354929	0.0868227
ANXA2	1571.91	-0.969903	0.32729	-2.96344	0.00304222	0.0782547
ANXA2P1	0.154501	0	4.99758	0	1	NA
ANXA2P2	8.02397	-1.51162	1.32815	-1.13814	0.255064	NA
ANXA2P3	0.463503	0	4.99758	0	1	NA
ANXA2R	29.8427	-0.515243	0.621312	-0.829282	0.406945	0.908594
ANXA2R-AS1	71.2677	-0.61953	0.537535	-1.15254	0.2491	0.813267
ANXA2R-OT1	40.7239	-0.441498	0.66483	-0.664077	0.506641	0.942517
ANXA3	14.6717	-1.71168	0.934861	-1.83095	0.0671084	NA
ANXA4	377.994	0.167435	0.253123	0.661477	0.508307	0.942517
ANXA5	3436.03	-0.53104	0.203073	-2.61502	0.00892228	0.152868
ANXA6	948.67	-0.174284	0.233092	-0.747705	0.454638	0.923292
ANXA7	1382.89	-0.0845642	0.179936	-0.469969	0.638378	0.970214
ANXA8	6.07857	0.70065	1.33985	0.52293	0.601023	NA
ANXA8L1	0.970738	1.49121	3.34111	0.446324	0.655363	NA
ANXA9	7.14498	-0.161255	1.22613	-0.131516	0.895367	NA
AOAH	16.7787	-0.636396	0.828674	-0.767969	0.442506	NA
AOAH-IT1	0.493958	-3.90407	4.83925	-0.806751	0.41981	NA
AOC1	0.645556	0	4.99758	0	1	NA
AOC2	2301.61	2.53104	0.815027	3.10547	0.00189978	0.0553598
AOC3	1714.36	1.53986	0.804946	1.913	0.0557481	0.450339
AOC4P	36.5059	0.787836	0.767332	1.02672	0.304552	0.857911
AOPEP	1553.57	-0.106859	0.195753	-0.545886	0.585144	0.960702
AOX1	18.7963	-1.08101	0.914475	-1.18211	0.237162	NA
AOX3P	0.384511	1.74163	4.92076	0.353936	0.723387	NA
AP1AR	711.215	-0.358642	0.203827	-1.75954	0.0784856	0.520655
AP1AR-DT	32.1308	-0.0588782	0.72636	-0.0810593	0.935395	0.996569
AP1B1	5145.52	0.0549273	0.178425	0.307845	0.7582	0.986106
AP1B1P1	1.23561	-1.37588	2.71042	-0.507628	0.611714	NA
AP1G1	12360.8	0.304416	0.165805	1.83598	0.06636	0.483613
AP1G2	1310.33	0.423464	0.186926	2.26542	0.0234872	0.276432
AP1G2-AS1	253.512	-0.197684	0.266728	-0.741147	0.458604	0.92476
AP1M1	2807.96	0.0741435	0.185053	0.400661	0.68867	0.975734
AP1M2	3.32298	2.4501	1.98079	1.23693	0.216113	NA
AP1M2P1	14.9323	-1.11905	0.887806	-1.26047	0.207499	NA
AP1S1	498.494	-0.402781	0.252242	-1.5968	0.11031	0.615006
AP1S2	2361.27	-0.272284	0.189477	-1.43703	0.150709	0.689088
AP1S2P1	0.551109	3.20183	4.42415	0.723717	0.469239	NA
AP1S3	73.5552	0.580259	0.458198	1.26639	0.205372	0.763965
AP2A1	3769.88	-0.263929	0.168556	-1.56583	0.11739	0.632612
AP2A2	4149.31	-0.0279659	0.170008	-0.164498	0.869339	0.99573
AP2B1	10089.1	0.0804397	0.172505	0.466303	0.640999	0.970714
AP2B1P1	2.12881	-2.06992	2.62843	-0.787509	0.430984	NA
AP2M1	3742.18	-0.168945	0.175152	-0.964561	0.334765	0.880517
AP2S1	385.805	0.0494962	0.314271	0.157495	0.874854	0.99573
AP3B1	2397.85	-0.0130415	0.174811	-0.0746039	0.94053	0.996842
AP3B2	2922.58	0.100571	0.191757	0.524473	0.59995	0.963155
AP3D1	9564.97	-0.155853	0.189521	-0.822354	0.410876	0.910872
AP3M1	2971.63	-0.0871902	0.173997	-0.501101	0.6163	0.964773
AP3M2	1633.73	0.227548	0.172028	1.32274	0.185922	0.739282
AP3S1	748.324	-0.136965	0.204281	-0.670473	0.502556	0.940249
AP3S2	1526.29	0.315993	0.184622	1.71157	0.0869763	0.546286
AP4B1	838.584	0.3525	0.205627	1.71427	0.0864791	0.545362
AP4B1-AS1	7.38166	-0.640047	1.22649	-0.521853	0.601773	NA
AP4E1	1771.13	-0.0489361	0.179397	-0.27278	0.785022	0.988733
AP4M1	336.632	0.208632	0.276149	0.755505	0.449946	0.92137
AP4S1	571.62	0.141312	0.236853	0.596623	0.550759	0.950873
AP5B1	1841.25	0.142725	0.201331	0.708911	0.47838	0.931786
AP5M1	3069.68	0.0128213	0.171763	0.0746457	0.940497	0.996842
AP5S1	764.616	0.0104119	0.226978	0.045872	0.963412	0.997317
AP5Z1	1225.59	-0.318557	0.188254	-1.69217	0.0906144	0.55654
APAF1	713.698	0.0380017	0.216116	0.17584	0.86042	0.99573
APBA1	1851.44	-0.0725014	0.196706	-0.368577	0.712443	0.980174
APBA2	519.592	-0.793678	0.243509	-3.25934	0.00111671	0.0383002
APBA3	696.18	0.0840619	0.21326	0.394176	0.693451	0.97645
APBB1	2078.76	-0.12743	0.175766	-0.724994	0.468456	0.928491
APBB1IP	1.62001	-3.68584	2.85784	-1.28973	0.197146	NA
APBB2	2729.75	-0.0253895	0.177734	-0.142851	0.886408	0.99573
APBB3	987.961	-0.208885	0.194833	-1.07212	0.283664	0.842798
APC	13054.9	0.131042	0.185441	0.706651	0.479783	0.932608
APC2	2726.08	-0.429857	0.188915	-2.2754	0.0228819	0.272978
APCDD1	95.4159	2.45479	1.23234	1.99198	0.0463736	0.413193
APCDD1L	17.428	1.58415	0.942374	1.68102	0.0927593	NA
APCDD1L-DT	54.6734	-0.0324998	0.477914	-0.0680035	0.945783	0.996842
APEH	2123.77	0.0378919	0.182204	0.207965	0.835257	0.993892
APEX1	1401.16	0.0467363	0.213246	0.219166	0.82652	0.992904
APEX2	374.291	-0.079585	0.313968	-0.253481	0.799896	0.989562
APH1A	1483.39	-0.398548	0.221859	-1.7964	0.0724306	0.503761
APH1B	637.527	-0.00288698	0.207082	-0.0139412	0.988877	0.999656
API5	3982.14	-0.198381	0.163585	-1.21271	0.225241	0.788638
API5P1	2.80497	-1.16388	2.17671	-0.534695	0.592861	NA
API5P2	1.05644	4.0888	3.40721	1.20004	0.230122	NA
APIP	929.122	0.0188315	0.189754	0.0992413	0.920947	0.996226
APLF	587.725	-0.192137	0.222423	-0.863836	0.387678	0.901633
APLN	106.048	-2.1678	0.383274	-5.65602	1.54927e-08	2.86342e-06
APLNR	11.9915	-1.10296	1.34555	-0.819715	0.412379	NA
APLP1	1808.57	-0.292688	0.200717	-1.45821	0.144781	0.6811
APLP2	10830.1	-0.0821783	0.170918	-0.480805	0.630655	0.96825
APMAP	1201.97	-0.164952	0.215747	-0.764565	0.444531	0.919606
APOA1	6.34456	-0.242153	1.242	-0.19497	0.845417	NA
APOA1-AS	0.390198	1.05931	4.84787	0.218511	0.827031	NA
APOA2	0.230701	0.958764	4.98044	0.192506	0.847346	NA
APOA4	0.316069	0	4.99758	0	1	NA
APOA5	0.161568	0	4.99758	0	1	NA
APOB	3.28578	3.89691	2.17171	1.7944	0.0727492	NA
APOBEC2	1.76585	1.26118	3.06113	0.411999	0.68034	NA
APOBEC3A	7.51409	-1.56274	1.27157	-1.22899	0.219077	NA
APOBEC3B	23.9803	-0.403099	0.812956	-0.495843	0.620005	0.965804
APOBEC3B-AS1	0.224583	2.37335	4.87317	0.487024	0.626241	NA
APOBEC3C	270.317	-0.665115	0.296133	-2.246	0.0247041	0.284546
APOBEC3D	0.223813	0.958769	4.98044	0.192507	0.847345	NA
APOBEC3F	160.498	-0.389706	0.324791	-1.19987	0.230192	0.794134
APOBEC3G	28.8313	-1.55879	0.686861	-2.26944	0.0232415	0.274999
APOBR	1.37947	-2.33604	3.25114	-0.71853	0.472431	NA
APOC1	12.5634	-0.44912	0.972057	-0.462031	0.644059	NA
APOC1P1	0.385972	2.37335	4.87317	0.487024	0.626241	NA
APOC3	0.470546	-1.03734	4.82673	-0.214916	0.829833	NA
APOC4-APOC2	0.357998	1.31183	4.96057	0.264452	0.791431	NA
APOD	0.803853	-3.94078	4.1883	-0.940901	0.346755	NA
APOE	373.42	-1.08079	0.251847	-4.29144	1.77518e-05	0.00137877
APOH	0.168636	0	4.99758	0	1	NA
APOL1	19.0118	-0.583446	0.889074	-0.65624	0.51167	0.94381
APOL2	327.669	-0.747377	0.263784	-2.83329	0.00460712	0.102977
APOL3	17.0083	-0.649138	0.867047	-0.748677	0.454052	NA
APOL4	348.353	0.0536817	0.35077	0.15304	0.878367	0.99573
APOL5	0.74475	-1.04604	4.44809	-0.235165	0.81408	NA
APOL6	436.749	-0.682972	0.259734	-2.62951	0.00855086	0.149672
APOLD1	109.909	0.0583317	0.388338	0.150209	0.8806	0.99573
APOM	67.5879	-0.115594	0.408844	-0.282735	0.77738	0.988238
APOO	250.152	-0.880251	0.254645	-3.45678	0.000546667	0.0224066
APOOL	1899.95	0.00395613	0.188885	0.0209447	0.98329	0.999265
APOOP4	1.14314	0.523897	2.96713	0.176567	0.859849	NA
APP	11774.8	-0.268302	0.182463	-1.47045	0.14144	0.676733
APP-DT	52.86	0.177609	0.485025	0.366184	0.714228	0.980687
APPAT	53.8624	-0.0552902	0.608935	-0.0907982	0.927653	0.996226
APPBP2	5724.1	-0.0506905	0.163575	-0.309891	0.756644	0.985761
APPBP2-DT	18.686	-0.200183	0.781438	-0.256173	0.797817	NA
APPL1	3347.01	0.0872709	0.172457	0.506045	0.612825	0.964182
APPL2	1501.42	0.0582916	0.17757	0.328275	0.742704	0.984698
APRG1	702.908	-0.0123141	0.306233	-0.0402117	0.967924	0.997611
APRT	319.743	0.0852239	0.271939	0.313393	0.753982	0.985711
APTR	385.755	0.00129652	0.237543	0.00545803	0.995645	0.999874
APTX	2077.44	0.073746	0.173733	0.42448	0.671216	0.972389
AQP1	210.591	2.33821	1.05695	2.21222	0.0269515	0.301383
AQP10	1.22606	-0.602889	3.16809	-0.1903	0.849074	NA
AQP11	187.717	0.0648403	0.288724	0.224575	0.82231	0.992863
AQP2	0.168636	0	4.99758	0	1	NA
AQP3	85.6908	0.0660823	0.506016	0.130593	0.896097	0.99573
AQP4	930.167	-1.29622	0.727598	-1.78151	0.0748295	0.511356
AQP4-AS1	46.6118	-1.44362	0.654744	-2.20487	0.0274633	0.30371
AQP5	10.2207	1.49816	1.18612	1.26307	0.206563	NA
AQP5-AS1	5.91036	-0.622823	1.28556	-0.484476	0.628048	NA
AQP6	15.3325	0.227646	0.820558	0.277429	0.781451	NA
AQP7	1.77661	1.42535	3.08817	0.461553	0.644402	NA
AQP7B	33.4562	-1.03052	0.59056	-1.74499	0.080986	0.531065
AQP7P1	48.7533	-0.0700329	0.500459	-0.139937	0.88871	0.99573
AQP7P2	5.10664	0.323653	1.41512	0.228711	0.819094	NA
AQP7P3	1.56598	1.34945	2.52279	0.534904	0.592716	NA
AQP7P4	1.14171	1.50451	3.12187	0.481926	0.629859	NA
AQP8	29.0648	-0.0801225	0.702809	-0.114003	0.909235	0.99573
AQP9	0.730232	0	4.44779	0	1	NA
AQR	7586.23	0.149836	0.168812	0.887596	0.374758	0.894872
AR	258.735	0.0978705	0.36655	0.267005	0.789466	0.988755
ARAF	1405.49	0.038705	0.204425	0.189336	0.849829	0.99573
ARAP1	1359.27	0.0869932	0.215207	0.404231	0.686043	0.975734
ARAP2	420.958	-1.30083	0.388897	-3.34493	0.000823045	0.0302189
ARAP3	486.158	0.586863	0.224244	2.61708	0.00886863	0.152609
ARC	886.605	-0.999939	0.285107	-3.50724	0.000452774	0.0195201
ARCN1	5096.96	-0.0305672	0.182136	-0.167827	0.86672	0.99573
AREG	1.53016	0.111545	3.16868	0.0352025	0.971918	NA
AREL1	3601.95	0.0930606	0.167717	0.554868	0.578985	0.959709
ARF1	4107.36	-0.189376	0.206405	-0.9175	0.358881	0.889558
ARF1P2	42.0094	0.479284	0.534664	0.896421	0.370028	0.892977
ARF3	3869.09	0.0769155	0.172206	0.446649	0.655129	0.970921
ARF4	4628.09	-0.300337	0.218748	-1.37298	0.169758	0.720986
ARF4-AS1	36.6008	0.0366075	0.564605	0.0648373	0.948304	0.997016
ARF4P2	0.637169	2.56231	4.5464	0.56359	0.573033	NA
ARF4P4	0.325189	-3.35799	4.86391	-0.690389	0.489949	NA
ARF5	950.937	-0.111553	0.252715	-0.441417	0.658911	0.971495
ARF6	3605.04	-0.104526	0.186401	-0.560755	0.574964	0.958458
ARFGAP1	2533.91	-0.0523681	0.200373	-0.261352	0.793821	0.988983
ARFGAP2	2742.96	0.0277511	0.186768	0.148586	0.88188	0.99573
[truncated: 39,107 more rows]
