# Supplementary material for: Preclinical assessment of splicing modulation therapy for ABCA4 variant c.768G>T in Stargardt disease
Source: Commun Med (Lond). 2025 Jan 21;5:25. doi: 10.1038/s43856-024-00712-7 (PMC11751084; doi:10.1038/s43856-024-00712-7)
Supplement: Supplementary file 5 — Supplementary Data 2 [file 43856_2024_712_MOESM5_ESM.xlsx]

## Sheet: Common genes
GO_-_Cellular_Component
Type	Name	Number of hits	Expected score	Adjusted p-value
depleted	cellular component	152	173.711	0.00182499
depleted	protein-containing complex	23	47.4589	0.00262843
GO_-_Biological_Process
Type	Name	Number of hits	Expected score	Adjusted p-value
depleted	cellular process	100	134.022	0.00168264
enriched	sensory perception of light stimulus	11	2.05454	0.0235739
enriched	visual perception	11	2.01559	0.0235739
GO_-_Molecular_Function
Type	Name	Number of hits	Expected score	Adjusted p-value
enriched	structural constituent of eye lens	7	0.223954	1.06961e-05

## Sheet: Unique AON
GO_-_Cellular_Component
Type	Name	Number of hits	Expected score	Adjusted p-value
GO_-_Biological_Process
Type	Name	Number of hits	Expected score	Adjusted p-value
GO_-_Molecular_Function
Type	Name	Number of hits	Expected score	Adjusted p-value

## Sheet: Unique SON
GO_-_Cellular_Component
Type	Name	Number of hits	Expected score	Adjusted p-value
enriched	extracellular matrix	14	3.79143	0.018252
enriched	extracellular space	25	10.7462	0.018252
enriched	plasma membrane	54	33.2602	0.018252
enriched	apical plasma membrane	10	2.41411	0.0247894
enriched	collagen-containing extracellular matrix	11	2.83033	0.0247894
GO_-_Biological_Process
Type	Name	Number of hits	Expected score	Adjusted p-value
enriched	regulation of wound healing	10	1.05191	0.00148075
enriched	regulation of response to wounding	10	1.27138	0.00383373
GO_-_Molecular_Function
Type	Name	Number of hits	Expected score	Adjusted p-value
