# Supplementary material for: Preclinical assessment of splicing modulation therapy for ABCA4 variant c.768G>T in Stargardt disease
Source: Commun Med (Lond). 2025 Jan 21;5:25. doi: 10.1038/s43856-024-00712-7 (PMC11751084; doi:10.1038/s43856-024-00712-7)
Supplement: Supplementary file 6 — Supplementary Data 3 [file 43856_2024_712_MOESM6_ESM.xlsx]

## Sheet: ISO+AON vs ISO+SON
chr	start	end	cluster	logef	SON	AON	deltapsi	loglr	df	p	p.adjust	genes
chr10	135302	179994	clu_7236_NA	-0.0239304	0.454905	0.443065	-0.01184	0.0149875	1	0.862547	0.962086	ZMYND11
chr10	135559	179994	clu_7236_NA	0.0239304	0.545095	0.556935	0.01184	0.0149875	1	0.862547	0.962086	ZMYND11
chr10	210048	221195	clu_7237_NA	0.0335272	0.410163	0.420477	0.0103138	0.568223	2	0.566531	0.863316	ZMYND11
chr10	210048	236838	clu_7237_NA	-0.0767539	0.265212	0.243492	-0.0217203	0.568223	2	0.566531	0.863316	ZMYND11
chr10	221356	236838	clu_7237_NA	0.0432267	0.324624	0.336031	0.0114065	0.568223	2	0.566531	0.863316	ZMYND11
chr10	310092	311537	clu_7238_NA	0.0759481	0.112085	0.130907	0.0188218	0.446984	2	0.639554	0.883757	DIP2C
chr10	310092	327006	clu_7238_NA	-0.124306	0.775409	0.741271	-0.0341386	0.446984	2	0.639554	0.883757	DIP2C
chr10	311566	327006	clu_7238_NA	0.0483575	0.112506	0.127823	0.0153168	0.446984	2	0.639554	0.883757	DIP2C
chr10	472549	484781	clu_7239_NA	-0.120647	0.353038	0.300061	-0.0529767	0.671439	1	0.246527	0.689938	DIP2C
chr10	472549	486459	clu_7239_NA	0.120647	0.646962	0.699939	0.0529767	0.671439	1	0.246527	0.689938	DIP2C
chr10	813213	814637	clu_7240_NA	0.152385	0.20087	0.254246	0.0533755	1.02904	1	0.1514	0.60848	LARP4B
chr10	813213	814742	clu_7240_NA	-0.152385	0.79913	0.745754	-0.0533755	1.02904	1	0.1514	0.60848	LARP4B
chr10	820845	825065	clu_7241_NA	0.115761	0.562242	0.558366	-0.00387587	0.820489	2	0.440216	0.80886	LARP4B
chr10	820845	825764	clu_7241_NA	-0.283546	0.0429546	0.0286146	-0.0143399	0.820489	2	0.440216	0.80886	LARP4B
chr10	825316	825764	clu_7241_NA	0.167785	0.394804	0.41302	0.0182158	0.820489	2	0.440216	0.80886	LARP4B
chr10	1043393	1043999	clu_7242_NA	-0.153713	0.669008	0.612772	-0.0562364	2.1414	2	0.117491	0.580104	IDI1
chr10	1043393	1048864	clu_7242_NA	0.0423066	0.100081	0.111519	0.011438	2.1414	2	0.117491	0.580104	IDI1
chr10	1044171	1048864	clu_7242_NA	0.111406	0.230911	0.27571	0.0447984	2.1414	2	0.117491	0.580104	IDI1
chr10	1096246	1103599	clu_7243_NA	0.0185185	0.161203	0.152949	-0.00825448	2.60025	4	0.267336	0.704751	WDR37
chr10	1096246	1103602	clu_7243_NA	0.216912	0.0639955	0.0740428	0.0100473	2.60025	4	0.267336	0.704751	WDR37
chr10	1096246	1124218	clu_7243_NA	0.400161	0.0601295	0.0835613	0.0234318	2.60025	4	0.267336	0.704751	WDR37
chr10	1105241	1124218	clu_7243_NA	-0.704966	0.0446147	0.0205327	-0.0240821	2.60025	4	0.267336	0.704751	WDR37
chr10	1105267	1124218	clu_7243_NA	0.0693749	0.670057	0.668914	-0.00114249	2.60025	4	0.267336	0.704751	WDR37
chr10	3099352	3099557	clu_7244_NA	-0.0208041	0.117072	0.112839	-0.00423282	0.00915577	1	0.892359	0.968858	PFKP
chr10	3099352	3101365	clu_7244_NA	0.0208041	0.882928	0.887161	0.00423282	0.00915577	1	0.892359	0.968858	PFKP
chr10	3103944	3105115	clu_7245_NA	0.0576787	0.377592	0.384997	0.00740495	1.1903	3	0.497255	0.835572	PFKP
chr10	3103944	3105393	clu_7245_NA	0.201568	0.0271149	0.0319252	0.00481026	1.1903	3	0.497255	0.835572	PFKP
chr10	3105159	3105393	clu_7245_NA	0.0341525	0.560147	0.557852	-0.00229471	1.1903	3	0.497255	0.835572	PFKP
chr10	3105301	3105393	clu_7245_NA	-0.293399	0.0351458	0.0252253	-0.00992049	1.1903	3	0.497255	0.835572	PFKP
chr10	3120044	3125097	clu_7246_NA	-0.196368	0.0236288	0.0172993	-0.00632949	1.80834	2	0.163926	0.616541	PFKP
chr10	3120044	3129819	clu_7246_NA	0.195438	0.584718	0.633421	0.0487028	1.80834	2	0.163926	0.616541	PFKP
chr10	3125249	3129819	clu_7246_NA	0.000929643	0.391653	0.34928	-0.0423733	1.80834	2	0.163926	0.616541	PFKP
chr10	3143501	3144292	clu_7247_NA	0.0525493	0.949964	0.95473	0.00476581	0.0709958	1	0.706309	0.903853	PITRM1
chr10	3143775	3144292	clu_7247_NA	-0.0525493	0.0500358	0.04527	-0.00476581	0.0709958	1	0.706309	0.903853	PITRM1
chr10	3163881	3165238	clu_7248_NA	0.0584824	0.0321343	0.0359781	0.00384377	0.0792936	1	0.690461	0.898999	PITRM1
chr10	3163885	3165238	clu_7248_NA	-0.0584824	0.967866	0.964022	-0.00384377	0.0792936	1	0.690461	0.898999	PITRM1
chr10	3165483	3166229	clu_7249_NA	0.0373808	0.131459	0.140233	0.00877374	0.130575	1	0.609331	0.874395	PITRM1
chr10	3165527	3166229	clu_7249_NA	-0.0373808	0.868541	0.859767	-0.00877374	0.130575	1	0.609331	0.874395	PITRM1
chr10	3782214	3783216	clu_7250_NA	-0.173126	0.0821303	0.0690421	-0.0130882	0.661494	2	0.51608	0.841459	KLF6
chr10	3782214	3784913	clu_7250_NA	0.00523636	0.868858	0.873014	0.00415555	0.661494	2	0.51608	0.841459	KLF6
chr10	3783281	3784913	clu_7250_NA	0.167889	0.0490117	0.0579444	0.00893267	0.661494	2	0.51608	0.841459	KLF6
chr10	5429229	5451830	clu_7251_NA	-0.00861471	0.441936	0.437691	-0.00424491	0.00588056	1	0.91364	0.976342	NET1
chr10	5446858	5451830	clu_7251_NA	0.00861471	0.558064	0.562309	0.00424491	0.00588056	1	0.91364	0.976342	NET1
chr10	5641961	5642473	clu_7252_NA	-0.00363719	0.268284	0.238467	-0.0298165	8.07945	4	0.00281319	0.455694	ASB13
chr10	5641961	5648970	clu_7252_NA	0.197101	0.531544	0.577502	0.0459573	8.07945	4	0.00281319	0.455694	ASB13
chr10	5642553	5644673	clu_7252_NA	-0.34989	0.0781142	0.0491121	-0.0290021	8.07945	4	0.00281319	0.455694	ASB13
chr10	5642553	5644929	clu_7252_NA	-0.44417	0.0603284	0.0345172	-0.0258112	8.07945	4	0.00281319	0.455694	ASB13
chr10	5642553	5648970	clu_7252_NA	0.600596	0.0617295	0.100402	0.0386725	8.07945	4	0.00281319	0.455694	ASB13
chr10	5685175	5709530	clu_7253_NA	0.168621	0.195129	0.235302	0.0401739	1.34584	3	0.441644	0.809324	TASOR2
chr10	5685175	5712823	clu_7253_NA	0.0214408	0.230338	0.239747	0.00940832	1.34584	3	0.441644	0.809324	TASOR2
chr10	5699737	5709530	clu_7253_NA	0.0704891	0.239843	0.262189	0.0223462	1.34584	3	0.441644	0.809324	TASOR2
chr10	5712539	5712823	clu_7253_NA	-0.260551	0.33469	0.262761	-0.0719285	1.34584	3	0.441644	0.809324	TASOR2
chr10	5714207	5717659	clu_7254_NA	-0.278485	0.358338	0.308271	-0.0500669	5.54906	4	0.0254831	0.47303	TASOR2
chr10	5714207	5720544	clu_7254_NA	0.140059	0.0564049	0.0737442	0.0173393	5.54906	4	0.0254831	0.47303	TASOR2
chr10	5717750	5720260	clu_7254_NA	0.209512	0.062974	0.0882543	0.0252803	5.54906	4	0.0254831	0.47303	TASOR2
chr10	5717750	5720544	clu_7254_NA	-0.284319	0.371692	0.317899	-0.0537928	5.54906	4	0.0254831	0.47303	TASOR2
chr10	5720397	5720544	clu_7254_NA	0.213233	0.150591	0.211831	0.0612401	5.54906	4	0.0254831	0.47303	TASOR2
chr10	5766295	5766494	clu_7255_NA	-0.0384356	0.566358	0.581488	0.01513	0.752247	2	0.471306	0.823267	GDI2
chr10	5766295	5768213	clu_7255_NA	0.148417	0.0142884	0.017684	0.00339567	0.752247	2	0.471306	0.823267	GDI2
chr10	5766638	5768213	clu_7255_NA	-0.109982	0.419354	0.400828	-0.0185256	0.752247	2	0.471306	0.823267	GDI2
chr10	5768384	5773842	clu_7256_NA	-0.0343267	0.464647	0.473896	0.00924885	0.598607	2	0.549577	0.855579	GDI2
chr10	5768384	5785142	clu_7256_NA	0.112187	0.0164133	0.0193814	0.00296812	0.598607	2	0.549577	0.855579	GDI2
chr10	5773941	5785142	clu_7256_NA	-0.07786	0.51894	0.506723	-0.012217	0.598607	2	0.549577	0.855579	GDI2
chr10	5731203	5735304	clu_7257_NA	0.0890234	0.389407	0.431673	0.042266	1.82652	2	0.160973	0.6148	TASOR2
chr10	5731203	5739618	clu_7257_NA	0.0508343	0.161579	0.172406	0.0108264	1.82652	2	0.160973	0.6148	TASOR2
chr10	5735546	5739618	clu_7257_NA	-0.139858	0.449014	0.395922	-0.0530924	1.82652	2	0.160973	0.6148	TASOR2
chr10	5740497	5742097	clu_7258_NA	0.25118	0.858574	0.909361	0.0507868	1.53475	1	0.0797736	0.543956	TASOR2
chr10	5740497	5742423	clu_7258_NA	-0.25118	0.141426	0.0906389	-0.0507868	1.53475	1	0.0797736	0.543956	TASOR2
chr10	5862691	5864620	clu_7259_NA	-0.241818	0.210816	0.141408	-0.0694088	1.27883	1	0.109761	0.571704	ANKRD16
chr10	5862691	5878097	clu_7259_NA	0.241818	0.789184	0.858592	0.0694088	1.27883	1	0.109761	0.571704	ANKRD16
chr10	5885765	5887826	clu_7260_NA	-0.0464016	0.382951	0.361272	-0.0216783	0.139252	1	0.597683	0.871552	ANKRD16
chr10	5885765	5887847	clu_7260_NA	0.0464016	0.617049	0.638728	0.0216783	0.139252	1	0.597683	0.871552	ANKRD16
chr10	5888067	5889041	clu_7261_NA	0.126144	0.623486	0.680628	0.0571417	0.296376	1	0.441357	0.809324	ANKRD16
chr10	5888241	5889041	clu_7261_NA	-0.126144	0.376514	0.319372	-0.0571417	0.296376	1	0.441357	0.809324	ANKRD16
chr10	5911128	5913747	clu_7262_NA	-0.0593545	0.893177	0.881311	-0.0118661	0.114876	1	0.631707	0.881614	FBH1
chr10	5911128	5913784	clu_7262_NA	0.0593545	0.106823	0.118689	0.0118661	0.114876	1	0.631707	0.881614	FBH1
chr10	6145013	6213623	clu_7263_NA	-0.166757	0.0827001	0.0606694	-0.0220307	0.58593	1	0.279019	0.711593	PFKFB3
chr10	6203336	6213623	clu_7263_NA	0.166757	0.9173	0.939331	0.0220307	0.58593	1	0.279019	0.711593	PFKFB3
chr10	6226365	6228196	clu_7264_NA	0.0245555	0.432404	0.454891	0.0224869	0.840897	2	0.431323	0.80373	PFKFB3
chr10	6226365	6232895	clu_7264_NA	0.178298	0.178623	0.219141	0.0405185	0.840897	2	0.431323	0.80373	PFKFB3
chr10	6228218	6232895	clu_7264_NA	-0.202854	0.388973	0.325968	-0.0630054	0.840897	2	0.431323	0.80373	PFKFB3
chr10	7788263	7796121	clu_7265_NA	0.078758	0.454247	0.464009	0.00976112	0.170504	2	0.84324	0.95586	ATP5F1C
chr10	7788263	7797047	clu_7265_NA	-0.128313	0.0336765	0.027966	-0.00571049	0.170504	2	0.84324	0.95586	ATP5F1C
chr10	7796155	7797047	clu_7265_NA	0.0495554	0.512076	0.508025	-0.00405063	0.170504	2	0.84324	0.95586	ATP5F1C
chr10	7799194	7799772	clu_7266_NA	-0.33183	0.0807237	0.0776338	-0.00308993	2.31142	2	0.0991203	0.564261	ATP5F1C
chr10	7799194	7800027	clu_7266_NA	0.663661	0.0233295	0.0607144	0.0373849	2.31142	2	0.0991203	0.564261	ATP5F1C
chr10	7799915	7800027	clu_7266_NA	-0.33183	0.895947	0.861652	-0.0342949	2.31142	2	0.0991203	0.564261	ATP5F1C
chr10	7800091	7801513	clu_7267_NA	-0.144114	0.0987487	0.0630771	-0.0356716	2.69008	2	0.0678758	0.527347	ATP5F1C
chr10	7800091	7802270	clu_7267_NA	0.377301	0.834592	0.897972	0.0633799	2.69008	2	0.0678758	0.527347	ATP5F1C
chr10	7801569	7802270	clu_7267_NA	-0.233187	0.0666592	0.0389509	-0.0277084	2.69008	2	0.0678758	0.527347	ATP5F1C
chr10	11005440	11165486	clu_7268_NA	0.156566	0.591501	0.664476	0.0729751	1.03197	1	0.150819	0.60848	CELF2
chr10	11018163	11165486	clu_7268_NA	-0.156566	0.408499	0.335524	-0.0729751	1.03197	1	0.150819	0.60848	CELF2
chr10	11165682	11217425	clu_7269_NA	-0.0258569	0.622093	0.619584	-0.00250887	0.0224584	2	0.977792	0.995696	CELF2
chr10	11165682	11249153	clu_7269_NA	0.047456	0.0339387	0.0363731	0.00243434	0.0224584	2	0.977792	0.995696	CELF2
chr10	11217507	11249153	clu_7269_NA	-0.0215991	0.343969	0.344043	7.45305e-05	0.0224584	2	0.977792	0.995696	CELF2
chr10	11314258	11321189	clu_7270_NA	-0.00619542	0.286024	0.280458	-0.00556633	0.0814998	2	0.921733	0.979791	CELF2
chr10	11314258	11321207	clu_7270_NA	0.0507875	0.485345	0.503806	0.0184603	0.0814998	2	0.921733	0.979791	CELF2
chr10	11314270	11321207	clu_7270_NA	-0.044592	0.22863	0.215736	-0.012894	0.0814998	2	0.921733	0.979791	CELF2
chr10	11967454	11979057	clu_7271_NA	-0.0693017	0.50922	0.509017	-0.000202487	0.257447	2	0.773022	0.933406	UPF2
chr10	11967454	11997672	clu_7271_NA	0.162216	0.0417506	0.0526062	0.0108556	0.257447	2	0.773022	0.933406	UPF2
chr10	11979165	11997672	clu_7271_NA	-0.0929146	0.44903	0.438377	-0.0106531	0.257447	2	0.773022	0.933406	UPF2
chr10	12084751	12087535	clu_7272_NA	-0.522028	0.550737	0.477156	-0.0735813	3.92275	2	0.0197867	0.464684	DHTKD1
chr10	12084751	12088986	clu_7272_NA	0.869404	0.0241978	0.0842913	0.0600935	3.92275	2	0.0197867	0.464684	DHTKD1
chr10	12087729	12088986	clu_7272_NA	-0.347376	0.425065	0.438553	0.0134878	3.92275	2	0.0197867	0.464684	DHTKD1
chr10	12149961	12155311	clu_7273_NA	-0.289131	0.103978	0.0756868	-0.0282911	6.31517	5	0.0271005	0.47303	SEC61A2
chr10	12149961	12155778	clu_7273_NA	0.164018	0.199995	0.229034	0.0290383	6.31517	5	0.0271005	0.47303	SEC61A2
chr10	12149961	12156907	clu_7273_NA	0.320707	0.217513	0.291349	0.0738359	6.31517	5	0.0271005	0.47303	SEC61A2
chr10	12155405	12155778	clu_7273_NA	0.0355611	0.0447917	0.0451117	0.00031994	6.31517	5	0.0271005	0.47303	SEC61A2
chr10	12155405	12156907	clu_7273_NA	-0.0190436	0.106495	0.101556	-0.00493896	6.31517	5	0.0271005	0.47303	SEC61A2
chr10	12155931	12156907	clu_7273_NA	-0.212112	0.327227	0.257263	-0.0699641	6.31517	5	0.0271005	0.47303	SEC61A2
chr10	12162289	12164268	clu_7274_NA	0.471389	0.75169	0.856764	0.105075	2.1308	2	0.118743	0.580104	SEC61A2
chr10	12162289	12169258	clu_7274_NA	0.13026	0.110447	0.089501	-0.0209465	2.1308	2	0.118743	0.580104	SEC61A2
chr10	12167893	12169258	clu_7274_NA	-0.601649	0.137863	0.0537348	-0.0841282	2.1308	2	0.118743	0.580104	SEC61A2
chr10	12179132	12180395	clu_7275_NA	-0.192519	0.285128	0.22364	-0.0614871	1.14415	2	0.318496	0.740492	NUDT5
chr10	12179132	12184889	clu_7275_NA	0.171255	0.521692	0.588722	0.0670304	1.14415	2	0.318496	0.740492	NUDT5
chr10	12180489	12184889	clu_7275_NA	0.0212638	0.193181	0.187637	-0.00554322	1.14415	2	0.318496	0.740492	NUDT5
chr10	12825647	12828769	clu_7276_NA	-0.142427	0.102184	0.0908359	-0.0113483	2.26679	2	0.103644	0.569705	CAMK1D
chr10	12825690	12828769	clu_7276_NA	-0.151829	0.658405	0.579807	-0.0785978	2.26679	2	0.103644	0.569705	CAMK1D
chr10	12825694	12828769	clu_7276_NA	0.294256	0.239411	0.329357	0.0899461	2.26679	2	0.103644	0.569705	CAMK1D
chr10	13100302	13108138	clu_7277_NA	0.255884	0.174688	0.242248	0.0675594	1.96854	2	0.13966	0.602898	OPTN
chr10	13100302	13109112	clu_7277_NA	-0.201769	0.584985	0.513316	-0.0716696	1.96854	2	0.13966	0.602898	OPTN
chr10	13108289	13109112	clu_7277_NA	-0.054115	0.240326	0.244437	0.00411027	1.96854	2	0.13966	0.602898	OPTN
chr10	13443403	13447266	clu_7278_NA	0.107359	0.731656	0.771669	0.0400127	0.219553	1	0.507555	0.838475	BEND7
chr10	13446541	13447266	clu_7278_NA	-0.107359	0.268344	0.228331	-0.0400127	0.219553	1	0.507555	0.838475	BEND7
chr10	13447316	13452539	clu_7279_NA	-0.0469562	0.531209	0.507771	-0.0234381	0.13384	1	0.604892	0.872797	BEND7
chr10	13447319	13452539	clu_7279_NA	0.0469562	0.468791	0.492229	0.0234381	0.13384	1	0.604892	0.872797	BEND7
chr10	13496888	13499739	clu_7280_NA	-0.0540301	0.681573	0.657675	-0.0238981	0.0697628	1	0.708753	0.905159	BEND7
chr10	13496888	13499778	clu_7280_NA	0.0540301	0.318427	0.342325	0.0238981	0.0697628	1	0.708753	0.905159	BEND7
chr10	13611683	13613741	clu_7281_NA	-0.24383	0.304455	0.26508	-0.0393754	3.52118	2	0.0295647	0.474939	PRPF18,AL157392.5
chr10	13611683	13614015	clu_7281_NA	0.426565	0.117401	0.199835	0.0824348	3.52118	2	0.0295647	0.474939	PRPF18,AL157392.5
chr10	13613881	13614015	clu_7281_NA	-0.182735	0.578144	0.535085	-0.0430595	3.52118	2	0.0295647	0.474939	PRPF18,AL157392.5
chr10	13647035	13651903	clu_7282_NA	-0.150218	0.451939	0.396582	-0.055357	0.583953	2	0.557689	0.858959	FRMD4A
chr10	13647035	13654416	clu_7282_NA	0.068565	0.209519	0.228819	0.0193004	0.583953	2	0.557689	0.858959	FRMD4A
chr10	13651974	13654416	clu_7282_NA	0.0816531	0.338542	0.374598	0.0360566	0.583953	2	0.557689	0.858959	FRMD4A
chr10	13660553	13663453	clu_7283_NA	-0.105372	0.434336	0.439346	0.00500994	1.28062	2	0.277865	0.710913	FRMD4A
chr10	13660553	13666097	clu_7283_NA	0.263891	0.0358629	0.0524802	0.0166173	1.28062	2	0.277865	0.710913	FRMD4A
chr10	13663509	13666097	clu_7283_NA	-0.158519	0.529801	0.508174	-0.0216272	1.28062	2	0.277865	0.710913	FRMD4A
chr10	13675044	13693482	clu_7284_NA	0.0109292	0.205224	0.202646	-0.00257787	0.838224	2	0.432478	0.804057	FRMD4A
chr10	13675044	13693898	clu_7284_NA	0.139249	0.458439	0.51466	0.056221	0.838224	2	0.432478	0.804057	FRMD4A
chr10	13693517	13693898	clu_7284_NA	-0.150179	0.336338	0.282695	-0.0536432	0.838224	2	0.432478	0.804057	FRMD4A
chr10	14840157	14842134	clu_7285_NA	-0.111096	0.500025	0.479267	-0.020758	1.76764	3	0.316216	0.740152	HSPA14
chr10	14840157	14843371	clu_7285_NA	0.0291874	0.0487143	0.0537238	0.00500947	1.76764	3	0.316216	0.740152	HSPA14
chr10	14840157	14848609	clu_7285_NA	0.216419	0.113036	0.150328	0.0372922	1.76764	3	0.316216	0.740152	HSPA14
chr10	14842846	14843371	clu_7285_NA	-0.134511	0.338225	0.316681	-0.0215437	1.76764	3	0.316216	0.740152	HSPA14
chr10	14878919	14896846	clu_7286_NA	-0.0808886	0.517972	0.477551	-0.0404214	0.101793	1	0.651842	0.888637	SUV39H2
chr10	14881645	14896846	clu_7286_NA	0.0808886	0.482028	0.522449	0.0404214	0.101793	1	0.651842	0.888637	SUV39H2
chr10	14945189	14945435	clu_7287_NA	0.132958	0.133238	0.154011	0.0207728	0.6082	3	0.749074	0.922278	DCLRE1C
chr10	14945189	14947525	clu_7287_NA	0.114142	0.242399	0.274968	0.0325691	0.6082	3	0.749074	0.922278	DCLRE1C
chr10	14945189	14949036	clu_7287_NA	-0.0613784	0.415725	0.395667	-0.0200579	0.6082	3	0.749074	0.922278	DCLRE1C
chr10	14947609	14949036	clu_7287_NA	-0.185722	0.208638	0.175354	-0.033284	0.6082	3	0.749074	0.922278	DCLRE1C
chr10	15135418	15140987	clu_7288_NA	-0.0783195	0.345869	0.316214	-0.0296554	0.336082	2	0.714565	0.906395	NMT2
chr10	15135418	15141422	clu_7288_NA	0.115778	0.385496	0.427941	0.0424452	0.336082	2	0.714565	0.906395	NMT2
chr10	15141029	15141422	clu_7288_NA	-0.0374582	0.268635	0.255845	-0.0127898	0.336082	2	0.714565	0.906395	NMT2
chr10	15796172	15816835	clu_7289_NA	-0.209448	0.242127	0.210219	-0.0319086	1.31139	4	0.622794	0.878081	MINDY3
chr10	15796172	15821656	clu_7289_NA	0.0234857	0.0570442	0.0625174	0.0054732	1.31139	4	0.622794	0.878081	MINDY3
chr10	15816915	15821656	clu_7289_NA	-0.0611055	0.370553	0.373166	0.00261318	1.31139	4	0.622794	0.878081	MINDY3
chr10	15816915	15833630	clu_7289_NA	0.274472	0.0274978	0.0387338	0.011236	1.31139	4	0.622794	0.878081	MINDY3
chr10	15821726	15833630	clu_7289_NA	-0.0274044	0.302778	0.315364	0.0125862	1.31139	4	0.622794	0.878081	MINDY3
chr10	15837318	15837542	clu_7290_NA	0.202661	0.169402	0.206146	0.0367446	0.754129	2	0.47042	0.822614	MINDY3
chr10	15837318	15838228	clu_7290_NA	0.0649181	0.541047	0.573683	0.0326355	0.754129	2	0.47042	0.822614	MINDY3
chr10	15837633	15838228	clu_7290_NA	-0.267579	0.289551	0.220171	-0.0693801	0.754129	2	0.47042	0.822614	MINDY3
chr10	16695155	16752539	clu_7291_NA	0.185758	0.76237	0.823062	0.0606923	0.583117	1	0.280177	0.712767	RSU1,AC073367.1
chr10	16723208	16752539	clu_7291_NA	-0.185758	0.23763	0.176938	-0.0606923	0.583117	1	0.280177	0.712767	RSU1,AC073367.1
chr10	16782084	16816973	clu_7292_NA	0.0473965	0.475836	0.518771	0.0429358	0.968567	2	0.379627	0.777103	RSU1
chr10	16782084	16817315	clu_7292_NA	0.173273	0.109642	0.13557	0.025928	0.968567	2	0.379627	0.777103	RSU1
chr10	16817084	16817315	clu_7292_NA	-0.22067	0.414522	0.345659	-0.0688638	0.968567	2	0.379627	0.777103	RSU1
chr10	17168917	17169310	clu_7293_NA	0.288966	0.249642	0.372247	0.122605	0.342937	1	0.407571	0.791153	TRDMT1
chr10	17168917	17174551	clu_7293_NA	-0.288966	0.750358	0.627753	-0.122605	0.342937	1	0.407571	0.791153	TRDMT1
chr10	18506547	18514236	clu_7294_NA	0.373463	0.0983747	0.187172	0.0887977	0.598414	1	0.273956	0.70768	CACNB2
chr10	18506547	18514511	clu_7294_NA	-0.373463	0.901625	0.812828	-0.0887977	0.598414	1	0.273956	0.70768	CACNB2
chr10	18514369	18518336	clu_7295_NA	0.630176	0.0857326	0.170619	0.0848865	3.67146	3	0.0617351	0.516457	CACNB2
chr10	18514530	18514980	clu_7295_NA	-0.279034	0.230125	0.184493	-0.0456317	3.67146	3	0.0617351	0.516457	CACNB2
chr10	18514530	18518336	clu_7295_NA	-0.0390961	0.469187	0.478152	0.00896528	3.67146	3	0.0617351	0.516457	CACNB2
chr10	18515041	18518336	clu_7295_NA	-0.312046	0.214956	0.166736	-0.04822	3.67146	3	0.0617351	0.516457	CACNB2
chr10	18518968	18519717	clu_7296_NA	-0.165532	0.113775	0.0844152	-0.0293595	0.28207	1	0.452597	0.813564	CACNB2
chr10	18518968	18527588	clu_7296_NA	0.165532	0.886225	0.915585	0.0293595	0.28207	1	0.452597	0.813564	CACNB2
chr10	20068239	20143295	clu_7297_NA	-0.197719	0.958439	0.9395	-0.018939	0.279354	1	0.454781	0.815278	PLXDC2
chr10	20105370	20143295	clu_7297_NA	0.197719	0.0415611	0.0605001	0.018939	0.279354	1	0.454781	0.815278	PLXDC2
chr10	20899450	20945338	clu_7298_NA	0.192202	0.341282	0.408761	0.0674791	0.577188	2	0.561475	0.861505	NA
chr10	20899450	20957731	clu_7298_NA	-0.0996961	0.347779	0.311093	-0.0366863	0.577188	2	0.561475	0.861505	NA
chr10	20945425	20957731	clu_7298_NA	-0.0925055	0.310938	0.280145	-0.0307928	0.577188	2	0.561475	0.861505	NA
chr10	21020201	21069954	clu_7299_NA	-0.0535122	0.448851	0.422544	-0.026307	0.0906706	1	0.670223	0.893355	NEBL
chr10	21020201	21172383	clu_7299_NA	0.0535122	0.551149	0.577456	0.026307	0.0906706	1	0.670223	0.893355	NEBL
chr10	21534494	21534645	clu_7300_NA	0.0272645	0.258054	0.268631	0.0105771	0.0126516	1	0.873614	0.965353	MLLT10
chr10	21534520	21534645	clu_7300_NA	-0.0272645	0.741946	0.731369	-0.0105771	0.0126516	1	0.873614	0.965353	MLLT10
chr10	21538912	21557621	clu_7301_NA	0.26564	0.222841	0.327854	0.105013	0.355224	1	0.399295	0.78675	MLLT10
chr10	21538912	21586294	clu_7301_NA	-0.26564	0.777159	0.672146	-0.105013	0.355224	1	0.399295	0.78675	MLLT10
chr10	21682257	21688491	clu_7302_NA	0.0447015	0.0683981	0.0790559	0.0106578	0.558913	2	0.57183	0.865518	MLLT10
chr10	21682257	21713772	clu_7302_NA	-0.138577	0.834314	0.80283	-0.0314848	0.558913	2	0.57183	0.865518	MLLT10
chr10	21688538	21713772	clu_7302_NA	0.0938753	0.0972875	0.118114	0.020827	0.558913	2	0.57183	0.865518	MLLT10
chr10	21755924	21759170	clu_7303_NA	0.0441999	0.503806	0.525882	0.0220768	0.0225893	1	0.831676	0.950858	DNAJC1
chr10	21756755	21759170	clu_7303_NA	-0.0441999	0.496194	0.474118	-0.0220768	0.0225893	1	0.831676	0.950858	DNAJC1
chr10	21806099	21879744	clu_7304_NA	0.134209	0.0597756	0.0713443	0.0115687	0.694661	2	0.499244	0.836212	DNAJC1
chr10	21806099	21882282	clu_7304_NA	-0.14052	0.410047	0.37184	-0.038207	0.694661	2	0.499244	0.836212	DNAJC1
chr10	21879883	21882282	clu_7304_NA	0.00631082	0.530178	0.556816	0.0266382	0.694661	2	0.499244	0.836212	DNAJC1
chr10	21904612	21906423	clu_7305_NA	-0.0847249	0.125268	0.112722	-0.0125466	0.165966	2	0.847075	0.957026	DNAJC1
chr10	21904612	21918779	clu_7305_NA	0.0111417	0.546211	0.540955	-0.0052559	0.165966	2	0.847075	0.957026	DNAJC1
chr10	21906516	21918779	clu_7305_NA	0.0735832	0.328521	0.346323	0.0178025	0.165966	2	0.847075	0.957026	DNAJC1
chr10	24007374	24219626	clu_7306_NA	0.0354543	0.140791	0.149589	0.00879813	0.0586074	1	0.732075	0.914997	KIAA1217
chr10	24209263	24219626	clu_7306_NA	-0.0354543	0.859209	0.850411	-0.00879813	0.0586074	1	0.732075	0.914997	KIAA1217
chr10	24474060	24494500	clu_7307_NA	0.114896	0.413361	0.469962	0.0566013	0.399165	1	0.371593	0.773127	KIAA1217
chr10	24474060	24495147	clu_7307_NA	-0.114896	0.586639	0.530038	-0.0566013	0.399165	1	0.371593	0.773127	KIAA1217
chr10	24533237	24536774	clu_7308_NA	0.0295012	0.356998	0.356442	-0.000555733	6.85132	6	0.0331402	0.482071	KIAA1217
chr10	24533237	24544981	clu_7308_NA	0.225695	0.0764138	0.0928327	0.0164189	6.85132	6	0.0331402	0.482071	KIAA1217
chr10	24536893	24542693	clu_7308_NA	0.0539091	0.125346	0.128243	0.00289712	6.85132	6	0.0331402	0.482071	KIAA1217
chr10	24536893	24544981	clu_7308_NA	-0.105885	0.148673	0.129646	-0.0190273	6.85132	6	0.0331402	0.482071	KIAA1217
chr10	24542770	24542883	clu_7308_NA	0.938332	0.062692	0.155323	0.0926309	6.85132	6	0.0331402	0.482071	KIAA1217
chr10	24542770	24544981	clu_7308_NA	-0.315805	0.141392	0.0999504	-0.0414419	6.85132	6	0.0331402	0.482071	KIAA1217
chr10	24544481	24544981	clu_7308_NA	-0.825747	0.0884855	0.0375635	-0.050922	6.85132	6	0.0331402	0.482071	KIAA1217
chr10	24607903	24619473	clu_7309_NA	-0.0578142	0.922411	0.913721	-0.00869021	0.0327095	1	0.798127	0.941674	ARHGAP21
chr10	24609531	24619473	clu_7309_NA	0.0578142	0.0775892	0.0862794	0.00869021	0.0327095	1	0.798127	0.941674	ARHGAP21
chr10	24621369	24622733	clu_7310_NA	-0.0697922	0.357822	0.337812	-0.0200106	2.23386	3	0.215188	0.66696	ARHGAP21
chr10	24621369	24629996	clu_7310_NA	0.121932	0.363878	0.416129	0.052251	2.23386	3	0.215188	0.66696	ARHGAP21
chr10	24622762	24629996	clu_7310_NA	-0.143839	0.269388	0.236172	-0.0332166	2.23386	3	0.215188	0.66696	ARHGAP21
chr10	24622875	24629996	clu_7310_NA	0.0916993	0.00891095	0.00988704	0.000976088	2.23386	3	0.215188	0.66696	ARHGAP21
chr10	24635103	24650879	clu_7311_NA	-0.0341324	0.0460842	0.0431745	-0.00290966	0.0278053	1	0.813573	0.947278	ARHGAP21
chr10	24635103	24666985	clu_7311_NA	0.0341324	0.953916	0.956825	0.00290966	0.0278053	1	0.813573	0.947278	ARHGAP21
chr10	24722279	24722486	clu_7312_NA	0.00122591	0.133423	0.14095	0.00752789	0.178386	2	0.83662	0.952315	ARHGAP21
chr10	24722279	24723157	clu_7312_NA	0.0837499	0.10772	0.123587	0.0158672	0.178386	2	0.83662	0.952315	ARHGAP21
chr10	24722279	24723562	clu_7312_NA	-0.0849758	0.758857	0.735462	-0.023395	0.178386	2	0.83662	0.952315	ARHGAP21
chr10	26024087	26026372	clu_7314_NA	0.0468849	0.0572917	0.0568007	-0.000491024	1.39407	3	0.425455	0.800493	MYO3A
chr10	26024087	26026377	clu_7314_NA	0.111087	0.301167	0.318384	0.0172173	1.39407	3	0.425455	0.800493	MYO3A
chr10	26024087	26066975	clu_7314_NA	-0.255302	0.142439	0.104389	-0.0380505	1.39407	3	0.425455	0.800493	MYO3A
chr10	26026532	26066975	clu_7314_NA	0.0973299	0.499103	0.520427	0.0213242	1.39407	3	0.425455	0.800493	MYO3A
chr10	26096682	26120676	clu_7315_NA	-0.139623	0.449099	0.428445	-0.0206542	1.08972	2	0.33631	0.751293	MYO3A
chr10	26096682	26125398	clu_7315_NA	0.271769	0.0878971	0.12653	0.0386327	1.08972	2	0.33631	0.751293	MYO3A
chr10	26120802	26125398	clu_7315_NA	-0.132146	0.463003	0.445025	-0.0179785	1.08972	2	0.33631	0.751293	MYO3A
chr10	26176845	26193205	clu_7316_NA	-0.178216	0.643375	0.596328	-0.047047	0.355349	2	0.700929	0.903011	MYO3A
chr10	26176845	26201265	clu_7316_NA	0.241219	0.0885888	0.124899	0.03631	0.355349	2	0.700929	0.903011	MYO3A
chr10	26193311	26201265	clu_7316_NA	-0.0630025	0.268036	0.278773	0.0107371	0.355349	2	0.700929	0.903011	MYO3A
chr10	26201305	26202964	clu_7317_NA	-0.267483	0.283654	0.21159	-0.0720639	2.18382	2	0.112611	0.575929	MYO3A
chr10	26201305	26211843	clu_7317_NA	0.312255	0.301958	0.402189	0.100231	2.18382	2	0.112611	0.575929	MYO3A
chr10	26203107	26211843	clu_7317_NA	-0.044772	0.414388	0.386221	-0.028167	2.18382	2	0.112611	0.575929	MYO3A
chr10	26724123	26735240	clu_7318_NA	0.408796	0.233854	0.408763	0.174908	3.74903	1	0.00617653	0.455694	PDSS1
chr10	26724127	26735240	clu_7318_NA	-0.408796	0.766146	0.591237	-0.174908	3.74903	1	0.00617653	0.455694	PDSS1
chr10	26751783	26755655	clu_7319_NA	-0.0252207	0.334269	0.339758	0.00548901	3.39183	6	0.341319	0.753941	ABI1
chr10	26751783	26759062	clu_7319_NA	0.0492536	0.0603462	0.0660796	0.00573339	3.39183	6	0.341319	0.753941	ABI1
chr10	26751783	26765218	clu_7319_NA	0.516423	0.01328	0.0232009	0.00992088	3.39183	6	0.341319	0.753941	ABI1
chr10	26755741	26759062	clu_7319_NA	-0.11641	0.284246	0.263734	-0.0205127	3.39183	6	0.341319	0.753941	ABI1
chr10	26755741	26765218	clu_7319_NA	-0.363088	0.0277067	0.0200874	-0.00761925	3.39183	6	0.341319	0.753941	ABI1
chr10	26759235	26765218	clu_7319_NA	-0.0634762	0.0842247	0.0823947	-0.00183006	3.39183	6	0.341319	0.753941	ABI1
chr10	26759238	26765218	clu_7319_NA	0.00251809	0.195928	0.204746	0.00881869	3.39183	6	0.341319	0.753941	ABI1
chr10	26770345	26771075	clu_7320_NA	0.0168745	0.514224	0.528282	0.0140583	0.211693	2	0.809213	0.94548	ABI1
chr10	26770345	26777065	clu_7320_NA	0.0256769	0.0212722	0.022047	0.000774775	0.211693	2	0.809213	0.94548	ABI1
chr10	26771089	26777065	clu_7320_NA	-0.0425515	0.464504	0.449671	-0.0148331	0.211693	2	0.809213	0.94548	ABI1
chr10	26982813	27006917	clu_7321_NA	0.182277	0.300961	0.382684	0.0817228	0.676568	1	0.244731	0.687997	ANKRD26
chr10	27005723	27006917	clu_7321_NA	-0.182277	0.699039	0.617316	-0.0817228	0.676568	1	0.244731	0.687997	ANKRD26
chr10	27046520	27048801	clu_7322_NA	-0.0909943	0.603453	0.559193	-0.0442606	0.183428	1	0.544723	0.854449	ANKRD26
chr10	27046523	27048801	clu_7322_NA	0.0909943	0.396547	0.440807	0.0442606	0.183428	1	0.544723	0.854449	ANKRD26
chr10	27048979	27053320	clu_7323_NA	-0.256339	0.739481	0.629622	-0.109859	0.466122	1	0.334281	0.750655	ANKRD26
chr10	27052144	27053320	clu_7323_NA	0.256339	0.260519	0.370378	0.109859	0.466122	1	0.334281	0.750655	ANKRD26
chr10	27079161	27080032	clu_7324_NA	0.218483	0.140845	0.202406	0.0615611	0.398199	1	0.372173	0.773127	ANKRD26
chr10	27079161	27082803	clu_7324_NA	-0.218483	0.859155	0.797594	-0.0615611	0.398199	1	0.372173	0.773127	ANKRD26
chr10	27123699	27126317	clu_7325_NA	0.0126862	0.0891762	0.0853219	-0.00385427	1.96603	3	0.268895	0.705232	YME1L1
chr10	27123699	27126696	clu_7325_NA	0.0887459	0.775289	0.800401	0.025112	1.96603	3	0.268895	0.705232	YME1L1
chr10	27126407	27126696	clu_7325_NA	-0.175208	0.10514	0.0833639	-0.021776	1.96603	3	0.268895	0.705232	YME1L1
chr10	27126419	27126696	clu_7325_NA	0.0737758	0.030395	0.0309132	0.000518256	1.96603	3	0.268895	0.705232	YME1L1
chr10	27126786	27129303	clu_7326_NA	-0.280648	0.0199673	0.0114893	-0.00847803	0.460571	1	0.337175	0.751293	YME1L1
chr10	27126786	27131859	clu_7326_NA	0.280648	0.980033	0.988511	0.00847803	0.460571	1	0.337175	0.751293	YME1L1
chr10	27136385	27138767	clu_7327_NA	0.388697	0.0151755	0.0293749	0.0141995	4.93381	4	0.0427176	0.491894	YME1L1
chr10	27136385	27142387	clu_7327_NA	-0.17132	0.26573	0.293808	0.0280779	4.93381	4	0.0427176	0.491894	YME1L1
chr10	27136385	27145428	clu_7327_NA	-0.228076	0.0190209	0.0198703	0.000849439	4.93381	4	0.0427176	0.491894	YME1L1
chr10	27138822	27142387	clu_7327_NA	0.374672	0.018598	0.0354985	0.0169005	4.93381	4	0.0427176	0.491894	YME1L1
chr10	27142485	27145428	clu_7327_NA	-0.363973	0.681475	0.621448	-0.0600273	4.93381	4	0.0427176	0.491894	YME1L1
chr10	27171083	27173118	clu_7328_NA	0.115105	0.404021	0.460451	0.0564296	0.279764	1	0.454451	0.815174	MASTL
chr10	27171083	27173121	clu_7328_NA	-0.115105	0.595979	0.539549	-0.0564296	0.279764	1	0.454451	0.815174	MASTL
chr10	27219857	27220373	clu_7329_NA	0.00644559	0.0367033	0.0379357	0.00123247	0.875865	3	0.625495	0.879073	ACBD5
chr10	27219857	27223207	clu_7329_NA	-0.0436797	0.381809	0.375336	-0.00647245	0.875865	3	0.625495	0.879073	ACBD5
chr10	27219857	27223338	clu_7329_NA	0.142046	0.189225	0.223982	0.0347569	0.875865	3	0.625495	0.879073	ACBD5
chr10	27223239	27223338	clu_7329_NA	-0.104812	0.392263	0.362746	-0.0295169	0.875865	3	0.625495	0.879073	ACBD5
chr10	27509930	27526828	clu_7330_NA	0.215194	0.307403	0.348317	0.0409144	2.76601	2	0.0629123	0.521921	RAB18
chr10	27509930	27532507	clu_7330_NA	-0.255547	0.0295953	0.0209435	-0.00865179	2.76601	2	0.0629123	0.521921	RAB18
chr10	27526889	27532507	clu_7330_NA	0.0403537	0.663002	0.630739	-0.0322626	2.76601	2	0.0629123	0.521921	RAB18
chr10	27533853	27533928	clu_7331_NA	-0.0396361	0.526138	0.515422	-0.0107163	0.294611	2	0.744822	0.921046	RAB18
chr10	27533853	27537876	clu_7331_NA	0.0369602	0.00854624	0.00903865	0.000492409	0.294611	2	0.744822	0.921046	RAB18
chr10	27533994	27537876	clu_7331_NA	0.00267591	0.465316	0.47554	0.0102239	0.294611	2	0.744822	0.921046	RAB18
chr10	28089841	28109731	clu_7332_NA	-0.156744	0.359356	0.311638	-0.0477172	0.751932	3	0.681379	0.895428	MPP7
chr10	28089841	28119651	clu_7332_NA	0.178036	0.278181	0.337169	0.0589877	0.751932	3	0.681379	0.895428	MPP7
chr10	28111244	28119651	clu_7332_NA	-0.119806	0.248451	0.223568	-0.0248831	0.751932	3	0.681379	0.895428	MPP7
chr10	28119061	28119651	clu_7332_NA	0.0985136	0.114013	0.127625	0.0136126	0.751932	3	0.681379	0.895428	MPP7
chr10	28533007	28533998	clu_7333_NA	-0.0471988	0.174416	0.14695	-0.027465	1.25734	2	0.284411	0.714906	WAC
chr10	28533582	28533998	clu_7333_NA	-0.114643	0.0169431	0.0133441	-0.00359904	1.25734	2	0.284411	0.714906	WAC
chr10	28533620	28533998	clu_7333_NA	0.161842	0.808641	0.839705	0.0310641	1.25734	2	0.284411	0.714906	WAC
chr10	28590832	28595695	clu_7334_NA	-0.493206	0.00678999	0.00356836	-0.00322163	1.26878	3	0.468542	0.822576	WAC
chr10	28590832	28595733	clu_7334_NA	0.140069	0.347902	0.344417	-0.00348509	1.26878	3	0.468542	0.822576	WAC
chr10	28590832	28608186	clu_7334_NA	0.207719	0.152314	0.161342	0.00902789	1.26878	3	0.468542	0.822576	WAC
chr10	28596041	28608186	clu_7334_NA	0.145418	0.492994	0.490673	-0.00232117	1.26878	3	0.468542	0.822576	WAC
chr10	28608431	28610699	clu_7335_NA	-0.0343461	0.959398	0.956636	-0.00276189	0.0990895	1	0.656195	0.888794	WAC
chr10	28608431	28610708	clu_7335_NA	0.0343461	0.0406023	0.0433642	0.00276189	0.0990895	1	0.656195	0.888794	WAC
chr10	28610821	28611774	clu_7336_NA	0.139248	0.948158	0.960258	0.012101	1.64971	1	0.0693048	0.527843	WAC
chr10	28611481	28611774	clu_7336_NA	-0.139248	0.0518425	0.0397415	-0.012101	1.64971	1	0.0693048	0.527843	WAC
chr10	28614685	28616173	clu_7337_NA	-0.0598575	0.785041	0.764151	-0.02089	0.912498	1	0.17672	0.631218	WAC
chr10	28614685	28616176	clu_7337_NA	0.0598575	0.214959	0.235849	0.02089	0.912498	1	0.17672	0.631218	WAC
chr10	29486230	29486410	clu_7338_NA	0.145791	0.593087	0.603426	0.0103386	1.08439	2	0.338109	0.751763	SVIL
chr10	29486230	29487163	clu_7338_NA	-0.323764	0.0747174	0.0475337	-0.0271836	1.08439	2	0.338109	0.751763	SVIL
chr10	29486557	29487163	clu_7338_NA	0.177973	0.332195	0.34904	0.016845	1.08439	2	0.338109	0.751763	SVIL
chr10	29524715	29526961	clu_7339_NA	0.0890054	0.533692	0.56249	0.0287979	0.412563	2	0.661952	0.890641	SVIL
chr10	29524715	29529705	clu_7339_NA	-0.0946598	0.158355	0.138896	-0.0194585	0.412563	2	0.661952	0.890641	SVIL
chr10	29527056	29529705	clu_7339_NA	0.00565441	0.307954	0.298614	-0.00933938	0.412563	2	0.661952	0.890641	SVIL
chr10	30337027	30340226	clu_7340_NA	-0.0943094	0.861344	0.837246	-0.0240979	0.311905	1	0.429635	0.80311	MTPAP
chr10	30337031	30340226	clu_7340_NA	0.0943094	0.138656	0.162754	0.0240979	0.311905	1	0.429635	0.80311	MTPAP
chr10	30909015	30910360	clu_7342_NA	0.0225967	0.221994	0.229897	0.00790342	0.00840157	1	0.896862	0.970543	ZNF438
chr10	30909015	30941575	clu_7342_NA	-0.0225967	0.778006	0.770103	-0.00790342	0.00840157	1	0.896862	0.970543	ZNF438
chr10	31461237	31495776	clu_7343_NA	0.042721	0.485035	0.506391	0.0213557	0.0361299	1	0.788075	0.93836	ZEB1
chr10	31461237	31495779	clu_7343_NA	-0.042721	0.514965	0.493609	-0.0213557	0.0361299	1	0.788075	0.93836	ZEB1
chr10	31831800	31839305	clu_7344_NA	0.260375	0.325547	0.40607	0.0805229	1.33106	2	0.264196	0.702268	ARHGAP12
chr10	31831800	31839637	clu_7344_NA	-0.288311	0.271837	0.195886	-0.0759504	1.33106	2	0.264196	0.702268	ARHGAP12
chr10	31839319	31839637	clu_7344_NA	0.0279352	0.402616	0.398044	-0.00457243	1.33106	2	0.264196	0.702268	ARHGAP12
chr10	31852597	31854066	clu_7345_NA	0.167929	0.376271	0.449465	0.0731943	1.99887	2	0.135489	0.59874	ARHGAP12
chr10	31852597	31861395	clu_7345_NA	0.00795079	0.130103	0.132435	0.00233269	1.99887	2	0.135489	0.59874	ARHGAP12
chr10	31854206	31861395	clu_7345_NA	-0.17588	0.493626	0.418099	-0.075527	1.99887	2	0.135489	0.59874	ARHGAP12
chr10	32272167	32273014	clu_7346_NA	-0.0651008	0.231309	0.207211	-0.0240981	0.653669	2	0.520134	0.843759	EPC1
chr10	32272167	32273163	clu_7346_NA	0.0804139	0.729802	0.756174	0.0263712	0.653669	2	0.520134	0.843759	EPC1
chr10	32273082	32273163	clu_7346_NA	-0.0153132	0.0388891	0.0366159	-0.00227314	0.653669	2	0.520134	0.843759	EPC1
chr10	32273281	32273922	clu_7347_NA	0.00586217	0.133929	0.111062	-0.0228675	6.01582	2	0.00243986	0.455694	EPC1
chr10	32273281	32284698	clu_7347_NA	0.265287	0.772011	0.829811	0.0577998	6.01582	2	0.00243986	0.455694	EPC1
chr10	32274038	32284698	clu_7347_NA	-0.271149	0.0940595	0.0591272	-0.0349323	6.01582	2	0.00243986	0.455694	EPC1
chr10	32305931	32346763	clu_7348_NA	0.347373	0.683292	0.812096	0.128804	3.6844	1	0.00663649	0.455694	EPC1
chr10	32305931	32378491	clu_7348_NA	-0.347373	0.316708	0.187904	-0.128804	3.6844	1	0.00663649	0.455694	EPC1
chr10	32463049	32471064	clu_7349_NA	0.15328	0.154994	0.186118	0.0311246	2.1873	2	0.112219	0.575929	CCDC7
chr10	32463049	32472481	clu_7349_NA	-0.280166	0.445893	0.347106	-0.0987867	2.1873	2	0.112219	0.575929	CCDC7
chr10	32471230	32472481	clu_7349_NA	0.126885	0.399114	0.466776	0.0676622	2.1873	2	0.112219	0.575929	CCDC7
chr10	32567891	32571859	clu_7350_NA	0.0541387	0.49118	0.518241	0.0270603	0.0507912	1	0.749939	0.922349	CCDC7
chr10	32567891	32583168	clu_7350_NA	-0.0541387	0.50882	0.481759	-0.0270603	0.0507912	1	0.749939	0.922349	CCDC7
chr10	32911670	32911886	clu_7351_NA	-0.00818408	0.615411	0.643649	0.0282372	0.651275	2	0.521381	0.84451	ITGB1
chr10	32911670	32919885	clu_7351_NA	0.164762	0.0280602	0.0348886	0.00682842	0.651275	2	0.521381	0.84451	ITGB1
chr10	32912124	32919885	clu_7351_NA	-0.156578	0.356528	0.321463	-0.0350657	0.651275	2	0.521381	0.84451	ITGB1
chr10	34341816	34347956	clu_7352_NA	-0.0185823	0.302065	0.336904	0.0348397	1.08997	2	0.336226	0.751293	PARD3
chr10	34341816	34347965	clu_7352_NA	-0.221952	0.645779	0.587717	-0.0580619	1.08997	2	0.336226	0.751293	PARD3
chr10	34346449	34347965	clu_7352_NA	0.240534	0.0521567	0.0753789	0.0232222	1.08997	2	0.336226	0.751293	PARD3
chr10	34401917	34450317	clu_7353_NA	0.124914	0.497166	0.540573	0.0434071	0.98441	2	0.373659	0.773482	PARD3
chr10	34401917	34470085	clu_7353_NA	-0.35569	0.276627	0.186005	-0.0906224	0.98441	2	0.373659	0.773482	PARD3
chr10	34450448	34470085	clu_7353_NA	0.230775	0.226207	0.273422	0.0472152	0.98441	2	0.373659	0.773482	PARD3
chr10	35071339	35089896	clu_7354_NA	-0.00795212	0.292341	0.297648	0.00530687	0.832151	2	0.435112	0.804915	CUL2
chr10	35071339	35090179	clu_7354_NA	-0.138183	0.470108	0.420196	-0.0499118	0.832151	2	0.435112	0.804915	CUL2
chr10	35071339	35090430	clu_7354_NA	0.146135	0.237551	0.282156	0.0446049	0.832151	2	0.435112	0.804915	CUL2
chr10	35127193	35148368	clu_7355_NA	0.150336	0.652365	0.7171	0.0647353	0.42444	1	0.356869	0.760411	CREM
chr10	35137879	35148368	clu_7355_NA	-0.150336	0.347635	0.2829	-0.0647353	0.42444	1	0.356869	0.760411	CREM
chr10	35148491	35178889	clu_7356_NA	-0.477629	0.318303	0.194008	-0.124295	2.41579	2	0.089297	0.557167	CREM
chr10	35148491	35206895	clu_7356_NA	0.375759	0.187461	0.268233	0.0807722	2.41579	2	0.089297	0.557167	CREM
chr10	35188388	35206895	clu_7356_NA	0.10187	0.494236	0.537759	0.0435223	2.41579	2	0.089297	0.557167	CREM
chr10	35207051	35211254	clu_7357_NA	0.0167578	0.645692	0.653321	0.00762952	0.00776919	1	0.900798	0.972052	CREM
chr10	35207051	35211656	clu_7357_NA	-0.0167578	0.354308	0.346679	-0.00762952	0.00776919	1	0.900798	0.972052	CREM
chr10	37856337	37856435	clu_7358_NA	-0.0425487	0.453378	0.433885	-0.0194922	0.418641	2	0.657941	0.889121	ZNF248
chr10	37856337	37857185	clu_7358_NA	0.110668	0.307745	0.343279	0.0355338	0.418641	2	0.657941	0.889121	ZNF248
chr10	37856532	37857185	clu_7358_NA	-0.0681189	0.238877	0.222836	-0.0160416	0.418641	2	0.657941	0.889121	ZNF248
chr10	38094490	38095538	clu_7359_NA	-0.0681323	0.615665	0.584785	-0.0308795	0.32282	2	0.724104	0.91186	ZNF37A,AL117339.5
chr10	38095224	38095358	clu_7359_NA	-0.119965	0.173516	0.156488	-0.017028	0.32282	2	0.724104	0.91186	ZNF37A,AL117339.5
chr10	38095224	38095538	clu_7359_NA	0.188097	0.210819	0.258727	0.0479075	0.32282	2	0.724104	0.91186	ZNF37A,AL117339.5
chr10	38358515	38361280	clu_7360_NA	0.0659644	0.28117	0.30182	0.0206491	0.684994	2	0.504093	0.8378	HSD17B7P2
chr10	38358515	38362240	clu_7360_NA	-0.186801	0.389488	0.324712	-0.0647768	0.684994	2	0.504093	0.8378	HSD17B7P2
chr10	38361322	38362240	clu_7360_NA	0.120836	0.329341	0.373469	0.0441277	0.684994	2	0.504093	0.8378	HSD17B7P2
chr10	38362338	38363496	clu_7361_NA	-0.296208	0.649796	0.506432	-0.143365	0.589066	1	0.277737	0.710913	HSD17B7P2
chr10	38362338	38363522	clu_7361_NA	0.296208	0.350204	0.493568	0.143365	0.589066	1	0.277737	0.710913	HSD17B7P2
chr10	42550615	42551573	clu_7362_NA	0.492511	0.193225	0.390749	0.197524	3.05062	1	0.0135086	0.455694	ZNF37BP
chr10	42550615	42551577	clu_7362_NA	-0.492511	0.806775	0.609251	-0.197524	3.05062	1	0.0135086	0.455694	ZNF37BP
chr10	42782830	42784362	clu_7363_NA	-0.0824094	0.829898	0.805352	-0.0245461	0.369364	1	0.390069	0.783508	BMS1
chr10	42782998	42784362	clu_7363_NA	0.0824094	0.170102	0.194648	0.0245461	0.369364	1	0.390069	0.783508	BMS1
chr10	42793991	42795506	clu_7364_NA	-0.23542	0.382973	0.27933	-0.103643	0.352186	1	0.401319	0.787949	BMS1
chr10	42793991	42796474	clu_7364_NA	0.23542	0.617027	0.72067	0.103643	0.352186	1	0.401319	0.787949	BMS1
chr10	42798625	42816599	clu_7365_NA	-0.26192	0.17327	0.110419	-0.0628509	1.31802	1	0.104463	0.569706	BMS1
chr10	42802218	42816599	clu_7365_NA	0.26192	0.82673	0.889581	0.0628509	1.31802	1	0.104463	0.569706	BMS1
chr10	42820306	42820508	clu_7366_NA	-0.0242467	0.339134	0.328352	-0.0107822	0.0254875	1	0.821375	0.948849	BMS1
chr10	42820424	42820508	clu_7366_NA	0.0242467	0.660866	0.671648	0.0107822	0.0254875	1	0.821375	0.948849	BMS1
chr10	43160595	43162200	clu_7367_NA	-0.284057	0.516179	0.385272	-0.130908	1.55399	2	0.211402	0.663546	CSGALNACT2
chr10	43160595	43163866	clu_7367_NA	0.438301	0.296214	0.45529	0.159076	1.55399	2	0.211402	0.663546	CSGALNACT2
chr10	43162360	43163866	clu_7367_NA	-0.154244	0.187607	0.159438	-0.0281686	1.55399	2	0.211402	0.663546	CSGALNACT2
chr10	43396590	43397185	clu_7368_NA	-0.213507	0.268091	0.245269	-0.022822	2.50792	3	0.17064	0.624518	HNRNPF
chr10	43396590	43407717	clu_7368_NA	0.208415	0.077628	0.108297	0.0306692	2.50792	3	0.17064	0.624518	HNRNPF
chr10	43396590	43409090	clu_7368_NA	0.166581	0.0424628	0.0568119	0.0143491	2.50792	3	0.17064	0.624518	HNRNPF
chr10	43396590	43409131	clu_7368_NA	-0.161489	0.611818	0.589622	-0.0221962	2.50792	3	0.17064	0.624518	HNRNPF
chr10	44971848	44982521	clu_7369_NA	-0.0985368	0.607404	0.600939	-0.00646545	0.34254	2	0.709965	0.905159	RASSF4
chr10	44971848	44984813	clu_7369_NA	0.196292	0.0305506	0.0405896	0.010039	0.34254	2	0.709965	0.905159	RASSF4
chr10	44984113	44984813	clu_7369_NA	-0.0977548	0.362045	0.358472	-0.00357352	0.34254	2	0.709965	0.905159	RASSF4
chr10	44982663	44983870	clu_7370_NA	0.163851	0.132649	0.172791	0.0401421	5.47188	3	0.0120339	0.455694	RASSF4
chr10	44982663	44983941	clu_7370_NA	-0.656439	0.196666	0.112797	-0.0838682	5.47188	3	0.0120339	0.455694	RASSF4
chr10	44982663	44983991	clu_7370_NA	0.686525	0.0805064	0.176865	0.096359	5.47188	3	0.0120339	0.455694	RASSF4
chr10	44982663	44984022	clu_7370_NA	-0.193938	0.590179	0.537546	-0.0526328	5.47188	3	0.0120339	0.455694	RASSF4
chr10	45459267	45459740	clu_7371_NA	-0.00461273	0.23688	0.235217	-0.00166362	0.000571888	1	0.973021	0.995532	2023-03-08
chr10	45459267	45461231	clu_7371_NA	0.00461273	0.76312	0.764783	0.00166362	0.000571888	1	0.973021	0.995532	2023-03-08
chr10	45461411	45461595	clu_7372_NA	-0.704302	0.308452	0.133653	-0.174799	5.74199	2	0.00320836	0.455694	2023-03-08
chr10	45461411	45464239	clu_7372_NA	0.546995	0.321421	0.48674	0.165319	5.74199	2	0.00320836	0.455694	2023-03-08
chr10	45463996	45464239	clu_7372_NA	0.157307	0.370127	0.379606	0.00947993	5.74199	2	0.00320836	0.455694	2023-03-08
chr10	45464327	45484831	clu_7373_NA	0.53932	0.0401473	0.109527	0.0693794	2.8464	1	0.0170347	0.457497	2023-03-08
chr10	45464327	45489367	clu_7373_NA	-0.53932	0.959853	0.890473	-0.0693794	2.8464	1	0.0170347	0.457497	2023-03-08
chr10	45533289	45553112	clu_7374_NA	0.115993	0.326967	0.376289	0.0493222	0.875655	2	0.416589	0.796458	2023-03-08
chr10	45533289	45594235	clu_7374_NA	-0.177098	0.474139	0.407039	-0.0670999	0.875655	2	0.416589	0.796458	2023-03-08
chr10	45553204	45594235	clu_7374_NA	0.0611049	0.198894	0.216672	0.0177777	0.875655	2	0.416589	0.796458	2023-03-08
chr10	45618260	45624583	clu_7375_NA	-0.0550855	0.18213	0.177332	-0.00479797	4.90116	4	0.0438926	0.492165	ZFAND4
chr10	45618260	45625951	clu_7375_NA	0.653461	0.0616914	0.121997	0.0603054	4.90116	4	0.0438926	0.492165	ZFAND4
chr10	45618260	45639816	clu_7375_NA	-0.503923	0.120781	0.0750715	-0.0457091	4.90116	4	0.0438926	0.492165	ZFAND4
chr10	45624637	45625951	clu_7375_NA	-0.0534166	0.149219	0.145531	-0.00368829	4.90116	4	0.0438926	0.492165	ZFAND4
chr10	45627105	45639816	clu_7375_NA	-0.0410359	0.486179	0.480069	-0.00611008	4.90116	4	0.0438926	0.492165	ZFAND4
chr10	45740246	45741977	clu_7376_NA	-0.206847	0.215419	0.174468	-0.0409507	4.27012	2	0.0139801	0.455694	WASHC2C
chr10	45740246	45743390	clu_7376_NA	0.554565	0.265429	0.460317	0.194889	4.27012	2	0.0139801	0.455694	WASHC2C
chr10	45742073	45743390	clu_7376_NA	-0.347718	0.519153	0.365215	-0.153938	4.27012	2	0.0139801	0.455694	WASHC2C
chr10	45785631	45786612	clu_7377_NA	-0.0936638	0.546413	0.499715	-0.0466979	0.146944	1	0.58774	0.869761	WASHC2C
chr10	45785631	45787035	clu_7377_NA	0.0936638	0.453587	0.500285	0.0466979	0.146944	1	0.58774	0.869761	WASHC2C
chr10	45827390	45827513	clu_7378_NA	0.134712	0.110696	0.140127	0.0294319	0.656174	1	0.25197	0.692421	AGAP4
chr10	45827390	45828029	clu_7378_NA	-0.134712	0.889304	0.859873	-0.0294319	0.656174	1	0.25197	0.692421	AGAP4
chr10	45844394	45846517	clu_7379_NA	-0.0800241	0.133221	0.116993	-0.016228	0.111354	2	0.894622	0.969756	AGAP4
chr10	45844394	45846687	clu_7379_NA	0.080466	0.733244	0.756024	0.0227803	0.111354	2	0.894622	0.969756	AGAP4
chr10	45846540	45846687	clu_7379_NA	-0.000441929	0.133535	0.126983	-0.00655232	0.111354	2	0.894622	0.969756	AGAP4
chr10	45848912	45853655	clu_7380_NA	-0.335294	0.349808	0.257553	-0.0922548	2.54964	3	0.16467	0.617832	AGAP4,PARGP1
chr10	45848912	45854803	clu_7380_NA	0.466671	0.170476	0.279892	0.109416	2.54964	3	0.16467	0.617832	AGAP4,PARGP1
chr10	45854628	45854803	clu_7380_NA	-0.00928635	0.233619	0.238303	0.00468366	2.54964	3	0.16467	0.617832	AGAP4,PARGP1
chr10	45854630	45854803	clu_7380_NA	-0.12209	0.246096	0.224252	-0.0218446	2.54964	3	0.16467	0.617832	AGAP4,PARGP1
chr10	45916171	45939361	clu_7381_NA	-0.119234	0.462994	0.440745	-0.0222488	2.20978	2	0.109724	0.571704	PARGP1
chr10	45916171	45946837	clu_7381_NA	0.219962	0.105028	0.140354	0.035327	2.20978	2	0.109724	0.571704	PARGP1
chr10	45939447	45946837	clu_7381_NA	-0.100729	0.431979	0.4189	-0.0130781	2.20978	2	0.109724	0.571704	PARGP1
chr10	45962994	45963885	clu_7382_NA	-0.127843	0.510676	0.460951	-0.0497248	1.30039	4	0.626686	0.879736	PARGP1
chr10	45962994	45965789	clu_7382_NA	0.0791092	0.0624098	0.0692851	0.00687539	1.30039	4	0.626686	0.879736	PARGP1
chr10	45962994	45972217	clu_7382_NA	0.184481	0.219672	0.270972	0.0513	1.30039	4	0.626686	0.879736	PARGP1
chr10	45964871	45965789	clu_7382_NA	-0.0513592	0.108054	0.105285	-0.00276894	1.30039	4	0.626686	0.879736	PARGP1
chr10	45965855	45972217	clu_7382_NA	-0.084388	0.099188	0.0935063	-0.00568171	1.30039	4	0.626686	0.879736	PARGP1
chr10	46014552	46014854	clu_7383_NA	0.131716	0.545547	0.54054	-0.00500713	1.79386	2	0.166316	0.619713	NCOA4
chr10	46014552	46015126	clu_7383_NA	-0.306346	0.0267554	0.0171064	-0.009649	1.79386	2	0.166316	0.619713	NCOA4
chr10	46014942	46015126	clu_7383_NA	0.17463	0.427698	0.442354	0.0146561	1.79386	2	0.166316	0.619713	NCOA4
chr10	46015266	46016540	clu_7384_NA	-0.197288	0.644474	0.567582	-0.0768928	4.04001	2	0.0175973	0.458496	NCOA4
chr10	46015266	46030526	clu_7384_NA	0.0590574	0.0588121	0.0669297	0.00811758	4.04001	2	0.0175973	0.458496	NCOA4
chr10	46016694	46030526	clu_7384_NA	0.138231	0.296714	0.365489	0.0687752	4.04001	2	0.0175973	0.458496	NCOA4
chr10	46888558	46892103	clu_7385_NA	0.0325434	0.357136	0.363624	0.00648754	0.209576	2	0.810928	0.945936	FRMPD2B
chr10	46888558	46894514	clu_7385_NA	-0.137662	0.285752	0.245407	-0.0403443	0.209576	2	0.810928	0.945936	FRMPD2B
chr10	46892121	46894514	clu_7385_NA	0.105119	0.357112	0.390969	0.0338567	0.209576	2	0.810928	0.945936	FRMPD2B
chr10	47351538	47351818	clu_7386_NA	-0.0827603	0.028378	0.027259	-0.00111902	0.545626	4	0.895658	0.969975	RBP3
chr10	47351538	47353307	clu_7386_NA	0.00626309	0.0305907	0.0321203	0.0015296	0.545626	4	0.895658	0.969975	RBP3
chr10	47351538	47353325	clu_7386_NA	-0.0610403	0.808777	0.793943	-0.0148338	0.545626	4	0.895658	0.969975	RBP3
chr10	47351538	47355376	clu_7386_NA	0.0868333	0.0371326	0.0422607	0.0051281	0.545626	4	0.895658	0.969975	RBP3
chr10	47353515	47355376	clu_7386_NA	0.0507042	0.0951219	0.104417	0.0092951	0.545626	4	0.895658	0.969975	RBP3
chr10	47355518	47355816	clu_7387_NA	0.0363431	0.179356	0.190305	0.0109488	0.029064	1	0.80948	0.94548	RBP3
chr10	47355518	47357102	clu_7387_NA	-0.0363431	0.820644	0.809695	-0.0109488	0.029064	1	0.80948	0.94548	RBP3
chr10	47544529	47545432	clu_7388_NA	-0.141739	0.410876	0.391221	-0.0196549	0.754672	2	0.470165	0.822576	AL591684.2,BMS1P2
chr10	47544529	47549305	clu_7388_NA	0.236737	0.0534919	0.0743651	0.0208732	0.754672	2	0.470165	0.822576	AL591684.2,BMS1P2
chr10	47545620	47549305	clu_7388_NA	-0.0949976	0.535632	0.534414	-0.00121834	0.754672	2	0.470165	0.822576	AL591684.2,BMS1P2
chr10	47551952	47553329	clu_7389_NA	-0.0665631	0.40701	0.375318	-0.0316913	0.0904115	1	0.670667	0.893645	AL591684.2
chr10	47551952	47553479	clu_7389_NA	0.0665631	0.59299	0.624682	0.0316913	0.0904115	1	0.670667	0.893645	AL591684.2
chr10	48060020	48064306	clu_7390_NA	0.107372	0.729951	0.770142	0.0401917	0.137196	1	0.600401	0.871959	PTPN20CP
chr10	48060020	48086714	clu_7390_NA	-0.107372	0.270049	0.229858	-0.0401917	0.137196	1	0.600401	0.871959	PTPN20CP
chr10	48212106	48222313	clu_7392_NA	-0.0619316	0.202956	0.183654	-0.0193019	0.139961	1	0.596752	0.870922	FRMPD2
chr10	48212109	48222313	clu_7392_NA	0.0619316	0.797044	0.816346	0.0193019	0.139961	1	0.596752	0.870922	FRMPD2
chr10	48242352	48244784	clu_7393_NA	0.251292	0.354197	0.40801	0.0538132	1.75596	2	0.17274	0.625453	FRMPD2
chr10	48242352	48249021	clu_7393_NA	-0.292189	0.0407745	0.0272762	-0.0134983	1.75596	2	0.17274	0.625453	FRMPD2
chr10	48244849	48249021	clu_7393_NA	0.0408965	0.605028	0.564713	-0.0403149	1.75596	2	0.17274	0.625453	FRMPD2
chr10	48306821	48308095	clu_7394_NA	-0.0248793	0.143179	0.135986	-0.00719269	2.14516	4	0.368138	0.769713	MAPK8
chr10	48306821	48325897	clu_7394_NA	-0.0905384	0.0579608	0.0515508	-0.00641007	2.14516	4	0.368138	0.769713	MAPK8
chr10	48306821	48401612	clu_7394_NA	0.0869747	0.436445	0.463578	0.0271332	2.14516	4	0.368138	0.769713	MAPK8
chr10	48308288	48401612	clu_7394_NA	0.223088	0.140576	0.171087	0.0305113	2.14516	4	0.368138	0.769713	MAPK8
chr10	48325965	48401612	clu_7394_NA	-0.194645	0.22184	0.177798	-0.0440417	2.14516	4	0.368138	0.769713	MAPK8
chr10	48420320	48424088	clu_7395_NA	0.0689867	0.301802	0.331644	0.0298421	0.262124	1	0.469035	0.822576	MAPK8
chr10	48420320	48424514	clu_7395_NA	-0.0689867	0.698198	0.668356	-0.0298421	0.262124	1	0.469035	0.822576	MAPK8
chr10	48431270	48434879	clu_7396_NA	-0.271989	0.756075	0.642746	-0.113329	1.36645	1	0.0983006	0.564261	MAPK8
chr10	48431270	48434884	clu_7396_NA	0.271989	0.243925	0.357254	0.113329	1.36645	1	0.0983006	0.564261	MAPK8
chr10	48424159	48425888	clu_7397_NA	-0.0836647	0.398095	0.358763	-0.0393323	0.474689	1	0.329878	0.746489	MAPK8
chr10	48424585	48425888	clu_7397_NA	0.0836647	0.601905	0.641237	0.0393323	0.474689	1	0.329878	0.746489	MAPK8
chr10	48426070	48426380	clu_7398_NA	0.266068	0.935711	0.961211	0.0254997	0.683791	1	0.242228	0.685599	MAPK8
chr10	48426070	48426384	clu_7398_NA	-0.266068	0.0642886	0.0387889	-0.0254997	0.683791	1	0.242228	0.685599	MAPK8
chr10	49532974	49538962	clu_7399_NA	0.144006	0.241343	0.2979	0.056557	0.177596	1	0.551189	0.856577	ERCC6
chr10	49532978	49538962	clu_7399_NA	-0.144006	0.758657	0.7021	-0.056557	0.177596	1	0.551189	0.856577	ERCC6
chr10	49885295	49908455	clu_7400_NA	-0.225825	0.198789	0.157175	-0.041614	1.19155	2	0.30375	0.732195	PARG
chr10	49885295	49915917	clu_7400_NA	0.000541865	0.607466	0.602314	-0.00515218	1.19155	2	0.30375	0.732195	PARG
chr10	49908541	49915917	clu_7400_NA	0.225283	0.193745	0.240511	0.0467662	1.19155	2	0.30375	0.732195	PARG
chr10	49942300	49943235	clu_7401_NA	0.208993	0.209886	0.262998	0.0531124	0.24715	2	0.781024	0.936091	TIMM23B,LINC00843
chr10	49942300	49945032	clu_7401_NA	-0.0518743	0.523388	0.505243	-0.0181447	0.24715	2	0.781024	0.936091	TIMM23B,LINC00843
chr10	49943358	49945032	clu_7401_NA	-0.157118	0.266726	0.231759	-0.0349678	0.24715	2	0.781024	0.936091	TIMM23B,LINC00843
chr10	49958480	49970109	clu_7402_NA	-0.325909	0.0742571	0.0454035	-0.0288536	0.728753	2	0.48251	0.828278	TIMM23B,LINC00843
chr10	49958480	49973012	clu_7402_NA	0.20993	0.790343	0.825808	0.0354645	0.728753	2	0.48251	0.828278	TIMM23B,LINC00843
chr10	49970458	49973012	clu_7402_NA	0.115979	0.1354	0.128789	-0.00661082	0.728753	2	0.48251	0.828278	TIMM23B,LINC00843
chr10	49973078	49987165	clu_7403_NA	0.18087	0.0949359	0.107024	0.0120884	5.906	6	0.0662965	0.524653	LINC00843,AGAP6,AL442003.2
chr10	49973142	49987165	clu_7403_NA	0.0851944	0.428169	0.438648	0.0104786	5.906	6	0.0662965	0.524653	LINC00843,AGAP6,AL442003.2
chr10	49973142	49989308	clu_7403_NA	0.0532925	0.13601	0.134964	-0.00104644	5.906	6	0.0662965	0.524653	LINC00843,AGAP6,AL442003.2
chr10	49981281	49987165	clu_7403_NA	0.269098	0.0502609	0.061887	0.0116261	5.906	6	0.0662965	0.524653	LINC00843,AGAP6,AL442003.2
chr10	49987234	49988751	clu_7403_NA	-0.919877	0.0821522	0.0308051	-0.0513471	5.906	6	0.0662965	0.524653	LINC00843,AGAP6,AL442003.2
chr10	49987234	49989308	clu_7403_NA	0.232406	0.0683168	0.0810889	0.0127721	5.906	6	0.0662965	0.524653	LINC00843,AGAP6,AL442003.2
chr10	49988938	49989308	clu_7403_NA	0.0990157	0.140155	0.145583	0.00542832	5.906	6	0.0662965	0.524653	LINC00843,AGAP6,AL442003.2
chr10	50008076	50008711	clu_7404_NA	-0.219657	0.972389	0.9578	-0.0145886	1.04538	1	0.148192	0.606833	LINC00843,AGAP6,AL442003.2
chr10	50008588	50008711	clu_7404_NA	0.219657	0.027611	0.0421997	0.0145886	1.04538	1	0.148192	0.606833	LINC00843,AGAP6,AL442003.2
chr10	50126179	50127160	clu_7405_NA	0.269691	0.311877	0.437337	0.12546	1.24214	1	0.114989	0.578494	WASHC2A
chr10	50126179	50127583	clu_7405_NA	-0.269691	0.688123	0.562663	-0.12546	1.24214	1	0.114989	0.578494	WASHC2A
chr10	54527877	54528388	clu_7406_NA	-0.169588	0.452633	0.420888	-0.0317459	2.10872	2	0.121393	0.580104	PCDH15
chr10	54527877	54664172	clu_7406_NA	0.35384	0.118734	0.186345	0.0676106	2.10872	2	0.121393	0.580104	PCDH15
chr10	54528402	54664172	clu_7406_NA	-0.184252	0.428632	0.392767	-0.0358647	2.10872	2	0.121393	0.580104	PCDH15
chr10	58361401	58361495	clu_7407_NA	0.0995135	0.470996	0.50481	0.033814	0.79644	2	0.450931	0.813564	UBE2D1
chr10	58361401	58363609	clu_7407_NA	-0.069057	0.0754733	0.0683431	-0.00713018	0.79644	2	0.450931	0.813564	UBE2D1
chr10	58361526	58363609	clu_7407_NA	-0.0304565	0.453531	0.426847	-0.0266838	0.79644	2	0.450931	0.813564	UBE2D1
chr10	58820468	58823226	clu_7408_NA	0.0455406	0.321232	0.341407	0.0201741	0.0232679	1	0.829205	0.950839	BICC1
chr10	58820468	58828761	clu_7408_NA	-0.0455406	0.678768	0.658593	-0.0201741	0.0232679	1	0.829205	0.950839	BICC1
chr10	59176959	59206754	clu_7409_NA	-0.731009	0.0376533	0.0099662	-0.0276871	4.41928	2	0.0120429	0.455694	PHYHIPL
chr10	59176959	59234304	clu_7409_NA	0.637147	0.938206	0.975455	0.0372494	4.41928	2	0.0120429	0.455694	PHYHIPL
chr10	59206844	59234304	clu_7409_NA	0.0938622	0.024141	0.0145787	-0.0095623	4.41928	2	0.0120429	0.455694	PHYHIPL
chr10	59234500	59234944	clu_7410_NA	0.0619031	0.0283438	0.0370893	0.00874548	2.38094	2	0.092464	0.559371	PHYHIPL
chr10	59234500	59236483	clu_7410_NA	-0.230099	0.943577	0.922047	-0.02153	2.38094	2	0.092464	0.559371	PHYHIPL
chr10	59235121	59236483	clu_7410_NA	0.168196	0.0280794	0.0408639	0.0127846	2.38094	2	0.092464	0.559371	PHYHIPL
chr10	59252995	59254348	clu_7411_NA	-0.259169	0.383851	0.270601	-0.11325	1.28674	1	0.108669	0.571704	FAM13C
chr10	59252998	59254348	clu_7411_NA	0.259169	0.616149	0.729399	0.11325	1.28674	1	0.108669	0.571704	FAM13C
chr10	60042756	60055658	clu_7412_NA	-0.0668067	0.145481	0.129645	-0.0158367	0.215551	1	0.511449	0.839929	ANK3
chr10	60042759	60055658	clu_7412_NA	0.0668067	0.854519	0.870355	0.0158367	0.215551	1	0.511449	0.839929	ANK3
chr10	60059430	60059698	clu_7413_NA	0.0151563	0.305135	0.338122	0.0329877	0.980058	3	0.580726	0.867998	ANK3
chr10	60059430	60063111	clu_7413_NA	-0.0956515	0.0608307	0.0603367	-0.000493938	0.980058	3	0.580726	0.867998	ANK3
chr10	60059826	60063111	clu_7413_NA	0.239726	0.0249695	0.0346355	0.00966601	0.980058	3	0.580726	0.867998	ANK3
chr10	60060006	60063111	clu_7413_NA	-0.159231	0.609065	0.566906	-0.0421598	0.980058	3	0.580726	0.867998	ANK3
chr10	60068009	60068637	clu_7414_NA	-0.0204357	0.0482977	0.0518443	0.00354661	3.40876	5	0.23457	0.678416	ANK3
chr10	60068009	60069978	clu_7414_NA	0.130499	0.110194	0.137557	0.027363	3.40876	5	0.23457	0.678416	ANK3
chr10	60068009	60073872	clu_7414_NA	0.499583	0.0308623	0.0557242	0.0248619	3.40876	5	0.23457	0.678416	ANK3
chr10	60068009	60080537	clu_7414_NA	-0.0772267	0.296268	0.300466	0.004198	3.40876	5	0.23457	0.678416	ANK3
chr10	60076448	60080537	clu_7414_NA	-0.334511	0.0692935	0.0543333	-0.0149602	3.40876	5	0.23457	0.678416	ANK3
chr10	60076454	60080537	clu_7414_NA	-0.197909	0.445085	0.400075	-0.0450093	3.40876	5	0.23457	0.678416	ANK3
chr10	60080618	60082150	clu_7415_NA	-0.00686951	0.525246	0.533401	0.00815474	0.264973	2	0.767226	0.930007	ANK3
chr10	60080618	60082615	clu_7415_NA	0.0669317	0.072474	0.0792364	0.00676236	0.264973	2	0.767226	0.930007	ANK3
chr10	60082176	60082615	clu_7415_NA	-0.0600622	0.40228	0.387363	-0.0149171	0.264973	2	0.767226	0.930007	ANK3
chr10	60083617	60084602	clu_7416_NA	-0.0629916	0.894671	0.886709	-0.00796183	0.328711	2	0.719851	0.9095	ANK3
chr10	60083617	60086677	clu_7416_NA	0.142103	0.0437683	0.0532536	0.00948528	0.328711	2	0.719851	0.9095	ANK3
chr10	60085253	60086677	clu_7416_NA	-0.0791111	0.0615608	0.0600374	-0.00152345	0.328711	2	0.719851	0.9095	ANK3
chr10	60109054	60111734	clu_7417_NA	-0.0766131	0.37998	0.371958	-0.00802194	0.301098	2	0.740005	0.918239	ANK3
chr10	60109054	60114225	clu_7417_NA	0.159328	0.0930943	0.115378	0.0222841	0.301098	2	0.740005	0.918239	ANK3
chr10	60111766	60114225	clu_7417_NA	-0.0827153	0.526926	0.512664	-0.0142621	0.301098	2	0.740005	0.918239	ANK3
chr10	60134358	60137342	clu_7418_NA	0.117312	0.247854	0.274277	0.0264236	4.03454	3	0.0446055	0.493234	ANK3
chr10	60134373	60137342	clu_7418_NA	-0.343475	0.180456	0.125964	-0.0544913	4.03454	3	0.0446055	0.493234	ANK3
chr10	60134373	60138964	clu_7418_NA	0.25882	0.17133	0.218416	0.0470857	4.03454	3	0.0446055	0.493234	ANK3
chr10	60137353	60138964	clu_7418_NA	-0.0326566	0.400361	0.381343	-0.019018	4.03454	3	0.0446055	0.493234	ANK3
chr10	60139087	60145968	clu_7419_NA	0.0922121	0.171806	0.180312	0.00850565	0.86169	4	0.786466	0.937926	ANK3
chr10	60139087	60166591	clu_7419_NA	0.0402057	0.0647366	0.0644985	-0.000238165	0.86169	4	0.786466	0.937926	ANK3
chr10	60139087	60166824	clu_7419_NA	0.0816033	0.549066	0.570168	0.0211017	0.86169	4	0.786466	0.937926	ANK3
chr10	60146021	60166824	clu_7419_NA	-0.00551757	0.105536	0.100448	-0.00508768	0.86169	4	0.786466	0.937926	ANK3
chr10	60166653	60166824	clu_7419_NA	-0.208504	0.108855	0.0845738	-0.0242815	0.86169	4	0.786466	0.937926	ANK3
chr10	60261957	60263126	clu_7420_NA	-0.108498	0.172499	0.147333	-0.0251657	0.227705	2	0.796359	0.941195	ANK3
chr10	60261957	60263835	clu_7420_NA	0.0929749	0.675106	0.705318	0.0302118	0.227705	2	0.796359	0.941195	ANK3
chr10	60263149	60263835	clu_7420_NA	0.0155234	0.152395	0.147349	-0.00504612	0.227705	2	0.796359	0.941195	ANK3
chr10	60279639	60508474	clu_7421_NA	0.00904349	0.411836	0.419651	0.00781466	0.349146	2	0.70529	0.903358	ANK3
chr10	60279639	60572465	clu_7421_NA	-0.146241	0.353014	0.307976	-0.0450383	0.349146	2	0.70529	0.903358	ANK3
chr10	60508625	60572465	clu_7421_NA	0.137197	0.23515	0.272374	0.0372236	0.349146	2	0.70529	0.903358	ANK3
chr10	60875042	60877908	clu_7422_NA	-0.139916	0.773543	0.720832	-0.0527108	0.142519	1	0.593418	0.870182	RHOBTB1
chr10	60877183	60877908	clu_7422_NA	0.139916	0.226457	0.279168	0.0527108	0.142519	1	0.593418	0.870182	RHOBTB1
chr10	60985945	61000901	clu_7423_NA	0.178713	0.365952	0.452098	0.0861464	0.323923	1	0.420884	0.798484	RHOBTB1
chr10	60985945	61001399	clu_7423_NA	-0.178713	0.634048	0.547902	-0.0861464	0.323923	1	0.420884	0.798484	RHOBTB1
chr10	61940408	62000091	clu_7424_NA	0.0936866	0.24229	0.21719	-0.0251001	4.43744	3	0.0310014	0.476682	ARID5B
chr10	61940408	62050888	clu_7424_NA	-0.630435	0.0655299	0.0284749	-0.037055	4.43744	3	0.0310014	0.476682	ARID5B
chr10	62000321	62050888	clu_7424_NA	0.177578	0.282307	0.275207	-0.00709991	4.43744	3	0.0310014	0.476682	ARID5B
chr10	62049483	62050888	clu_7424_NA	0.35917	0.409873	0.479128	0.069255	4.43744	3	0.0310014	0.476682	ARID5B
chr10	62815969	62816070	clu_7425_NA	-0.175581	0.558154	0.470662	-0.0874923	0.2422	1	0.486436	0.830357	EGR2
chr10	62815969	62816253	clu_7425_NA	0.175581	0.441846	0.529338	0.0874923	0.2422	1	0.486436	0.830357	EGR2
chr10	63193091	63193345	clu_7426_NA	-0.136034	0.0806397	0.0626346	-0.018005	0.782981	1	0.210794	0.662413	JMJD1C
chr10	63193151	63193345	clu_7426_NA	0.136034	0.91936	0.937365	0.018005	0.782981	1	0.210794	0.662413	JMJD1C
chr10	63215455	63215549	clu_7427_NA	-0.174657	0.0435296	0.0317171	-0.0118124	1.83298	4	0.453095	0.813731	JMJD1C
chr10	63215455	63215553	clu_7427_NA	0.21514	0.626272	0.673844	0.0475721	1.83298	4	0.453095	0.813731	JMJD1C
chr10	63215455	63217207	clu_7427_NA	-0.0164863	0.0484639	0.0413638	-0.00710006	1.83298	4	0.453095	0.813731	JMJD1C
chr10	63215617	63217207	clu_7427_NA	-0.0909941	0.0613687	0.0486173	-0.0127514	1.83298	4	0.453095	0.813731	JMJD1C
chr10	63215696	63217207	clu_7427_NA	0.0669978	0.220366	0.204458	-0.0159082	1.83298	4	0.453095	0.813731	JMJD1C
chr10	63217331	63219878	clu_7428_NA	0.0109179	0.340435	0.356727	0.0162919	2.73272	5	0.361751	0.764705	JMJD1C
chr10	63217331	63264651	clu_7428_NA	-0.0576038	0.273227	0.267341	-0.0058853	2.73272	5	0.361751	0.764705	JMJD1C
chr10	63217331	63380318	clu_7428_NA	0.365371	0.0280951	0.0419632	0.0138681	2.73272	5	0.361751	0.764705	JMJD1C
chr10	63219983	63264651	clu_7428_NA	-0.149799	0.112948	0.100782	-0.0121662	2.73272	5	0.361751	0.764705	JMJD1C
chr10	63264764	63268663	clu_7428_NA	-0.0622578	0.110196	0.107321	-0.00287425	2.73272	5	0.361751	0.764705	JMJD1C
chr10	63264764	63380318	clu_7428_NA	-0.106628	0.135099	0.125865	-0.00923427	2.73272	5	0.361751	0.764705	JMJD1C
chr10	63380482	63465495	clu_7429_NA	-0.0292262	0.30671	0.294423	-0.0122869	0.00915939	1	0.892338	0.968858	JMJD1C
chr10	63380482	63521738	clu_7429_NA	0.0292262	0.69329	0.705577	0.0122869	0.00915939	1	0.892338	0.968858	JMJD1C
chr10	63599283	63599670	clu_7430_NA	-0.0731949	0.0339384	0.0380998	0.00416141	4.78359	4	0.048385	0.495148	REEP3
chr10	63599283	63610187	clu_7430_NA	-0.190384	0.505757	0.504985	-0.000771871	4.78359	4	0.048385	0.495148	REEP3
chr10	63599283	63619655	clu_7430_NA	0.605863	0.0158524	0.0350944	0.019242	4.78359	4	0.048385	0.495148	REEP3
chr10	63599712	63610187	clu_7430_NA	-0.0882762	0.0319823	0.0353665	0.00338415	4.78359	4	0.048385	0.495148	REEP3
chr10	63610334	63619655	clu_7430_NA	-0.254007	0.41247	0.386454	-0.0260156	4.78359	4	0.048385	0.495148	REEP3
chr10	67885151	67887417	clu_7431_NA	-0.419427	0.860592	0.727379	-0.133213	1.63493	1	0.0705634	0.528606	SIRT1
chr10	67885399	67887417	clu_7431_NA	0.419427	0.139408	0.272621	0.133213	1.63493	1	0.0705634	0.528606	SIRT1
chr10	67887533	67888882	clu_7432_NA	-0.168047	0.411784	0.32478	-0.0870036	6.03088	4	0.0168978	0.457497	SIRT1
chr10	67887533	67906790	clu_7432_NA	-0.536714	0.0267186	0.0145755	-0.0121431	6.03088	4	0.0168978	0.457497	SIRT1
chr10	67891554	67906163	clu_7432_NA	0.24786	0.0702816	0.084021	0.0137394	6.03088	4	0.0168978	0.457497	SIRT1
chr10	67891554	67906790	clu_7432_NA	0.230255	0.403002	0.473377	0.0703757	6.03088	4	0.0168978	0.457497	SIRT1
chr10	67906287	67906790	clu_7432_NA	0.226646	0.0882144	0.103246	0.0150315	6.03088	4	0.0168978	0.457497	SIRT1
chr10	67956976	67959113	clu_7433_NA	-0.219973	0.389337	0.304965	-0.0843724	3.7839	2	0.0227338	0.47303	HERC4
chr10	67956976	67966683	clu_7433_NA	0.409039	0.304955	0.44806	0.143105	3.7839	2	0.0227338	0.47303	HERC4
chr10	67959136	67966683	clu_7433_NA	-0.189066	0.305708	0.246975	-0.0587325	3.7839	2	0.0227338	0.47303	HERC4
chr10	67988835	67990211	clu_7434_NA	0.0689269	0.460389	0.469283	0.00889444	0.58839	4	0.881907	0.967697	HERC4
chr10	67988835	67990904	clu_7434_NA	-0.10492	0.0346755	0.0297052	-0.0049703	0.58839	4	0.881907	0.967697	HERC4
chr10	67990249	67990904	clu_7434_NA	0.0868799	0.0396494	0.0411475	0.00149813	0.58839	4	0.881907	0.967697	HERC4
chr10	67990309	67990904	clu_7434_NA	-0.138339	0.110921	0.0918987	-0.0190222	0.58839	4	0.881907	0.967697	HERC4
chr10	67990400	67990904	clu_7434_NA	0.087452	0.354365	0.367965	0.0136	0.58839	4	0.881907	0.967697	HERC4
chr10	68306903	68332784	clu_7435_NA	0.299427	0.2911	0.427711	0.136611	2.34237	1	0.0304318	0.474939	PBLD
chr10	68306906	68332784	clu_7435_NA	-0.299427	0.7089	0.572289	-0.136611	2.34237	1	0.0304318	0.474939	PBLD
chr10	68332216	68337199	clu_7436_NA	-0.290122	0.570455	0.426404	-0.144051	2.3687	1	0.0295137	0.474939	HNRNPH3
chr10	68332235	68337199	clu_7436_NA	0.290122	0.429545	0.573596	0.144051	2.3687	1	0.0295137	0.474939	HNRNPH3
chr10	68337333	68337858	clu_7437_NA	-0.13569	0.13365	0.110569	-0.023081	1.99739	2	0.135688	0.598878	HNRNPH3
chr10	68337333	68338503	clu_7437_NA	0.129656	0.506772	0.546658	0.0398853	1.99739	2	0.135688	0.598878	HNRNPH3
chr10	68337996	68338503	clu_7437_NA	0.00603391	0.359577	0.342773	-0.0168043	1.99739	2	0.135688	0.598878	HNRNPH3
chr10	68338642	68339140	clu_7438_NA	0.00798013	0.280351	0.283582	0.00323131	0.00391638	1	0.929477	0.982584	HNRNPH3
chr10	68338687	68339140	clu_7438_NA	-0.00798013	0.719649	0.716418	-0.00323131	0.00391638	1	0.929477	0.982584	HNRNPH3
chr10	68376972	68379424	clu_7439_NA	0.0211988	0.336388	0.345918	0.00952916	0.0308847	1	0.803721	0.943409	RUFY2
chr10	68377015	68379424	clu_7439_NA	-0.0211988	0.663612	0.654082	-0.00952916	0.0308847	1	0.803721	0.943409	RUFY2
chr10	68379521	68381232	clu_7440_NA	0.16186	0.388185	0.451499	0.0633137	1.90938	2	0.148172	0.606833	RUFY2
chr10	68379521	68383798	clu_7440_NA	-0.173456	0.377453	0.313945	-0.0635074	1.90938	2	0.148172	0.606833	RUFY2
chr10	68381399	68383798	clu_7440_NA	0.0115961	0.234362	0.234556	0.000193666	1.90938	2	0.148172	0.606833	RUFY2
chr10	68647005	68651846	clu_7441_NA	0.0741354	0.436211	0.452281	0.0160697	0.106647	2	0.898843	0.97118	TET1
chr10	68647005	68652501	clu_7441_NA	-0.0981915	0.0730156	0.0637216	-0.00929403	0.106647	2	0.898843	0.97118	TET1
chr10	68651936	68652501	clu_7441_NA	0.0240561	0.490774	0.483998	-0.00677567	0.106647	2	0.898843	0.97118	TET1
chr10	68652594	68667045	clu_7442_NA	-0.11147	0.820071	0.784804	-0.0352663	0.100841	1	0.653367	0.888794	TET1
chr10	68665897	68667045	clu_7442_NA	0.11147	0.179929	0.215196	0.0352663	0.100841	1	0.653367	0.888794	TET1
chr10	68574252	68600981	clu_7443_NA	-0.238103	0.480037	0.364451	-0.115587	1.80646	1	0.0573323	0.511184	TET1
chr10	68600769	68600981	clu_7443_NA	0.238103	0.519963	0.635549	0.115587	1.80646	1	0.0573323	0.511184	TET1
chr10	68673045	68673401	clu_7444_NA	-0.0842943	0.366262	0.343787	-0.0224744	1.43625	2	0.237819	0.681989	TET1
chr10	68673045	68681399	clu_7444_NA	0.247363	0.241734	0.316136	0.0744014	1.43625	2	0.237819	0.681989	TET1
chr10	68673487	68681399	clu_7444_NA	-0.163069	0.392004	0.340077	-0.051927	1.43625	2	0.237819	0.681989	TET1
chr10	68721282	68722455	clu_7445_NA	-0.00603853	0.864731	0.864569	-0.000161827	0.301183	2	0.739943	0.918239	CCAR1
chr10	68721288	68722455	clu_7445_NA	-0.103945	0.0760734	0.0689655	-0.00710798	0.301183	2	0.739943	0.918239	CCAR1
chr10	68721406	68722455	clu_7445_NA	0.109983	0.0591954	0.0664653	0.00726981	0.301183	2	0.739943	0.918239	CCAR1
chr10	68737048	68737845	clu_7446_NA	-0.048417	0.47786	0.457353	-0.0205069	0.793164	2	0.452411	0.813564	CCAR1
chr10	68737048	68740629	clu_7446_NA	0.011823	0.0559603	0.0568844	0.000924056	0.793164	2	0.452411	0.813564	CCAR1
chr10	68737889	68740629	clu_7446_NA	0.036594	0.46618	0.485763	0.0195829	0.793164	2	0.452411	0.813564	CCAR1
chr10	68754077	68754679	clu_7447_NA	0.0615404	0.144441	0.160326	0.0158852	0.115345	1	0.631013	0.881614	CCAR1
chr10	68754077	68754714	clu_7447_NA	-0.0615404	0.855559	0.839674	-0.0158852	0.115345	1	0.631013	0.881614	CCAR1
chr10	68755536	68756273	clu_7448_NA	0.207568	0.353736	0.426473	0.0727369	1.06272	2	0.345516	0.755042	CCAR1
chr10	68755536	68757294	clu_7448_NA	-0.0801532	0.387178	0.35008	-0.0370982	1.06272	2	0.345516	0.755042	CCAR1
chr10	68756483	68757294	clu_7448_NA	-0.127415	0.259086	0.223447	-0.0356387	1.06272	2	0.345516	0.755042	CCAR1
chr10	68901471	68906226	clu_7449_NA	-0.0365206	0.203876	0.195472	-0.00840365	0.352923	2	0.702631	0.903331	DDX50
chr10	68901471	68906711	clu_7449_NA	-0.0562691	0.424548	0.399089	-0.0254594	0.352923	2	0.702631	0.903331	DDX50
chr10	68906337	68906711	clu_7449_NA	0.0927897	0.371576	0.405439	0.0338631	0.352923	2	0.702631	0.903331	DDX50
chr10	68919981	68934199	clu_7450_NA	-0.0427961	0.653813	0.625004	-0.0288087	0.39072	2	0.676569	0.894574	DDX50
chr10	68919981	68934799	clu_7450_NA	-0.0514728	0.0306172	0.0290153	-0.00160193	0.39072	2	0.676569	0.894574	DDX50
chr10	68934360	68934799	clu_7450_NA	0.0942689	0.31557	0.345981	0.0304106	0.39072	2	0.676569	0.894574	DDX50
chr10	68936079	68936936	clu_7451_NA	0.19297	0.963304	0.974757	0.0114531	0.71404	1	0.232078	0.676652	DDX50
chr10	68936079	68936986	clu_7451_NA	-0.19297	0.0366962	0.0252431	-0.0114531	0.71404	1	0.232078	0.676652	DDX50
chr10	68956312	68959806	clu_7452_NA	0.14345	0.926112	0.9435	0.0173873	0.441278	1	0.347503	0.755289	DDX21
chr10	68956748	68959806	clu_7452_NA	-0.14345	0.0738878	0.0565004	-0.0173873	0.441278	1	0.347503	0.755289	DDX21
chr10	69133047	69155812	clu_7453_NA	-0.0747272	0.433153	0.443712	0.0105589	1.53226	2	0.216048	0.66696	VPS26A
chr10	69133047	69157007	clu_7453_NA	0.22854	0.0448645	0.06224	0.0173755	1.53226	2	0.216048	0.66696	VPS26A
chr10	69155887	69157007	clu_7453_NA	-0.153813	0.521982	0.494048	-0.0279344	1.53226	2	0.216048	0.66696	VPS26A
chr10	69180562	69182520	clu_7454_NA	-0.248746	0.0973328	0.0634421	-0.0338907	1.16079	2	0.313239	0.738705	SUPV3L1
chr10	69180562	69185987	clu_7454_NA	0.2541	0.755462	0.814168	0.0587063	1.16079	2	0.313239	0.738705	SUPV3L1
chr10	69182654	69185987	clu_7454_NA	-0.00535495	0.147205	0.12239	-0.0248156	1.16079	2	0.313239	0.738705	SUPV3L1
chr10	69202519	69202867	clu_7455_NA	0.21597	0.882269	0.920271	0.0380021	1.65702	1	0.0686907	0.527566	SUPV3L1
chr10	69202519	69202943	clu_7455_NA	-0.21597	0.117731	0.0797293	-0.0380021	1.65702	1	0.0686907	0.527566	SUPV3L1
chr10	69240751	69242895	clu_7456_NA	-0.210632	0.575466	0.470764	-0.104702	1.83075	1	0.0556837	0.508275	HKDC1
chr10	69240751	69243182	clu_7456_NA	0.210632	0.424534	0.529236	0.104702	1.83075	1	0.0556837	0.508275	HKDC1
chr10	69261294	69262058	clu_7457_NA	0.0193385	0.296547	0.306558	0.0100112	0.168453	2	0.844971	0.956255	HKDC1
chr10	69261294	69265585	clu_7457_NA	-0.135559	0.424991	0.376294	-0.0486965	0.168453	2	0.844971	0.956255	HKDC1
chr10	69262188	69265585	clu_7457_NA	0.116221	0.278462	0.317147	0.0386852	0.168453	2	0.844971	0.956255	HKDC1
chr10	69343989	69359897	clu_7458_NA	-0.273982	0.387207	0.383267	-0.00394003	3.12806	2	0.0438025	0.492165	HK1
chr10	69343989	69364783	clu_7458_NA	0.547964	0.00806328	0.0181567	0.0100934	3.12806	2	0.0438025	0.492165	HK1
chr10	69360045	69364783	clu_7458_NA	-0.273982	0.60473	0.598576	-0.00615336	3.12806	2	0.0438025	0.492165	HK1
chr10	69504485	69506124	clu_7459_NA	-0.355312	0.935749	0.877387	-0.0583612	0.837332	1	0.195635	0.650197	TSPAN15
chr10	69504485	69511791	clu_7459_NA	0.355312	0.0642514	0.122613	0.0583612	0.837332	1	0.195635	0.650197	TSPAN15
chr10	70161931	70162690	clu_7460_NA	-0.13196	0.283393	0.229839	-0.0535537	2.26404	2	0.10393	0.569706	SAR1A
chr10	70161931	70170413	clu_7460_NA	0.203863	0.559466	0.634827	0.0753607	2.26404	2	0.10393	0.569706	SAR1A
chr10	70162759	70170413	clu_7460_NA	-0.0719037	0.157141	0.135334	-0.021807	2.26404	2	0.10393	0.569706	SAR1A
chr10	70873525	70875402	clu_7461_NA	-0.291604	0.164307	0.0988802	-0.0654272	1.30658	1	0.105981	0.571093	SGPL1
chr10	70873589	70875402	clu_7461_NA	0.291604	0.835693	0.90112	0.0654272	1.30658	1	0.105981	0.571093	SGPL1
chr10	71288732	71288958	clu_7462_NA	0.0599596	0.525245	0.547762	0.0225174	0.0720972	2	0.93044	0.982584	UNC5B
chr10	71288732	71290915	clu_7462_NA	0.00593666	0.228963	0.226222	-0.00274157	0.0720972	2	0.93044	0.982584	UNC5B
chr10	71288990	71290915	clu_7462_NA	-0.0658963	0.245792	0.226016	-0.0197758	0.0720972	2	0.93044	0.982584	UNC5B
chr10	71617393	71643861	clu_7463_NA	-0.180248	0.470148	0.454744	-0.015404	2.30588	2	0.0996714	0.564261	CDH23
chr10	71617393	71645831	clu_7463_NA	0.388666	0.0611896	0.104541	0.0433513	2.30588	2	0.0996714	0.564261	CDH23
chr10	71643866	71645831	clu_7463_NA	-0.208419	0.468663	0.440715	-0.0279473	2.30588	2	0.0996714	0.564261	CDH23
chr10	71679492	71682445	clu_7464_NA	-0.049012	0.348174	0.346404	-0.00176983	0.101823	2	0.903189	0.973378	CDH23
chr10	71679492	71687647	clu_7464_NA	0.0937474	0.0155238	0.017815	0.00229114	0.101823	2	0.903189	0.973378	CDH23
chr10	71682572	71687647	clu_7464_NA	-0.0447354	0.636303	0.635781	-0.000521308	0.101823	2	0.903189	0.973378	CDH23
chr10	71705130	71706897	clu_7465_NA	-0.215247	0.960225	0.940107	-0.0201181	0.683281	1	0.242403	0.685599	CDH23
chr10	71706594	71706897	clu_7465_NA	0.215247	0.0397753	0.0598933	0.0201181	0.683281	1	0.242403	0.685599	CDH23
chr10	71730604	71731987	clu_7466_NA	0.452615	0.343813	0.437852	0.094039	5.56049	2	0.0038469	0.455694	CDH23
chr10	71730604	71734240	clu_7466_NA	-0.662483	0.160639	0.0670771	-0.0935615	5.56049	2	0.0038469	0.455694	CDH23
chr10	71732375	71734240	clu_7466_NA	0.209868	0.495548	0.495071	-0.000477477	5.56049	2	0.0038469	0.455694	CDH23
chr10	71734341	71734656	clu_7467_NA	-0.0039671	0.395886	0.394238	-0.00164803	0.0036442	2	0.996362	0.999073	CDH23
chr10	71734341	71738498	clu_7467_NA	-0.00141258	0.218459	0.218106	-0.000352979	0.0036442	2	0.996362	0.999073	CDH23
chr10	71734658	71738498	clu_7467_NA	0.00537968	0.385655	0.387656	0.00200101	0.0036442	2	0.996362	0.999073	CDH23
chr10	71785738	71788940	clu_7468_NA	0.462824	0.638017	0.816441	0.178424	2.04342	1	0.0432181	0.492165	CDH23
chr10	71788598	71788940	clu_7468_NA	-0.462824	0.361983	0.183559	-0.178424	2.04342	1	0.0432181	0.492165	CDH23
chr10	71793640	71795831	clu_7469_NA	0.148269	0.31586	0.38312	0.0672601	0.264387	1	0.467123	0.821443	CDH23
chr10	71793640	71797104	clu_7469_NA	-0.148269	0.68414	0.61688	-0.0672601	0.264387	1	0.467123	0.821443	CDH23
chr10	71803075	71803209	clu_7470_NA	0.0153706	0.442296	0.414636	-0.0276602	1.34485	2	0.260579	0.698829	CDH23
chr10	71803075	71805806	clu_7470_NA	-0.165029	0.0435409	0.0340804	-0.0094605	1.34485	2	0.260579	0.698829	CDH23
chr10	71803420	71805806	clu_7470_NA	0.149658	0.514163	0.551284	0.0371207	1.34485	2	0.260579	0.698829	CDH23
chr10	71812890	71813244	clu_7471_NA	-0.454695	0.352398	0.216383	-0.136014	1.62294	2	0.197319	0.65096	CDH23
chr10	71812890	71814952	clu_7471_NA	0.372123	0.292191	0.410148	0.117957	1.62294	2	0.197319	0.65096	CDH23
chr10	71812890	71817585	clu_7471_NA	0.0825724	0.355411	0.373469	0.0180576	1.62294	2	0.197319	0.65096	CDH23
chr10	71822007	71823888	clu_7472_NA	-0.00125757	0.482974	0.488906	0.00593169	0.0426971	3	0.993531	0.998596	PSAP
chr10	71822007	71825837	clu_7472_NA	0.0372309	0.0405997	0.042711	0.00211128	0.0426971	3	0.993531	0.998596	PSAP
chr10	71823893	71825837	clu_7472_NA	0.000480859	0.0757416	0.0768052	0.00106363	0.0426971	3	0.993531	0.998596	PSAP
chr10	71823896	71825837	clu_7472_NA	-0.0364542	0.400685	0.391578	-0.0091066	0.0426971	3	0.993531	0.998596	PSAP
chr10	72216072	72223888	clu_7473_NA	-0.0474335	0.0501326	0.0644137	0.0142811	9.38453	5	0.00212208	0.455694	ANAPC16
chr10	72216138	72223888	clu_7473_NA	0.00928518	0.128607	0.174886	0.0462791	9.38453	5	0.00212208	0.455694	ANAPC16
chr10	72216138	72230366	clu_7473_NA	0.0592521	0.073584	0.10519	0.031606	9.38453	5	0.00212208	0.455694	ANAPC16
chr10	72220379	72223888	clu_7473_NA	-0.648471	0.375106	0.264232	-0.110874	9.38453	5	0.00212208	0.455694	ANAPC16
chr10	72220379	72230366	clu_7473_NA	1.02446	0.0189051	0.0709504	0.0520454	9.38453	5	0.00212208	0.455694	ANAPC16
chr10	72224056	72230366	clu_7473_NA	-0.397095	0.353666	0.320328	-0.0333375	9.38453	5	0.00212208	0.455694	ANAPC16
chr10	72334617	72335780	clu_7474_NA	0.249585	0.504033	0.626049	0.122015	2.2289	1	0.0347421	0.484112	DNAJB12
chr10	72334617	72335834	clu_7474_NA	-0.249585	0.495967	0.373951	-0.122015	2.2289	1	0.0347421	0.484112	DNAJB12
chr10	72345127	72353342	clu_7475_NA	0.0673357	0.0871921	0.0985233	0.0113313	0.137159	1	0.60045	0.871959	DNAJB12
chr10	72345127	72354765	clu_7475_NA	-0.0673357	0.912808	0.901477	-0.0113313	0.137159	1	0.60045	0.871959	DNAJB12
chr10	72477256	72477493	clu_7476_NA	0.400558	0.0923965	0.184884	0.0924874	1.00414	1	0.156442	0.611992	MICU1
chr10	72477256	72508155	clu_7476_NA	-0.400558	0.907604	0.815116	-0.0924874	1.00414	1	0.156442	0.611992	MICU1
chr10	73030370	73043887	clu_7477_NA	0.192183	0.246582	0.315686	0.0691042	4.7238	5	0.0924887	0.559371	P4HA1
chr10	73030370	73044981	clu_7477_NA	-0.284211	0.209785	0.166791	-0.0429936	4.7238	5	0.0924887	0.559371	P4HA1
chr10	73030370	73046925	clu_7477_NA	0.511267	0.0419162	0.0738333	0.0319172	4.7238	5	0.0924887	0.559371	P4HA1
chr10	73043957	73044981	clu_7477_NA	-0.0333712	0.0485992	0.0496554	0.00105621	4.7238	5	0.0924887	0.559371	P4HA1
chr10	73043957	73046925	clu_7477_NA	-0.206564	0.255554	0.219586	-0.0359687	4.7238	5	0.0924887	0.559371	P4HA1
chr10	73045051	73046925	clu_7477_NA	-0.179303	0.197564	0.174449	-0.0231153	4.7238	5	0.0924887	0.559371	P4HA1
chr10	73047101	73051053	clu_7478_NA	0.0824375	0.662933	0.675319	0.0123861	1.60177	3	0.361295	0.764462	P4HA1
chr10	73047101	73051090	clu_7478_NA	-0.332501	0.083061	0.0558767	-0.0271843	1.60177	3	0.361295	0.764462	P4HA1
chr10	73047101	73053351	clu_7478_NA	-0.0166463	0.139978	0.129142	-0.010836	1.60177	3	0.361295	0.764462	P4HA1
chr10	73051249	73053351	clu_7478_NA	0.26671	0.114027	0.139661	0.0256342	1.60177	3	0.361295	0.764462	P4HA1
chr10	73074915	73096766	clu_7479_NA	0.027262	0.441641	0.455126	0.0134849	0.0197836	1	0.842329	0.955763	P4HA1,ECD
chr10	73074915	73134603	clu_7479_NA	-0.027262	0.558359	0.544874	-0.0134849	0.0197836	1	0.842329	0.955763	P4HA1,ECD
chr10	73139737	73141146	clu_7480_NA	0.212655	0.163404	0.118655	-0.0447484	5.49712	2	0.00409854	0.455694	ECD
chr10	73139737	73146276	clu_7480_NA	0.682486	0.738444	0.857804	0.11936	5.49712	2	0.00409854	0.455694	ECD
chr10	73141337	73146276	clu_7480_NA	-0.89514	0.0981519	0.0235404	-0.0746114	5.49712	2	0.00409854	0.455694	ECD
chr10	73152421	73154256	clu_7481_NA	-0.076282	0.237013	0.204272	-0.0327413	1.22459	3	0.484546	0.830071	ECD
chr10	73152421	73156275	clu_7481_NA	-0.215393	0.0103479	0.00776017	-0.00258769	1.22459	3	0.484546	0.830071	ECD
chr10	73154395	73156275	clu_7481_NA	0.175682	0.0276861	0.030699	0.00301291	1.22459	3	0.484546	0.830071	ECD
chr10	73154448	73156275	clu_7481_NA	0.115994	0.724953	0.757269	0.032316	1.22459	3	0.484546	0.830071	ECD
chr10	73177973	73192556	clu_7482_NA	-0.0185757	0.58114	0.572071	-0.00906955	0.0104431	1	0.885089	0.967697	FAM149B1
chr10	73177975	73192556	clu_7482_NA	0.0185757	0.41886	0.427929	0.00906955	0.0104431	1	0.885089	0.967697	FAM149B1
chr10	73210438	73216515	clu_7483_NA	0.0379696	0.353099	0.359765	0.00666633	1.01235	2	0.363365	0.766221	FAM149B1
chr10	73210438	73228060	clu_7483_NA	0.144313	0.352877	0.399881	0.0470037	1.01235	2	0.363365	0.766221	FAM149B1
chr10	73216578	73228060	clu_7483_NA	-0.182282	0.294024	0.240354	-0.05367	1.01235	2	0.363365	0.766221	FAM149B1
chr10	73228160	73230422	clu_7484_NA	0.274705	0.247309	0.362713	0.115405	2.49244	1	0.0255696	0.47303	FAM149B1
chr10	73228184	73230422	clu_7484_NA	-0.274705	0.752691	0.637287	-0.115405	2.49244	1	0.0255696	0.47303	FAM149B1
chr10	73275598	73277240	clu_7485_NA	-0.261715	0.469806	0.376095	-0.0937112	1.82091	2	0.161879	0.615401	CFAP70
chr10	73275598	73278179	clu_7485_NA	0.14354	0.110606	0.132787	0.0221816	1.82091	2	0.161879	0.615401	CFAP70
chr10	73277361	73278179	clu_7485_NA	0.118174	0.419588	0.491118	0.0715296	1.82091	2	0.161879	0.615401	CFAP70
chr10	73388414	73396044	clu_7486_NA	0.000108833	0.228751	0.22836	-0.000391168	0.00122017	2	0.998781	0.999877	ANXA7
chr10	73388414	73396519	clu_7486_NA	0.00770904	0.502575	0.505544	0.00296826	0.00122017	2	0.998781	0.999877	ANXA7
chr10	73396109	73396519	clu_7486_NA	-0.00781787	0.268674	0.266097	-0.00257709	0.00122017	2	0.998781	0.999877	ANXA7
chr10	73446573	73454412	clu_7487_NA	0.0814963	0.432594	0.472955	0.0403617	0.731735	1	0.226379	0.673333	PPP3CB
chr10	73446576	73454412	clu_7487_NA	-0.0814963	0.567406	0.527045	-0.0403617	0.731735	1	0.226379	0.673333	PPP3CB
chr10	73500838	73504850	clu_7488_NA	-0.0761549	0.274488	0.25964	-0.0148488	0.588022	4	0.882027	0.967697	USP54
chr10	73500838	73505308	clu_7488_NA	-0.0197553	0.434484	0.434826	0.000341278	0.588022	4	0.882027	0.967697	USP54
chr10	73500838	73505323	clu_7488_NA	0.204088	0.0369839	0.0462986	0.00931467	0.588022	4	0.882027	0.967697	USP54
chr10	73504990	73505308	clu_7488_NA	0.023001	0.213083	0.222566	0.00948291	0.588022	4	0.882027	0.967697	USP54
chr10	73504990	73505323	clu_7488_NA	-0.131179	0.0409603	0.0366702	-0.00429008	0.588022	4	0.882027	0.967697	USP54
chr10	73519992	73520908	clu_7489_NA	0.04938	0.606355	0.605938	-0.000417257	0.371735	2	0.689537	0.898964	USP54
chr10	73519992	73523583	clu_7489_NA	-0.148765	0.0843889	0.0691725	-0.0152164	0.371735	2	0.689537	0.898964	USP54
chr10	73521027	73523583	clu_7489_NA	0.0993847	0.309256	0.32489	0.0156337	0.371735	2	0.689537	0.898964	USP54
chr10	73530835	73534600	clu_7490_NA	0.0731129	0.176986	0.198812	0.0218258	0.785822	2	0.455745	0.815371	USP54
chr10	73530835	73536269	clu_7490_NA	0.0557231	0.245844	0.271401	0.0255566	0.785822	2	0.455745	0.815371	USP54
chr10	73534770	73536269	clu_7490_NA	-0.128836	0.57717	0.529788	-0.0473824	0.785822	2	0.455745	0.815371	USP54
chr10	73575675	73575798	clu_7491_NA	0.14092	0.362058	0.429326	0.0672675	0.281907	1	0.452727	0.813564	USP54
chr10	73575675	73625937	clu_7491_NA	-0.14092	0.637942	0.570674	-0.0672675	0.281907	1	0.452727	0.813564	USP54
chr10	73713332	73718015	clu_7492_NA	0.00749839	0.635244	0.638712	0.00346779	0.00196788	1	0.949977	0.986795	AC022400.3,AC022400.5,BMS1P4
chr10	73713332	73719160	clu_7492_NA	-0.00749839	0.364756	0.361288	-0.00346779	0.00196788	1	0.949977	0.986795	AC022400.3,AC022400.5,BMS1P4
chr10	73721504	73722389	clu_7493_NA	-0.0365564	0.491204	0.456848	-0.0343569	2.95911	3	0.115657	0.5789	AC022400.3,AC022400.5,BMS1P4
chr10	73721504	73725961	clu_7493_NA	-0.231538	0.121624	0.0930786	-0.0285457	2.95911	3	0.115657	0.5789	AC022400.3,AC022400.5,BMS1P4
chr10	73722577	73724775	clu_7493_NA	0.0453399	0.0847999	0.0855995	0.000799642	2.95911	3	0.115657	0.5789	AC022400.3,AC022400.5,BMS1P4
chr10	73722577	73725961	clu_7493_NA	0.222754	0.302371	0.364474	0.062103	2.95911	3	0.115657	0.5789	AC022400.3,AC022400.5,BMS1P4
chr10	73728587	73730318	clu_7494_NA	-0.232576	0.504753	0.390279	-0.114474	0.908361	1	0.177704	0.632827	AC022400.5,AC022400.3,BMS1P4
chr10	73728587	73730459	clu_7494_NA	0.232576	0.495247	0.609721	0.114474	0.908361	1	0.177704	0.632827	AC022400.5,AC022400.3,BMS1P4
chr10	73744437	73746630	clu_7495_NA	0.100885	0.0547618	0.0615529	0.00679108	0.949089	2	0.387094	0.781594	SEC24C
chr10	73744437	73746805	clu_7495_NA	0.0545957	0.57172	0.613551	0.0418312	0.949089	2	0.387094	0.781594	SEC24C
chr10	73746716	73746805	clu_7495_NA	-0.155481	0.373518	0.324896	-0.0486223	0.949089	2	0.387094	0.781594	SEC24C
chr10	73747004	73751108	clu_7496_NA	0.00931624	0.366043	0.377421	0.0113782	0.229552	2	0.79489	0.940649	SEC24C
chr10	73747004	73759622	clu_7496_NA	0.0327067	0.0214131	0.0226013	0.00118813	0.229552	2	0.79489	0.940649	SEC24C
chr10	73751243	73759622	clu_7496_NA	-0.0420229	0.612544	0.599978	-0.0125663	0.229552	2	0.79489	0.940649	SEC24C
chr10	73760849	73762098	clu_7497_NA	-0.0626489	0.312817	0.292413	-0.0204036	0.579014	2	0.560451	0.860911	SEC24C
chr10	73760849	73763490	clu_7497_NA	-0.000229818	0.319186	0.317584	-0.00160172	0.579014	2	0.560451	0.860911	SEC24C
chr10	73762166	73763490	clu_7497_NA	0.0628787	0.367998	0.390003	0.0220053	0.579014	2	0.560451	0.860911	SEC24C
chr10	73765589	73765800	clu_7498_NA	-0.0493304	0.598414	0.580204	-0.0182093	0.508535	2	0.601376	0.872087	SEC24C
chr10	73765589	73766086	clu_7498_NA	0.0226233	0.0778404	0.0811024	0.00326199	0.508535	2	0.601376	0.872087	SEC24C
chr10	73765915	73766086	clu_7498_NA	0.0267071	0.323746	0.338693	0.0149473	0.508535	2	0.601376	0.872087	SEC24C
chr10	73773815	73775419	clu_7499_NA	-0.206396	0.326183	0.242634	-0.0835489	2.06225	1	0.0422664	0.491894	FUT11
chr10	73773815	73775541	clu_7499_NA	0.206396	0.673817	0.757366	0.0835489	2.06225	1	0.0422664	0.491894	FUT11
chr10	73789190	73789367	clu_7500_NA	0.160381	0.318028	0.330954	0.0129269	0.663765	3	0.722606	0.910782	ZSWIM8
chr10	73789190	73789717	clu_7500_NA	-0.118898	0.0857787	0.0675139	-0.0182647	0.663765	3	0.722606	0.910782	ZSWIM8
chr10	73789539	73789717	clu_7500_NA	0.156296	0.543234	0.563011	0.0197761	0.663765	3	0.722606	0.910782	ZSWIM8
chr10	73789615	73789717	clu_7500_NA	-0.197779	0.0529593	0.0385211	-0.0144382	0.663765	3	0.722606	0.910782	ZSWIM8
chr10	73791176	73791324	clu_7501_NA	-0.0580621	0.557024	0.562289	0.00526495	0.988204	2	0.372245	0.773127	ZSWIM8
chr10	73791176	73791859	clu_7501_NA	0.238029	0.0902906	0.122552	0.032261	0.988204	2	0.372245	0.773127	ZSWIM8
chr10	73791499	73791859	clu_7501_NA	-0.179967	0.352686	0.31516	-0.037526	0.988204	2	0.372245	0.773127	ZSWIM8
chr10	73794330	73794541	clu_7502_NA	0.00991185	0.567043	0.571903	0.0048602	0.0104242	1	0.885193	0.967697	ZSWIM8
chr10	73794330	73794556	clu_7502_NA	-0.00991185	0.432957	0.428097	-0.0048602	0.0104242	1	0.885193	0.967697	ZSWIM8
chr10	73795663	73796774	clu_7503_NA	-0.116018	0.906211	0.884544	-0.0216665	0.256769	1	0.473611	0.82361	ZSWIM8
chr10	73796403	73796774	clu_7503_NA	0.116018	0.0937893	0.115456	0.0216665	0.256769	1	0.473611	0.82361	ZSWIM8
chr10	73797605	73797781	clu_7504_NA	0.287856	0.937996	0.964162	0.0261663	2.4597	1	0.0265567	0.47303	ZSWIM8
chr10	73797605	73797830	clu_7504_NA	-0.287856	0.0620042	0.0358378	-0.0261663	2.4597	1	0.0265567	0.47303	ZSWIM8
chr10	73799490	73800011	clu_7505_NA	-0.0383091	0.500196	0.512717	0.0125208	1.41968	3	0.41706	0.796458	ZSWIM8
chr10	73799490	73800296	clu_7505_NA	0.14388	0.0163322	0.0200865	0.00375436	1.41968	3	0.41706	0.796458	ZSWIM8
chr10	73800170	73800296	clu_7505_NA	-0.157606	0.354563	0.322568	-0.0319955	1.41968	3	0.41706	0.796458	ZSWIM8
chr10	73800194	73800296	clu_7505_NA	0.0520349	0.128908	0.144629	0.0157203	1.41968	3	0.41706	0.796458	ZSWIM8
chr10	73800759	73801017	clu_7506_NA	0.287126	0.843575	0.905452	0.0618766	1.08427	1	0.14086	0.603477	ZSWIM8
chr10	73800759	73801085	clu_7506_NA	-0.287126	0.156425	0.094548	-0.0618766	1.08427	1	0.14086	0.603477	ZSWIM8
chr10	73815247	73817015	clu_7507_NA	0.152365	0.0841784	0.110844	0.0266652	0.566276	1	0.287232	0.717928	CAMK2G
chr10	73815247	73817023	clu_7507_NA	-0.152365	0.915822	0.889156	-0.0266652	0.566276	1	0.287232	0.717928	CAMK2G
chr10	73817554	73819532	clu_7508_NA	-0.195192	0.26701	0.221097	-0.0459127	2.92469	2	0.0536811	0.504841	CAMK2G
chr10	73817554	73821682	clu_7508_NA	0.278588	0.247982	0.329788	0.0818068	2.92469	2	0.0536811	0.504841	CAMK2G
chr10	73819645	73821682	clu_7508_NA	-0.0833967	0.485009	0.449114	-0.035894	2.92469	2	0.0536811	0.504841	CAMK2G
chr10	73824084	73825279	clu_7509_NA	-0.0299167	0.410054	0.418257	0.00820349	2.27769	4	0.336031	0.751293	CAMK2G
chr10	73824084	73828089	clu_7509_NA	0.0955017	0.0522341	0.0603984	0.00816429	2.27769	4	0.336031	0.751293	CAMK2G
chr10	73824084	73837468	clu_7509_NA	-0.277475	0.155069	0.123485	-0.0315839	2.27769	4	0.336031	0.751293	CAMK2G
chr10	73825347	73837468	clu_7509_NA	-0.110844	0.308411	0.290126	-0.0182851	2.27769	4	0.336031	0.751293	CAMK2G
chr10	73828121	73837468	clu_7509_NA	0.322734	0.0742329	0.107734	0.0335012	2.27769	4	0.336031	0.751293	CAMK2G
chr10	74074903	74077702	clu_7510_NA	0.130958	0.14887	0.185022	0.0361522	1.10946	2	0.329736	0.746489	VCL
chr10	74074903	74082454	clu_7510_NA	-0.221813	0.627777	0.548297	-0.0794804	1.10946	2	0.329736	0.746489	VCL
chr10	74077748	74082454	clu_7510_NA	0.0908554	0.223353	0.266681	0.0433282	1.10946	2	0.329736	0.746489	VCL
chr10	74124524	74126126	clu_7511_NA	-0.187874	0.0929112	0.0872114	-0.00569981	4.15392	3	0.0400599	0.491885	AP3M1
chr10	74124524	74126148	clu_7511_NA	-0.190443	0.510824	0.478256	-0.0325677	4.15392	3	0.0400599	0.491885	AP3M1
chr10	74124524	74129108	clu_7511_NA	0.481692	0.0366698	0.0672361	0.0305663	4.15392	3	0.0400599	0.491885	AP3M1
chr10	74126355	74129108	clu_7511_NA	-0.103374	0.359595	0.367296	0.00770125	4.15392	3	0.0400599	0.491885	AP3M1
chr10	74138382	74138806	clu_7512_NA	0.415692	0.450027	0.593051	0.143024	1.87516	2	0.15333	0.609212	AP3M1
chr10	74138382	74150755	clu_7512_NA	0.155772	0.26066	0.264878	0.00421814	1.87516	2	0.15333	0.609212	AP3M1
chr10	74138931	74150755	clu_7512_NA	-0.571464	0.289312	0.142071	-0.147242	1.87516	2	0.15333	0.609212	AP3M1
chr10	74151343	74200764	clu_7513_NA	-0.210442	0.322788	0.238327	-0.0844609	1.13147	1	0.132503	0.593988	ADK
chr10	74176886	74200764	clu_7513_NA	0.210442	0.677212	0.761673	0.0844609	1.13147	1	0.132503	0.593988	ADK
chr10	74398579	74525256	clu_7514_NA	-0.245384	0.498407	0.458347	-0.0400594	2.20799	2	0.109922	0.571796	ADK
chr10	74398579	74589282	clu_7514_NA	0.454531	0.0705353	0.130613	0.0600776	2.20799	2	0.109922	0.571796	ADK
chr10	74525426	74589282	clu_7514_NA	-0.209147	0.431058	0.41104	-0.0200182	2.20799	2	0.109922	0.571796	ADK
chr10	74825674	74838683	clu_7515_NA	-0.047779	0.556877	0.533186	-0.0236911	0.0488157	1	0.754691	0.923617	KAT6B
chr10	74826785	74838683	clu_7515_NA	0.047779	0.443123	0.466814	0.0236911	0.0488157	1	0.754691	0.923617	KAT6B
chr10	75111722	75150514	clu_7516_NA	0.0204484	0.443606	0.453722	0.010116	0.00752676	1	0.90235	0.973018	SAMD8
chr10	75111778	75150514	clu_7516_NA	-0.0204484	0.556394	0.546278	-0.010116	0.00752676	1	0.90235	0.973018	SAMD8
chr10	75214070	75217888	clu_7517_NA	0.11849	0.222231	0.268126	0.0458956	2.14358	2	0.117235	0.579903	VDAC2
chr10	75214070	75219063	clu_7517_NA	-0.173507	0.643295	0.579606	-0.0636893	2.14358	2	0.117235	0.579903	VDAC2
chr10	75217991	75219063	clu_7517_NA	0.0550177	0.134474	0.152268	0.0177938	2.14358	2	0.117235	0.579903	VDAC2
chr10	77090510	77108286	clu_7518_NA	0.0744406	0.281536	0.312603	0.0310678	0.139982	1	0.596724	0.870922	KCNMA1
chr10	77090510	77108481	clu_7518_NA	-0.0744406	0.718464	0.687397	-0.0310678	0.139982	1	0.596724	0.870922	KCNMA1
chr10	77854358	77856730	clu_7519_NA	0.142398	0.165071	0.20814	0.0430688	0.717256	1	0.23103	0.676652	DLG5
chr10	77854370	77856730	clu_7519_NA	-0.142398	0.834929	0.79186	-0.0430688	0.717256	1	0.23103	0.676652	DLG5
chr10	77985242	77985903	clu_7520_NA	0.190824	0.066137	0.0939821	0.0278451	0.653837	1	0.252816	0.692483	POLR3A
chr10	77985340	77985903	clu_7520_NA	-0.190824	0.933863	0.906018	-0.0278451	0.653837	1	0.252816	0.692483	POLR3A
chr10	78007866	78009537	clu_7521_NA	-0.566401	0.568295	0.430146	-0.138149	5.6334	2	0.00357641	0.455694	POLR3A
chr10	78007866	78009864	clu_7521_NA	0.704024	0.0444215	0.119777	0.0753555	5.6334	2	0.00357641	0.455694	POLR3A
chr10	78009675	78009864	clu_7521_NA	-0.137622	0.387283	0.450077	0.0627938	5.6334	2	0.00357641	0.455694	POLR3A
chr10	78037304	78037439	clu_7522_NA	-0.0336088	0.182028	0.198234	0.0162065	3.59787	4	0.125899	0.587736	RPS24
chr10	78037304	78040204	clu_7522_NA	-0.225533	0.614385	0.552242	-0.0621423	3.59787	4	0.125899	0.587736	RPS24
chr10	78037441	78037965	clu_7522_NA	-0.0459523	0.0754947	0.0812076	0.00571293	3.59787	4	0.125899	0.587736	RPS24
chr10	78037441	78040204	clu_7522_NA	0.314961	0.059501	0.0918221	0.0323211	3.59787	4	0.125899	0.587736	RPS24
chr10	78037982	78040204	clu_7522_NA	-0.00986655	0.0685921	0.0764938	0.00790172	3.59787	4	0.125899	0.587736	RPS24
chr10	79216274	79277181	clu_7523_NA	-0.131131	0.958477	0.946689	-0.0117877	0.0979805	1	0.658001	0.889121	ZMIZ1
chr10	79243738	79277181	clu_7523_NA	0.131131	0.0415232	0.0533109	0.0117877	0.0979805	1	0.658001	0.889121	ZMIZ1
chr10	79292356	79293363	clu_7524_NA	0.0668072	0.403527	0.436058	0.032531	0.284261	1	0.450847	0.813564	ZMIZ1
chr10	79292356	79293381	clu_7524_NA	-0.0668072	0.596473	0.563942	-0.032531	0.284261	1	0.450847	0.813564	ZMIZ1
chr10	79298580	79299050	clu_7525_NA	-0.209656	0.432853	0.429604	-0.00324842	1.32669	2	0.265355	0.704069	ZMIZ1
chr10	79298580	79300732	clu_7525_NA	0.442441	0.0217821	0.0414984	0.0197162	1.32669	2	0.265355	0.704069	ZMIZ1
chr10	79299191	79300732	clu_7525_NA	-0.232785	0.545365	0.528897	-0.0164678	1.32669	2	0.265355	0.704069	ZMIZ1
chr10	79307571	79310924	clu_7526_NA	-0.0533014	0.426737	0.437827	0.0110899	2.72388	2	0.0656194	0.524653	ZMIZ1
chr10	79307571	79312642	clu_7526_NA	0.269161	0.114369	0.161992	0.047623	2.72388	2	0.0656194	0.524653	ZMIZ1
chr10	79311184	79312642	clu_7526_NA	-0.215859	0.458894	0.400181	-0.058713	2.72388	2	0.0656194	0.524653	ZMIZ1
chr10	79686461	79766271	clu_7527_NA	0.0619674	0.405766	0.435963	0.0301972	0.0362211	1	0.787813	0.93836	NUTM2B-AS1
chr10	79692056	79766271	clu_7527_NA	-0.0619674	0.594234	0.564037	-0.0301972	0.0362211	1	0.787813	0.93836	NUTM2B-AS1
chr10	79806122	79808759	clu_7528_NA	0.151634	0.380789	0.429609	0.0488194	2.53234	3	0.167122	0.621243	NUTM2B-AS1
chr10	79806122	79808763	clu_7528_NA	0.114567	0.0952867	0.103591	0.00830441	2.53234	3	0.167122	0.621243	NUTM2B-AS1
chr10	79806122	79814613	clu_7528_NA	-0.257176	0.173183	0.129822	-0.0433607	2.53234	3	0.167122	0.621243	NUTM2B-AS1
chr10	79808832	79814613	clu_7528_NA	-0.00902507	0.350741	0.336978	-0.0137631	2.53234	3	0.167122	0.621243	NUTM2B-AS1
chr10	80408643	80420466	clu_7529_NA	0.0816573	0.777696	0.804648	0.0269524	0.173577	1	0.555729	0.857637	PRXL2A
chr10	80408643	80420483	clu_7529_NA	-0.0816573	0.222304	0.195352	-0.0269524	0.173577	1	0.555729	0.857637	PRXL2A
chr10	82738650	82865411	clu_7530_NA	-0.0130478	0.400913	0.394662	-0.00625118	0.00268745	1	0.941557	0.985814	NRG3
chr10	82738650	82865414	clu_7530_NA	0.0130478	0.599087	0.605338	0.00625118	0.00268745	1	0.941557	0.985814	NRG3
chr10	84195589	84196156	clu_7531_NA	-0.0889739	0.0294077	0.0280364	-0.00137121	0.289251	2	0.748824	0.922262	CDHR1
chr10	84195589	84196505	clu_7531_NA	-0.047538	0.933342	0.927468	-0.00587433	0.289251	2	0.748824	0.922262	CDHR1
chr10	84196347	84196505	clu_7531_NA	0.136512	0.0372502	0.0444957	0.00724554	0.289251	2	0.748824	0.922262	CDHR1
chr10	84197836	84198131	clu_7532_NA	-0.260665	0.0236355	0.0141692	-0.00946631	1.31595	1	0.104737	0.569706	CDHR1
chr10	84197836	84199032	clu_7532_NA	0.260665	0.976365	0.985831	0.00946631	1.31595	1	0.104737	0.569706	CDHR1
chr10	84203123	84204527	clu_7533_NA	-0.374149	0.987341	0.973619	-0.0137222	1.80294	1	0.0575755	0.511314	CDHR1
chr10	84203123	84204595	clu_7533_NA	0.374149	0.0126585	0.0263807	0.0137222	1.80294	1	0.0575755	0.511314	CDHR1
chr10	84204605	84205732	clu_7534_NA	0.0374674	0.0779277	0.0834853	0.00555761	0.120011	1	0.62419	0.878675	CDHR1
chr10	84204605	84205827	clu_7534_NA	-0.0374674	0.922072	0.916515	-0.00555761	0.120011	1	0.62419	0.878675	CDHR1
chr10	84208881	84211001	clu_7535_NA	0.0512571	0.585616	0.567163	-0.0184533	1.90683	3	0.2823	0.713903	CDHR1
chr10	84208881	84211648	clu_7535_NA	0.222444	0.0292173	0.03358	0.00436267	1.90683	3	0.2823	0.713903	CDHR1
chr10	84211165	84211648	clu_7535_NA	0.122756	0.381796	0.397171	0.015375	1.90683	3	0.2823	0.713903	CDHR1
chr10	84211169	84211648	clu_7535_NA	-0.396456	0.00337046	0.00208615	-0.00128432	1.90683	3	0.2823	0.713903	CDHR1
chr10	84212407	84212568	clu_7536_NA	0.0430952	0.00988851	0.00944259	-0.000445911	0.51151	2	0.59959	0.871959	CDHR1
chr10	84212407	84213091	clu_7536_NA	0.0915133	0.981188	0.983424	0.00223555	0.51151	2	0.59959	0.871959	CDHR1
chr10	84212625	84213091	clu_7536_NA	-0.134608	0.00892315	0.00713351	-0.00178964	0.51151	2	0.59959	0.871959	CDHR1
chr10	84213348	84214082	clu_7537_NA	0.0832126	0.912964	0.918927	0.00596357	0.644511	2	0.524919	0.846113	CDHR1
chr10	84213348	84219079	clu_7537_NA	-0.118773	0.0178903	0.0147137	-0.00317652	0.644511	2	0.524919	0.846113	CDHR1
chr10	84215983	84219079	clu_7537_NA	0.03556	0.0691459	0.0663588	-0.00278706	0.644511	2	0.524919	0.846113	CDHR1
chr10	84245169	84246885	clu_7538_NA	0.0984232	0.169247	0.178882	0.00963493	0.23227	2	0.792732	0.940052	RGR
chr10	84245169	84247591	clu_7538_NA	0.0937407	0.628813	0.661505	0.0326925	0.23227	2	0.792732	0.940052	RGR
chr10	84245169	84247641	clu_7538_NA	-0.192164	0.201941	0.159613	-0.0423275	0.23227	2	0.792732	0.940052	RGR
chr10	84254443	84257893	clu_7539_NA	0.0204606	0.443174	0.443514	0.000339569	0.229657	2	0.794806	0.940649	RGR
chr10	84254443	84258508	clu_7539_NA	-0.0765369	0.16282	0.147882	-0.0149381	0.229657	2	0.794806	0.940649	RGR
chr10	84258006	84258508	clu_7539_NA	0.0560764	0.394006	0.408604	0.0145986	0.229657	2	0.794806	0.940649	RGR
chr10	84425893	84438512	clu_7540_NA	-0.219134	0.404937	0.36573	-0.0392066	1.38038	2	0.251483	0.692246	CCSER2
chr10	84425893	84463933	clu_7540_NA	0.297461	0.0328034	0.0496646	0.0168612	1.38038	2	0.251483	0.692246	CCSER2
chr10	84438707	84463933	clu_7540_NA	-0.0783266	0.56226	0.584605	0.0223454	1.38038	2	0.251483	0.692246	CCSER2
chr10	84477664	84499875	clu_7541_NA	0.263391	0.0897517	0.10813	0.0183784	1.59916	4	0.525201	0.846113	CCSER2
chr10	84477664	84513449	clu_7541_NA	0.0843476	0.748188	0.753629	0.00544054	1.59916	4	0.525201	0.846113	CCSER2
chr10	84499959	84507294	clu_7541_NA	-0.258631	0.0519897	0.037163	-0.0148268	1.59916	4	0.525201	0.846113	CCSER2
chr10	84499959	84513449	clu_7541_NA	-0.167859	0.0419062	0.0328014	-0.00910477	1.59916	4	0.525201	0.846113	CCSER2
chr10	84507333	84513449	clu_7541_NA	0.0787522	0.0681638	0.0682764	0.000112554	1.59916	4	0.525201	0.846113	CCSER2
chr10	84470458	84477575	clu_7542_NA	-0.216919	0.966399	0.949077	-0.0173217	1.33738	1	0.10195	0.567892	CCSER2
chr10	84473146	84477575	clu_7542_NA	0.216919	0.0336011	0.0509228	0.0173217	1.33738	1	0.10195	0.567892	CCSER2
chr10	86472344	86472612	clu_7543_NA	-0.0506455	0.24321	0.265969	0.0227591	1.59497	2	0.202915	0.656638	WAPL
chr10	86472344	86473878	clu_7543_NA	0.242516	0.0298578	0.0437749	0.0139172	1.59497	2	0.202915	0.656638	WAPL
chr10	86472764	86473878	clu_7543_NA	-0.191871	0.726932	0.690256	-0.0366762	1.59497	2	0.202915	0.656638	WAPL
chr10	86497301	86499718	clu_7544_NA	-0.0164525	0.189858	0.184849	-0.00500962	0.0233177	1	0.829025	0.950811	WAPL
chr10	86497319	86499718	clu_7544_NA	0.0164525	0.810142	0.815151	0.00500962	0.0233177	1	0.829025	0.950811	WAPL
chr10	87060241	87060688	clu_7545_NA	-0.041801	0.930905	0.92533	-0.00557491	0.00872472	1	0.894908	0.969756	GLUD1
chr10	87060591	87060688	clu_7545_NA	0.041801	0.0690946	0.0746695	0.00557491	0.00872472	1	0.894908	0.969756	GLUD1
chr10	87094788	87096934	clu_7546_NA	-0.160779	0.228441	0.176725	-0.0517158	0.294345	1	0.442926	0.809778	SHLD2
chr10	87095248	87096934	clu_7546_NA	0.160779	0.771559	0.823275	0.0517158	0.294345	1	0.442926	0.809778	SHLD2
chr10	87170974	87175889	clu_7547_NA	-0.133222	0.329211	0.283905	-0.0453061	0.387953	2	0.678444	0.894895	SHLD2
chr10	87170974	87180075	clu_7547_NA	0.0414565	0.157274	0.161516	0.00424274	0.387953	2	0.678444	0.894895	SHLD2
chr10	87176095	87180075	clu_7547_NA	0.091766	0.513515	0.554579	0.0410634	0.387953	2	0.678444	0.894895	SHLD2
chr10	87288495	87326630	clu_7548_NA	0.169522	0.48239	0.545007	0.0626163	0.3259	2	0.721877	0.910313	NUTM2A-AS1
chr10	87308060	87326630	clu_7548_NA	-0.0544355	0.283086	0.255658	-0.0274288	0.3259	2	0.721877	0.910313	NUTM2A-AS1
chr10	87320199	87326630	clu_7548_NA	-0.115087	0.234523	0.199336	-0.0351875	0.3259	2	0.721877	0.910313	NUTM2A-AS1
chr10	87326672	87330892	clu_7549_NA	0.0246714	0.0822459	0.0988179	0.016572	1.41984	2	0.241753	0.685599	NUTM2A-AS1
chr10	87326672	87336786	clu_7549_NA	-0.269471	0.785699	0.70345	-0.0822492	1.41984	2	0.241753	0.685599	NUTM2A-AS1
chr10	87331096	87336786	clu_7549_NA	0.2448	0.132055	0.197732	0.0656772	1.41984	2	0.241753	0.685599	NUTM2A-AS1
chr10	87505552	87508336	clu_7550_NA	0.221903	0.737307	0.813941	0.0766341	1.08125	1	0.141415	0.603698	MINPP1
chr10	87508238	87508336	clu_7550_NA	-0.221903	0.262693	0.186059	-0.0766341	1.08125	1	0.141415	0.603698	MINPP1
chr10	87513221	87521036	clu_7551_NA	-0.0434235	0.880045	0.870571	-0.00947482	0.0423791	1	0.77095	0.932363	MINPP1
chr10	87514878	87521036	clu_7551_NA	0.0434235	0.119955	0.129429	0.00947482	0.0423791	1	0.77095	0.932363	MINPP1
chr10	87756922	87759701	clu_7552_NA	0.251287	0.0644303	0.0634196	-0.00101069	3.11771	2	0.0442583	0.492697	ATAD1
chr10	87756922	87767673	clu_7552_NA	0.309105	0.870979	0.908345	0.0373659	3.11771	2	0.0442583	0.492697	ATAD1
chr10	87759787	87767673	clu_7552_NA	-0.560392	0.0645908	0.0282355	-0.0363552	3.11771	2	0.0442583	0.492697	ATAD1
chr10	87767723	87770952	clu_7553_NA	0.0498659	0.590541	0.606326	0.0157847	0.23357	2	0.791703	0.939472	ATAD1
chr10	87767723	87776321	clu_7553_NA	-0.0351128	0.0217715	0.0205324	-0.00123916	0.23357	2	0.791703	0.939472	ATAD1
chr10	87771041	87776321	clu_7553_NA	-0.014753	0.387687	0.373142	-0.0145455	0.23357	2	0.791703	0.939472	ATAD1
chr10	87784670	87789040	clu_7554_NA	-0.225083	0.105373	0.0770732	-0.0283002	0.903808	2	0.405024	0.790188	ATAD1
chr10	87784670	87790310	clu_7554_NA	0.122031	0.741867	0.7678	0.0259327	0.903808	2	0.405024	0.790188	ATAD1
chr10	87789129	87790310	clu_7554_NA	0.103052	0.152759	0.155127	0.00236755	0.903808	2	0.405024	0.790188	ATAD1
chr10	87814612	87817795	clu_7555_NA	-0.00280744	0.32329	0.322063	-0.00122717	0.000356883	1	0.978686	0.995696	ATAD1
chr10	87814612	87818167	clu_7555_NA	0.00280744	0.67671	0.677937	0.00122717	0.000356883	1	0.978686	0.995696	ATAD1
chr10	87880438	87925513	clu_7556_NA	0.141715	0.0101038	0.0106908	0.000587038	5.28364	5	0.0606677	0.515069	PTEN
chr10	87894109	87925513	clu_7556_NA	0.0910526	0.46882	0.471553	0.00273341	5.28364	5	0.0606677	0.515069	PTEN
chr10	87894109	87931046	clu_7556_NA	0.244209	0.0178422	0.0209164	0.00307426	5.28364	5	0.0606677	0.515069	PTEN
chr10	87925557	87927548	clu_7556_NA	-0.291304	0.0287774	0.0197479	-0.00902952	5.28364	5	0.0606677	0.515069	PTEN
chr10	87925557	87931046	clu_7556_NA	0.111178	0.445859	0.457576	0.0117165	5.28364	5	0.0606677	0.515069	PTEN
chr10	87927599	87931046	clu_7556_NA	-0.29685	0.0285978	0.0195161	-0.00908168	5.28364	5	0.0606677	0.515069	PTEN
chr10	87933251	87952118	clu_7557_NA	-0.13674	0.286397	0.249194	-0.0372037	1.1407	2	0.319596	0.741705	PTEN
chr10	87933251	87957853	clu_7557_NA	0.0886786	0.0892198	0.0972584	0.00803866	1.1407	2	0.319596	0.741705	PTEN
chr10	87952259	87957853	clu_7557_NA	0.0480617	0.624383	0.653548	0.0291651	1.1407	2	0.319596	0.741705	PTEN
chr10	88911011	88914534	clu_7558_NA	0.0597378	0.470462	0.500296	0.0298345	0.0588772	1	0.731483	0.914933	STAMBPL1
chr10	88913458	88914534	clu_7558_NA	-0.0597378	0.529538	0.499704	-0.0298345	0.0588772	1	0.731483	0.914933	STAMBPL1
chr10	90894891	90895454	clu_7559_NA	0.00194156	0.405481	0.410767	0.00528625	0.085426	2	0.918121	0.978113	RPP30
chr10	90894891	90895880	clu_7559_NA	0.0459072	0.171168	0.181193	0.0100252	0.085426	2	0.918121	0.978113	RPP30
chr10	90895483	90895880	clu_7559_NA	-0.0478488	0.423351	0.40804	-0.0153115	0.085426	2	0.918121	0.978113	RPP30
chr10	91222983	91227337	clu_7560_NA	0.076122	0.265532	0.296261	0.0307289	0.26214	1	0.469022	0.822576	PCGF5
chr10	91222983	91240484	clu_7560_NA	-0.076122	0.734468	0.703739	-0.0307289	0.26214	1	0.469022	0.822576	PCGF5
chr10	91264520	91271638	clu_7561_NA	-0.100087	0.37955	0.356429	-0.0231211	2.12684	2	0.119214	0.580104	PCGF5
chr10	91264520	91278269	clu_7561_NA	0.285695	0.20937	0.289175	0.0798052	2.12684	2	0.119214	0.580104	PCGF5
chr10	91271697	91278269	clu_7561_NA	-0.185608	0.41108	0.354396	-0.0566841	2.12684	2	0.119214	0.580104	PCGF5
chr10	91484655	91485165	clu_7562_NA	0.0170738	0.0502629	0.0519183	0.00165535	0.00695259	1	0.906131	0.973946	HECTD2
chr10	91484655	91485180	clu_7562_NA	-0.0170738	0.949737	0.948082	-0.00165535	0.00695259	1	0.906131	0.973946	HECTD2
chr10	91487778	91488736	clu_7563_NA	-0.588654	0.204877	0.0997743	-0.105102	3.95167	2	0.0192226	0.464684	HECTD2
chr10	91487778	91491200	clu_7563_NA	0.241123	0.696215	0.777386	0.0811711	3.95167	2	0.0192226	0.464684	HECTD2
chr10	91488879	91491200	clu_7563_NA	0.347531	0.0989081	0.122839	0.0239313	3.95167	2	0.0192226	0.464684	HECTD2
chr10	91493508	91496205	clu_7564_NA	-0.146635	0.272969	0.218765	-0.0542044	1.21313	1	0.119317	0.580104	HECTD2
chr10	91493508	91496214	clu_7564_NA	0.146635	0.727031	0.781235	0.0542044	1.21313	1	0.119317	0.580104	HECTD2
chr10	91828406	91830034	clu_7565_NA	0.0433038	0.0302415	0.0273327	-0.00290879	2.91126	4	0.2128	0.66464	TNKS2
chr10	91828406	91830923	clu_7565_NA	0.180585	0.497382	0.515691	0.0183097	2.91126	4	0.2128	0.66464	TNKS2
chr10	91828406	91833853	clu_7565_NA	-0.356688	0.0278456	0.0168702	-0.0109753	2.91126	4	0.2128	0.66464	TNKS2
chr10	91830094	91830923	clu_7565_NA	-0.0124776	0.0328614	0.0280892	-0.00477217	2.91126	4	0.2128	0.66464	TNKS2
chr10	91831181	91833853	clu_7565_NA	0.145276	0.41167	0.412017	0.00034662	2.91126	4	0.2128	0.66464	TNKS2
chr10	91834024	91834630	clu_7566_NA	-0.210032	0.104411	0.0813325	-0.0230786	0.658588	2	0.517582	0.842285	TNKS2
chr10	91834024	91836796	clu_7566_NA	0.149845	0.0479966	0.0535823	0.00558563	0.658588	2	0.517582	0.842285	TNKS2
chr10	91834024	91836919	clu_7566_NA	0.0601865	0.847592	0.865085	0.017493	0.658588	2	0.517582	0.842285	TNKS2
chr10	91951566	91953737	clu_7567_NA	-0.297676	0.940626	0.897278	-0.0433481	2.227	1	0.0348197	0.484112	BTAF1
chr10	91951570	91953737	clu_7567_NA	0.297676	0.0593737	0.102722	0.0433481	2.227	1	0.0348197	0.484112	BTAF1
chr10	91953873	91956528	clu_7568_NA	-0.138467	0.417099	0.423667	0.00656797	1.07166	2	0.342441	0.754675	BTAF1
chr10	91953873	91957225	clu_7568_NA	0.332194	0.0241825	0.0393271	0.0151446	1.07166	2	0.342441	0.754675	BTAF1
chr10	91956657	91957225	clu_7568_NA	-0.193727	0.558719	0.537006	-0.0217126	1.07166	2	0.342441	0.754675	BTAF1
chr10	91959154	91959785	clu_7569_NA	0.0524978	0.727395	0.747711	0.020316	0.162021	1	0.569188	0.863917	BTAF1
chr10	91959282	91959785	clu_7569_NA	-0.0524978	0.272605	0.252289	-0.020316	0.162021	1	0.569188	0.863917	BTAF1
chr10	91984404	91989154	clu_7570_NA	-0.102665	0.462442	0.418527	-0.0439151	2.28538	2	0.101736	0.567853	BTAF1
chr10	91984404	91992119	clu_7570_NA	0.0186294	0.0709525	0.0724955	0.00154302	2.28538	2	0.101736	0.567853	BTAF1
chr10	91989580	91992119	clu_7570_NA	0.0840352	0.466605	0.508977	0.0423721	2.28538	2	0.101736	0.567853	BTAF1
chr10	91994644	91996369	clu_7571_NA	-0.105179	0.9687	0.961653	-0.00704699	0.281638	1	0.452943	0.813731	BTAF1
chr10	91994657	91996369	clu_7571_NA	0.105179	0.0313002	0.0383472	0.00704699	0.281638	1	0.452943	0.813731	BTAF1
chr10	91996570	91997080	clu_7572_NA	-0.024664	0.173733	0.166765	-0.00696746	0.0652947	1	0.717822	0.90833	BTAF1
chr10	91996570	91997603	clu_7572_NA	0.024664	0.826267	0.833235	0.00696746	0.0652947	1	0.717822	0.90833	BTAF1
chr10	91997751	92008123	clu_7573_NA	-0.163792	0.477975	0.448574	-0.0294006	1.41273	2	0.243478	0.687245	BTAF1
chr10	91997751	92008829	clu_7573_NA	0.226396	0.0268467	0.03722	0.0103733	1.41273	2	0.243478	0.687245	BTAF1
chr10	92008275	92008829	clu_7573_NA	-0.0626033	0.495179	0.514206	0.0190272	1.41273	2	0.243478	0.687245	BTAF1
chr10	92011415	92013667	clu_7574_NA	-0.254352	0.443219	0.408706	-0.0345139	1.22175	2	0.294714	0.723554	BTAF1
chr10	92011415	92013899	clu_7574_NA	0.401415	0.0262952	0.0467158	0.0204206	1.22175	2	0.294714	0.723554	BTAF1
chr10	92013808	92013899	clu_7574_NA	-0.147062	0.530485	0.544579	0.0140933	1.22175	2	0.294714	0.723554	BTAF1
chr10	92081501	92091830	clu_7575_NA	0.0683461	0.379985	0.405233	0.0252474	0.167976	2	0.845374	0.956255	CPEB3
chr10	92081501	92111076	clu_7575_NA	-0.0180604	0.242536	0.23724	-0.00529591	0.167976	2	0.845374	0.956255	CPEB3
chr10	92091944	92111076	clu_7575_NA	-0.0502857	0.377479	0.357527	-0.0199515	0.167976	2	0.845374	0.956255	CPEB3
chr10	92145112	92158049	clu_7576_NA	-0.0725582	0.420553	0.414231	-0.00632178	0.630286	2	0.53244	0.848663	CPEB3
chr10	92145112	92180963	clu_7576_NA	0.214836	0.135611	0.178045	0.0424343	0.630286	2	0.53244	0.848663	CPEB3
chr10	92158072	92180963	clu_7576_NA	-0.142278	0.443836	0.407724	-0.0361126	0.630286	2	0.53244	0.848663	CPEB3
chr10	92181019	92192477	clu_7577_NA	0.0445413	0.205782	0.220723	0.014941	0.0369423	1	0.785763	0.937926	CPEB3
chr10	92181019	92192546	clu_7577_NA	-0.0445413	0.794218	0.779277	-0.014941	0.0369423	1	0.785763	0.937926	CPEB3
chr10	92240361	92240586	clu_7578_NA	-0.0723733	0.269726	0.245538	-0.0241882	0.253461	2	0.77611	0.934649	CPEB3
chr10	92240361	92243169	clu_7578_NA	0.121063	0.427612	0.472339	0.0447268	0.253461	2	0.77611	0.934649	CPEB3
chr10	92240361	92290926	clu_7578_NA	-0.0486894	0.302662	0.282124	-0.0205386	0.253461	2	0.77611	0.934649	CPEB3
chr10	92479421	92480793	clu_7579_NA	0.0304172	0.214556	0.216854	0.00229837	0.520321	2	0.59433	0.870392	IDE
chr10	92479421	92483255	clu_7579_NA	0.066906	0.532149	0.557837	0.0256884	0.520321	2	0.59433	0.870392	IDE
chr10	92480916	92483255	clu_7579_NA	-0.0973231	0.253296	0.225309	-0.0279868	0.520321	2	0.59433	0.870392	IDE
chr10	92948379	92952273	clu_7580_NA	0.0462029	0.825235	0.838164	0.0129292	0.0992303	1	0.655966	0.888794	EXOC6
chr10	92948379	92952276	clu_7580_NA	-0.0462029	0.174765	0.161836	-0.0129292	0.0992303	1	0.655966	0.888794	EXOC6
chr10	92974232	92997474	clu_7581_NA	0.501879	0.64315	0.831013	0.187863	2.78882	1	0.0181912	0.460508	EXOC6
chr10	92977280	92997474	clu_7581_NA	-0.501879	0.35685	0.168987	-0.187863	2.78882	1	0.0181912	0.460508	EXOC6
chr10	93994258	93995694	clu_7582_NA	-0.0969365	0.178473	0.148892	-0.029581	1.25794	3	0.47243	0.82361	NA
chr10	93994258	94030683	clu_7582_NA	0.139514	0.583739	0.616889	0.0331498	1.25794	3	0.47243	0.82361	NA
chr10	93995740	94030683	clu_7582_NA	0.172042	0.16529	0.180452	0.015162	1.25794	3	0.47243	0.82361	NA
chr10	94005534	94030683	clu_7582_NA	-0.214619	0.0724972	0.0537665	-0.0187308	1.25794	3	0.47243	0.82361	NA
chr10	94032252	94132174	clu_7583_NA	0.0820014	0.940107	0.948702	0.00859471	0.113937	1	0.633105	0.882373	PLCE1
chr10	94089376	94132174	clu_7583_NA	-0.0820014	0.0598931	0.0512983	-0.00859471	0.113937	1	0.633105	0.882373	PLCE1
chr10	94269036	94270449	clu_7584_NA	-0.119242	0.0484404	0.0385587	-0.00988173	0.150225	1	0.5836	0.868661	PLCE1
chr10	94269036	94270486	clu_7584_NA	0.119242	0.95156	0.961441	0.00988173	0.150225	1	0.5836	0.868661	PLCE1
chr10	94293639	94298379	clu_7585_NA	0.0520541	0.969456	0.972392	0.00293662	0.0349814	1	0.791391	0.939472	PLCE1
chr10	94293639	94298524	clu_7585_NA	-0.0520541	0.0305445	0.0276078	-0.00293662	0.0349814	1	0.791391	0.939472	PLCE1
chr10	94325104	94325203	clu_7586_NA	0.311176	0.163834	0.267446	0.103612	1.3959	1	0.0947472	0.562128	PLCE1
chr10	94325104	94327968	clu_7586_NA	-0.311176	0.836166	0.732554	-0.103612	1.3959	1	0.0947472	0.562128	PLCE1
chr10	94341745	94344415	clu_7587_NA	-0.0571349	0.39291	0.37171	-0.0212005	0.136198	2	0.87267	0.965285	NOC3L
chr10	94341745	94344853	clu_7587_NA	0.0232082	0.0721701	0.0739879	0.00181777	0.136198	2	0.87267	0.965285	NOC3L
chr10	94344515	94344853	clu_7587_NA	0.0339267	0.53492	0.554302	0.0193827	0.136198	2	0.87267	0.965285	NOC3L
chr10	94442019	94443328	clu_7589_NA	0.487454	0.138348	0.215574	0.0772261	2.17527	3	0.226016	0.673294	TBC1D12
chr10	94442019	94474668	clu_7589_NA	0.147154	0.403095	0.446931	0.0438368	2.17527	3	0.226016	0.673294	TBC1D12
chr10	94443423	94474668	clu_7589_NA	-0.770787	0.252925	0.111987	-0.140938	2.17527	3	0.226016	0.673294	TBC1D12
chr10	94447670	94474668	clu_7589_NA	0.13618	0.205633	0.225508	0.0198746	2.17527	3	0.226016	0.673294	TBC1D12
chr10	94497172	94500221	clu_7590_NA	0.17724	0.413384	0.411433	-0.00195088	3.37172	2	0.0343305	0.483933	TBC1D12
chr10	94497172	94507267	clu_7590_NA	-0.514852	0.144485	0.0719773	-0.0725072	3.37172	2	0.0343305	0.483933	TBC1D12
chr10	94500327	94507267	clu_7590_NA	0.337612	0.442131	0.516589	0.0744581	3.37172	2	0.0343305	0.483933	TBC1D12
chr10	95367699	95381685	clu_7591_NA	-0.245459	0.711353	0.601339	-0.110014	0.605498	1	0.271135	0.706267	SORBS1
chr10	95376056	95381685	clu_7591_NA	0.245459	0.288647	0.398661	0.110014	0.605498	1	0.271135	0.706267	SORBS1
chr10	95410777	95412705	clu_7592_NA	0.141584	0.106947	0.137152	0.0302054	0.297059	1	0.440831	0.809236	SORBS1
chr10	95410777	95421961	clu_7592_NA	-0.141584	0.893053	0.862848	-0.0302054	0.297059	1	0.440831	0.809236	SORBS1
chr10	95422073	95422190	clu_7593_NA	0.0317585	0.387853	0.397349	0.00949663	0.0608492	2	0.940965	0.985814	SORBS1
chr10	95422073	95432448	clu_7593_NA	-0.0412273	0.215261	0.20501	-0.0102516	0.0608492	2	0.940965	0.985814	SORBS1
chr10	95422216	95432448	clu_7593_NA	0.00946883	0.396886	0.397641	0.000755022	0.0608492	2	0.940965	0.985814	SORBS1
chr10	95633049	95633491	clu_7594_NA	0.180462	0.713384	0.781222	0.0678379	0.307666	1	0.432787	0.804057	ALDH18A1
chr10	95633049	95633497	clu_7594_NA	-0.180462	0.286616	0.218778	-0.0678379	0.307666	1	0.432787	0.804057	ALDH18A1
chr10	95680609	95682651	clu_7595_NA	0.0376735	0.394387	0.408109	0.0137227	0.129993	2	0.878102	0.966573	TCTN3
chr10	95680609	95683101	clu_7595_NA	-0.0180679	0.0614074	0.0600989	-0.00130845	0.129993	2	0.878102	0.966573	TCTN3
chr10	95682804	95683101	clu_7595_NA	-0.0196057	0.544206	0.531792	-0.0124142	0.129993	2	0.878102	0.966573	TCTN3
chr10	95684624	95685556	clu_7596_NA	-0.240159	0.450627	0.411395	-0.039232	2.13645	2	0.118073	0.580104	TCTN3
chr10	95684624	95686495	clu_7596_NA	0.352886	0.0307295	0.0507638	0.0200343	2.13645	2	0.118073	0.580104	TCTN3
chr10	95685636	95686495	clu_7596_NA	-0.112727	0.518643	0.537841	0.0191977	2.13645	2	0.118073	0.580104	TCTN3
chr10	96057000	96057088	clu_7597_NA	0.268896	0.641612	0.754018	0.112406	2.35397	1	0.0300235	0.474939	CCNJ
chr10	96057000	96057124	clu_7597_NA	-0.268896	0.358388	0.245982	-0.112406	2.35397	1	0.0300235	0.474939	CCNJ
chr10	96130118	96132586	clu_7598_NA	-0.200243	0.681819	0.589442	-0.0923774	0.778484	1	0.21211	0.66464	ZNF518A
chr10	96130752	96132586	clu_7598_NA	0.200243	0.318181	0.410558	0.0923774	0.778484	1	0.21211	0.66464	ZNF518A
chr10	96132670	96133556	clu_7599_NA	-0.23435	0.337336	0.241607	-0.0957289	1.62514	1	0.0714116	0.530774	ZNF518A
chr10	96132670	96133583	clu_7599_NA	0.23435	0.662664	0.758393	0.0957289	1.62514	1	0.0714116	0.530774	ZNF518A
chr10	96907747	96944113	clu_7600_NA	-0.160239	0.120358	0.106857	-0.0135007	1.17806	4	0.670571	0.893617	LCOR
chr10	96907747	96949008	clu_7600_NA	0.0452503	0.0505216	0.055087	0.00456536	1.17806	4	0.670571	0.893617	LCOR
chr10	96944245	96949008	clu_7600_NA	-0.0997147	0.277023	0.261294	-0.0157286	1.17806	4	0.670571	0.893617	LCOR
chr10	96944245	96952103	clu_7600_NA	0.233063	0.0405994	0.0534143	0.0128149	1.17806	4	0.670571	0.893617	LCOR
chr10	96949295	96952103	clu_7600_NA	-0.0183603	0.511499	0.523348	0.0118491	1.17806	4	0.670571	0.893617	LCOR
chr10	96952196	96954953	clu_7601_NA	0.112719	0.593755	0.646788	0.0530328	1.0049	1	0.156286	0.611992	LCOR
chr10	96952196	96980793	clu_7601_NA	-0.112719	0.406245	0.353212	-0.0530328	1.0049	1	0.156286	0.611992	LCOR
chr10	97437750	97438663	clu_7602_NA	0.447385	0.0832038	0.138156	0.0549521	1.63522	3	0.351779	0.758245	EXOSC1
chr10	97437750	97438670	clu_7602_NA	-0.201612	0.375433	0.325764	-0.049669	1.63522	3	0.351779	0.758245	EXOSC1
chr10	97437750	97441171	clu_7602_NA	-0.296347	0.208973	0.164937	-0.0440361	1.63522	3	0.351779	0.758245	EXOSC1
chr10	97438703	97441171	clu_7602_NA	0.0505736	0.33239	0.371143	0.038753	1.63522	3	0.351779	0.758245	EXOSC1
chr10	97451918	97452090	clu_7603_NA	0.0832486	0.363083	0.372979	0.00989589	0.280794	2	0.755184	0.923862	ZDHHC16
chr10	97451918	97452415	clu_7603_NA	-0.139567	0.0554873	0.0456147	-0.00987265	0.280794	2	0.755184	0.923862	ZDHHC16
chr10	97452284	97452415	clu_7603_NA	0.0563183	0.581429	0.581406	-2.32391e-05	0.280794	2	0.755184	0.923862	ZDHHC16
chr10	97452503	97452807	clu_7604_NA	-0.502571	0.244216	0.146236	-0.0979803	3.67225	2	0.0254192	0.47303	ZDHHC16
chr10	97452503	97452895	clu_7604_NA	0.07154	0.6466	0.687463	0.0408627	3.67225	2	0.0254192	0.47303	ZDHHC16
chr10	97452503	97453618	clu_7604_NA	0.431031	0.109183	0.166301	0.0571176	3.67225	2	0.0254192	0.47303	ZDHHC16
chr10	97452923	97453530	clu_7605_NA	-0.397615	0.892365	0.789165	-0.1032	1.13167	1	0.132469	0.593988	ZDHHC16
chr10	97452923	97455602	clu_7605_NA	0.397615	0.107635	0.210835	0.1032	1.13167	1	0.132469	0.593988	ZDHHC16
chr10	97453663	97453799	clu_7606_NA	0.0635608	0.384341	0.399592	0.0152515	0.351414	2	0.703692	0.903358	ZDHHC16
chr10	97453663	97454714	clu_7606_NA	-0.107924	0.190956	0.167247	-0.0237088	0.351414	2	0.703692	0.903358	ZDHHC16
chr10	97453846	97454714	clu_7606_NA	0.0443633	0.424703	0.433161	0.00845725	0.351414	2	0.703692	0.903358	ZDHHC16
chr10	97459282	97459362	clu_7607_NA	-0.0477591	0.302909	0.281237	-0.021672	0.40429	2	0.66745	0.891604	MMS19
chr10	97459282	97459659	clu_7607_NA	-0.0686715	0.23767	0.216099	-0.0215711	0.40429	2	0.66745	0.891604	MMS19
chr10	97459526	97459659	clu_7607_NA	0.116431	0.459421	0.502664	0.0432431	0.40429	2	0.66745	0.891604	MMS19
chr10	97461007	97461496	clu_7608_NA	-0.169315	0.405002	0.348841	-0.0561606	3.21975	2	0.0399652	0.491885	MMS19
chr10	97461007	97461828	clu_7608_NA	0.245812	0.247115	0.322372	0.0752569	3.21975	2	0.0399652	0.491885	MMS19
chr10	97461622	97461828	clu_7608_NA	-0.0764971	0.347883	0.328787	-0.0190963	3.21975	2	0.0399652	0.491885	MMS19
chr10	97466156	97466504	clu_7609_NA	0.210462	0.127952	0.182685	0.0547324	0.753938	1	0.219464	0.669172	MMS19
chr10	97466159	97466504	clu_7609_NA	-0.210462	0.872048	0.817315	-0.0547324	0.753938	1	0.219464	0.669172	MMS19
chr10	97467583	97468252	clu_7610_NA	-0.124161	0.568572	0.556121	-0.0124504	9.28693	5	0.00230686	0.455694	MMS19
chr10	97467583	97469646	clu_7610_NA	0.813506	0.0197141	0.0492477	0.0295335	9.28693	5	0.00230686	0.455694	MMS19
chr10	97467603	97468252	clu_7610_NA	0.115338	0.0320356	0.0398135	0.00777787	9.28693	5	0.00230686	0.455694	MMS19
chr10	97468406	97468966	clu_7610_NA	0.083197	0.178509	0.214832	0.0363228	9.28693	5	0.00230686	0.455694	MMS19
chr10	97468406	97469646	clu_7610_NA	-0.716841	0.121679	0.0657962	-0.0558825	9.28693	5	0.00230686	0.455694	MMS19
chr10	97469104	97469646	clu_7610_NA	-0.171039	0.0794907	0.0741894	-0.00530136	9.28693	5	0.00230686	0.455694	MMS19
chr10	97478389	97480942	clu_7611_NA	-0.162655	0.949724	0.931715	-0.0180093	0.443095	1	0.346512	0.755257	MMS19
chr10	97478389	97480982	clu_7611_NA	0.162655	0.0502761	0.0682854	0.0180093	0.443095	1	0.346512	0.755257	MMS19
chr10	97481042	97484103	clu_7612_NA	-0.0876464	0.442019	0.406247	-0.035772	1.13152	2	0.322541	0.743585	MMS19
chr10	97481042	97498273	clu_7612_NA	0.0256805	0.0481906	0.0496054	0.00141479	1.13152	2	0.322541	0.743585	MMS19
chr10	97484151	97498273	clu_7612_NA	0.0619659	0.509791	0.544148	0.0343572	1.13152	2	0.322541	0.743585	MMS19
chr10	97662968	97664885	clu_7613_NA	0.054042	0.355395	0.377791	0.0223958	0.247971	2	0.780383	0.936091	AL355315.1,PI4K2A
chr10	97662968	97666438	clu_7613_NA	-0.00676368	0.0757661	0.0757893	2.31262e-05	0.247971	2	0.780383	0.936091	AL355315.1,PI4K2A
chr10	97664984	97666438	clu_7613_NA	-0.0472783	0.568839	0.54642	-0.022419	0.247971	2	0.780383	0.936091	AL355315.1,PI4K2A
chr10	97737321	97738477	clu_7614_NA	-0.139336	0.872387	0.838018	-0.0343685	0.387101	1	0.37892	0.776844	ZFYVE27
chr10	97737325	97738477	clu_7614_NA	0.139336	0.127613	0.161982	0.0343685	0.387101	1	0.37892	0.776844	ZFYVE27
chr10	97738674	97743094	clu_7615_NA	0.0545242	0.370904	0.371986	0.00108187	0.448674	2	0.638474	0.883491	ZFYVE27
chr10	97738674	97748269	clu_7615_NA	-0.162354	0.149575	0.120763	-0.0288116	0.448674	2	0.638474	0.883491	ZFYVE27
chr10	97744915	97748269	clu_7615_NA	0.107829	0.479521	0.507251	0.0277297	0.448674	2	0.638474	0.883491	ZFYVE27
chr10	97750470	97751376	clu_7616_NA	-0.0341217	0.483199	0.466183	-0.0170155	0.0773049	1	0.694169	0.900566	ZFYVE27
chr10	97750470	97751391	clu_7616_NA	0.0341217	0.516801	0.533817	0.0170155	0.0773049	1	0.694169	0.900566	ZFYVE27
chr10	97751462	97752857	clu_7617_NA	-0.172399	0.165742	0.129878	-0.0358633	2.25019	2	0.10538	0.570255	ZFYVE27
chr10	97751462	97753038	clu_7617_NA	0.208411	0.485984	0.557328	0.0713438	2.25019	2	0.10538	0.570255	ZFYVE27
chr10	97752877	97753038	clu_7617_NA	-0.0360126	0.348274	0.312794	-0.0354805	2.25019	2	0.10538	0.570255	ZFYVE27
chr10	97753182	97754727	clu_7618_NA	0.26273	0.127998	0.174413	0.046415	1.04259	2	0.352542	0.758663	ZFYVE27
chr10	97753182	97757265	clu_7618_NA	-0.0886919	0.737625	0.707279	-0.0303463	1.04259	2	0.352542	0.758663	ZFYVE27
chr10	97754858	97757265	clu_7618_NA	-0.174038	0.134376	0.118308	-0.0160687	1.04259	2	0.352542	0.758663	ZFYVE27
chr10	97865714	97880249	clu_7619_NA	-0.0600651	0.376143	0.3484	-0.0277435	0.0196487	1	0.842861	0.95586	CRTAC1
chr10	97879801	97880249	clu_7619_NA	0.0600651	0.623857	0.6516	0.0277435	0.0196487	1	0.842861	0.95586	CRTAC1
chr10	98387307	98390598	clu_7620_NA	0.332494	0.250204	0.39352	0.143317	2.11794	1	0.0395783	0.491885	PYROXD2
chr10	98388508	98390598	clu_7620_NA	-0.332494	0.749796	0.60648	-0.143317	2.11794	1	0.0395783	0.491885	PYROXD2
chr10	98429642	98429791	clu_7621_NA	0.153971	0.276669	0.320442	0.0437722	0.132104	2	0.87625	0.965871	HPS1
chr10	98429642	98430571	clu_7621_NA	-0.152364	0.270348	0.2305	-0.0398478	0.132104	2	0.87625	0.965871	HPS1
chr10	98429889	98430571	clu_7621_NA	-0.00160689	0.452983	0.449059	-0.00392441	0.132104	2	0.87625	0.965871	HPS1
chr10	98431291	98433940	clu_7622_NA	0.100846	0.403918	0.453268	0.0493503	0.275297	1	0.458075	0.817212	HPS1
chr10	98431291	98433983	clu_7622_NA	-0.100846	0.596082	0.546732	-0.0493503	0.275297	1	0.458075	0.817212	HPS1
chr10	98434091	98435272	clu_7623_NA	0.0880302	0.369976	0.400169	0.0301925	0.712812	2	0.490264	0.832914	HPS1
chr10	98434091	98435635	clu_7623_NA	-0.228953	0.336439	0.26504	-0.0713989	0.712812	2	0.490264	0.832914	HPS1
chr10	98435414	98435635	clu_7623_NA	0.140923	0.293585	0.334792	0.0412065	0.712812	2	0.490264	0.832914	HPS1
chr10	99403634	99403724	clu_7624_NA	-0.0521321	0.506619	0.47662	-0.0299993	1.218	2	0.29582	0.724768	GOT1
chr10	99403634	99405756	clu_7624_NA	-0.0904418	0.170715	0.15457	-0.0161453	1.218	2	0.29582	0.724768	GOT1
chr10	99403874	99405756	clu_7624_NA	0.142574	0.322666	0.36881	0.0461446	1.218	2	0.29582	0.724768	GOT1
chr10	99727071	99727441	clu_7625_NA	-0.24335	0.21976	0.147573	-0.0721871	1.87681	1	0.0526933	0.50175	AL133353.2,COX15
chr10	99727154	99727441	clu_7625_NA	0.24335	0.78024	0.852427	0.0721871	1.87681	1	0.0526933	0.50175	AL133353.2,COX15
chr10	99909146	99913953	clu_7626_NA	0.211263	0.277598	0.369612	0.0920138	0.695503	1	0.238235	0.682358	DNMBP
chr10	99909146	99955214	clu_7626_NA	-0.211263	0.722402	0.630388	-0.0920138	0.695503	1	0.238235	0.682358	DNMBP
chr10	100003023	100009838	clu_7627_NA	-0.0558942	0.327412	0.310381	-0.0170318	0.441994	2	0.642753	0.885028	DNMBP
chr10	99972134	100002942	clu_7627_NA	0.141173	0.301277	0.347817	0.0465399	0.441994	2	0.642753	0.885028	DNMBP
chr10	99972134	100009838	clu_7627_NA	-0.0852787	0.37131	0.341802	-0.0295081	0.441994	2	0.642753	0.885028	DNMBP
chr10	100190968	100192459	clu_7628_NA	-0.155084	0.144287	0.121768	-0.0225187	0.516699	2	0.596487	0.870922	CHUK
chr10	100190968	100193298	clu_7628_NA	0.157982	0.217835	0.251419	0.0335835	0.516699	2	0.596487	0.870922	CHUK
chr10	100192693	100193298	clu_7628_NA	-0.00289777	0.637878	0.626813	-0.0110648	0.516699	2	0.596487	0.870922	CHUK
chr10	100193431	100193984	clu_7629_NA	-0.18868	0.650922	0.604543	-0.0463795	1.18877	2	0.304596	0.732251	CHUK
chr10	100193431	100194425	clu_7629_NA	0.197847	0.0293477	0.0401179	0.0107702	1.18877	2	0.304596	0.732251	CHUK
chr10	100194131	100194425	clu_7629_NA	-0.00916676	0.31973	0.355339	0.0356092	1.18877	2	0.304596	0.732251	CHUK
chr10	100218825	100219008	clu_7630_NA	-0.171388	0.458652	0.425713	-0.0329393	1.06449	2	0.344905	0.754757	CHUK
chr10	100218825	100219270	clu_7630_NA	0.236764	0.0429178	0.0599141	0.0169963	1.06449	2	0.344905	0.754757	CHUK
chr10	100219132	100219270	clu_7630_NA	-0.0653756	0.49843	0.514373	0.015943	1.06449	2	0.344905	0.754757	CHUK
chr10	100253539	100256262	clu_7631_NA	0.638683	0.306362	0.459885	0.153523	4.21131	2	0.0148269	0.455694	CWF19L1
chr10	100253539	100260218	clu_7631_NA	-0.718185	0.116888	0.0451757	-0.0717126	4.21131	2	0.0148269	0.455694	CWF19L1
chr10	100256476	100260218	clu_7631_NA	0.079502	0.57675	0.494939	-0.0818101	4.21131	2	0.0148269	0.455694	CWF19L1
chr10	100261028	100261979	clu_7632_NA	0.354796	0.23635	0.386226	0.149876	2.00017	1	0.0454909	0.494941	CWF19L1
chr10	100261044	100261979	clu_7632_NA	-0.354796	0.76365	0.613774	-0.149876	2.00017	1	0.0454909	0.494941	CWF19L1
chr10	100527074	100529366	clu_7634_NA	-0.0990725	0.186496	0.158279	-0.0282165	0.285828	1	0.449602	0.813564	AL133352.1,NDUFB8
chr10	100527074	100529380	clu_7634_NA	0.0990725	0.813504	0.841721	0.0282165	0.285828	1	0.449602	0.813564	AL133352.1,NDUFB8
chr10	100536661	100540634	clu_7635_NA	-0.173128	0.207608	0.159992	-0.047616	1.24073	2	0.289172	0.718571	HIF1AN
chr10	100536661	100544951	clu_7635_NA	-0.089994	0.294955	0.24701	-0.0479449	1.24073	2	0.289172	0.718571	HIF1AN
chr10	100540782	100544951	clu_7635_NA	0.263122	0.497436	0.592997	0.0955609	1.24073	2	0.289172	0.718571	HIF1AN
chr10	100913250	100915999	clu_7636_NA	-0.0575785	0.938318	0.931307	-0.00701113	0.0785898	1	0.691767	0.899323	SLF2
chr10	100915069	100915999	clu_7636_NA	0.0575785	0.061682	0.0686931	0.00701113	0.0785898	1	0.691767	0.899323	SLF2
chr10	100918441	100923975	clu_7637_NA	-0.0543613	0.825138	0.808892	-0.0162453	0.124985	1	0.617096	0.87615	SLF2
chr10	100918441	100923978	clu_7637_NA	0.0543613	0.174862	0.191108	0.0162453	0.124985	1	0.617096	0.87615	SLF2
chr10	100924972	100925949	clu_7638_NA	-0.0240578	0.701234	0.691057	-0.010177	0.0255176	1	0.821272	0.948849	SLF2
chr10	100925481	100925949	clu_7638_NA	0.0240578	0.298766	0.308943	0.010177	0.0255176	1	0.821272	0.948849	SLF2
chr10	100931078	100933401	clu_7639_NA	0.119393	0.161591	0.195781	0.0341899	0.441825	2	0.642862	0.885028	SLF2
chr10	100931078	100937402	clu_7639_NA	-0.156501	0.668698	0.614843	-0.0538556	0.441825	2	0.642862	0.885028	SLF2
chr10	100933432	100937402	clu_7639_NA	0.0371075	0.169711	0.189376	0.0196658	0.441825	2	0.642862	0.885028	SLF2
chr10	100969591	100972529	clu_7640_NA	-0.124994	0.852366	0.818065	-0.0343012	0.398682	1	0.371883	0.773127	SEMA4G
chr10	100969924	100972529	clu_7640_NA	0.124994	0.147634	0.181935	0.0343012	0.398682	1	0.371883	0.773127	SEMA4G
chr10	100980982	100981168	clu_7641_NA	0.542418	0.358256	0.622904	0.264648	2.18238	1	0.0366897	0.488418	SEMA4G
chr10	100980997	100981168	clu_7641_NA	-0.542418	0.641744	0.377096	-0.264648	2.18238	1	0.0366897	0.488418	SEMA4G
chr10	100997234	101002497	clu_7642_NA	-0.223247	0.374363	0.276871	-0.0974928	1.06724	1	0.144019	0.605484	LZTS2
chr10	100999952	101002497	clu_7642_NA	0.223247	0.625637	0.723129	0.0974928	1.06724	1	0.144019	0.605484	LZTS2
chr10	101035667	101035944	clu_7643_NA	0.0409383	0.224997	0.239595	0.0145976	0.171968	1	0.557566	0.858881	SFXN3
chr10	101035667	101036003	clu_7643_NA	-0.0409383	0.775003	0.760405	-0.0145976	0.171968	1	0.557566	0.858881	SFXN3
chr10	101036561	101036667	clu_7644_NA	0.4391	0.106033	0.222057	0.116024	4.40354	1	0.00300065	0.455694	SFXN3
chr10	101036561	101036723	clu_7644_NA	-0.4391	0.893967	0.777943	-0.116024	4.40354	1	0.00300065	0.455694	SFXN3
chr10	101354228	101407441	clu_7645_NA	0.0178968	0.0530813	0.0553403	0.00225898	1.96316	4	0.416069	0.79624	BTRC
chr10	101354228	101430345	clu_7645_NA	-0.11335	0.449576	0.411058	-0.038518	1.96316	4	0.416069	0.79624	BTRC
chr10	101354228	101461981	clu_7645_NA	0.35154	0.0595626	0.0866907	0.0271281	1.96316	4	0.416069	0.79624	BTRC
chr10	101407533	101430345	clu_7645_NA	-0.289313	0.0567053	0.0434814	-0.0132239	1.96316	4	0.416069	0.79624	BTRC
chr10	101430452	101461981	clu_7645_NA	0.0332268	0.381075	0.403429	0.0223548	1.96316	4	0.416069	0.79624	BTRC
chr10	101601336	101605140	clu_7646_NA	-0.0711425	0.229158	0.204349	-0.0248087	1.06476	2	0.344811	0.754757	DPCD
chr10	101601336	101608835	clu_7646_NA	0.139709	0.51439	0.566372	0.0519824	1.06476	2	0.344811	0.754757	DPCD
chr10	101605212	101608835	clu_7646_NA	-0.0685663	0.256452	0.229279	-0.0271737	1.06476	2	0.344811	0.754757	DPCD
chr10	101624810	101667886	clu_7647_NA	0.0358112	0.554488	0.57025	0.0157615	0.105587	2	0.899797	0.971753	FBXW4
chr10	101624810	101672915	clu_7647_NA	0.0137712	0.146962	0.147845	0.000882766	0.105587	2	0.899797	0.971753	FBXW4
chr10	101667980	101672915	clu_7647_NA	-0.0495824	0.298549	0.281905	-0.0166443	0.105587	2	0.899797	0.971753	FBXW4
chr10	101782597	101782839	clu_7648_NA	-0.169192	0.464642	0.405566	-0.0590767	0.828049	2	0.436901	0.805891	NPM3
chr10	101782597	101783273	clu_7648_NA	0.107934	0.114988	0.132419	0.0174306	0.828049	2	0.436901	0.805891	NPM3
chr10	101782924	101783273	clu_7648_NA	0.061258	0.42037	0.462016	0.0416461	0.828049	2	0.436901	0.805891	NPM3
chr10	101787523	101789691	clu_7649_NA	0.0676009	0.0290747	0.0430702	0.0139956	6.8911	4	0.00802361	0.455694	OGA
chr10	101787523	101790896	clu_7649_NA	-0.393982	0.798116	0.745188	-0.052928	6.8911	4	0.00802361	0.455694	OGA
chr10	101787523	101792839	clu_7649_NA	0.781283	0.0107343	0.0324626	0.0217283	6.8911	4	0.00802361	0.455694	OGA
chr10	101789806	101790896	clu_7649_NA	-0.235213	0.0502865	0.0550305	0.00474402	6.8911	4	0.00802361	0.455694	OGA
chr10	101791439	101792839	clu_7649_NA	-0.219689	0.111788	0.124248	0.0124601	6.8911	4	0.00802361	0.455694	OGA
chr10	101792943	101793913	clu_7650_NA	-0.0465936	0.340716	0.340347	-0.000369256	0.556009	4	0.892361	0.968858	OGA
chr10	101792943	101797980	clu_7650_NA	0.0836169	0.0947267	0.107783	0.0130565	0.556009	4	0.892361	0.968858	OGA
chr10	101793998	101797980	clu_7650_NA	-0.0717811	0.546633	0.532459	-0.0141741	0.556009	4	0.892361	0.968858	OGA
chr10	101795480	101797980	clu_7650_NA	0.118251	0.0100132	0.0117948	0.00178166	0.556009	4	0.892361	0.968858	OGA
chr10	101795971	101797980	clu_7650_NA	-0.0834929	0.00791087	0.00761602	-0.000294848	0.556009	4	0.892361	0.968858	OGA
chr10	101799451	101800242	clu_7651_NA	-0.840675	0.0049219	0.00168875	-0.00323315	1.79065	3	0.31037	0.73486	OGA
chr10	101799455	101800242	clu_7651_NA	0.240302	0.607923	0.614815	0.00689153	1.79065	3	0.31037	0.73486	OGA
chr10	101799455	101803735	clu_7651_NA	0.384536	0.00780402	0.00911704	0.00131302	1.79065	3	0.31037	0.73486	OGA
chr10	101800400	101803735	clu_7651_NA	0.215837	0.379351	0.374379	-0.00497141	1.79065	3	0.31037	0.73486	OGA
chr10	101810314	101812248	clu_7652_NA	0.417901	0.0545641	0.0751899	0.0206258	1.51863	3	0.385916	0.780639	OGA
chr10	101810314	101813030	clu_7652_NA	0.137358	0.790281	0.822614	0.0323334	1.51863	3	0.385916	0.780639	OGA
chr10	101810328	101813030	clu_7652_NA	-0.199563	0.0331056	0.0246033	-0.00850233	1.51863	3	0.385916	0.780639	OGA
chr10	101812380	101813030	clu_7652_NA	-0.355696	0.122049	0.0775923	-0.0444569	1.51863	3	0.385916	0.780639	OGA
chr10	101829199	101831072	clu_7653_NA	-0.0954694	0.31911	0.286466	-0.0326438	0.240166	2	0.786497	0.937926	KCNIP2
chr10	101829199	101843496	clu_7653_NA	0.104091	0.400937	0.439417	0.03848	0.240166	2	0.786497	0.937926	KCNIP2
chr10	101831167	101843496	clu_7653_NA	-0.00862135	0.279954	0.274117	-0.00583621	0.240166	2	0.786497	0.937926	KCNIP2
chr10	101889490	101939863	clu_7654_NA	0.114956	0.149764	0.164921	0.0151564	5.0503	7	0.182944	0.639484	ARMH3
chr10	101889490	101956597	clu_7654_NA	-0.309659	0.0146162	0.0105267	-0.00408948	5.0503	7	0.182944	0.639484	ARMH3
chr10	101939938	101956597	clu_7654_NA	0.12084	0.126755	0.140406	0.0136515	5.0503	7	0.182944	0.639484	ARMH3
chr10	101939938	101975212	clu_7654_NA	0.133477	0.0163243	0.0183123	0.00198808	5.0503	7	0.182944	0.639484	ARMH3
chr10	101956723	101957650	clu_7654_NA	0.0162791	0.355957	0.355148	-0.000808912	5.0503	7	0.182944	0.639484	ARMH3
chr10	101956723	101975212	clu_7654_NA	0.314009	0.00602462	0.00809551	0.00207089	5.0503	7	0.182944	0.639484	ARMH3
chr10	101957732	101972028	clu_7654_NA	-0.32744	0.010455	0.00739712	-0.00305793	5.0503	7	0.182944	0.639484	ARMH3
chr10	101957732	101975212	clu_7654_NA	-0.0624609	0.320104	0.295193	-0.0249105	5.0503	7	0.182944	0.639484	ARMH3
chr10	101992038	101993011	clu_7655_NA	0.240358	0.0316256	0.0368421	0.00521646	2.33196	4	0.32355	0.743682	ARMH3
chr10	101992038	101993538	clu_7655_NA	0.136537	0.469297	0.492792	0.0234953	2.33196	4	0.32355	0.743682	ARMH3
chr10	101992038	101995297	clu_7655_NA	-0.109173	0.0214486	0.0176159	-0.00383271	2.33196	4	0.32355	0.743682	ARMH3
chr10	101993101	101993538	clu_7655_NA	-0.322183	0.0305375	0.0202689	-0.0102686	2.33196	4	0.32355	0.743682	ARMH3
chr10	101993603	101995297	clu_7655_NA	0.0544606	0.447092	0.432481	-0.0146104	2.33196	4	0.32355	0.743682	ARMH3
chr10	101995355	102001556	clu_7656_NA	-0.169218	0.497074	0.413349	-0.0837254	1.64895	1	0.0693685	0.527843	ARMH3
chr10	101995355	102001971	clu_7656_NA	0.169218	0.502926	0.586651	0.0837254	1.64895	1	0.0693685	0.527843	ARMH3
chr10	102002072	102004366	clu_7657_NA	-0.18997	0.32038	0.243799	-0.0765815	1.479	1	0.0854533	0.550286	ARMH3
chr10	102002072	102006540	clu_7657_NA	0.18997	0.67962	0.756201	0.0765815	1.479	1	0.0854533	0.550286	ARMH3
chr10	102009449	102009977	clu_7658_NA	0.0126042	0.456266	0.470922	0.0146555	0.178914	2	0.836178	0.952315	ARMH3
chr10	102009449	102011723	clu_7658_NA	0.0465052	0.0627561	0.0670053	0.00424923	0.178914	2	0.836178	0.952315	ARMH3
chr10	102010023	102011723	clu_7658_NA	-0.0591094	0.480978	0.462073	-0.0189048	0.178914	2	0.836178	0.952315	ARMH3
chr10	102105244	102109029	clu_7659_NA	0.290465	0.105409	0.150343	0.0449341	0.966384	2	0.380456	0.777157	LDB1
chr10	102108323	102109029	clu_7659_NA	-0.0515873	0.567154	0.574587	0.00743282	0.966384	2	0.380456	0.777157	LDB1
chr10	102108323	102109035	clu_7659_NA	-0.238877	0.327437	0.27507	-0.0523669	0.966384	2	0.380456	0.777157	LDB1
chr10	102111536	102114406	clu_7660_NA	0.180453	0.442902	0.532831	0.089929	2.46536	1	0.0263832	0.47303	LDB1
chr10	102111536	102120086	clu_7660_NA	-0.180453	0.557098	0.467169	-0.089929	2.46536	1	0.0263832	0.47303	LDB1
chr10	102138038	102138619	clu_7661_NA	0.364025	0.399616	0.461698	0.0620815	3.00825	3	0.11081	0.573248	PPRC1
chr10	102138038	102138720	clu_7661_NA	0.10012	0.0301442	0.0267489	-0.00339529	3.00825	3	0.11081	0.573248	PPRC1
chr10	102138038	102138879	clu_7661_NA	-0.59753	0.0243286	0.0107457	-0.0135829	3.00825	3	0.11081	0.573248	PPRC1
chr10	102138765	102138879	clu_7661_NA	0.133385	0.545911	0.500808	-0.0451033	3.00825	3	0.11081	0.573248	PPRC1
chr10	102142004	102143045	clu_7662_NA	-0.0249637	0.162715	0.156508	-0.00620754	5.01872	9	0.347463	0.755289	PPRC1
chr10	102142004	102144250	clu_7662_NA	-0.0267518	0.0165561	0.0158961	-0.00066006	5.01872	9	0.347463	0.755289	PPRC1
chr10	102143098	102144250	clu_7662_NA	-0.0867336	0.173635	0.157007	-0.0166283	5.01872	9	0.347463	0.755289	PPRC1
chr10	102143098	102148372	clu_7662_NA	0.512375	0.00595877	0.00980906	0.00385029	5.01872	9	0.347463	0.755289	PPRC1
chr10	102144307	102145020	clu_7662_NA	0.0681511	0.166523	0.175801	0.00927782	5.01872	9	0.347463	0.755289	PPRC1
chr10	102144307	102146672	clu_7662_NA	-0.506865	0.00759232	0.00451019	-0.00308213	5.01872	9	0.347463	0.755289	PPRC1
chr10	102144307	102148372	clu_7662_NA	0.00309994	0.0701002	0.069345	-0.000755285	5.01872	9	0.347463	0.755289	PPRC1
chr10	102145090	102146672	clu_7662_NA	0.115182	0.206264	0.228242	0.021978	5.01872	9	0.347463	0.755289	PPRC1
chr10	102145090	102148372	clu_7662_NA	-0.0248769	0.0471502	0.0453553	-0.00179483	5.01872	9	0.347463	0.755289	PPRC1
chr10	102147392	102148372	clu_7662_NA	-0.0286175	0.143504	0.137526	-0.00597806	5.01872	9	0.347463	0.755289	PPRC1
chr10	102157074	102157186	clu_7663_NA	0.0894382	0.171233	0.194171	0.0229377	1.21678	3	0.487417	0.83086	NOLC1
chr10	102157074	102157189	clu_7663_NA	0.126753	0.148969	0.175347	0.0263778	1.21678	3	0.487417	0.83086	NOLC1
chr10	102157074	102158049	clu_7663_NA	-0.104163	0.0383036	0.0357895	-0.00251408	1.21678	3	0.487417	0.83086	NOLC1
chr10	102157555	102158049	clu_7663_NA	-0.112029	0.641494	0.594692	-0.0468014	1.21678	3	0.487417	0.83086	NOLC1
chr10	102159308	102159433	clu_7664_NA	-0.163223	0.882929	0.844751	-0.0381772	0.929601	1	0.172717	0.625453	NOLC1
chr10	102159338	102159433	clu_7664_NA	0.163223	0.117071	0.155249	0.0381772	0.929601	1	0.172717	0.625453	NOLC1
chr10	102160024	102160209	clu_7665_NA	0.118176	0.0491363	0.0614322	0.0122959	0.663825	1	0.249224	0.691932	NOLC1
chr10	102160024	102160233	clu_7665_NA	-0.118176	0.950864	0.938568	-0.0122959	0.663825	1	0.249224	0.691932	NOLC1
chr10	102260116	102332408	clu_7666_NA	-0.0878064	0.0350736	0.0304028	-0.0046708	0.0735094	2	0.929127	0.982584	GBF1
chr10	102260116	102344051	clu_7666_NA	0.0611157	0.931311	0.936923	0.00561259	0.0735094	2	0.929127	0.982584	GBF1
chr10	102332526	102344051	clu_7666_NA	0.0266907	0.0336155	0.0326737	-0.000941792	0.0735094	2	0.929127	0.982584	GBF1
chr10	102351951	102352458	clu_7667_NA	-0.0247287	0.461749	0.452172	-0.00957718	0.0881688	2	0.915606	0.977268	GBF1
chr10	102351951	102353600	clu_7667_NA	0.00984685	0.108679	0.110169	0.00148992	0.0881688	2	0.915606	0.977268	GBF1
chr10	102352518	102353600	clu_7667_NA	0.0148818	0.429572	0.437659	0.00808726	0.0881688	2	0.915606	0.977268	GBF1
chr10	102358729	102359267	clu_7668_NA	-0.116847	0.0405691	0.0369906	-0.00357845	1.81154	5	0.604852	0.872797	GBF1
chr10	102358729	102359270	clu_7668_NA	-0.0907443	0.243063	0.227484	-0.0155786	1.81154	5	0.604852	0.872797	GBF1
chr10	102358729	102360184	clu_7668_NA	0.159407	0.0167443	0.0201251	0.00338085	1.81154	5	0.604852	0.872797	GBF1
chr10	102359435	102360184	clu_7668_NA	-0.0523444	0.385301	0.374723	-0.0105785	1.81154	5	0.604852	0.872797	GBF1
chr10	102359435	102361022	clu_7668_NA	0.0420151	0.0480198	0.0513228	0.00330293	1.81154	5	0.604852	0.872797	GBF1
chr10	102360395	102361022	clu_7668_NA	0.0585134	0.266303	0.289355	0.0230518	1.81154	5	0.604852	0.872797	GBF1
chr10	102362628	102363256	clu_7669_NA	-1.05729	0.0352904	0.00911343	-0.026177	5.16343	3	0.0159826	0.455694	GBF1
chr10	102362664	102363256	clu_7669_NA	0.265414	0.30553	0.296156	-0.00937309	5.16343	3	0.0159826	0.455694	GBF1
chr10	102362664	102363710	clu_7669_NA	0.44627	0.02179	0.0253087	0.00351871	5.16343	3	0.0159826	0.455694	GBF1
chr10	102363396	102363710	clu_7669_NA	0.345605	0.63739	0.669421	0.0320314	5.16343	3	0.0159826	0.455694	GBF1
chr10	102366506	102367085	clu_7670_NA	0.00848401	0.89912	0.900649	0.00152866	0.00601446	1	0.912666	0.976121	GBF1
chr10	102366506	102367114	clu_7670_NA	-0.00848401	0.10088	0.0993509	-0.00152866	0.00601446	1	0.912666	0.976121	GBF1
chr10	102377128	102379284	clu_7671_NA	0.0563147	0.599143	0.625867	0.0267236	0.309188	1	0.431651	0.80373	GBF1
chr10	102377140	102379284	clu_7671_NA	-0.0563147	0.400857	0.374133	-0.0267236	0.309188	1	0.431651	0.80373	GBF1
chr10	102380686	102381127	clu_7672_NA	-0.0468375	0.295238	0.315876	0.0206371	1.09148	2	0.335719	0.751293	GBF1
chr10	102380686	102382056	clu_7672_NA	0.202211	0.0185507	0.0254603	0.00690963	1.09148	2	0.335719	0.751293	GBF1
chr10	102381255	102382056	clu_7672_NA	-0.155374	0.686211	0.658664	-0.0275468	1.09148	2	0.335719	0.751293	GBF1
chr10	102397408	102397527	clu_7673_NA	-0.0149544	0.946315	0.944775	-0.0015399	0.00475466	1	0.922317	0.979922	NFKB2
chr10	102397408	102397529	clu_7673_NA	0.0149544	0.0536851	0.055225	0.0015399	0.00475466	1	0.922317	0.979922	NFKB2
chr10	102401518	102401621	clu_7674_NA	0.156629	0.0755394	0.111648	0.036109	4.26324	4	0.0740883	0.536783	NFKB2
chr10	102401518	102401745	clu_7674_NA	-0.101117	0.31047	0.354618	0.0441484	4.26324	4	0.0740883	0.536783	NFKB2
chr10	102401518	102402048	clu_7674_NA	0.251658	0.0181712	0.0295348	0.0113636	4.26324	4	0.0740883	0.536783	NFKB2
chr10	102401710	102402048	clu_7674_NA	0.14888	0.040541	0.0594578	0.0189168	4.26324	4	0.0740883	0.536783	NFKB2
chr10	102401917	102402048	clu_7674_NA	-0.45605	0.555279	0.444741	-0.110538	4.26324	4	0.0740883	0.536783	NFKB2
chr10	102402159	102402252	clu_7675_NA	0.1264	0.423663	0.486264	0.0626018	1.14731	1	0.129823	0.58999	NFKB2
chr10	102402159	102402255	clu_7675_NA	-0.1264	0.576337	0.513736	-0.0626018	1.14731	1	0.129823	0.58999	NFKB2
chr10	102407266	102408895	clu_7676_NA	0.1066	0.212001	0.249795	0.0377939	0.195459	1	0.531817	0.848656	PSD
chr10	102407266	102410858	clu_7676_NA	-0.1066	0.787999	0.750205	-0.0377939	0.195459	1	0.531817	0.848656	PSD
chr10	102594065	102597137	clu_7677_NA	0.10707	0.453972	0.507375	0.0534036	0.407763	1	0.366491	0.768032	SUFU
chr10	102594065	102597140	clu_7677_NA	-0.10707	0.546028	0.492625	-0.0534036	0.407763	1	0.366491	0.768032	SUFU
chr10	102656137	102656245	clu_7678_NA	0.161492	0.049025	0.066473	0.017448	0.82929	1	0.197795	0.65096	TRIM8
chr10	102656137	102656270	clu_7678_NA	-0.161492	0.950975	0.933527	-0.017448	0.82929	1	0.197795	0.65096	TRIM8
chr10	102728529	102729319	clu_7679_NA	-0.28937	0.514446	0.372632	-0.141814	1.18214	1	0.124141	0.586149	SFXN2
chr10	102728529	102729723	clu_7679_NA	0.28937	0.485554	0.627368	0.141814	1.18214	1	0.124141	0.586149	SFXN2
chr10	103068722	103071774	clu_7680_NA	0.0221863	0.132621	0.141412	0.00879096	0.45575	2	0.633972	0.882826	CNNM2
chr10	103068722	103076086	clu_7680_NA	-0.0996437	0.649784	0.613385	-0.0363995	0.45575	2	0.633972	0.882826	CNNM2
chr10	103071839	103076086	clu_7680_NA	0.0774574	0.217595	0.245204	0.0276085	0.45575	2	0.633972	0.882826	CNNM2
chr10	103054466	103054663	clu_7681_NA	-0.0184259	0.117915	0.0880824	-0.0298325	3.71265	2	0.0244128	0.47303	CNNM2
chr10	103054466	103056795	clu_7681_NA	0.409752	0.72512	0.831162	0.106042	3.71265	2	0.0244128	0.47303	CNNM2
chr10	103054727	103056795	clu_7681_NA	-0.391326	0.156965	0.0807561	-0.0762091	3.71265	2	0.0244128	0.47303	CNNM2
chr10	103097374	103098048	clu_7682_NA	-0.273441	0.0404673	0.0247052	-0.015762	1.05296	2	0.348903	0.756528	NT5C2
chr10	103097374	103098931	clu_7682_NA	0.240863	0.936455	0.956162	0.0197069	1.05296	2	0.348903	0.756528	NT5C2
chr10	103098088	103098931	clu_7682_NA	0.0325783	0.0230781	0.0191332	-0.00394489	1.05296	2	0.348903	0.756528	NT5C2
chr10	103100019	103100752	clu_7683_NA	0.0995321	0.0710799	0.0750589	0.00397893	0.458115	3	0.821509	0.948849	NT5C2
chr10	103100019	103101045	clu_7683_NA	0.0554206	0.730117	0.737717	0.0076004	0.458115	3	0.821509	0.948849	NT5C2
chr10	103100943	103101045	clu_7683_NA	0.0378044	0.149194	0.148115	-0.00107925	0.458115	3	0.821509	0.948849	NT5C2
chr10	103100964	103101045	clu_7683_NA	-0.192757	0.049609	0.0391089	-0.0105001	0.458115	3	0.821509	0.948849	NT5C2
chr10	103101102	103101235	clu_7684_NA	-0.136562	0.577867	0.551864	-0.0260029	7.35654	4	0.00533486	0.455694	NT5C2
chr10	103101102	103105706	clu_7684_NA	-0.116368	0.015766	0.0153637	-0.000402292	7.35654	4	0.00533486	0.455694	NT5C2
chr10	103101326	103105358	clu_7684_NA	0.183207	0.0972098	0.127817	0.030607	7.35654	4	0.00533486	0.455694	NT5C2
chr10	103101326	103105706	clu_7684_NA	-0.229458	0.249939	0.217518	-0.0324217	7.35654	4	0.00533486	0.455694	NT5C2
chr10	103105381	103105706	clu_7684_NA	0.299182	0.0592183	0.0874382	0.0282199	7.35654	4	0.00533486	0.455694	NT5C2
chr10	103106706	103111745	clu_7685_NA	-0.0940335	0.189637	0.162788	-0.0268497	6.42451	6	0.0454971	0.494941	NT5C2
chr10	103106706	103139406	clu_7685_NA	0.120738	0.340492	0.362308	0.0218165	6.42451	6	0.0454971	0.494941	NT5C2
chr10	103106706	103174858	clu_7685_NA	0.473106	0.0203271	0.0307665	0.0104394	6.42451	6	0.0454971	0.494941	NT5C2
chr10	103111805	103139406	clu_7685_NA	-0.360071	0.0573196	0.0377105	-0.0196091	6.42451	6	0.0454971	0.494941	NT5C2
chr10	103111805	103174858	clu_7685_NA	-0.236616	0.0444016	0.0330501	-0.0113514	6.42451	6	0.0454971	0.494941	NT5C2
chr10	103139479	103153291	clu_7685_NA	-0.0704713	0.060989	0.0536021	-0.00738686	6.42451	6	0.0454971	0.494941	NT5C2
chr10	103139479	103174858	clu_7685_NA	0.167348	0.286834	0.319775	0.0329412	6.42451	6	0.0454971	0.494941	NT5C2
chr10	103174982	103181185	clu_7686_NA	-0.361382	0.240427	0.161147	-0.0792799	3.77256	3	0.0564106	0.511184	NT5C2
chr10	103174982	103181231	clu_7686_NA	-0.0885311	0.217006	0.191077	-0.025929	3.77256	3	0.0564106	0.511184	NT5C2
chr10	103174982	103193236	clu_7686_NA	0.329198	0.233867	0.312696	0.0788294	3.77256	3	0.0564106	0.511184	NT5C2
chr10	103181328	103193236	clu_7686_NA	0.120715	0.3087	0.33508	0.0263795	3.77256	3	0.0564106	0.511184	NT5C2
chr10	103326632	103333925	clu_7687_NA	0.00945644	0.496057	0.472268	-0.0237891	1.84569	2	0.157916	0.612194	PCGF6
chr10	103326632	103345024	clu_7687_NA	-0.260649	0.171388	0.124547	-0.0468414	1.84569	2	0.157916	0.612194	PCGF6
chr10	103333952	103345024	clu_7687_NA	0.251192	0.332555	0.403186	0.0706305	1.84569	2	0.157916	0.612194	PCGF6
chr10	103345132	103347238	clu_7688_NA	0.158155	0.485088	0.530765	0.0456774	0.805062	2	0.44706	0.812485	PCGF6
chr10	103345132	103348716	clu_7688_NA	-0.233203	0.184326	0.136365	-0.0479606	0.805062	2	0.44706	0.812485	PCGF6
chr10	103347450	103348716	clu_7688_NA	0.0750479	0.330586	0.332869	0.00228318	0.805062	2	0.44706	0.812485	PCGF6
chr10	103373595	103378235	clu_7689_NA	-0.186905	0.364331	0.303365	-0.0609663	0.376425	2	0.686311	0.897641	TAF5
chr10	103373595	103379608	clu_7689_NA	0.0674046	0.390671	0.419494	0.0288227	0.376425	2	0.686311	0.897641	TAF5
chr10	103378550	103379608	clu_7689_NA	0.119501	0.244998	0.277142	0.0321437	0.376425	2	0.686311	0.897641	TAF5
chr10	103441975	103442210	clu_7690_NA	-0.0962321	0.231091	0.198671	-0.0324206	0.25902	1	0.471679	0.823525	PDCD11
chr10	103441975	103442213	clu_7690_NA	0.0962321	0.768909	0.801329	0.0324206	0.25902	1	0.471679	0.823525	PDCD11
chr10	103494472	103570872	clu_7691_NA	0.157237	0.275804	0.342788	0.0669834	1.28172	1	0.10936	0.571704	NEURL1
chr10	103555413	103570872	clu_7691_NA	-0.157237	0.724196	0.657212	-0.0669834	1.28172	1	0.10936	0.571704	NEURL1
chr10	103617314	103622470	clu_7692_NA	0.078602	0.35298	0.386425	0.0334452	0.604562	2	0.546313	0.854572	SH3PXD2A
chr10	103617314	103627089	clu_7692_NA	-0.237075	0.39663	0.316668	-0.0799618	0.604562	2	0.546313	0.854572	SH3PXD2A
chr10	103622553	103627089	clu_7692_NA	0.158472	0.250391	0.296907	0.0465166	0.604562	2	0.546313	0.854572	SH3PXD2A
chr10	104008356	104018160	clu_7693_NA	0.250904	0.870399	0.917307	0.0469073	1.57743	1	0.0757016	0.540628	SLK
chr10	104010908	104018160	clu_7693_NA	-0.250904	0.129601	0.0826934	-0.0469073	1.57743	1	0.0757016	0.540628	SLK
chr10	106577285	106579091	clu_7694_NA	0.150375	0.124268	0.160856	0.0365884	0.554044	1	0.292498	0.722218	SORCS1
chr10	106577555	106579091	clu_7694_NA	-0.150375	0.875732	0.839144	-0.0365884	0.554044	1	0.292498	0.722218	SORCS1
chr10	106597450	106607166	clu_7695_NA	-0.150096	0.509133	0.494929	-0.0142041	0.977161	2	0.376378	0.775562	SORCS1
chr10	106597450	106611911	clu_7695_NA	0.290699	0.0441167	0.0666422	0.0225255	0.977161	2	0.376378	0.775562	SORCS1
chr10	106607297	106611911	clu_7695_NA	-0.140603	0.44675	0.438429	-0.00832142	0.977161	2	0.376378	0.775562	SORCS1
chr10	106688334	106699214	clu_7696_NA	-0.210764	0.269385	0.194776	-0.0746095	0.875804	1	0.185675	0.641742	SORCS1
chr10	106688338	106699214	clu_7696_NA	0.210764	0.730615	0.805224	0.0746095	0.875804	1	0.185675	0.641742	SORCS1
chr10	109875599	109877790	clu_7697_NA	-0.0372927	0.891897	0.884493	-0.00740425	0.0351052	1	0.791031	0.939472	XPNPEP1
chr10	109875599	109877824	clu_7697_NA	0.0372927	0.108103	0.115507	0.00740425	0.0351052	1	0.791031	0.939472	XPNPEP1
chr10	110008299	110100625	clu_7698_NA	-0.141674	0.937046	0.918113	-0.018933	0.232286	1	0.495495	0.835572	ADD3
chr10	110079297	110100625	clu_7698_NA	0.141674	0.0629541	0.0818872	0.018933	0.232286	1	0.495495	0.835572	ADD3
chr10	110100848	110112777	clu_7699_NA	-0.317186	0.937691	0.888642	-0.0490491	1.95595	1	0.0479452	0.495148	ADD3
chr10	110106053	110112777	clu_7699_NA	0.317186	0.0623087	0.111358	0.0490491	1.95595	1	0.0479452	0.495148	ADD3
chr10	110112915	110116259	clu_7700_NA	0.0799877	0.419119	0.451641	0.0325217	0.27461	2	0.759868	0.925631	ADD3
chr10	110112915	110117342	clu_7700_NA	-0.0227772	0.0806306	0.0784017	-0.00222893	0.27461	2	0.759868	0.925631	ADD3
chr10	110116410	110117342	clu_7700_NA	-0.0572104	0.50025	0.469957	-0.0302927	0.27461	2	0.759868	0.925631	ADD3
chr10	110130486	110132305	clu_7701_NA	-0.194813	0.745848	0.714348	-0.0315009	2.32145	2	0.0981307	0.564261	ADD3
chr10	110130486	110133326	clu_7701_NA	0.333002	0.045985	0.0746624	0.0286774	2.32145	2	0.0981307	0.564261	ADD3
chr10	110132400	110133326	clu_7701_NA	-0.138188	0.208167	0.21099	0.00282347	2.32145	2	0.0981307	0.564261	ADD3
chr10	110208082	110228189	clu_7702_NA	0.223522	0.742237	0.818271	0.0760334	3.21245	1	0.0112532	0.455694	MXI1
chr10	110226283	110228189	clu_7702_NA	-0.223522	0.257763	0.181729	-0.0760334	3.21245	1	0.0112532	0.455694	MXI1
chr10	110228321	110244828	clu_7703_NA	0.0339499	0.455669	0.450789	-0.0048802	0.159179	2	0.852843	0.959428	MXI1
chr10	110228321	110279180	clu_7703_NA	-0.0940728	0.0246033	0.021415	-0.00318834	0.159179	2	0.852843	0.959428	MXI1
chr10	110244857	110279180	clu_7703_NA	0.0601229	0.519728	0.527796	0.00806854	0.159179	2	0.852843	0.959428	MXI1
chr10	110297728	110298648	clu_7704_NA	-0.223782	0.753761	0.661774	-0.0919871	0.891904	1	0.181682	0.638555	SMNDC1
chr10	110297745	110298648	clu_7704_NA	0.223782	0.246239	0.338226	0.0919871	0.891904	1	0.181682	0.638555	SMNDC1
chr10	110298790	110300547	clu_7705_NA	-0.117018	0.125921	0.101256	-0.0246655	0.692206	2	0.500471	0.836212	SMNDC1
chr10	110298790	110303468	clu_7705_NA	0.220653	0.597156	0.673065	0.075909	0.692206	2	0.500471	0.836212	SMNDC1
chr10	110300736	110303468	clu_7705_NA	-0.103635	0.276923	0.225679	-0.0512435	0.692206	2	0.500471	0.836212	SMNDC1
chr10	110901612	110918121	clu_7706_NA	-0.15489	0.923283	0.89826	-0.0250235	0.481048	1	0.326659	0.745627	BBIP1
chr10	110907836	110918121	clu_7706_NA	0.15489	0.0767166	0.10174	0.0250235	0.481048	1	0.326659	0.745627	BBIP1
chr10	112433281	112433541	clu_7707_NA	0.222699	0.176109	0.250202	0.0740928	0.326042	1	0.419369	0.798268	ZDHHC6
chr10	112433281	112434297	clu_7707_NA	-0.222699	0.823891	0.749798	-0.0740928	0.326042	1	0.419369	0.798268	ZDHHC6
chr10	112442259	112443515	clu_7708_NA	-0.12955	0.231648	0.188754	-0.0428943	0.35801	1	0.397453	0.785456	ZDHHC6
chr10	112442351	112443515	clu_7708_NA	0.12955	0.768352	0.811246	0.0428943	0.35801	1	0.397453	0.785456	ZDHHC6
chr10	112447467	112448882	clu_7709_NA	0.162077	0.0846868	0.113432	0.0287454	0.518907	1	0.308331	0.733568	VTI1A
chr10	112447467	112460524	clu_7709_NA	-0.162077	0.915313	0.886568	-0.0287454	0.518907	1	0.308331	0.733568	VTI1A
chr10	112527164	112533530	clu_7710_NA	-0.197731	0.391543	0.335653	-0.0558899	0.963199	2	0.38167	0.77784	VTI1A
chr10	112527164	112538246	clu_7710_NA	0.259456	0.179441	0.242989	0.0635481	0.963199	2	0.38167	0.77784	VTI1A
chr10	112533550	112538246	clu_7710_NA	-0.0617254	0.429016	0.421358	-0.00765823	0.963199	2	0.38167	0.77784	VTI1A
chr10	112951607	113040025	clu_7711_NA	-0.147505	0.935333	0.915029	-0.0203043	0.276084	1	0.457434	0.816698	TCF7L2
chr10	112964624	113040025	clu_7711_NA	0.147505	0.064667	0.0849714	0.0203043	0.276084	1	0.457434	0.816698	TCF7L2
chr10	113040126	113141184	clu_7712_NA	-0.00289554	0.923576	0.923166	-0.000409761	0.000124986	1	0.987386	0.998541	TCF7L2
chr10	113089540	113141184	clu_7712_NA	0.00289554	0.0764244	0.0768342	0.000409761	0.000124986	1	0.987386	0.998541	TCF7L2
chr10	113144013	113146011	clu_7713_NA	0.147582	0.101479	0.131731	0.0302527	0.536123	1	0.300439	0.729558	TCF7L2
chr10	113144025	113146011	clu_7713_NA	-0.147582	0.898521	0.868269	-0.0302527	0.536123	1	0.300439	0.729558	TCF7L2
chr10	113158069	113158667	clu_7714_NA	-0.18093	0.236697	0.204497	-0.0322002	1.40002	4	0.591825	0.870182	TCF7L2
chr10	113158069	113165555	clu_7714_NA	-0.0550339	0.254714	0.249587	-0.00512656	1.40002	4	0.591825	0.870182	TCF7L2
chr10	113158717	113165555	clu_7714_NA	-0.282567	0.194105	0.151492	-0.0426128	1.40002	4	0.591825	0.870182	TCF7L2
chr10	113159992	113165555	clu_7714_NA	0.432173	0.084639	0.134999	0.0503603	1.40002	4	0.591825	0.870182	TCF7L2
chr10	113161603	113165555	clu_7714_NA	0.0863584	0.229845	0.259424	0.0295794	1.40002	4	0.591825	0.870182	TCF7L2
chr10	114297100	114297220	clu_7715_NA	-0.06878	0.76055	0.73461	-0.0259404	0.177181	1	0.551655	0.856901	AFAP1L2
chr10	114297100	114297232	clu_7715_NA	0.06878	0.23945	0.26539	0.0259404	0.177181	1	0.551655	0.856901	AFAP1L2
chr10	114300359	114300445	clu_7716_NA	0.051259	0.101949	0.0964147	-0.00553439	2.31047	3	0.201753	0.655964	AFAP1L2
chr10	114300359	114301354	clu_7716_NA	-0.368794	0.0893342	0.0555074	-0.0338268	2.31047	3	0.201753	0.655964	AFAP1L2
chr10	114300362	114300445	clu_7716_NA	0.193837	0.349301	0.380961	0.0316599	2.31047	3	0.201753	0.655964	AFAP1L2
chr10	114300690	114301354	clu_7716_NA	0.123698	0.459416	0.467117	0.00770125	2.31047	3	0.201753	0.655964	AFAP1L2
chr10	114445403	114447880	clu_7717_NA	-0.0047163	0.280757	0.258427	-0.0223297	0.977775	4	0.743934	0.920871	ABLIM1
chr10	114445403	114451624	clu_7717_NA	-0.0612293	0.0744058	0.0647249	-0.00968091	0.977775	4	0.743934	0.920871	ABLIM1
chr10	114448020	114451624	clu_7717_NA	0.154634	0.516968	0.558054	0.0410865	0.977775	4	0.743934	0.920871	ABLIM1
chr10	114448026	114450141	clu_7717_NA	-0.212158	0.0502906	0.0376187	-0.0126719	0.977775	4	0.743934	0.920871	ABLIM1
chr10	114448026	114451624	clu_7717_NA	0.123469	0.0775786	0.0811746	0.00359599	0.977775	4	0.743934	0.920871	ABLIM1
chr10	114451671	114453379	clu_7718_NA	0.0443568	0.298429	0.325116	0.0266868	2.71162	2	0.0664291	0.524653	ABLIM1
chr10	114451671	114465698	clu_7718_NA	0.0828056	0.144781	0.16391	0.0191294	2.71162	2	0.0664291	0.524653	ABLIM1
chr10	114453483	114465698	clu_7718_NA	-0.127162	0.55679	0.510974	-0.0458162	2.71162	2	0.0664291	0.524653	ABLIM1
chr10	114491878	114526660	clu_7719_NA	-0.196852	0.0829277	0.0574908	-0.025437	0.448206	1	0.343746	0.754757	ABLIM1
chr10	114491878	114545005	clu_7719_NA	0.196852	0.917072	0.942509	0.025437	0.448206	1	0.343746	0.754757	ABLIM1
chr10	115215880	115241571	clu_7720_NA	0.32431	0.387886	0.510179	0.122293	2.11145	2	0.121063	0.580104	ATRNL1
chr10	115215880	115265193	clu_7720_NA	-0.134451	0.186826	0.155317	-0.0315092	2.11145	2	0.121063	0.580104	ATRNL1
chr10	115241725	115265193	clu_7720_NA	-0.189858	0.425288	0.334504	-0.0907839	2.11145	2	0.121063	0.580104	ATRNL1
chr10	116886566	116901765	clu_7721_NA	-0.136293	0.214823	0.18221	-0.0326133	0.204864	2	0.814758	0.947328	SHTN1
chr10	116886566	116911790	clu_7721_NA	0.0914923	0.403365	0.42965	0.0262851	0.204864	2	0.814758	0.947328	SHTN1
chr10	116906747	116911790	clu_7721_NA	0.0448012	0.381812	0.388141	0.0063282	0.204864	2	0.814758	0.947328	SHTN1
chr10	118015110	118033982	clu_7722_NA	0.101415	0.0954333	0.110108	0.014675	0.248358	2	0.78008	0.936017	RAB11FIP2
chr10	118015110	118038972	clu_7722_NA	-0.0607048	0.782242	0.767456	-0.0147864	0.248358	2	0.78008	0.936017	RAB11FIP2
chr10	118034041	118038972	clu_7722_NA	-0.0407107	0.122324	0.122436	0.000111429	0.248358	2	0.78008	0.936017	RAB11FIP2
chr10	118311313	118322305	clu_7723_NA	-0.126148	0.114892	0.0922796	-0.0226127	0.510739	2	0.600052	0.871959	FAM204A
chr10	118311313	118326154	clu_7723_NA	0.138139	0.760087	0.795163	0.0350761	0.510739	2	0.600052	0.871959	FAM204A
chr10	118322411	118326154	clu_7723_NA	-0.0119912	0.125021	0.112558	-0.0124633	0.510739	2	0.600052	0.871959	FAM204A
chr10	118336423	118341727	clu_7724_NA	-0.159956	0.509201	0.429693	-0.0795082	1.54316	1	0.0789531	0.543402	FAM204A
chr10	118336423	118342270	clu_7724_NA	0.159956	0.490799	0.570307	0.0795082	1.54316	1	0.0789531	0.543402	FAM204A
chr10	119061328	119065399	clu_7725_NA	-0.0691708	0.554775	0.528387	-0.0263884	0.321875	2	0.724789	0.91214	EIF3A
chr10	119061328	119069446	clu_7725_NA	0.0313235	0.0481916	0.0507517	0.00256008	0.321875	2	0.724789	0.91214	EIF3A
chr10	119065570	119069446	clu_7725_NA	0.0378473	0.397034	0.420862	0.0238283	0.321875	2	0.724789	0.91214	EIF3A
chr10	119071005	119072890	clu_7726_NA	0.0376288	0.0580801	0.0623367	0.00425666	0.0283976	1	0.811635	0.946389	EIF3A
chr10	119071085	119072890	clu_7726_NA	-0.0376288	0.94192	0.937663	-0.00425666	0.0283976	1	0.811635	0.946389	EIF3A
chr10	119104197	119107948	clu_7727_NA	-0.388855	0.582136	0.390274	-0.191862	2.18171	1	0.0367185	0.488418	FAM45A
chr10	119104197	119107968	clu_7727_NA	0.388855	0.417864	0.609726	0.191862	2.18171	1	0.0367185	0.488418	FAM45A
chr10	119580010	119580471	clu_7728_NA	-0.285827	0.141394	0.0997781	-0.0416161	3.30643	3	0.0853164	0.550286	TIAL1
chr10	119580010	119581922	clu_7728_NA	0.120039	0.665654	0.704883	0.0392298	3.30643	3	0.0853164	0.550286	TIAL1
chr10	119580538	119581922	clu_7728_NA	-0.0211648	0.108707	0.0999544	-0.00875242	3.30643	3	0.0853164	0.550286	TIAL1
chr10	119580846	119581922	clu_7728_NA	0.186953	0.0842453	0.095384	0.0111387	3.30643	3	0.0853164	0.550286	TIAL1
chr10	119582557	119588152	clu_7729_NA	-0.0106715	0.552846	0.547564	-0.00528189	0.00278526	1	0.940504	0.985814	TIAL1
chr10	119582608	119588152	clu_7729_NA	0.0106715	0.447154	0.452436	0.00528189	0.00278526	1	0.940504	0.985814	TIAL1
chr10	119588248	119593452	clu_7730_NA	-0.0650502	0.261287	0.236965	-0.0243218	0.0801488	1	0.688883	0.898928	TIAL1
chr10	119588248	119596434	clu_7730_NA	0.0650502	0.738713	0.763035	0.0243218	0.0801488	1	0.688883	0.898928	TIAL1
chr10	119672656	119676464	clu_7731_NA	0.0259506	0.840637	0.847468	0.00683071	0.018515	1	0.847404	0.957278	BAG3
chr10	119672656	119676467	clu_7731_NA	-0.0259506	0.159363	0.152532	-0.00683071	0.018515	1	0.847404	0.957278	BAG3
chr10	119792211	119796715	clu_7732_NA	0.183213	0.0789367	0.110028	0.0310913	1.0904	1	0.139742	0.602898	INPP5F
chr10	119792213	119796715	clu_7732_NA	-0.183213	0.921063	0.889972	-0.0310913	1.0904	1	0.139742	0.602898	INPP5F
chr10	119805461	119806360	clu_7733_NA	-0.141309	0.316436	0.247765	-0.0686708	1.44596	2	0.23552	0.679176	INPP5F
chr10	119805461	119807932	clu_7733_NA	-0.130739	0.145123	0.114837	-0.0302863	1.44596	2	0.23552	0.679176	INPP5F
chr10	119806480	119807932	clu_7733_NA	0.272048	0.53844	0.637397	0.0989572	1.44596	2	0.23552	0.679176	INPP5F
chr10	119811955	119820846	clu_7734_NA	-0.0427618	0.528793	0.507443	-0.0213496	0.18178	1	0.546536	0.854572	INPP5F
chr10	119819539	119820846	clu_7734_NA	0.0427618	0.471207	0.492557	0.0213496	0.18178	1	0.546536	0.854572	INPP5F
chr10	119835700	119836896	clu_7735_NA	0.173704	0.0277731	0.0388615	0.0110884	0.524029	1	0.305955	0.733042	MCMBP
chr10	119835704	119836896	clu_7735_NA	-0.173704	0.972227	0.961139	-0.0110884	0.524029	1	0.305955	0.733042	MCMBP
chr10	119842595	119843248	clu_7736_NA	-0.0412801	0.319872	0.302184	-0.0176882	0.199415	1	0.527694	0.847083	MCMBP
chr10	119842595	119843254	clu_7736_NA	0.0412801	0.680128	0.697816	0.0176882	0.199415	1	0.527694	0.847083	MCMBP
chr10	119892945	119898244	clu_7737_NA	-0.0799687	0.0225079	0.0175463	-0.00496156	1.76614	3	0.316599	0.740427	SEC23IP
chr10	119892945	119898427	clu_7737_NA	0.0610167	0.47514	0.426484	-0.0486566	1.76614	3	0.316599	0.740427	SEC23IP
chr10	119892945	119902799	clu_7737_NA	-0.270558	0.0220981	0.0142375	-0.00786058	1.76614	3	0.316599	0.740427	SEC23IP
chr10	119898959	119902799	clu_7737_NA	0.28951	0.480254	0.541732	0.0614788	1.76614	3	0.316599	0.740427	SEC23IP
chr10	119920984	119924962	clu_7738_NA	-0.101645	0.175929	0.127487	-0.0484428	4.82425	2	0.00803255	0.455694	SEC23IP
chr10	119920984	119926036	clu_7738_NA	0.338653	0.712463	0.801877	0.0894133	4.82425	2	0.00803255	0.455694	SEC23IP
chr10	119925101	119926036	clu_7738_NA	-0.237008	0.111607	0.0706369	-0.0409704	4.82425	2	0.00803255	0.455694	SEC23IP
chr10	119929762	119930329	clu_7739_NA	0.105278	0.549306	0.559316	0.0100106	0.496762	2	0.608497	0.874392	SEC23IP
chr10	119929762	119932133	clu_7739_NA	-0.21262	0.0686214	0.0508442	-0.0177772	0.496762	2	0.608497	0.874392	SEC23IP
chr10	119930431	119932133	clu_7739_NA	0.107342	0.382073	0.389839	0.00776665	0.496762	2	0.608497	0.874392	SEC23IP
chr10	119932318	119933005	clu_7740_NA	-0.0850796	0.825869	0.800028	-0.025841	0.143094	1	0.592674	0.870182	SEC23IP
chr10	119932318	119933008	clu_7740_NA	0.0850796	0.174131	0.199972	0.025841	0.143094	1	0.592674	0.870182	SEC23IP
chr10	119933785	119940586	clu_7741_NA	-0.0291368	0.085789	0.0813275	-0.00446141	0.0297251	1	0.807367	0.945004	SEC23IP
chr10	119933787	119940586	clu_7741_NA	0.0291368	0.914211	0.918672	0.00446141	0.0297251	1	0.807367	0.945004	SEC23IP
chr10	120858796	120858978	clu_7742_NA	-0.0159	0.0504364	0.0445437	-0.00589275	0.414619	2	0.660592	0.890157	WDR11
chr10	120858796	120860109	clu_7742_NA	0.129995	0.882281	0.901592	0.0193114	0.414619	2	0.660592	0.890157	WDR11
chr10	120859064	120860109	clu_7742_NA	-0.114095	0.067283	0.0538643	-0.0134186	0.414619	2	0.660592	0.890157	WDR11
chr10	120865744	120866569	clu_7743_NA	-0.0579841	0.369875	0.352904	-0.0169716	1.79444	5	0.609984	0.874549	WDR11
chr10	120865744	120867066	clu_7743_NA	0.340656	0.0187492	0.0266509	0.00790164	1.79444	5	0.609984	0.874549	WDR11
chr10	120866764	120867066	clu_7743_NA	0.0764292	0.359663	0.392529	0.0328659	1.79444	5	0.609984	0.874549	WDR11
chr10	120866764	120867122	clu_7743_NA	-0.228464	0.027422	0.0220629	-0.00535916	1.79444	5	0.609984	0.874549	WDR11
chr10	120866764	120871170	clu_7743_NA	-0.018126	0.035905	0.0356505	-0.000254473	1.79444	5	0.609984	0.874549	WDR11
chr10	120867169	120871170	clu_7743_NA	-0.112511	0.188385	0.170203	-0.0181823	1.79444	5	0.609984	0.874549	WDR11
chr10	120890009	120890716	clu_7744_NA	0.236613	0.222962	0.281661	0.058699	0.909546	2	0.402707	0.788394	WDR11
chr10	120890009	120900029	clu_7744_NA	-0.18377	0.142699	0.118398	-0.0243003	0.909546	2	0.402707	0.788394	WDR11
chr10	120890887	120900029	clu_7744_NA	-0.052843	0.634339	0.59994	-0.0343987	0.909546	2	0.402707	0.788394	WDR11
chr10	121870038	121899866	clu_7745_NA	-0.324145	0.0563042	0.0398806	-0.0164236	1.78311	2	0.168114	0.622321	ATE1
chr10	121870038	121910906	clu_7745_NA	0.293005	0.0216625	0.0284417	0.00677914	1.78311	2	0.168114	0.622321	ATE1
chr10	121902620	121910906	clu_7745_NA	0.0311396	0.922033	0.931678	0.00964446	1.78311	2	0.168114	0.622321	ATE1
chr10	121898969	121902391	clu_7746_NA	0.0153332	0.565763	0.573281	0.00751824	0.0249133	1	0.823365	0.948969	ATE1
chr10	121899994	121902391	clu_7746_NA	-0.0153332	0.434237	0.426719	-0.00751824	0.0249133	1	0.823365	0.948969	ATE1
chr10	121959410	121959501	clu_7747_NA	0.17421	0.38355	0.399674	0.0161231	1.00124	2	0.367422	0.768934	NSMCE4A
chr10	121959410	121960358	clu_7747_NA	-0.459121	0.191905	0.106149	-0.0857558	1.00124	2	0.367422	0.768934	NSMCE4A
chr10	121959595	121960358	clu_7747_NA	0.284911	0.424545	0.494177	0.0696328	1.00124	2	0.367422	0.768934	NSMCE4A
chr10	121971069	121973523	clu_7748_NA	-0.00563542	0.100444	0.0994298	-0.0010138	0.000204426	1	0.983868	0.997668	NSMCE4A
chr10	121971069	121974004	clu_7748_NA	0.00563542	0.899556	0.90057	0.0010138	0.000204426	1	0.983868	0.997668	NSMCE4A
chr10	122211708	122213342	clu_7749_NA	0.0394451	0.056933	0.0580504	0.00111738	0.0440024	3	0.993237	0.998596	TACC2
chr10	122211708	122215391	clu_7749_NA	0.026325	0.80693	0.812043	0.00511272	0.0440024	3	0.993237	0.998596	TACC2
chr10	122211708	122215403	clu_7749_NA	-0.0571186	0.0518486	0.048	-0.00384864	0.0440024	3	0.993237	0.998596	TACC2
chr10	122213377	122215391	clu_7749_NA	-0.00865152	0.0842885	0.0819071	-0.00238146	0.0440024	3	0.993237	0.998596	TACC2
chr10	122228008	122229346	clu_7750_NA	0.123437	0.53267	0.560873	0.0282034	1.24189	2	0.288838	0.718456	TACC2
chr10	122228008	122237395	clu_7750_NA	0.178296	0.277034	0.308152	0.0311178	1.24189	2	0.288838	0.718456	TACC2
chr10	122229486	122237395	clu_7750_NA	-0.301732	0.190296	0.130975	-0.0593211	1.24189	2	0.288838	0.718456	TACC2
chr10	122242001	122245065	clu_7751_NA	-0.172463	0.455616	0.413895	-0.041721	1.38808	2	0.249554	0.692094	TACC2
chr10	122242001	122248643	clu_7751_NA	0.26541	0.11946	0.168144	0.0486834	1.38808	2	0.249554	0.692094	TACC2
chr10	122245073	122248643	clu_7751_NA	-0.0929463	0.424924	0.417961	-0.00696241	1.38808	2	0.249554	0.692094	TACC2
chr10	122427031	122428276	clu_7752_NA	-0.191524	0.289084	0.230555	-0.0585292	1.29261	2	0.274555	0.708035	PLEKHA1
chr10	122427031	122429624	clu_7752_NA	0.123147	0.587081	0.641369	0.0542883	1.29261	2	0.274555	0.708035	PLEKHA1
chr10	122428316	122429624	clu_7752_NA	0.0683775	0.123835	0.128076	0.00424094	1.29261	2	0.274555	0.708035	PLEKHA1
chr10	122948755	122951954	clu_7753_NA	0.114901	0.245051	0.29	0.0449493	0.133921	1	0.604783	0.872797	C10orf88
chr10	122948855	122951954	clu_7753_NA	-0.114901	0.754949	0.71	-0.0449493	0.133921	1	0.604783	0.872797	C10orf88
chr10	123162828	123163820	clu_7754_NA	-0.182471	0.75633	0.683027	-0.0733024	0.47587	1	0.329277	0.746466	BUB3
chr10	123162828	123165047	clu_7754_NA	0.182471	0.24367	0.316973	0.0733024	0.47587	1	0.329277	0.746466	BUB3
chr10	124706887	124760318	clu_7755_NA	-0.0754123	0.431895	0.377198	-0.0546977	1.29728	2	0.273273	0.70768	EEF1AKMT2,AC068896.1,FAM53B
chr10	124706887	124760386	clu_7755_NA	0.212879	0.454441	0.529506	0.0750655	1.29728	2	0.273273	0.70768	EEF1AKMT2,AC068896.1,FAM53B
chr10	124706887	124760413	clu_7755_NA	-0.137467	0.113664	0.0932958	-0.0203678	1.29728	2	0.273273	0.70768	EEF1AKMT2,AC068896.1,FAM53B
chr10	124760503	124762300	clu_7756_NA	-0.307304	0.508928	0.359188	-0.14974	3.28154	1	0.0104116	0.455694	EEF1AKMT2,AC068896.1
chr10	124760503	124765392	clu_7756_NA	0.307304	0.491072	0.640812	0.14974	3.28154	1	0.0104116	0.455694	EEF1AKMT2,AC068896.1
chr10	124774782	124789039	clu_7757_NA	-0.0323824	0.392448	0.377118	-0.0153299	0.0124763	1	0.874485	0.965452	EEF1AKMT2,AC068896.1
chr10	124774782	124789043	clu_7757_NA	0.0323824	0.607552	0.622882	0.0153299	0.0124763	1	0.874485	0.965452	EEF1AKMT2,AC068896.1
chr10	124917272	124942457	clu_7758_NA	0.365586	0.0378105	0.0592786	0.021468	4.8004	4	0.0477166	0.495148	AL731577.2,ZRANB1
chr10	124917272	124966594	clu_7758_NA	0.352239	0.0282134	0.0436459	0.0154325	4.8004	4	0.0477166	0.495148	AL731577.2,ZRANB1
chr10	124943307	124962287	clu_7758_NA	-0.642024	0.0691023	0.0395529	-0.0295494	4.8004	4	0.0477166	0.495148	AL731577.2,ZRANB1
chr10	124943307	124966594	clu_7758_NA	-0.100601	0.812938	0.799613	-0.0133249	4.8004	4	0.0477166	0.495148	AL731577.2,ZRANB1
chr10	124962408	124966594	clu_7758_NA	0.0247997	0.0519362	0.05791	0.00597377	4.8004	4	0.0477166	0.495148	AL731577.2,ZRANB1
chr10	124974398	124981225	clu_7759_NA	0.0518242	0.152429	0.157585	0.00515547	0.183516	2	0.832339	0.951028	ZRANB1
chr10	124974398	124981709	clu_7759_NA	0.027506	0.72266	0.729153	0.00649281	0.183516	2	0.832339	0.951028	ZRANB1
chr10	124981328	124981709	clu_7759_NA	-0.0793302	0.124911	0.113262	-0.0116483	0.183516	2	0.832339	0.951028	ZRANB1
chr10	124994606	124997964	clu_7760_NA	0.000575494	0.0907341	0.0908291	9.50029e-05	6.56365e-06	1	0.997109	0.999132	CTBP2
chr10	124994683	124997964	clu_7760_NA	-0.000575494	0.909266	0.909171	-9.50029e-05	6.56365e-06	1	0.997109	0.999132	CTBP2
chr10	125003492	125026082	clu_7761_NA	-0.0990991	0.749738	0.710747	-0.0389905	0.585043	1	0.279384	0.711819	CTBP2
chr10	125003492	125038997	clu_7761_NA	0.0990991	0.250262	0.289253	0.0389905	0.585043	1	0.279384	0.711819	CTBP2
chr10	125111093	125160319	clu_7762_NA	-0.476958	0.843685	0.675242	-0.168443	1.39595	1	0.0947419	0.562128	CTBP2
chr10	125111093	125160827	clu_7762_NA	0.476958	0.156315	0.324758	0.168443	1.39595	1	0.0947419	0.562128	CTBP2
chr10	125725838	125729003	clu_7763_NA	0.251058	0.224308	0.278893	0.0545845	1.89245	2	0.150703	0.60848	EDRF1
chr10	125725838	125729358	clu_7763_NA	0.0843287	0.511688	0.538502	0.0268144	1.89245	2	0.150703	0.60848	EDRF1
chr10	125729104	125729358	clu_7763_NA	-0.335386	0.264004	0.182605	-0.0813989	1.89245	2	0.150703	0.60848	EDRF1
chr10	125730399	125731865	clu_7764_NA	-0.108913	0.199593	0.170385	-0.0292081	0.476297	2	0.621079	0.877618	EDRF1
chr10	125730399	125733404	clu_7764_NA	0.122974	0.568403	0.611856	0.0434536	0.476297	2	0.621079	0.877618	EDRF1
chr10	125731925	125733404	clu_7764_NA	-0.0140611	0.232004	0.217759	-0.0142455	0.476297	2	0.621079	0.877618	EDRF1
chr10	125741201	125742220	clu_7765_NA	-0.320459	0.140118	0.0942055	-0.0459127	1.58223	2	0.205517	0.656909	EDRF1
chr10	125741201	125743058	clu_7765_NA	0.12274	0.795349	0.832949	0.0375997	1.58223	2	0.205517	0.656909	EDRF1
chr10	125742345	125743058	clu_7765_NA	0.19772	0.0645324	0.0728454	0.00831296	1.58223	2	0.205517	0.656909	EDRF1
chr10	125743276	125745707	clu_7766_NA	-0.117638	0.797732	0.75711	-0.0406215	0.967607	1	0.164189	0.617337	EDRF1
chr10	125743276	125745772	clu_7766_NA	0.117638	0.202268	0.24289	0.0406215	0.967607	1	0.164189	0.617337	EDRF1
chr10	125796188	125796790	clu_7767_NA	-0.112997	0.0493116	0.0397333	-0.00957832	0.231962	1	0.495796	0.835572	UROS
chr10	125796188	125798065	clu_7767_NA	0.112997	0.950688	0.960267	0.00957832	0.231962	1	0.495796	0.835572	UROS
chr10	125833946	125836104	clu_7768_NA	-0.0193461	0.433727	0.42425	-0.00947765	0.0104598	1	0.884998	0.967697	BCCIP
chr10	125833946	125841255	clu_7768_NA	0.0193461	0.566273	0.57575	0.00947765	0.0104598	1	0.884998	0.967697	BCCIP
chr10	125852642	125853961	clu_7769_NA	-0.0813217	0.654846	0.628719	-0.0261275	0.438962	2	0.644705	0.885629	DHX32
chr10	125852642	125859603	clu_7769_NA	0.0509537	0.0331664	0.0363464	0.00318004	0.438962	2	0.644705	0.885629	DHX32
chr10	125854203	125859603	clu_7769_NA	0.030368	0.311987	0.334935	0.0229474	0.438962	2	0.644705	0.885629	DHX32
chr10	125881071	125896218	clu_7770_NA	-0.572413	0.65731	0.37907	-0.27824	1.48574	1	0.0847447	0.550286	DHX32
chr10	125885676	125896218	clu_7770_NA	0.572413	0.34269	0.62093	0.27824	1.48574	1	0.0847447	0.550286	DHX32
chr10	125896655	125988551	clu_7771_NA	-0.0830285	0.547609	0.506239	-0.0413699	0.0916311	1	0.668585	0.892475	FANK1
chr10	125980338	125988551	clu_7771_NA	0.0830285	0.452391	0.493761	0.0413699	0.0916311	1	0.668585	0.892475	FANK1
chr10	125988675	125989430	clu_7772_NA	0.0902112	0.404096	0.448186	0.0440895	0.167448	1	0.56279	0.86258	FANK1
chr10	125988675	125995417	clu_7772_NA	-0.0902112	0.595904	0.551814	-0.0440895	0.167448	1	0.56279	0.86258	FANK1
chr10	127008804	127012232	clu_7773_NA	-0.0265538	0.545425	0.532229	-0.0131961	0.00959371	1	0.889831	0.968858	DOCK1
chr10	127008804	127012295	clu_7773_NA	0.0265538	0.454575	0.467771	0.0131961	0.00959371	1	0.889831	0.968858	DOCK1
chr10	130145319	130159746	clu_7774_NA	0.357189	0.0588798	0.111199	0.0523188	3.37374	2	0.0342613	0.483933	GLRX3
chr10	130145319	130159995	clu_7774_NA	-0.366724	0.876476	0.802567	-0.0739087	3.37374	2	0.0342613	0.483933	GLRX3
chr10	130159834	130159995	clu_7774_NA	0.00953548	0.0646444	0.0862342	0.0215899	3.37374	2	0.0342613	0.483933	GLRX3
chr10	131901330	131934458	clu_7775_NA	0.0274727	0.359829	0.352981	-0.00684799	0.764141	3	0.675759	0.894551	PPP2R2D
chr10	131901330	131940031	clu_7775_NA	-0.283556	0.0651619	0.046835	-0.0183269	0.764141	3	0.675759	0.894551	PPP2R2D
chr10	131934555	131940031	clu_7775_NA	0.0808967	0.524541	0.542796	0.0182547	0.764141	3	0.675759	0.894551	PPP2R2D
chr10	131935006	131940031	clu_7775_NA	0.175187	0.0504677	0.0573879	0.00692018	0.764141	3	0.675759	0.894551	PPP2R2D
chr10	131940694	131943968	clu_7776_NA	0.0505152	0.936712	0.942443	0.00573161	0.0792537	1	0.690534	0.898999	PPP2R2D
chr10	131940694	131944095	clu_7776_NA	-0.0505152	0.0632882	0.0575565	-0.00573161	0.0792537	1	0.690534	0.898999	PPP2R2D
chr10	132190835	132192283	clu_7777_NA	0.303898	0.0596972	0.0995708	0.0398736	0.550562	2	0.576626	0.866336	DPYSL4
chr10	132190835	132192658	clu_7777_NA	-0.285844	0.831777	0.769243	-0.0625343	0.550562	2	0.576626	0.866336	DPYSL4
chr10	132192520	132192658	clu_7777_NA	-0.0180545	0.108526	0.131187	0.0226607	0.550562	2	0.576626	0.866336	DPYSL4
chr10	132202116	132202646	clu_7778_NA	0.117625	0.34329	0.384389	0.0410988	0.588965	2	0.554901	0.857255	DPYSL4
chr10	132202116	132203762	clu_7778_NA	-0.0570055	0.0978748	0.0920321	-0.00584273	0.588965	2	0.554901	0.857255	DPYSL4
chr10	132202825	132203762	clu_7778_NA	-0.06062	0.558835	0.523579	-0.0352561	0.588965	2	0.554901	0.857255	DPYSL4
chr10	132337695	132342213	clu_7779_NA	0.108323	0.332178	0.37178	0.0396021	0.425459	2	0.65347	0.888794	LRRC27
chr10	132337695	132344498	clu_7779_NA	-0.03621	0.122301	0.118461	-0.00383995	0.425459	2	0.65347	0.888794	LRRC27
chr10	132342271	132344498	clu_7779_NA	-0.0721126	0.545521	0.509759	-0.0357621	0.425459	2	0.65347	0.888794	LRRC27
chr10	132348356	132348963	clu_7780_NA	-0.00268744	0.250413	0.261589	0.0111759	0.290774	2	0.747685	0.92166	LRRC27
chr10	132348356	132351607	clu_7780_NA	-0.147115	0.555468	0.502224	-0.0532439	0.290774	2	0.747685	0.92166	LRRC27
chr10	132349057	132351607	clu_7780_NA	0.149802	0.194119	0.236187	0.0420679	0.290774	2	0.747685	0.92166	LRRC27
chr10	133283184	133283882	clu_7781_NA	-0.161895	0.0710408	0.0524211	-0.0186197	0.291123	1	0.445433	0.81151	TUBGCP2
chr10	133283221	133283882	clu_7781_NA	0.161895	0.928959	0.947579	0.0186197	0.291123	1	0.445433	0.81151	TUBGCP2
chr10	133381659	133388956	clu_7782_NA	0.375596	0.48254	0.664034	0.181494	1.8008	1	0.0577239	0.511314	PAOX,AL360181.3
chr10	133384212	133388956	clu_7782_NA	-0.375596	0.51746	0.335966	-0.181494	1.8008	1	0.0577239	0.511314	PAOX,AL360181.3
chr10	133399619	133401529	clu_7783_NA	0.0506651	0.5685	0.602472	0.0339725	0.773953	2	0.461186	0.8181	AL360181.3,MTG1
chr10	133399619	133402149	clu_7783_NA	0.0973905	0.0937358	0.104089	0.0103532	0.773953	2	0.461186	0.8181	AL360181.3,MTG1
chr10	133401590	133402149	clu_7783_NA	-0.148056	0.337764	0.293439	-0.0443257	0.773953	2	0.461186	0.8181	AL360181.3,MTG1
chr10	133402773	133402905	clu_7784_NA	0.0635824	0.148595	0.165412	0.016817	0.0859696	1	0.678394	0.894895	AL360181.3,MTG1
chr10	133402773	133419480	clu_7784_NA	-0.0635824	0.851405	0.834588	-0.016817	0.0859696	1	0.678394	0.894895	AL360181.3,MTG1
chr10	133491319	133497829	clu_7785_NA	-0.0100927	0.549815	0.544813	-0.00500112	0.00126771	1	0.959841	0.990591	SCART1
chr10	133493490	133497829	clu_7785_NA	0.0100927	0.450185	0.455187	0.00500112	0.00126771	1	0.959841	0.990591	SCART1
chr10	133531734	133532124	clu_7786_NA	0.0218784	0.352163	0.377163	0.0250002	1.33735	2	0.26254	0.700679	CYP2E1
chr10	133531734	133532692	clu_7786_NA	0.161185	0.160591	0.1977	0.0371091	1.33735	2	0.26254	0.700679	CYP2E1
chr10	133532284	133532692	clu_7786_NA	-0.183063	0.487247	0.425137	-0.0621092	1.33735	2	0.26254	0.700679	CYP2E1
chr11	180404	205611	clu_11358_NA	-0.0919969	0.3268	0.287678	-0.0391219	0.211756	1	0.51519	0.840841	BET1L
chr11	205469	205611	clu_11358_NA	0.0919969	0.6732	0.712322	0.0391219	0.211756	1	0.51519	0.840841	BET1L
chr11	208938	209175	clu_11359_NA	-0.0209028	0.0768383	0.0739248	-0.00291348	0.00919535	1	0.892128	0.968858	RIC8A
chr11	208938	209271	clu_11359_NA	0.0209028	0.923162	0.926075	0.00291348	0.00919535	1	0.892128	0.968858	RIC8A
chr11	210000	210571	clu_11360_NA	0.128361	0.912598	0.931023	0.0184242	0.220355	1	0.50678	0.838384	RIC8A
chr11	210000	210575	clu_11360_NA	-0.128361	0.0874016	0.0689774	-0.0184242	0.220355	1	0.50678	0.838384	RIC8A
chr11	239076	244041	clu_11361_NA	-0.0965891	0.443444	0.440974	-0.00247008	0.521218	2	0.593797	0.870252	PSMD13
chr11	239076	244161	clu_11361_NA	0.207469	0.0365286	0.0492332	0.0127046	0.521218	2	0.593797	0.870252	PSMD13
chr11	244075	244161	clu_11361_NA	-0.11088	0.520028	0.509793	-0.0102345	0.521218	2	0.593797	0.870252	PSMD13
chr11	248855	248932	clu_11362_NA	0.00892859	0.874242	0.876193	0.00195018	0.00218997	1	0.947234	0.986795	PSMD13
chr11	248855	249009	clu_11362_NA	-0.00892859	0.125758	0.123807	-0.00195018	0.00218997	1	0.947234	0.986795	PSMD13
chr11	314356	314922	clu_11363_NA	-0.0458522	0.974363	0.97197	-0.00239321	0.0192881	1	0.844291	0.956068	IFITM2,IFITM1
chr11	314356	314927	clu_11363_NA	0.0458522	0.0256373	0.0280305	0.00239321	0.0192881	1	0.844291	0.956068	IFITM2,IFITM1
chr11	380019	380101	clu_11364_NA	-0.0534208	0.130633	0.118971	-0.0116625	0.0608914	1	0.727109	0.913006	B4GALNT4
chr11	380019	380130	clu_11364_NA	0.0534208	0.869367	0.881029	0.0116625	0.0608914	1	0.727109	0.913006	B4GALNT4
chr11	460288	473895	clu_11365_NA	-0.204168	0.416577	0.341725	-0.0748512	1.63652	2	0.194656	0.650167	PTDSS2
chr11	460288	479085	clu_11365_NA	0.0797504	0.130424	0.142117	0.0116924	1.63652	2	0.194656	0.650167	PTDSS2
chr11	473977	479085	clu_11365_NA	0.124417	0.452999	0.516158	0.0631588	1.63652	2	0.194656	0.650167	PTDSS2
chr11	499923	500484	clu_11366_NA	-0.0105473	0.061523	0.0603163	-0.00120676	0.00461129	1	0.923493	0.980282	RNH1
chr11	499999	500484	clu_11366_NA	0.0105473	0.938477	0.939684	0.00120676	0.00461129	1	0.923493	0.980282	RNH1
chr11	502181	504824	clu_11367_NA	0.0541436	0.236326	0.237076	0.000749842	6.07714	6	0.058614	0.511905	RNH1
chr11	502181	506609	clu_11367_NA	-0.233215	0.0586629	0.0441511	-0.0145118	6.07714	6	0.058614	0.511905	RNH1
chr11	502181	507113	clu_11367_NA	0.266225	0.153683	0.190593	0.0369102	6.07714	6	0.058614	0.511905	RNH1
chr11	502249	504824	clu_11367_NA	0.21354	0.153621	0.180739	0.0271179	6.07714	6	0.058614	0.511905	RNH1
chr11	502249	506609	clu_11367_NA	-0.0560187	0.0748988	0.0672989	-0.00759992	6.07714	6	0.058614	0.511905	RNH1
chr11	502249	507113	clu_11367_NA	0.145331	0.159031	0.174767	0.0157361	6.07714	6	0.058614	0.511905	RNH1
chr11	504996	506609	clu_11367_NA	-0.390007	0.163777	0.105375	-0.0584023	6.07714	6	0.058614	0.511905	RNH1
chr11	532755	533277	clu_11368_NA	-0.681556	0.273589	0.115812	-0.157776	1.6121	2	0.199469	0.652512	HRAS
chr11	532755	533453	clu_11368_NA	0.646994	0.348263	0.556602	0.20834	1.6121	2	0.199469	0.652512	HRAS
chr11	533358	533453	clu_11368_NA	0.034562	0.378149	0.327586	-0.0505631	1.6121	2	0.199469	0.652512	HRAS
chr11	551302	551903	clu_11369_NA	0.170201	0.222787	0.287184	0.0643978	0.253794	1	0.476185	0.825333	LRRC56
chr11	551827	551903	clu_11369_NA	-0.170201	0.777213	0.712816	-0.0643978	0.253794	1	0.476185	0.825333	LRRC56
chr11	581606	581962	clu_11370_NA	0.0179408	0.691109	0.698716	0.00760694	0.00563469	1	0.915458	0.977231	PHRF1
chr11	581606	581965	clu_11370_NA	-0.0179408	0.308891	0.301284	-0.00760694	0.00563469	1	0.915458	0.977231	PHRF1
chr11	605300	605605	clu_11371_NA	0.0845194	0.898265	0.912706	0.0144411	0.165979	1	0.564508	0.862784	PHRF1
chr11	605300	605608	clu_11371_NA	-0.0845194	0.101735	0.0872941	-0.0144411	0.165979	1	0.564508	0.862784	PHRF1
chr11	613865	613951	clu_11372_NA	-0.150748	0.383437	0.361242	-0.0221951	1.95164	2	0.142042	0.604207	IRF7
chr11	613865	614476	clu_11372_NA	0.335827	0.124529	0.190849	0.0663205	1.95164	2	0.142042	0.604207	IRF7
chr11	614037	614476	clu_11372_NA	-0.185079	0.492035	0.447909	-0.0441254	1.95164	2	0.142042	0.604207	IRF7
chr11	644654	653962	clu_11373_NA	-0.102647	0.940607	0.928045	-0.0125611	0.0873926	1	0.675894	0.894551	DEAF1
chr11	646555	653962	clu_11373_NA	0.102647	0.0593935	0.0719545	0.0125611	0.0873926	1	0.675894	0.894551	DEAF1
chr11	691598	694679	clu_11374_NA	0.164449	0.138144	0.182144	0.0439994	0.577712	1	0.282416	0.713903	DEAF1
chr11	691598	694759	clu_11374_NA	-0.164449	0.861856	0.817856	-0.0439994	0.577712	1	0.282416	0.713903	DEAF1
chr11	756002	758950	clu_11375_NA	0.186716	0.87298	0.908959	0.0359799	0.846079	1	0.193317	0.649857	TALDO1
chr11	756002	759009	clu_11375_NA	-0.186716	0.12702	0.0910405	-0.0359799	0.846079	1	0.193317	0.649857	TALDO1
chr11	772521	773522	clu_11376_NA	-0.0363909	0.315442	0.312301	-0.00314128	0.203594	2	0.815793	0.947948	GATD1
chr11	772521	774008	clu_11376_NA	0.0828202	0.123693	0.137966	0.0142728	0.203594	2	0.815793	0.947948	GATD1
chr11	773629	774008	clu_11376_NA	-0.0464292	0.560865	0.549734	-0.0111315	0.203594	2	0.815793	0.947948	GATD1
chr11	793619	794453	clu_11377_NA	-0.00580601	0.0452544	0.0447554	-0.000499074	0.000693278	1	0.970296	0.995144	SLC25A22
chr11	793619	794458	clu_11377_NA	0.00580601	0.954746	0.955245	0.000499074	0.000693278	1	0.970296	0.995144	SLC25A22
chr11	800912	800985	clu_11378_NA	-0.168944	0.785201	0.722791	-0.0624099	0.442987	1	0.346571	0.755257	PIDD1
chr11	800912	801002	clu_11378_NA	0.168944	0.214799	0.277209	0.0624099	0.442987	1	0.346571	0.755257	PIDD1
chr11	802854	803174	clu_11379_NA	0.149388	0.154012	0.197072	0.0430595	0.626328	1	0.263046	0.701397	PIDD1
chr11	802891	803174	clu_11379_NA	-0.149388	0.845988	0.802928	-0.0430595	0.626328	1	0.263046	0.701397	PIDD1
chr11	819905	821628	clu_11380_NA	-0.178293	0.953693	0.93514	-0.0185531	0.521963	1	0.30691	0.733192	PNPLA2
chr11	819905	821741	clu_11380_NA	0.178293	0.0463069	0.06486	0.0185531	0.521963	1	0.30691	0.733192	PNPLA2
chr11	833026	834530	clu_11381_NA	0.177466	0.180067	0.226153	0.0460865	0.837604	2	0.432746	0.804057	CD151
chr11	833026	836063	clu_11381_NA	-0.189936	0.508929	0.442656	-0.0662736	0.837604	2	0.432746	0.804057	CD151
chr11	834591	836063	clu_11381_NA	0.0124705	0.311004	0.331191	0.0201871	0.837604	2	0.432746	0.804057	CD151
chr11	884169	893427	clu_11382_NA	0.0416755	0.41219	0.44133	0.0291405	0.277865	2	0.757399	0.92446	CHID1
chr11	884169	899340	clu_11382_NA	0.0513274	0.0592262	0.0640283	0.00480213	0.277865	2	0.757399	0.92446	CHID1
chr11	893519	899340	clu_11382_NA	-0.093003	0.528584	0.494641	-0.0339427	0.277865	2	0.757399	0.92446	CHID1
chr11	984753	985432	clu_11383_NA	0.056549	0.228081	0.248603	0.0205213	0.359972	1	0.396162	0.784451	AP2A2
chr11	984753	985435	clu_11383_NA	-0.056549	0.771919	0.751397	-0.0205213	0.359972	1	0.396162	0.784451	AP2A2
chr11	1000598	1003722	clu_11384_NA	-0.140614	0.639689	0.598878	-0.0408111	1.38545	3	0.428312	0.802376	AP2A2
chr11	1000684	1003722	clu_11384_NA	0.00723272	0.0318449	0.0345635	0.00271863	1.38545	3	0.428312	0.802376	AP2A2
chr11	994245	1000432	clu_11384_NA	-0.0104746	0.236817	0.252523	0.015706	1.38545	3	0.428312	0.802376	AP2A2
chr11	994245	1003722	clu_11384_NA	0.143855	0.0916487	0.114035	0.0223865	1.38545	3	0.428312	0.802376	AP2A2
chr11	992685	993284	clu_11385_NA	-0.299215	0.424054	0.397152	-0.0269025	3.00999	2	0.0492924	0.495148	AP2A2
chr11	992685	993754	clu_11385_NA	0.52108	0.0179899	0.0382661	0.0202762	3.00999	2	0.0492924	0.495148	AP2A2
chr11	993381	993754	clu_11385_NA	-0.221866	0.557956	0.564582	0.00662634	3.00999	2	0.0492924	0.495148	AP2A2
chr11	1445907	1447798	clu_11386_NA	-0.0106779	0.373757	0.373489	-0.000267252	0.128761	2	0.879184	0.966611	BRSK2
chr11	1445907	1449776	clu_11386_NA	0.051521	0.20582	0.218872	0.0130517	0.128761	2	0.879184	0.966611	BRSK2
chr11	1447863	1449776	clu_11386_NA	-0.0408431	0.420423	0.407638	-0.0127844	0.128761	2	0.879184	0.966611	BRSK2
chr11	1449836	1450221	clu_11387_NA	-0.0602922	0.396161	0.367706	-0.0284551	0.229225	1	0.498349	0.835989	BRSK2
chr11	1449836	1450587	clu_11387_NA	0.0602922	0.603839	0.632294	0.0284551	0.229225	1	0.498349	0.835989	BRSK2
chr11	1456687	1456955	clu_11388_NA	-0.252407	0.418123	0.332766	-0.0853571	4.24756	2	0.014299	0.455694	BRSK2
chr11	1456687	1459192	clu_11388_NA	0.492864	0.227867	0.382106	0.154239	4.24756	2	0.014299	0.455694	BRSK2
chr11	1457049	1459192	clu_11388_NA	-0.240457	0.35401	0.285128	-0.0688815	4.24756	2	0.014299	0.455694	BRSK2
chr11	1459239	1460548	clu_11389_NA	0.104	0.284248	0.328388	0.0441397	0.307826	1	0.432668	0.804057	BRSK2
chr11	1459239	1460970	clu_11389_NA	-0.104	0.715752	0.671612	-0.0441397	0.307826	1	0.432668	0.804057	BRSK2
chr11	1470484	1471295	clu_11390_NA	0.0196621	0.0991433	0.102711	0.00356798	0.0099152	1	0.888012	0.96866	MOB2
chr11	1470488	1471295	clu_11390_NA	-0.0196621	0.900857	0.897289	-0.00356798	0.0099152	1	0.888012	0.96866	MOB2
chr11	1563989	1565596	clu_11391_NA	-0.215271	0.957283	0.935774	-0.0215094	3.35335	1	0.00960509	0.455694	DUSP8
chr11	1563989	1565638	clu_11391_NA	0.215271	0.0427171	0.0642264	0.0215094	3.35335	1	0.00960509	0.455694	DUSP8
chr11	1748119	1753803	clu_11392_NA	0.227998	0.0430245	0.0662352	0.0232107	1.30771	1	0.105829	0.571054	AC068580.4,CTSD,IFITM10
chr11	1753670	1753803	clu_11392_NA	-0.227998	0.956975	0.933765	-0.0232107	1.30771	1	0.105829	0.571054	AC068580.4,CTSD,IFITM10
chr11	1995788	1995876	clu_11393_NA	-0.158296	0.0798329	0.0594565	-0.0203763	0.507663	1	0.31363	0.738713	H19
chr11	1995794	1995876	clu_11393_NA	0.158296	0.920167	0.940543	0.0203763	0.507663	1	0.31363	0.738713	H19
chr11	2133665	2135367	clu_11394_NA	0.0187892	0.822973	0.828382	0.00540845	0.0117246	1	0.878295	0.966573	IGF2,AC132217.2,INS-IGF2
chr11	2133674	2135367	clu_11394_NA	-0.0187892	0.177027	0.171618	-0.00540845	0.0117246	1	0.878295	0.966573	IGF2,AC132217.2,INS-IGF2
chr11	2135529	2137192	clu_11395_NA	-0.375119	0.309032	0.174382	-0.13465	2.54765	1	0.0239908	0.47303	IGF2,AC132217.2,INS-IGF2
chr11	2135529	2138229	clu_11395_NA	0.375119	0.690968	0.825618	0.13465	2.54765	1	0.0239908	0.47303	IGF2,AC132217.2,INS-IGF2
chr11	2396964	2402294	clu_11396_NA	0.132209	0.0954954	0.120905	0.0254093	0.352854	1	0.400872	0.787949	TSSC4
chr11	2400798	2402294	clu_11396_NA	-0.132209	0.904505	0.879095	-0.0254093	0.352854	1	0.400872	0.787949	TSSC4
chr11	2945646	2949227	clu_11397_NA	0.234141	0.26484	0.338945	0.0741054	0.398347	2	0.671429	0.893655	NAP1L4
chr11	2945646	2951259	clu_11397_NA	-0.230994	0.394138	0.316803	-0.077335	0.398347	2	0.671429	0.893655	NAP1L4
chr11	2949264	2951259	clu_11397_NA	-0.00314694	0.341022	0.344252	0.00322957	0.398347	2	0.671429	0.893655	NAP1L4
chr11	3001248	3001962	clu_11398_NA	-0.0226112	0.343153	0.333034	-0.0101196	0.0195616	1	0.843205	0.95586	CARS
chr11	3001248	3001970	clu_11398_NA	0.0226112	0.656847	0.666966	0.0101196	0.0195616	1	0.843205	0.95586	CARS
chr11	3002053	3002541	clu_11399_NA	0.137322	0.859743	0.889712	0.0299689	0.488693	1	0.322845	0.743682	CARS
chr11	3002174	3002541	clu_11399_NA	-0.137322	0.140257	0.110288	-0.0299689	0.488693	1	0.322845	0.743682	CARS
chr11	3017295	3017852	clu_11400_NA	0.0268274	0.055094	0.0579548	0.0028608	0.0153207	1	0.861043	0.961924	CARS
chr11	3017295	3017857	clu_11400_NA	-0.0268274	0.944906	0.942045	-0.0028608	0.0153207	1	0.861043	0.961924	CARS
chr11	3018511	3018620	clu_11401_NA	0.0636871	0.914406	0.923863	0.00945728	0.108221	1	0.641765	0.884768	CARS
chr11	3018540	3018620	clu_11401_NA	-0.0636871	0.0855938	0.0761366	-0.00945728	0.108221	1	0.641765	0.884768	CARS
chr11	3360565	3360720	clu_11403_NA	-0.229095	0.119097	0.0824676	-0.0366293	2.05895	3	0.249012	0.691842	ZNF195
chr11	3360565	3361743	clu_11403_NA	0.44094	0.263415	0.356464	0.0930492	2.05895	3	0.249012	0.691842	ZNF195
chr11	3360565	3370975	clu_11403_NA	0.11807	0.493209	0.483266	-0.00994373	2.05895	3	0.249012	0.691842	ZNF195
chr11	3361889	3370975	clu_11403_NA	-0.329914	0.124279	0.0778028	-0.0464761	2.05895	3	0.249012	0.691842	ZNF195
chr11	3671416	3676509	clu_11404_NA	0.256725	0.0439203	0.0712917	0.0273714	1.15558	1	0.128448	0.58999	NUP98
chr11	3676376	3676509	clu_11404_NA	-0.256725	0.95608	0.928708	-0.0273714	1.15558	1	0.128448	0.58999	NUP98
chr11	3676620	3679554	clu_11405_NA	-0.0652769	0.486374	0.486316	-5.7687e-05	0.424165	2	0.654316	0.888794	NUP98
chr11	3676620	3683200	clu_11405_NA	0.170705	0.0665545	0.0842581	0.0177036	0.424165	2	0.654316	0.888794	NUP98
chr11	3679708	3683200	clu_11405_NA	-0.105428	0.447071	0.429425	-0.0176459	0.424165	2	0.654316	0.888794	NUP98
chr11	3702892	3704746	clu_11406_NA	-0.0607	0.0852993	0.0677929	-0.0175064	1.88346	2	0.152064	0.60848	NUP98
chr11	3702892	3705200	clu_11406_NA	0.209729	0.849379	0.88468	0.0353017	1.88346	2	0.152064	0.60848	NUP98
chr11	3704838	3705200	clu_11406_NA	-0.149029	0.0653221	0.0475267	-0.0177953	1.88346	2	0.152064	0.60848	NUP98
chr11	3735324	3744509	clu_11407_NA	-0.165218	0.756434	0.701116	-0.0553175	0.795399	2	0.451401	0.813564	NUP98
chr11	3735324	3753316	clu_11407_NA	0.013242	0.0675482	0.0748405	0.00729235	0.795399	2	0.451401	0.813564	NUP98
chr11	3744649	3753316	clu_11407_NA	0.151976	0.176018	0.224043	0.0480251	0.795399	2	0.451401	0.813564	NUP98
chr11	3753408	3760488	clu_11408_NA	-0.204487	0.218137	0.161051	-0.0570861	1.84726	2	0.157669	0.612081	NUP98
chr11	3753408	3760539	clu_11408_NA	0.194354	0.667273	0.734094	0.0668211	1.84726	2	0.157669	0.612081	NUP98
chr11	3753408	3760563	clu_11408_NA	0.0101336	0.11459	0.104855	-0.009735	1.84726	2	0.157669	0.612081	NUP98
chr11	3768744	3771748	clu_11409_NA	0.0910048	0.923305	0.935241	0.0119361	0.481209	1	0.326578	0.745627	NUP98
chr11	3768744	3771775	clu_11409_NA	-0.0910048	0.0766954	0.0647593	-0.0119361	0.481209	1	0.326578	0.745627	NUP98
chr11	6211867	6214411	clu_11410_NA	-0.35813	0.812902	0.679771	-0.133131	2.97652	1	0.0146919	0.455694	FAM160A2
chr11	6211976	6214411	clu_11410_NA	0.35813	0.187098	0.320229	0.133131	2.97652	1	0.0146919	0.455694	FAM160A2
chr11	6214573	6214710	clu_11411_NA	0.196874	0.206014	0.277805	0.0717913	0.765759	1	0.215885	0.66696	FAM160A2
chr11	6214573	6214733	clu_11411_NA	-0.196874	0.793986	0.722195	-0.0717913	0.765759	1	0.215885	0.66696	FAM160A2
chr11	6218150	6218558	clu_11412_NA	0.0568541	0.362814	0.389489	0.0266744	0.250255	1	0.479276	0.826897	FAM160A2
chr11	6218150	6218600	clu_11412_NA	-0.0568541	0.637186	0.610511	-0.0266744	0.250255	1	0.479276	0.826897	FAM160A2
chr11	6218763	6218971	clu_11413_NA	0.0102841	0.563842	0.5804	0.0165576	0.275437	2	0.75924	0.925246	FAM160A2
chr11	6218763	6222442	clu_11413_NA	0.0585181	0.0369649	0.0399307	0.0029658	0.275437	2	0.75924	0.925246	FAM160A2
chr11	6219050	6222442	clu_11413_NA	-0.0688023	0.399193	0.379669	-0.0195234	0.275437	2	0.75924	0.925246	FAM160A2
chr11	6260079	6264474	clu_11414_NA	0.239034	0.168535	0.23853	0.0699946	1.70208	2	0.182303	0.638912	CCKBR
chr11	6260079	6269669	clu_11414_NA	-0.313181	0.613441	0.499805	-0.113636	1.70208	2	0.182303	0.638912	CCKBR
chr11	6264633	6269669	clu_11414_NA	0.0741469	0.218024	0.261665	0.0436415	1.70208	2	0.182303	0.638912	CCKBR
chr11	6392156	6393216	clu_11415_NA	-0.126683	0.358335	0.302052	-0.0562827	1.52744	3	0.38324	0.778346	SMPD1
chr11	6392156	6393617	clu_11415_NA	0.0303206	0.0446099	0.0439957	-0.000614225	1.52744	3	0.38324	0.778346	SMPD1
chr11	6392196	6393216	clu_11415_NA	-0.0632688	0.0720929	0.0647479	-0.00734497	1.52744	3	0.38324	0.778346	SMPD1
chr11	6393387	6393617	clu_11415_NA	0.159631	0.524963	0.589204	0.0642419	1.52744	3	0.38324	0.778346	SMPD1
chr11	6396215	6397692	clu_11416_NA	-0.221438	0.101123	0.0673777	-0.0337451	0.86519	1	0.188362	0.645573	APBB1
chr11	6396215	6400989	clu_11416_NA	0.221438	0.898877	0.932622	0.0337451	0.86519	1	0.188362	0.645573	APBB1
chr11	6401688	6401977	clu_11417_NA	0.0310011	0.412044	0.418574	0.0065293	0.429817	2	0.650628	0.888137	APBB1
chr11	6401688	6402082	clu_11417_NA	-0.104181	0.241433	0.214247	-0.0271856	0.429817	2	0.650628	0.888137	APBB1
chr11	6401982	6402082	clu_11417_NA	0.0731803	0.346523	0.367179	0.0206563	0.429817	2	0.650628	0.888137	APBB1
chr11	6403822	6410627	clu_11418_NA	-0.0492865	0.946541	0.941328	-0.00521314	0.0609833	1	0.726911	0.912874	APBB1
chr11	6403837	6410627	clu_11418_NA	0.0492865	0.0534588	0.0586719	0.00521314	0.0609833	1	0.726911	0.912874	APBB1
chr11	6478198	6478579	clu_11419_NA	-0.180144	0.134027	0.108762	-0.0252642	0.552947	2	0.575252	0.866336	ARFIP2
chr11	6478198	6478738	clu_11419_NA	0.0391711	0.716609	0.724131	0.00752194	0.552947	2	0.575252	0.866336	ARFIP2
chr11	6478652	6478738	clu_11419_NA	0.140973	0.149364	0.167107	0.0177423	0.552947	2	0.575252	0.866336	ARFIP2
chr11	6480423	6481231	clu_11420_NA	-0.230707	0.576339	0.461663	-0.114676	1.24396	1	0.114724	0.578252	ARFIP2
chr11	6480463	6481231	clu_11420_NA	0.230707	0.423661	0.538337	0.114676	1.24396	1	0.114724	0.578252	ARFIP2
chr11	6602215	6603404	clu_11421_NA	0.0632824	0.701717	0.727516	0.0257982	0.227287	1	0.50017	0.836212	RRP8
chr11	6602264	6603404	clu_11421_NA	-0.0632824	0.298283	0.272484	-0.0257982	0.227287	1	0.50017	0.836212	RRP8
chr11	6608967	6609071	clu_11422_NA	0.000359131	0.412028	0.403852	-0.00817631	0.5821	2	0.558724	0.859771	ILK
chr11	6608967	6609299	clu_11422_NA	-0.111954	0.218559	0.191464	-0.0270952	0.5821	2	0.558724	0.859771	ILK
chr11	6609156	6609299	clu_11422_NA	0.111595	0.369413	0.404684	0.0352715	0.5821	2	0.558724	0.859771	ILK
chr11	6616503	6616661	clu_11423_NA	0.48718	0.462742	0.573568	0.110826	0.871707	2	0.418237	0.797501	TPP1
chr11	6616503	6616975	clu_11423_NA	-0.653326	0.11261	0.0446177	-0.0679921	0.871707	2	0.418237	0.797501	TPP1
chr11	6616859	6616975	clu_11423_NA	0.166146	0.424648	0.381814	-0.0428341	0.871707	2	0.418237	0.797501	TPP1
chr11	7002855	7020073	clu_11424_NA	-0.177672	0.639156	0.553879	-0.0852762	0.227515	1	0.499956	0.836212	ZNF214
chr11	7019745	7020073	clu_11424_NA	0.177672	0.360844	0.446121	0.0852762	0.227515	1	0.499956	0.836212	ZNF214
chr11	7639870	7641033	clu_11425_NA	0.156888	0.363797	0.410036	0.0462385	1.50964	2	0.220991	0.670305	PPFIBP2
chr11	7639870	7641479	clu_11425_NA	-0.220344	0.248919	0.192393	-0.0565254	1.50964	2	0.220991	0.670305	PPFIBP2
chr11	7641065	7641479	clu_11425_NA	0.0634557	0.387284	0.397571	0.0102869	1.50964	2	0.220991	0.670305	PPFIBP2
chr11	7649654	7650840	clu_11426_NA	-0.0741022	0.886486	0.870697	-0.0157891	0.0528661	1	0.745056	0.921122	PPFIBP2
chr11	7649654	7650859	clu_11426_NA	0.0741022	0.113514	0.129303	0.0157891	0.0528661	1	0.745056	0.921122	PPFIBP2
chr11	8019358	8089610	clu_11427_NA	-0.0430318	0.628951	0.608654	-0.0202975	0.0530998	1	0.744513	0.920996	TUB
chr11	8081548	8089610	clu_11427_NA	0.0430318	0.371049	0.391346	0.0202975	0.0530998	1	0.744513	0.920996	TUB
chr11	8094189	8095498	clu_11428_NA	0.118532	0.446369	0.463107	0.0167381	0.434642	2	0.647497	0.886997	TUB
chr11	8094189	8096685	clu_11428_NA	-0.19211	0.0529258	0.040248	-0.0126778	0.434642	2	0.647497	0.886997	TUB
chr11	8095665	8096685	clu_11428_NA	0.0735779	0.500705	0.496645	-0.00406028	0.434642	2	0.647497	0.886997	TUB
chr11	8094159	8107335	clu_11429_NA	0.191026	0.274669	0.297622	0.0229534	2.28559	4	0.334191	0.750655	NA
chr11	8094159	8110252	clu_11429_NA	-0.413371	0.13011	0.0770337	-0.0530764	2.28559	4	0.334191	0.750655	NA
chr11	8107397	8109384	clu_11429_NA	0.130988	0.168783	0.17223	0.00344779	2.28559	4	0.334191	0.750655	NA
chr11	8107397	8110252	clu_11429_NA	0.249237	0.331002	0.380161	0.0491588	2.28559	4	0.334191	0.750655	NA
chr11	8109409	8110252	clu_11429_NA	-0.15788	0.0954364	0.0729529	-0.0224836	2.28559	4	0.334191	0.750655	NA
chr11	8126804	8137378	clu_11430_NA	0.0629149	0.492232	0.523671	0.0314391	0.0759496	1	0.696727	0.901056	RIC3
chr11	8135844	8137378	clu_11430_NA	-0.0629149	0.507768	0.476329	-0.0314391	0.0759496	1	0.696727	0.901056	RIC3
chr11	8140193	8153375	clu_11431_NA	-0.304778	0.350238	0.226611	-0.123627	1.42043	1	0.0918946	0.559371	RIC3
chr11	8140193	8168866	clu_11431_NA	0.304778	0.649762	0.773389	0.123627	1.42043	1	0.0918946	0.559371	RIC3
chr11	8098875	8100455	clu_11432_NA	-0.14898	0.0749053	0.0566989	-0.0182064	0.339343	1	0.410039	0.792196	TUB
chr11	8098875	8100503	clu_11432_NA	0.14898	0.925095	0.943301	0.0182064	0.339343	1	0.410039	0.792196	TUB
chr11	8138347	8139967	clu_11433_NA	-0.412657	0.69522	0.499831	-0.195389	2.58848	1	0.0228882	0.47303	RIC3
chr11	8138407	8139967	clu_11433_NA	0.412657	0.30478	0.500169	0.195389	2.58848	1	0.0228882	0.47303	RIC3
chr11	8436139	8440678	clu_11434_NA	-0.068146	0.302111	0.313173	0.0110626	1.0154	2	0.362258	0.765112	STK33
chr11	8436139	8452822	clu_11434_NA	0.232631	0.0649859	0.0910047	0.0260187	1.0154	2	0.362258	0.765112	STK33
chr11	8440753	8452822	clu_11434_NA	-0.164485	0.632903	0.595822	-0.0370813	1.0154	2	0.362258	0.765112	STK33
chr11	8621237	8621645	clu_11435_NA	-0.0940977	0.421067	0.375994	-0.0450738	0.148708	1	0.585507	0.868661	TRIM66
chr11	8621321	8621645	clu_11435_NA	0.0940977	0.578933	0.624006	0.0450738	0.148708	1	0.585507	0.868661	TRIM66
chr11	8699390	8699599	clu_11436_NA	0.30532	0.0704326	0.089772	0.0193394	1.70041	2	0.182609	0.639484	ST5
chr11	8699390	8702572	clu_11436_NA	0.059489	0.88211	0.87928	-0.0028305	1.70041	2	0.182609	0.639484	ST5
chr11	8699703	8702572	clu_11436_NA	-0.364809	0.047457	0.0309481	-0.0165089	1.70041	2	0.182609	0.639484	ST5
chr11	8711231	8711904	clu_11437_NA	0.278266	0.0279949	0.0362695	0.00827458	1.07581	2	0.341022	0.753929	ST5
chr11	8711231	8712551	clu_11437_NA	0.0242634	0.925245	0.929838	0.00459309	1.07581	2	0.341022	0.753929	ST5
chr11	8712036	8712551	clu_11437_NA	-0.302529	0.0467599	0.0338922	-0.0128677	1.07581	2	0.341022	0.753929	ST5
chr11	8714706	8715603	clu_11438_NA	-0.0452496	0.308408	0.339516	0.0311073	2.76833	2	0.0627668	0.521444	ST5
chr11	8714706	8717741	clu_11438_NA	0.245888	0.0164146	0.024177	0.00776244	2.76833	2	0.0627668	0.521444	ST5
chr11	8715818	8717741	clu_11438_NA	-0.200638	0.675177	0.636307	-0.0388698	2.76833	2	0.0627668	0.521444	ST5
chr11	8726209	8729950	clu_11439_NA	0.0526434	0.170616	0.196247	0.025631	5.66855	13	0.5826	0.868661	ST5
chr11	8726209	8750621	clu_11439_NA	-0.0518955	0.0494966	0.0512812	0.00178456	5.66855	13	0.5826	0.868661	ST5
chr11	8731209	8750621	clu_11439_NA	-0.231572	0.259904	0.224989	-0.0349141	5.66855	13	0.5826	0.868661	ST5
chr11	8731209	8810517	clu_11439_NA	-0.0981443	0.00633678	0.00626853	-6.82532e-05	5.66855	13	0.5826	0.868661	ST5
chr11	8731209	8811247	clu_11439_NA	0.241467	0.00461334	0.00640919	0.00179585	5.66855	13	0.5826	0.868661	ST5
chr11	8750725	8810517	clu_11439_NA	-0.146047	0.181501	0.171148	-0.0103529	5.66855	13	0.5826	0.868661	ST5
chr11	8750725	8811247	clu_11439_NA	0.0034443	0.150372	0.164658	0.0142862	5.66855	13	0.5826	0.868661	ST5
chr11	8750725	8839310	clu_11439_NA	0.145266	0.0062941	0.00794223	0.00164813	5.66855	13	0.5826	0.868661	ST5
chr11	8811335	8831556	clu_11439_NA	-0.165173	0.0182017	0.0168383	-0.00136339	5.66855	13	0.5826	0.868661	ST5
chr11	8811335	8839310	clu_11439_NA	-0.0787401	0.0734758	0.0741086	0.000632746	5.66855	13	0.5826	0.868661	ST5
chr11	8811335	8870954	clu_11439_NA	-0.176159	0.0163385	0.0149495	-0.00138897	5.66855	13	0.5826	0.868661	ST5
chr11	8831688	8839310	clu_11439_NA	-0.170618	0.00664279	0.00611184	-0.000530942	5.66855	13	0.5826	0.868661	ST5
chr11	8839350	8839701	clu_11439_NA	0.787624	0.00296224	0.00710561	0.00414337	5.66855	13	0.5826	0.868661	ST5
chr11	8839350	8870954	clu_11439_NA	-0.112095	0.0532452	0.051942	-0.00130319	5.66855	13	0.5826	0.868661	ST5
chr11	8911671	8912453	clu_11440_NA	0.168343	0.251859	0.302497	0.0506381	0.863443	2	0.421708	0.798484	AKIP1
chr11	8911671	8914826	clu_11440_NA	0.0793665	0.341792	0.375564	0.0337718	0.863443	2	0.421708	0.798484	AKIP1
chr11	8912533	8914826	clu_11440_NA	-0.24771	0.40635	0.32194	-0.08441	0.863443	2	0.421708	0.798484	AKIP1
chr11	8984124	8985711	clu_11441_NA	-0.155777	0.297193	0.247433	-0.0497601	0.656596	2	0.518614	0.843254	NRIP3
chr11	8984124	8987548	clu_11441_NA	0.0504758	0.123619	0.126496	0.0028775	0.656596	2	0.518614	0.843254	NRIP3
chr11	8985850	8987548	clu_11441_NA	0.105301	0.579188	0.626071	0.0468826	0.656596	2	0.518614	0.843254	NRIP3
chr11	9139854	9141940	clu_11442_NA	0.131759	0.93018	0.945473	0.0152922	0.46061	1	0.337155	0.751293	DENND5A
chr11	9139854	9141974	clu_11442_NA	-0.131759	0.0698197	0.0545274	-0.0152922	0.46061	1	0.337155	0.751293	DENND5A
chr11	9142845	9143403	clu_11443_NA	-0.096922	0.530143	0.49619	-0.0339523	1.15676	2	0.314505	0.739186	DENND5A
chr11	9142845	9144097	clu_11443_NA	0.0704847	0.132261	0.14635	0.0140885	1.15676	2	0.314505	0.739186	DENND5A
chr11	9143485	9144097	clu_11443_NA	0.0264374	0.337596	0.35746	0.0198638	1.15676	2	0.314505	0.739186	DENND5A
chr11	9145815	9147030	clu_11444_NA	0.0376943	0.208074	0.231761	0.0236865	1.11467	2	0.328023	0.745919	DENND5A
chr11	9145815	9150081	clu_11444_NA	0.0668363	0.0171821	0.019704	0.00252188	1.11467	2	0.328023	0.745919	DENND5A
chr11	9147151	9150081	clu_11444_NA	-0.104531	0.774744	0.748536	-0.0262084	1.11467	2	0.328023	0.745919	DENND5A
chr11	9152442	9158417	clu_11445_NA	-0.46646	0.0380792	0.0192319	-0.0188474	2.93242	2	0.0532681	0.503952	DENND5A
chr11	9152442	9160713	clu_11445_NA	0.236188	0.938352	0.956876	0.0185239	2.93242	2	0.0532681	0.503952	DENND5A
chr11	9160299	9160713	clu_11445_NA	0.230272	0.0235688	0.0238923	0.000323491	2.93242	2	0.0532681	0.503952	DENND5A
chr11	9169949	9170627	clu_11446_NA	0.118847	0.249103	0.286855	0.0377517	0.908977	2	0.402936	0.788442	DENND5A
chr11	9169949	9178132	clu_11446_NA	-0.0395711	0.100954	0.0992213	-0.00173237	0.908977	2	0.402936	0.788442	DENND5A
chr11	9170777	9178132	clu_11446_NA	-0.0792761	0.649943	0.613924	-0.0360193	0.908977	2	0.402936	0.788442	DENND5A
chr11	9206782	9207561	clu_11447_NA	0.0603066	0.363444	0.384425	0.0209809	0.0947667	2	0.909585	0.97476	DENND5A
chr11	9206782	9264961	clu_11447_NA	-0.0346887	0.261334	0.25137	-0.00996369	0.0947667	2	0.909585	0.97476	DENND5A
chr11	9207632	9264961	clu_11447_NA	-0.025618	0.375222	0.364205	-0.0110172	0.0947667	2	0.909585	0.97476	DENND5A
chr11	9288535	9295259	clu_11448_NA	0.102216	0.784474	0.817032	0.0325575	0.278014	1	0.455865	0.815371	TMEM41B
chr11	9288542	9295259	clu_11448_NA	-0.102216	0.215526	0.182968	-0.0325575	0.278014	1	0.455865	0.815371	TMEM41B
chr11	9410086	9414236	clu_11449_NA	-0.0976854	0.0923154	0.0771969	-0.0151185	0.243067	1	0.485657	0.830324	IPO7
chr11	9410086	9414255	clu_11449_NA	0.0976854	0.907685	0.922803	0.0151185	0.243067	1	0.485657	0.830324	IPO7
chr11	9431003	9433570	clu_11450_NA	-0.00289043	0.382377	0.354649	-0.0277279	1.12431	2	0.324877	0.744393	IPO7
chr11	9431003	9433721	clu_11450_NA	-0.115599	0.0064597	0.00535267	-0.00110702	1.12431	2	0.324877	0.744393	IPO7
chr11	9433636	9433721	clu_11450_NA	0.118489	0.611163	0.639998	0.0288349	1.12431	2	0.324877	0.744393	IPO7
chr11	9474024	9474550	clu_11451_NA	-0.123895	0.696655	0.641902	-0.054753	0.434691	1	0.351126	0.757669	ZNF143
chr11	9474024	9474553	clu_11451_NA	0.123895	0.303345	0.358098	0.054753	0.434691	1	0.351126	0.757669	ZNF143
chr11	9585527	9586449	clu_11452_NA	-0.113272	0.961137	0.951733	-0.00940417	0.143523	1	0.59212	0.870182	WEE1
chr11	9585527	9586498	clu_11452_NA	0.113272	0.0388627	0.0482668	0.00940417	0.143523	1	0.59212	0.870182	WEE1
chr11	9817024	9819229	clu_11453_NA	-0.0725998	0.188129	0.163648	-0.0244811	1.50876	4	0.554896	0.857255	SBF2
chr11	9817024	9828126	clu_11453_NA	0.0199514	0.124926	0.119207	-0.00571893	1.50876	4	0.554896	0.857255	SBF2
chr11	9817024	9829356	clu_11453_NA	0.204399	0.435758	0.500033	0.0642757	1.50876	4	0.554896	0.857255	SBF2
chr11	9819303	9829356	clu_11453_NA	-0.214449	0.137079	0.103472	-0.0336073	1.50876	4	0.554896	0.857255	SBF2
chr11	9828221	9829356	clu_11453_NA	0.0626978	0.114108	0.11364	-0.000468363	1.50876	4	0.554896	0.857255	SBF2
chr11	10451043	10461515	clu_11454_NA	-0.335312	0.422478	0.272251	-0.150227	1.48743	1	0.0845674	0.550245	AMPD3
chr11	10455448	10461515	clu_11454_NA	0.335312	0.577522	0.727749	0.150227	1.48743	1	0.0845674	0.550245	AMPD3
chr11	10756838	10760173	clu_11455_NA	0.080183	0.927893	0.937913	0.0100207	0.13242	1	0.606814	0.87358	CTR9
chr11	10759260	10760173	clu_11455_NA	-0.080183	0.0721073	0.0620866	-0.0100207	0.13242	1	0.606814	0.87358	CTR9
chr11	10799424	10799552	clu_11456_NA	0.0402369	0.44588	0.448201	0.00232088	0.390878	3	0.853825	0.960007	EIF4G2
chr11	10799424	10800090	clu_11456_NA	0.0703705	0.00796717	0.00825365	0.000286473	0.390878	3	0.853825	0.960007	EIF4G2
chr11	10799756	10800090	clu_11456_NA	0.0399733	0.515723	0.518271	0.00254783	0.390878	3	0.853825	0.960007	EIF4G2
chr11	10799756	10800244	clu_11456_NA	-0.150581	0.0304292	0.025274	-0.00515518	0.390878	3	0.853825	0.960007	EIF4G2
chr11	10801087	10801661	clu_11457_NA	-0.0159011	0.547437	0.540253	-0.00718366	0.249967	2	0.778826	0.935581	EIF4G2
chr11	10801087	10802049	clu_11457_NA	0.0020593	0.0303224	0.0304668	0.000144411	0.249967	2	0.778826	0.935581	EIF4G2
chr11	10801774	10802049	clu_11457_NA	0.0138418	0.422241	0.42928	0.00703925	0.249967	2	0.778826	0.935581	EIF4G2
chr11	10855081	10856144	clu_11458_NA	-0.00832426	0.0523996	0.0533982	0.000998646	0.318267	2	0.727408	0.913015	ZBED5
chr11	10855086	10856144	clu_11458_NA	-0.0491193	0.769952	0.753261	-0.0166908	0.318267	2	0.727408	0.913015	ZBED5
chr11	10855118	10856144	clu_11458_NA	0.0574436	0.177648	0.193341	0.0156922	0.318267	2	0.727408	0.913015	ZBED5
chr11	11842224	11880177	clu_11459_NA	0.207636	0.382113	0.385869	0.00375633	3.41066	2	0.0330195	0.482071	USP47
chr11	11842224	11884467	clu_11459_NA	-0.477402	0.088106	0.0448483	-0.0432577	3.41066	2	0.0330195	0.482071	USP47
chr11	11880380	11884467	clu_11459_NA	0.269766	0.529781	0.569282	0.0395014	3.41066	2	0.0330195	0.482071	USP47
chr11	11905548	11920156	clu_11460_NA	0.0208204	0.778461	0.785559	0.007098	0.00859393	1	0.895694	0.969975	USP47
chr11	11909118	11920156	clu_11460_NA	-0.0208204	0.221539	0.214441	-0.007098	0.00859393	1	0.895694	0.969975	USP47
chr11	11936510	11938257	clu_11461_NA	-0.413285	0.975547	0.945817	-0.0297301	1.30501	1	0.106191	0.571147	USP47
chr11	11936510	11938260	clu_11461_NA	0.413285	0.0244528	0.0541829	0.0297301	1.30501	1	0.106191	0.571147	USP47
chr11	11965965	11966954	clu_11462_NA	0.195926	0.989396	0.992809	0.00341311	0.731353	1	0.2265	0.673333	DKK3
chr11	11966656	11966954	clu_11462_NA	-0.195926	0.0106042	0.00719106	-0.00341311	0.731353	1	0.2265	0.673333	DKK3
chr11	11998779	12002300	clu_11463_NA	-0.229494	0.991734	0.986981	-0.00475231	1.01879	1	0.153454	0.609212	DKK3
chr11	12001772	12002300	clu_11463_NA	0.229494	0.00826648	0.0130188	0.00475231	1.01879	1	0.153454	0.609212	DKK3
chr11	12008608	12008870	clu_11464_NA	-0.00670825	0.123932	0.122483	-0.00144934	0.00112607	1	0.962149	0.991939	DKK3
chr11	12008608	12009172	clu_11464_NA	0.00670825	0.876068	0.877517	0.00144934	0.00112607	1	0.962149	0.991939	DKK3
chr11	12477949	12496458	clu_11465_NA	0.0105707	0.898296	0.900211	0.00191529	0.00230705	1	0.945844	0.986795	PARVA
chr11	12495223	12496458	clu_11465_NA	-0.0105707	0.101704	0.0997888	-0.00191529	0.00230705	1	0.945844	0.986795	PARVA
chr11	12674834	12675409	clu_11466_NA	-0.050105	0.247082	0.247447	0.000365172	0.158876	2	0.853102	0.959537	TEAD1
chr11	12674834	12764179	clu_11466_NA	0.11324	0.0434438	0.0512282	0.00778441	0.158876	2	0.853102	0.959537	TEAD1
chr11	12675561	12764179	clu_11466_NA	-0.0631351	0.709474	0.701324	-0.00814958	0.158876	2	0.853102	0.959537	TEAD1
chr11	12862314	12864686	clu_11467_NA	0.244467	0.0989142	0.136512	0.0375977	0.653502	2	0.520221	0.843784	TEAD1
chr11	12862314	12864838	clu_11467_NA	-0.119546	0.77219	0.740539	-0.0316516	0.653502	2	0.520221	0.843784	TEAD1
chr11	12864748	12864838	clu_11467_NA	-0.124921	0.128896	0.12295	-0.00594605	0.653502	2	0.520221	0.843784	TEAD1
chr11	12864900	12878889	clu_11468_NA	-0.221595	0.307981	0.233646	-0.0743346	3.35296	2	0.0349805	0.484112	TEAD1
chr11	12864900	12879708	clu_11468_NA	0.279811	0.412471	0.516638	0.104167	3.35296	2	0.0349805	0.484112	TEAD1
chr11	12878900	12879708	clu_11468_NA	-0.0582159	0.279548	0.249716	-0.0298322	3.35296	2	0.0349805	0.484112	TEAD1
chr11	13310059	13326413	clu_11469_NA	-0.0723018	0.156716	0.134898	-0.0218177	3.83941	4	0.104078	0.569706	ARNTL
chr11	13310059	13349945	clu_11469_NA	0.173856	0.248009	0.273064	0.0250556	3.83941	4	0.104078	0.569706	ARNTL
chr11	13310059	13354301	clu_11469_NA	0.00986123	0.0232371	0.0217149	-0.0015222	3.83941	4	0.104078	0.569706	ARNTL
chr11	13326467	13349945	clu_11469_NA	-0.242626	0.100924	0.0732681	-0.0276555	3.83941	4	0.104078	0.569706	ARNTL
chr11	13350070	13354301	clu_11469_NA	0.131211	0.471114	0.497054	0.0259399	3.83941	4	0.104078	0.569706	ARNTL
chr11	13354448	13355226	clu_11470_NA	-0.110433	0.100402	0.0823856	-0.0180161	0.349229	2	0.705232	0.903358	ARNTL
chr11	13354448	13356739	clu_11470_NA	0.12249	0.790917	0.819216	0.0282988	0.349229	2	0.705232	0.903358	ARNTL
chr11	13355296	13356739	clu_11470_NA	-0.0120571	0.108681	0.0983988	-0.0102827	0.349229	2	0.705232	0.903358	ARNTL
chr11	13360424	13365500	clu_11471_NA	0.156133	0.930218	0.947961	0.0177424	0.524125	1	0.305911	0.733042	ARNTL
chr11	13360424	13365528	clu_11471_NA	-0.156133	0.0697816	0.0520393	-0.0177424	0.524125	1	0.305911	0.733042	ARNTL
chr11	13366782	13367066	clu_11472_NA	0.0898917	0.0943757	0.0939666	-0.00040911	1.14598	3	0.514064	0.840816	ARNTL
chr11	13366782	13369618	clu_11472_NA	0.1419	0.729503	0.765116	0.0356129	1.14598	3	0.514064	0.840816	ARNTL
chr11	13366782	13369697	clu_11472_NA	-0.187183	0.106977	0.0807368	-0.0262402	1.14598	3	0.514064	0.840816	ARNTL
chr11	13367178	13369618	clu_11472_NA	-0.0446085	0.0691442	0.0601806	-0.00896363	1.14598	3	0.514064	0.840816	ARNTL
chr11	13369767	13372163	clu_11473_NA	-0.049681	0.712275	0.691491	-0.0207845	0.354799	1	0.399577	0.786964	ARNTL
chr11	13369767	13372166	clu_11473_NA	0.049681	0.287725	0.308509	0.0207845	0.354799	1	0.399577	0.786964	ARNTL
chr11	13376728	13378322	clu_11474_NA	-0.151338	0.043464	0.0324815	-0.0109824	0.479045	1	0.327668	0.745919	ARNTL
chr11	13376728	13378337	clu_11474_NA	0.151338	0.956536	0.967518	0.0109824	0.479045	1	0.327668	0.745919	ARNTL
chr11	13403278	13404560	clu_11475_NA	-0.218884	0.145472	0.0990042	-0.0464673	1.00926	1	0.155391	0.610391	BTBD10
chr11	13403278	13405659	clu_11475_NA	0.218884	0.854528	0.900996	0.0464673	1.00926	1	0.155391	0.610391	BTBD10
chr11	13421838	13445024	clu_11476_NA	0.208536	0.400694	0.448777	0.0480836	1.50441	2	0.222149	0.671316	BTBD10
chr11	13421838	13463092	clu_11476_NA	0.135331	0.416067	0.4331	0.0170337	1.50441	2	0.222149	0.671316	BTBD10
chr11	13445181	13463092	clu_11476_NA	-0.343867	0.18324	0.118122	-0.0651173	1.50441	2	0.222149	0.671316	BTBD10
chr11	14466426	14468681	clu_11477_NA	0.322637	0.866471	0.925213	0.0587422	1.70315	1	0.0649483	0.524286	COPB1
chr11	14467177	14468681	clu_11477_NA	-0.322637	0.133529	0.0747867	-0.0587422	1.70315	1	0.0649483	0.524286	COPB1
chr11	14474615	14475785	clu_11478_NA	0.0220804	0.329864	0.36817	0.0383055	1.54189	2	0.213976	0.66548	COPB1
chr11	14474615	14476919	clu_11478_NA	0.130514	0.0122264	0.0152091	0.00298271	1.54189	2	0.213976	0.66548	COPB1
chr11	14475945	14476919	clu_11478_NA	-0.152595	0.657909	0.616621	-0.0412882	1.54189	2	0.213976	0.66548	COPB1
chr11	14498985	14499707	clu_11479_NA	-0.0660536	0.655532	0.62512	-0.0304117	0.119016	1	0.625631	0.879073	COPB1,AC018523.2
chr11	14498985	14499742	clu_11479_NA	0.0660536	0.344468	0.37488	0.0304117	0.119016	1	0.625631	0.879073	COPB1,AC018523.2
chr11	16055901	16095996	clu_11480_NA	0.0115929	0.22464	0.241282	0.0166427	0.927509	2	0.395538	0.78439	SOX6
chr11	16055901	16097609	clu_11480_NA	0.156452	0.182683	0.226803	0.04412	0.927509	2	0.395538	0.78439	SOX6
chr11	16096118	16097609	clu_11480_NA	-0.168045	0.592677	0.531915	-0.0607627	0.927509	2	0.395538	0.78439	SOX6
chr11	16111923	16183886	clu_11481_NA	-0.276899	0.743734	0.625199	-0.118536	2.57108	1	0.0233517	0.47303	SOX6
chr11	16111926	16183886	clu_11481_NA	0.276899	0.256266	0.374801	0.118536	2.57108	1	0.0233517	0.47303	SOX6
chr11	16341252	16356094	clu_11482_NA	-0.340578	0.221408	0.168647	-0.0527617	2.20005	2	0.110798	0.573248	SOX6
chr11	16341252	16356424	clu_11482_NA	0.474854	0.130413	0.224513	0.0941002	2.20005	2	0.110798	0.573248	SOX6
chr11	16341252	16476315	clu_11482_NA	-0.134276	0.648179	0.606841	-0.0413385	2.20005	2	0.110798	0.573248	SOX6
chr11	16738841	16744601	clu_11483_NA	0.111934	0.952495	0.961658	0.0091631	0.241083	1	0.487443	0.83086	C11orf58
chr11	16743667	16744601	clu_11483_NA	-0.111934	0.0475047	0.0383416	-0.0091631	0.241083	1	0.487443	0.83086	C11orf58
chr11	16779020	16780942	clu_11484_NA	-0.393061	0.387672	0.253533	-0.13414	3.66902	2	0.0255014	0.47303	PLEKHA7
chr11	16779020	16782754	clu_11484_NA	0.541361	0.283244	0.471568	0.188324	3.66902	2	0.0255014	0.47303	PLEKHA7
chr11	16781052	16782754	clu_11484_NA	-0.148299	0.329083	0.274899	-0.054184	3.66902	2	0.0255014	0.47303	PLEKHA7
chr11	16786387	16787110	clu_11485_NA	0.0813136	0.233951	0.244927	0.0109762	1.11011	2	0.329524	0.746489	PLEKHA7
chr11	16786387	16789096	clu_11485_NA	0.185539	0.446725	0.519059	0.0723344	1.11011	2	0.329524	0.746489	PLEKHA7
chr11	16787237	16789096	clu_11485_NA	-0.266853	0.319324	0.236014	-0.0833106	1.11011	2	0.329524	0.746489	PLEKHA7
chr11	16791199	16794488	clu_11486_NA	-0.294406	0.0281267	0.0218939	-0.0062328	5.13727	3	0.016371	0.457497	PLEKHA7
chr11	16791202	16794488	clu_11486_NA	0.105334	0.407327	0.472882	0.0655544	5.13727	3	0.016371	0.457497	PLEKHA7
chr11	16791202	16800974	clu_11486_NA	0.371043	0.0209665	0.0317491	0.0107826	5.13727	3	0.016371	0.457497	PLEKHA7
chr11	16795018	16800974	clu_11486_NA	-0.18197	0.543579	0.473475	-0.0701041	5.13727	3	0.016371	0.457497	PLEKHA7
chr11	17092276	17094261	clu_11487_NA	-0.210416	0.584143	0.524287	-0.0598568	2.33048	2	0.0972492	0.564092	PIK3C2A
chr11	17092276	17097057	clu_11487_NA	0.186426	0.0193568	0.0258362	0.00647943	2.33048	2	0.0972492	0.564092	PIK3C2A
chr11	17094385	17097057	clu_11487_NA	0.0239905	0.3965	0.449877	0.0533773	2.33048	2	0.0972492	0.564092	PIK3C2A
chr11	17099969	17101278	clu_11488_NA	0.0649797	0.392135	0.410567	0.018432	0.182762	2	0.832966	0.951182	PIK3C2A
chr11	17099969	17102662	clu_11488_NA	-0.0550029	0.0243905	0.0226496	-0.00174086	0.182762	2	0.832966	0.951182	PIK3C2A
chr11	17101434	17102662	clu_11488_NA	-0.00997675	0.583475	0.566784	-0.0166911	0.182762	2	0.832966	0.951182	PIK3C2A
chr11	17118683	17119220	clu_11489_NA	0.151077	0.0319447	0.0427322	0.0107875	0.441988	1	0.347115	0.755289	PIK3C2A
chr11	17118739	17119220	clu_11489_NA	-0.151077	0.968055	0.957268	-0.0107875	0.441988	1	0.347115	0.755289	PIK3C2A
chr11	17122813	17128622	clu_11490_NA	0.14664	0.019858	0.0233697	0.00351172	2.91635	3	0.12004	0.580104	PIK3C2A
chr11	17122813	17129300	clu_11490_NA	-0.11325	0.554182	0.502923	-0.051259	2.91635	3	0.12004	0.580104	PIK3C2A
chr11	17122813	17131916	clu_11490_NA	-0.140895	0.0335101	0.0295814	-0.00392871	2.91635	3	0.12004	0.580104	PIK3C2A
chr11	17129467	17131916	clu_11490_NA	0.107505	0.39245	0.444126	0.0516759	2.91635	3	0.12004	0.580104	PIK3C2A
chr11	17135159	17136482	clu_11491_NA	-0.000761146	0.482634	0.474658	-0.00797656	0.0907409	2	0.913254	0.976252	PIK3C2A
chr11	17135159	17145668	clu_11491_NA	-0.0418991	0.072681	0.068599	-0.00408208	0.0907409	2	0.913254	0.976252	PIK3C2A
chr11	17136625	17145668	clu_11491_NA	0.0426602	0.444685	0.456743	0.0120586	0.0907409	2	0.913254	0.976252	PIK3C2A
chr11	17155629	17168677	clu_11492_NA	-0.15602	0.93281	0.915256	-0.0175546	0.723627	2	0.48499	0.830071	PIK3C2A
chr11	17155629	17207848	clu_11492_NA	0.0307981	0.0221295	0.0261731	0.00404359	0.723627	2	0.48499	0.830071	PIK3C2A
chr11	17169806	17207848	clu_11492_NA	0.125222	0.0450601	0.0585711	0.013511	0.723627	2	0.48499	0.830071	PIK3C2A
chr11	17312120	17315386	clu_11493_NA	0.252506	0.333653	0.403693	0.07004	1.51278	2	0.220297	0.670305	NUCB2
chr11	17312120	17330127	clu_11493_NA	-0.263545	0.161983	0.116979	-0.0450042	1.51278	2	0.220297	0.670305	NUCB2
chr11	17315475	17330127	clu_11493_NA	0.0110395	0.504364	0.479328	-0.0250359	1.51278	2	0.220297	0.670305	NUCB2
chr11	17878244	17959470	clu_11494_NA	0.283495	0.353154	0.384162	0.0310086	3.1293	2	0.0437485	0.492165	SERGEF
chr11	17878244	17988597	clu_11494_NA	-0.668532	0.20786	0.0872694	-0.120591	3.1293	2	0.0437485	0.492165	SERGEF
chr11	17959636	17988597	clu_11494_NA	0.385037	0.438986	0.528568	0.089582	3.1293	2	0.0437485	0.492165	SERGEF
chr11	17995909	17999494	clu_11495_NA	-0.0596922	0.453666	0.424273	-0.0293923	0.0561973	1	0.737434	0.91744	SERGEF
chr11	17995909	18000497	clu_11495_NA	0.0596922	0.546334	0.575727	0.0293923	0.0561973	1	0.737434	0.91744	SERGEF
chr11	18090265	18090434	clu_11496_NA	-0.206362	0.391189	0.359953	-0.0312358	3.59514	2	0.0274569	0.47303	SAAL1
chr11	18090290	18090434	clu_11496_NA	-0.278256	0.487679	0.417609	-0.0700694	3.59514	2	0.0274569	0.47303	SAAL1
chr11	18090316	18090434	clu_11496_NA	0.484619	0.121132	0.222437	0.101305	3.59514	2	0.0274569	0.47303	SAAL1
chr11	18288013	18291442	clu_11497_NA	0.173214	0.193542	0.174365	-0.0191769	8.52592	4	0.00188862	0.455694	HPS5
chr11	18288013	18292899	clu_11497_NA	0.225885	0.0911919	0.0865994	-0.00459246	8.52592	4	0.00188862	0.455694	HPS5
chr11	18288013	18295020	clu_11497_NA	-1.21948	0.0824537	0.0184524	-0.0640013	8.52592	4	0.00188862	0.455694	HPS5
chr11	18292019	18292899	clu_11497_NA	0.470502	0.292477	0.354721	0.0622437	8.52592	4	0.00188862	0.455694	HPS5
chr11	18292976	18295020	clu_11497_NA	0.349883	0.340335	0.365862	0.0255269	8.52592	4	0.00188862	0.455694	HPS5
chr11	18335946	18338109	clu_11498_NA	-0.046285	0.281285	0.311221	0.0299359	2.26166	2	0.104177	0.569706	GTF2H1
chr11	18335946	18339564	clu_11498_NA	0.245285	0.0116629	0.0172726	0.00560964	2.26166	2	0.104177	0.569706	GTF2H1
chr11	18338274	18339564	clu_11498_NA	-0.199	0.707052	0.671506	-0.0355456	2.26166	2	0.104177	0.569706	GTF2H1
chr11	18394636	18396819	clu_11499_NA	0.0109402	0.951839	0.952832	0.000993182	0.00359423	1	0.932433	0.983452	LDHA
chr11	18396610	18396819	clu_11499_NA	-0.0109402	0.0481613	0.0471681	-0.000993182	0.00359423	1	0.932433	0.983452	LDHA
chr11	18396968	18399431	clu_11500_NA	-0.114583	0.374597	0.373072	-0.00152509	0.849863	2	0.427474	0.801999	LDHA
chr11	18396968	18400837	clu_11500_NA	0.231076	0.0127305	0.017914	0.00518346	0.849863	2	0.427474	0.801999	LDHA
chr11	18399548	18400837	clu_11500_NA	-0.116493	0.612673	0.609014	-0.00365838	0.849863	2	0.427474	0.801999	LDHA
chr11	18519603	18525661	clu_11501_NA	-0.197672	0.0516357	0.0353704	-0.0162653	0.599178	1	0.273651	0.70768	TSG101
chr11	18519603	18526775	clu_11501_NA	0.197672	0.948364	0.96463	0.0162653	0.599178	1	0.273651	0.70768	TSG101
chr11	18565010	18566347	clu_11502_NA	0.266523	0.722398	0.815993	0.0935951	1.21068	1	0.119691	0.580104	UEVLD
chr11	18565010	18566384	clu_11502_NA	-0.266523	0.277602	0.184007	-0.0935951	1.21068	1	0.119691	0.580104	UEVLD
chr11	19351027	19832484	clu_11503_NA	-0.123548	0.0717436	0.0572462	-0.0144974	7.63196	6	0.0183004	0.460508	NAV2
chr11	19598345	19638135	clu_11503_NA	0.533457	0.0560287	0.0862398	0.0302111	7.63196	6	0.0183004	0.460508	NAV2
chr11	19598345	19638138	clu_11503_NA	-0.523413	0.100597	0.0538131	-0.0467836	7.63196	6	0.0183004	0.460508	NAV2
chr11	19598345	19832484	clu_11503_NA	-0.0284167	0.297794	0.261333	-0.0364609	7.63196	6	0.0183004	0.460508	NAV2
chr11	19638299	19832484	clu_11503_NA	0.24151	0.168296	0.193455	0.025159	7.63196	6	0.0183004	0.460508	NAV2
chr11	19713833	19832484	clu_11503_NA	-0.534172	0.0902837	0.0477795	-0.0425043	7.63196	6	0.0183004	0.460508	NAV2
chr11	19713962	19832484	clu_11503_NA	0.434582	0.215258	0.300134	0.0848762	7.63196	6	0.0183004	0.460508	NAV2
chr11	19880127	19884294	clu_11504_NA	0.0673581	0.0502647	0.0821377	0.0318729	4.40848	2	0.0121736	0.455694	NAV2
chr11	19880127	19892434	clu_11504_NA	-0.525277	0.91015	0.822269	-0.0878812	4.40848	2	0.0121736	0.455694	NAV2
chr11	19884362	19892434	clu_11504_NA	0.457919	0.0395849	0.0955933	0.0560083	4.40848	2	0.0121736	0.455694	NAV2
chr11	20049195	20049836	clu_11505_NA	-0.00630919	0.15255	0.146856	-0.00569464	1.76177	4	0.474308	0.824354	NAV2
chr11	20049195	20054080	clu_11505_NA	0.0136197	0.597252	0.58653	-0.010722	1.76177	4	0.474308	0.824354	NAV2
chr11	20049901	20051289	clu_11505_NA	0.222544	0.099149	0.119993	0.020844	1.76177	4	0.474308	0.824354	NAV2
chr11	20049901	20054080	clu_11505_NA	-0.319741	0.037817	0.0266099	-0.0112071	1.76177	4	0.474308	0.824354	NAV2
chr11	20051333	20054080	clu_11505_NA	0.0898865	0.113231	0.120011	0.0067798	1.76177	4	0.474308	0.824354	NAV2
chr11	20055957	20056530	clu_11506_NA	-0.049881	0.0729237	0.0629028	-0.0100209	0.812912	2	0.443564	0.810115	NAV2
chr11	20055957	20062307	clu_11506_NA	0.125954	0.840347	0.86422	0.0238729	0.812912	2	0.443564	0.810115	NAV2
chr11	20056628	20062307	clu_11506_NA	-0.0760735	0.0867291	0.0728771	-0.013852	0.812912	2	0.443564	0.810115	NAV2
chr11	28211198	28228871	clu_11507_NA	0.124824	0.144898	0.192891	0.0479933	1.56812	2	0.208437	0.658938	METTL15
chr11	28211198	28290206	clu_11507_NA	-0.262804	0.7775	0.702435	-0.075065	1.56812	2	0.208437	0.658938	METTL15
chr11	28228931	28290206	clu_11507_NA	0.13798	0.0776026	0.104674	0.0270717	1.56812	2	0.208437	0.658938	METTL15
chr11	28290397	28296753	clu_11508_NA	0.251256	0.413841	0.538524	0.124683	2.6648	1	0.0209663	0.467677	METTL15
chr11	28290397	28296797	clu_11508_NA	-0.251256	0.586159	0.461476	-0.124683	2.6648	1	0.0209663	0.467677	METTL15
chr11	28296931	28330396	clu_11509_NA	-0.227975	0.857968	0.792911	-0.0650567	1.34535	1	0.100935	0.567269	METTL15
chr11	28296931	28352090	clu_11509_NA	0.227975	0.142032	0.207089	0.0650567	1.34535	1	0.100935	0.567269	METTL15
chr11	30331374	30332866	clu_11510_NA	0.20121	0.858231	0.900527	0.0422961	1.19653	1	0.121875	0.581	ARL14EP
chr11	30331800	30332866	clu_11510_NA	-0.20121	0.141769	0.0994729	-0.0422961	1.19653	1	0.121875	0.581	ARL14EP
chr11	30495521	30504736	clu_11511_NA	-0.130516	0.200051	0.183388	-0.0166633	2.256	2	0.104769	0.569706	MPPED2
chr11	30495521	30535994	clu_11511_NA	-0.181034	0.584689	0.509583	-0.0751061	2.256	2	0.104769	0.569706	MPPED2
chr11	30504833	30535994	clu_11511_NA	0.31155	0.21526	0.307029	0.0917694	2.256	2	0.104769	0.569706	MPPED2
chr11	30536175	30566466	clu_11512_NA	0.0731784	0.0599527	0.0695856	0.00963289	0.15498	2	0.856432	0.960239	MPPED2
chr11	30536175	30580246	clu_11512_NA	-0.0955548	0.868879	0.851903	-0.0169763	0.15498	2	0.856432	0.960239	MPPED2
chr11	30566488	30580246	clu_11512_NA	0.0223764	0.0711685	0.0785118	0.00734338	0.15498	2	0.856432	0.960239	MPPED2
chr11	30580494	30584126	clu_11513_NA	-0.141868	0.0911446	0.0796094	-0.0115351	0.261852	2	0.769625	0.931486	MPPED2
chr11	30580494	30584466	clu_11513_NA	0.150164	0.0765226	0.0895058	0.0129832	0.261852	2	0.769625	0.931486	MPPED2
chr11	30580494	30586042	clu_11513_NA	-0.00829528	0.832333	0.830885	-0.00144808	0.261852	2	0.769625	0.931486	MPPED2
chr11	31110361	31127469	clu_11514_NA	-0.244089	0.3337	0.247521	-0.086179	1.53032	2	0.216466	0.66696	DCDC1
chr11	31110361	31137692	clu_11514_NA	-0.0703193	0.269145	0.237526	-0.0316199	1.53032	2	0.216466	0.66696	DCDC1
chr11	31127639	31137692	clu_11514_NA	0.314409	0.397154	0.514953	0.117799	1.53032	2	0.216466	0.66696	DCDC1
chr11	31265600	31290647	clu_11515_NA	0.0604189	0.626768	0.654575	0.0278078	0.0882201	1	0.674451	0.894551	DCDC1
chr11	31265600	31305615	clu_11515_NA	-0.0604189	0.373232	0.345425	-0.0278078	0.0882201	1	0.674451	0.894551	DCDC1
chr11	31800856	31801230	clu_11516_NA	-0.124723	0.0550531	0.0486388	-0.00641433	0.300913	2	0.740143	0.918239	PAX6
chr11	31800856	31801561	clu_11516_NA	-0.00773082	0.858649	0.852757	-0.00589121	0.300913	2	0.740143	0.918239	PAX6
chr11	31800856	31801762	clu_11516_NA	0.132454	0.0862983	0.0986039	0.0123055	0.300913	2	0.740143	0.918239	PAX6
chr11	31801776	31801871	clu_11517_NA	-0.0274957	0.348665	0.335111	-0.0135543	0.970939	2	0.378727	0.776844	PAX6
chr11	31801776	31802704	clu_11517_NA	0.137655	0.355812	0.40339	0.0475778	0.970939	2	0.378727	0.776844	PAX6
chr11	31801912	31802704	clu_11517_NA	-0.11016	0.295522	0.261499	-0.0340235	0.970939	2	0.378727	0.776844	PAX6
chr11	31811015	31811115	clu_11518_NA	0.234399	0.369804	0.435606	0.0658021	1.63195	2	0.195547	0.650197	PAX6
chr11	31811015	31811213	clu_11518_NA	-0.20549	0.0415727	0.031542	-0.0100307	1.63195	2	0.195547	0.650197	PAX6
chr11	31811015	31817809	clu_11518_NA	-0.0289091	0.588623	0.532852	-0.0557714	1.63195	2	0.195547	0.650197	PAX6
chr11	32583929	32587012	clu_11519_NA	0.210206	0.230848	0.25056	0.0197125	2.83302	4	0.225515	0.673294	EIF3M
chr11	32583929	32589547	clu_11519_NA	-0.328506	0.0216903	0.013737	-0.00795327	2.83302	4	0.225515	0.673294	EIF3M
chr11	32588732	32589012	clu_11519_NA	0.171575	0.437266	0.45662	0.0193542	2.83302	4	0.225515	0.673294	EIF3M
chr11	32588732	32589547	clu_11519_NA	-0.080927	0.0152827	0.0123979	-0.00288477	2.83302	4	0.225515	0.673294	EIF3M
chr11	32589135	32589547	clu_11519_NA	0.0276508	0.294914	0.266685	-0.0282287	2.83302	4	0.225515	0.673294	EIF3M
chr11	32927269	32927962	clu_11520_NA	-0.0991203	0.333177	0.323484	-0.00969286	0.503914	2	0.604162	0.872797	QSER1
chr11	32927269	32931743	clu_11520_NA	0.159831	0.0150276	0.0189029	0.0038753	0.503914	2	0.604162	0.872797	QSER1
chr11	32928123	32931743	clu_11520_NA	-0.0607106	0.651796	0.657613	0.00581756	0.503914	2	0.604162	0.872797	QSER1
[truncated: 31,654 more rows]

## Sheet: PAT_AON_vs_PAT_SON
chr	start	end	cluster	logef	SON	AON	deltapsi	loglr	df	p	p.adjust	genes
chrX	140783397	140783472	clu_2921_NA	6.02847	0.0874467	0.844131	0.756685	4.38056	2	0.0125184	0.355057	NA
chr11	47279079	47281575	clu_13395_NA	2.23953	0.0743881	0.698073	0.623685	5.24821	2	0.0052569	0.355057	MADD
chr14	22605866	22606422	clu_33_NA	1.3144	0.202722	0.778926	0.576205	1.8504	1	0.0543866	0.3854	ABHD4
chr15	31076984	31101657	clu_3038_NA	1.26889	0.258084	0.81485	0.556766	4.17911	1	0.00383948	0.355057	TRPM1
chr1	172399916	172415294	clu_6569_NA	1.62894	0.172069	0.70524	0.53317	3.48391	2	0.0306873	0.370007	PIGC
chr4	87271178	87277629	clu_1651_NA	1.55079	0.290246	0.807213	0.516967	3.73251	2	0.0239328	0.367954	NA
chr11	119169302	119171356	clu_13864_NA	1.21201	0.333725	0.849748	0.516023	2.2393	1	0.0343218	0.371562	NLRX1
chr22	37723806	37724101	clu_5328_NA	7.42075	3.67e-07	0.5058	0.505799	4.5399	1	0.00258448	0.355057	NA
chr17	43164812	43166980	clu_942_NA	1.195	0.359832	0.859834	0.500002	2.07516	1	0.0416265	0.371562	AC060780.1
chr1	13614405	13615905	clu_5604_NA	1.09944	0.282604	0.780282	0.497677	3.03746	1	0.0137115	0.355057	PDPN
chr22	37059438	37061104	clu_5322_NA	1.44831	0.236077	0.730696	0.494618	2.91807	2	0.0540378	0.3854	KCTD17
chr3	49809464	49809542	clu_12545_NA	1.41791	0.231853	0.716871	0.485018	2.84768	2	0.0579784	0.387471	UBA7
chr12	124912962	124913191	clu_8368_NA	1.32107	0.236827	0.713272	0.476445	4.89359	2	0.00749444	0.355057	NA
chr11	8138347	8139967	clu_13227_NA	1.11163	0.368371	0.84344	0.475069	1.56038	1	0.0773009	0.410278	RIC3
chr21	33260727	33262561	clu_5051_NA	1.03098	0.239795	0.712623	0.472828	1.77878	1	0.0592746	0.388871	IFNAR2,AP000295.1
chr14	22947731	22950314	clu_39_NA	1.07643	0.35613	0.826448	0.470317	1.6186	1	0.0719837	0.403293	HAUS4,AL132780.3
chr1	23798730	23799366	clu_5689_NA	1.34503	0.47147	0.929289	0.45782	3.55639	1	0.00765365	0.355057	GALE
chr10	88911011	88914534	clu_8803_NA	1.32603	0.307754	0.764655	0.456901	3.02527	2	0.0485446	0.376629	STAMBPL1
chr19	1487313	1487785	clu_6937_NA	1.33946	0.327734	0.784272	0.456539	2.93343	2	0.0532142	0.385333	PCSK4
chr19	8825108	8831318	clu_7041_NA	1.3349	0.341983	0.793783	0.4518	3.12765	2	0.0438208	0.371771	ZNF558
chr21	36071057	36072446	clu_5082_NA	1.09932	0.412144	0.863366	0.451222	2.17614	1	0.0369594	0.371562	CBR1
chr14	61970311	62075135	clu_228_NA	1.05031	0.407893	0.849149	0.441256	1.82195	1	0.0562752	0.387036	SYT16
chr7	5345810	5351819	clu_1946_NA	0.958226	0.330319	0.770247	0.439928	1.86241	1	0.0536094	0.3854	TNRC18
chr4	169002205	169006755	clu_1861_NA	1.29051	0.201258	0.63583	0.434572	4.21874	2	0.0147171	0.355057	CBR4
chr7	64336982	64348090	clu_2106_NA	1.04207	0.426269	0.856566	0.430297	1.82001	1	0.0564063	0.387036	ZNF736
chr15	40532302	40557216	clu_3070_NA	0.971737	0.185869	0.614529	0.428661	4.99704	1	0.00157044	0.355057	CCDC32
chrX	140783620	140783715	clu_2923_NA	1.67289	0.108201	0.53028	0.422079	1.72053	3	0.328487	0.608511	NA
chr6	4133711	4135511	clu_11612_NA	0.886713	0.276248	0.692168	0.41592	5.40204	1	0.00101277	0.355057	ECI2
chr1	24465327	24468986	clu_5698_NA	1.27875	0.173318	0.58803	0.414712	2.86375	2	0.0570547	0.387036	NIPAL3
chr1	1716478	1719358	clu_5500_NA	0.900575	0.354614	0.768939	0.414325	1.76597	1	0.060197	0.39035	CDK11A,AL031282.2
chr12	121004489	121005003	clu_8295_NA	0.906972	0.375171	0.786482	0.411311	1.01605	1	0.154008	0.47606	C12orf43
chr5	1330383	1331803	clu_3961_NA	0.960252	0.165313	0.574758	0.409444	1.55901	1	0.0774312	0.410278	CLPTM1L
chr19	13209498	13210617	clu_7126_NA	0.974764	0.437401	0.845249	0.407848	1.67114	1	0.0675209	0.398844	CACNA1A
chr14	91114528	91157639	clu_383_NA	0.875562	0.346586	0.75344	0.406854	1.77128	1	0.0598128	0.390059	DGLUCY
chr14	75004900	75005897	clu_329_NA	0.849364	0.31158	0.712178	0.400598	1.59835	1	0.0737868	0.406289	EIF2B2
chr10	48431270	48434884	clu_8612_NA	0.853083	0.240245	0.635255	0.39501	1.49921	1	0.0833457	0.414063	MAPK8
chr6	142837047	142945491	clu_12170_NA	0.83628	0.262493	0.654643	0.392149	1.4507	1	0.0885022	0.417146	HIVEP2
chrX	92387933	92618264	clu_2794_NA	1.21488	0.296204	0.68758	0.391376	4.44589	2	0.0117267	0.355057	PCDH11X
chr10	74976330	74977316	clu_8751_NA	0.846815	0.375418	0.765771	0.390354	3.24822	1	0.0108091	0.355057	KAT6B
chr11	68081457	68097019	clu_13607_NA	1.39006	0.161564	0.551512	0.389948	5.06667	3	0.0174661	0.355057	CHKA
chr6	68636000	68638661	clu_11941_NA	0.883586	0.420994	0.809764	0.38877	1.16323	1	0.127191	0.449105	ADGRB3
chr2	65018265	65020912	clu_10511_NA	2.03669	0.0425673	0.42913	0.386562	4.84489	2	0.00786847	0.355057	SLC1A4
chr17	57107178	57110025	clu_1062_NA	1.19328	0.440624	0.825099	0.384476	2.54134	2	0.0787605	0.410452	AKAP1
chr17	20958402	21001883	clu_722_NA	0.897065	0.456138	0.834551	0.378413	1.19743	1	0.121735	0.444187	CCDC144NL-AS1
chr11	45914468	45914604	clu_13370_NA	1.00598	0.265578	0.6423	0.376722	2.39292	2	0.0913621	0.419807	PEX16
chrX	3865142	3866922	clu_2559_NA	0.82746	0.415414	0.788064	0.37265	3.06064	1	0.0133564	0.355057	BX890604.2
chr1	193051817	193059633	clu_6637_NA	1.23672	0.060466	0.432939	0.372473	1.88045	1	0.0524645	0.383643	UCHL5
chr5	67619915	67774998	clu_4095_NA	1.19227	0.480357	0.846811	0.366454	2.88057	2	0.0561029	0.387036	AC112206.2
chr17	58306386	58306800	clu_1075_NA	0.886642	0.479571	0.844424	0.364853	1.26409	1	0.111828	0.436637	TSPOAP1
chr17	64750008	64750594	clu_1146_NA	0.815925	0.206505	0.57095	0.364445	1.40933	1	0.0931742	0.42055	ARHGAP27P1-BPTFP1-KPNA2P3,KPNA2P3
chr1	148640097	148679462	clu_6290_NA	0.779225	0.253538	0.617422	0.363884	1.58738	1	0.0747844	0.407325	NBPF14,AC239811.1
chr2	229996923	230010696	clu_11174_NA	0.934729	0.507031	0.869618	0.362587	1.45202	1	0.0883582	0.417078	FBXO36
chr9	111362169	111363588	clu_9985_NA	0.912167	0.50215	0.862111	0.359961	1.50703	1	0.0825453	0.413223	ECPAS
chr5	179848066	179853378	clu_4541_NA	0.787141	0.422174	0.779099	0.356926	1.75897	1	0.0607082	0.391566	MRNIP
chr12	16425	16722	clu_7644_NA	0.844271	0.169422	0.524684	0.355261	1.76281	1	0.0604274	0.390723	WASH8P
chr13	87673574	87675381	clu_3655_NA	1.18053	0.13994	0.493181	0.353241	2.7691	2	0.0627187	0.393936	SLITRK5
chr7	78019976	78065574	clu_2191_NA	0.741226	0.29009	0.642792	0.352703	1.3324	1	0.10259	0.426569	MAGI2
chr1	151144434	151160815	clu_6340_NA	0.959233	0.533703	0.886299	0.352596	1.79063	1	0.0584347	0.388219	SEMA6C
chr16	30958384	30958717	clu_9353_NA	1.14022	0.15728	0.508473	0.351193	3.44475	2	0.0319128	0.371058	SETD1A
chr1	217491750	217498356	clu_6767_NA	1.0453	0.413225	0.76226	0.349035	2.4513	2	0.0861811	0.415575	GPATCH2
chr12	433322	438335	clu_7653_NA	1.12213	0.502226	0.844501	0.342274	2.60014	2	0.0742634	0.406361	CCDC77
chr11	66828364	66838367	clu_13581_NA	0.735893	0.409928	0.751667	0.341739	1.442	1	0.0894634	0.417146	C11orf80
chr22	45550615	45562912	clu_5411_NA	0.70943	0.355296	0.694877	0.339581	5.00902	1	0.00155014	0.355057	FBLN1
chr11	125997410	126001719	clu_13905_NA	1.31842	0.564652	0.903583	0.33893	3.51944	2	0.0296159	0.370007	CDON
chr5	1578421	1579277	clu_3965_NA	0.742464	0.431105	0.769871	0.338766	2.30953	1	0.0316186	0.370989	SDHAP3
chr13	113089728	113094514	clu_3706_NA	0.927218	0.377876	0.716487	0.338611	4.76903	2	0.00848859	0.355057	MCF2L
chr12	48344712	48345345	clu_7843_NA	0.921962	0.30939	0.647963	0.338573	2.24143	2	0.106306	0.429782	ZNF641
chr2	27372740	27373247	clu_10337_NA	1.00727	0.44739	0.785782	0.338392	3.90515	2	0.020138	0.356702	SNX17
chr8	118197732	118239715	clu_4907_NA	0.752325	0.217222	0.555451	0.338229	1.21057	1	0.119708	0.443322	SAMD12
chr3	190514219	190556130	clu_13091_NA	0.928558	0.260377	0.598397	0.33802	2.55352	2	0.0778074	0.410278	IL1RAP
chr17	7002620	7009796	clu_576_NA	1.05286	0.30995	0.647816	0.337865	3.92308	2	0.01978	0.355057	ALOX12-AS1,AC040977.2
chr12	25995130	26055279	clu_7784_NA	0.850595	0.516135	0.853928	0.337794	1.16087	1	0.127577	0.449984	RASSF8
chr12	93467554	93469192	clu_8096_NA	0.973747	0.563684	0.900574	0.33689	1.58689	1	0.0748294	0.407401	MRPL42
chr22	20429355	20429536	clu_5177_NA	0.70424	0.299102	0.635735	0.336633	2.48861	1	0.0256831	0.369276	SCARF2,AC007731.4
chr3	129832826	129880309	clu_12872_NA	1.21701	0.497603	0.833854	0.336251	4.57612	3	0.0273337	0.370007	TMCC1
chr3	50366625	50366831	clu_12579_NA	0.848553	0.520951	0.855815	0.334864	1.32356	1	0.103737	0.428164	CACNA2D2
chr7	35635458	35638350	clu_2042_NA	1.09983	0.438274	0.772779	0.334504	3.22186	2	0.039881	0.371562	HERPUD2
chr19	15368322	15370146	clu_7140_NA	0.846482	0.521052	0.855353	0.334302	1.72663	1	0.0631269	0.39493	AKAP8
chr1	97699547	97721510	clu_6144_NA	0.865091	0.52997	0.864151	0.334181	2.06027	1	0.0423654	0.371562	DPYD
chr22	50782351	50783039	clu_5457_NA	0.94912	0.179507	0.511205	0.331698	5.3578	2	0.00471126	0.355057	RABL2B
chr2	91618154	91655368	clu_10632_NA	0.724995	0.23334	0.564745	0.331405	2.93846	1	0.0153407	0.355057	LSP1P4
chr7	26292133	26346420	clu_2010_NA	1.25197	0.0471775	0.37717	0.329992	1.72386	1	0.0633392	0.39493	SNX10
chr19	19527770	19532632	clu_7208_NA	0.863749	0.131455	0.459922	0.328467	1.06784	1	0.143908	0.46565	NDUFA13,AC011448.1,YJEFN3
chr1	45551155	45561789	clu_5933_NA	1.02323	0.453478	0.78159	0.328112	3.37061	2	0.0343685	0.371562	AKR1A1
chr6	56992555	57015133	clu_11928_NA	0.975163	0.186183	0.514008	0.327825	4.36478	2	0.0127174	0.355057	BEND6
chr2	33243784	33252677	clu_10382_NA	0.97292	0.457816	0.784188	0.326372	5.15911	2	0.00574682	0.355057	LTBP1
chr12	57803391	57806360	clu_8013_NA	0.830326	0.531593	0.856582	0.32499	1.72008	1	0.0636295	0.39493	AVIL
chr16	370225	371067	clu_9084_NA	0.825418	0.14543	0.470019	0.324589	2.15661	1	0.0378172	0.371562	MRPL28
chr3	129506549	129507668	clu_12868_NA	0.825601	0.531274	0.855259	0.323985	1.81782	1	0.056555	0.387036	IFT122
chr2	241744877	241748865	clu_11256_NA	0.668737	0.357974	0.679899	0.321925	0.934488	1	0.171592	0.489376	D2HGDH
chr7	149547928	149549193	clu_2494_NA	0.722977	0.465575	0.787184	0.321609	3.09876	1	0.012793	0.355057	ZNF767P
chr8	119806401	119817984	clu_4912_NA	1.06721	0.132595	0.451353	0.318758	3.2693	2	0.0380331	0.371562	TAF2
chr19	37759139	37770005	clu_7323_NA	0.769327	0.511816	0.830042	0.318226	0.994598	1	0.158425	0.479047	ZNF573
chr7	50703908	50732272	clu_2099_NA	1.0276	0.168828	0.486837	0.31801	3.02908	2	0.04836	0.376629	GRB10
chr6	44135096	44136349	clu_11887_NA	0.987703	0.492066	0.809967	0.317902	2.18125	2	0.112901	0.436982	TMEM63B
chr2	96840912	96842060	clu_10661_NA	0.822274	0.317875	0.635036	0.317161	2.91021	2	0.0544641	0.3854	ANKRD23,ANKRD39
chr1	112674729	112674848	clu_6218_NA	0.801001	0.532792	0.849842	0.317049	1.25362	1	0.113325	0.438107	MOV10
chr16	55509352	55525508	clu_9405_NA	0.886778	0.570314	0.886622	0.316308	1.26383	1	0.111866	0.436637	LPCAT2,MMP2
chr7	105550486	105551570	clu_2351_NA	1.12664	0.558036	0.872489	0.314453	2.529	2	0.079739	0.410541	RINT1
chr17	7226639	7227090	clu_587_NA	1.22723	0.586064	0.899217	0.313152	3.74977	2	0.0235231	0.367954	DVL2
chr4	24819975	24822497	clu_1441_NA	0.863356	0.343282	0.656177	0.312895	2.8529	2	0.0576769	0.387471	CCDC149
chr22	23400583	23402361	clu_5201_NA	0.647873	0.35705	0.66986	0.312811	1.33556	1	0.102184	0.426275	ZDHHC8P1
chr12	438554	441774	clu_7654_NA	1.08186	0.126907	0.439237	0.31233	3.28361	2	0.0374925	0.371562	CCDC77
chr19	40609661	40610532	clu_7374_NA	1.51808	0.0544395	0.364243	0.309804	3.34012	2	0.0354326	0.371562	LTBP4
chr11	10593599	10600918	clu_13254_NA	1.87642	0.0298897	0.339558	0.309669	4.3747	2	0.0125919	0.355057	MRVI1
chr17	46528859	46570759	clu_990_NA	0.678517	0.234587	0.543502	0.308914	0.975834	1	0.162407	0.481794	ARL17A
chr3	24337371	24494795	clu_12362_NA	1.113	0.12685	0.435477	0.308627	2.30501	2	0.0997576	0.424057	THRB
chr9	136802786	136804502	clu_10217_NA	0.753656	0.525161	0.833139	0.307978	0.905515	1	0.178385	0.494854	CCDC183,AL355987.4,AL355987.2
chr11	65962093	65964006	clu_13562_NA	0.879449	0.109228	0.41587	0.306642	1.32	1	0.104203	0.428949	SART1
chr10	21755924	21759170	clu_8508_NA	0.636622	0.381265	0.68763	0.306365	3.92037	1	0.00510815	0.355057	DNAJC1
chr1	156734493	156735725	clu_6476_NA	1.34133	0.194397	0.500339	0.305942	5.27349	3	0.0144456	0.355057	RRNAD1
chr9	5054789	5055669	clu_9669_NA	0.638576	0.299368	0.605119	0.305752	4.15016	1	0.00396379	0.355057	JAK2
chr1	149090894	149098438	clu_6296_NA	0.913896	0.421997	0.727496	0.305498	1.89069	2	0.150968	0.472951	NBPF9
chr1	3635074	3635944	clu_5513_NA	0.818569	0.241116	0.545667	0.304551	3.80067	2	0.0223558	0.367954	WRAP73
chr2	74432666	74439551	clu_10583_NA	0.838568	0.278075	0.581947	0.303873	1.55835	2	0.210483	0.524624	RTKN
chr6	26466088	26467948	clu_11666_NA	0.802385	0.560399	0.863839	0.30344	1.19154	1	0.122655	0.444311	BTN2A1
chr9	6497268	6498018	clu_9677_NA	0.652222	0.251772	0.553608	0.301836	1.82752	1	0.0558997	0.387036	UHRF2
chr1	1625185	1625286	clu_5495_NA	0.827038	0.302043	0.602903	0.30086	3.06731	2	0.0465463	0.375067	MIB2
chr7	98217082	98217692	clu_2253_NA	0.749423	0.160404	0.460984	0.30058	1.53377	1	0.0798703	0.410541	TECPR1
chr9	8485327	8485762	clu_9684_NA	0.673546	0.217563	0.516786	0.299222	1.08758	1	0.140255	0.461997	PTPRD
chr2	73218969	73219952	clu_10557_NA	0.872842	0.106039	0.404639	0.2986	1.47814	1	0.0855442	0.415292	SMYD5
chr8	81840082	81842122	clu_4812_NA	1.05233	0.637726	0.935244	0.297518	2.16316	1	0.0375273	0.371562	SNX16
chr19	19865999	19891474	clu_7218_NA	1.4384	0.0750692	0.37112	0.296051	3.17767	2	0.0416825	0.371562	ZNF253
chrX	132217806	132219370	clu_2906_NA	0.609016	0.355131	0.650553	0.295422	1.85853	1	0.0538593	0.3854	RAP2C
chr22	40953633	40964047	clu_5376_NA	0.97716	0.508885	0.804115	0.29523	3.59703	2	0.0274051	0.370007	RBX1
chr7	117020629	117099762	clu_2388_NA	1.01574	0.340412	0.633962	0.29355	4.92764	2	0.00724359	0.355057	ST7
chr8	42395133	42398712	clu_4705_NA	0.849908	0.246289	0.539047	0.292757	2.75485	2	0.0636186	0.39493	VDAC3
chr6	65296119	65334980	clu_11940_NA	0.616804	0.284118	0.576759	0.292641	2.027	1	0.0440667	0.371771	EYS
chr17	42823879	42824155	clu_935_NA	0.828425	0.591606	0.88365	0.292044	1.14798	1	0.129711	0.452303	BECN1
chr15	75854487	75868951	clu_3340_NA	0.866064	0.232456	0.523978	0.291522	3.16284	2	0.0423052	0.371562	UBE2Q2
chr20	64258882	64259942	clu_11602_NA	0.959049	0.127981	0.418529	0.290548	2.89816	2	0.0551246	0.386444	PCMTD2
chr16	1729578	1743335	clu_9115_NA	0.976131	0.633744	0.924182	0.290438	2.12487	1	0.0392562	0.371562	MAPK8IP3
chr7	75599247	75738801	clu_2176_NA	0.741353	0.559596	0.848415	0.28882	1.00824	1	0.1556	0.476539	HIP1
chrX	153807369	153807897	clu_2961_NA	0.860261	0.226067	0.514445	0.288377	3.49835	2	0.0302472	0.370007	PDZD4
chr1	151017904	151018557	clu_6331_NA	0.781289	0.131838	0.420133	0.288295	1.6285	1	0.0711187	0.40286	PRUNE1
chr11	95865676	95888156	clu_13745_NA	0.99139	0.451891	0.740046	0.288155	4.06478	4	0.0869458	0.416831	MTMR2
chr8	17723833	17743604	clu_4597_NA	1.1239	0.14582	0.433093	0.287273	4.14436	3	0.0404068	0.371562	MTUS1
chr1	111627563	111691334	clu_6210_NA	0.871264	0.613352	0.900604	0.287252	1.93945	1	0.0488965	0.377394	RAP1A
chr1	32077318	32091675	clu_5769_NA	0.791944	0.31924	0.606265	0.287025	2.87349	2	0.0565015	0.387036	TMEM39B
chr20	43528745	43529203	clu_11482_NA	0.588493	0.367631	0.65353	0.285899	1.94936	1	0.0483231	0.376629	L3MBTL1,AL031681.2
chr17	63704047	63704341	clu_1127_NA	0.645297	0.499013	0.783579	0.284566	1.06236	1	0.144939	0.466611	STRADA,AC046185.1
chr3	68989017	68998011	clu_12698_NA	1.08464	0.163884	0.448221	0.284336	7.13455	2	0.000797088	0.355057	EOGT
chrX	15764775	15772496	clu_2580_NA	0.583268	0.358911	0.642548	0.283637	3.07384	1	0.0131585	0.355057	CA5B
chr8	1860184	1864370	clu_4568_NA	0.678606	0.537616	0.818759	0.281143	1.29064	1	0.108134	0.431781	AC019257.8,ARHGEF10
chr12	124356803	124362126	clu_8356_NA	1.0619	0.202294	0.482025	0.279731	2.66477	2	0.0696156	0.40157	NCOR2
chr3	16271722	16286342	clu_12348_NA	1.04498	0.662163	0.940638	0.278475	4.07988	1	0.00428302	0.355057	OXNAD1
chr16	75541455	75542555	clu_9571_NA	0.891783	0.0877668	0.364092	0.276325	1.44758	1	0.0888462	0.417146	TMEM231,AC009163.2,AC025287.1
chr13	23841488	23862302	clu_3503_NA	1.21915	0.121111	0.397145	0.276033	2.51785	2	0.080633	0.410559	MIPEP
chr3	51277712	51280106	clu_12584_NA	0.666171	0.181804	0.457148	0.275344	1.75656	1	0.0608844	0.391591	DOCK3
chr2	174481987	174483010	clu_10934_NA	1.25634	0.0727486	0.347959	0.27521	2.21747	2	0.108885	0.432406	GPR155
chr9	136724939	136725055	clu_10216_NA	0.760384	0.596051	0.870997	0.274946	1.33231	1	0.102603	0.426569	SNHG7
chr22	29971062	29978442	clu_5260_NA	0.704746	0.429011	0.703763	0.274752	3.44313	2	0.0319645	0.371058	MTMR3
chr10	101624810	101672915	clu_8916_NA	1.00416	0.125626	0.399721	0.274095	3.49238	2	0.0304284	0.370007	FBXW4
chr17	5488589	5488823	clu_569_NA	0.75345	0.38813	0.661879	0.273749	3.5245	2	0.0294667	0.370007	MIS12
chrX	77910835	77971621	clu_2788_NA	0.832543	0.438476	0.712064	0.273588	1.44929	2	0.234738	0.540255	ATP7A,PGK1,AL356235.1
chr2	143952843	143970653	clu_10817_NA	0.825477	0.220292	0.49357	0.273278	3.4006	2	0.0333531	0.371562	GTDC1
chr10	27171083	27173121	clu_8535_NA	0.712192	0.577824	0.850462	0.272638	0.85337	1	0.191409	0.507266	MASTL
chr11	117228350	117229346	clu_13811_NA	1.09474	0.0507572	0.323193	0.272436	2.06625	1	0.0420672	0.371562	PCSK7
chr10	125725838	125729358	clu_9049_NA	0.813116	0.499852	0.771841	0.271989	1.79213	2	0.166606	0.485512	EDRF1
chr5	127291056	127331291	clu_4284_NA	0.796531	0.455632	0.727387	0.271755	5.47668	2	0.00418321	0.355057	MEGF10
chr6	30204765	30213305	clu_11681_NA	0.776237	0.29476	0.565733	0.270973	1.68557	2	0.185339	0.502029	TRIM26
chr1	247157217	247159006	clu_6887_NA	0.894956	0.645161	0.915888	0.270727	1.64693	1	0.0695396	0.40157	ZNF124
chr2	98546694	98548952	clu_10680_NA	0.919527	0.21665	0.486548	0.269898	2.73115	2	0.0651444	0.397108	INPP4A
chr12	102077503	102085766	clu_8135_NA	1.09567	0.680418	0.950123	0.269705	1.60755	1	0.0729619	0.405635	NUP37
chr1	204268312	204273626	clu_6704_NA	1.06097	0.619766	0.88895	0.269184	5.34126	2	0.00478983	0.355057	PLEKHA6
chr7	134958112	134958212	clu_2441_NA	1.03848	0.0570927	0.325782	0.268689	3.1067	1	0.0126787	0.355057	CALD1
chr18	62280442	62280646	clu_3923_NA	0.84446	0.144763	0.41261	0.267847	2.33713	2	0.0966048	0.423364	RELCH
chr17	44304207	44307292	clu_959_NA	1.00983	0.189247	0.456863	0.267617	3.53952	2	0.0290272	0.370007	RUNDC3A-AS1
chr1	202811370	202811575	clu_6679_NA	0.74158	0.602661	0.86986	0.2672	1.0337	1	0.150479	0.472917	PCAT6
chr9	3228889	3229796	clu_9662_NA	0.546711	0.371259	0.637979	0.26672	0.84968	1	0.192372	0.508211	RFX3
chr1	227646670	227654336	clu_6816_NA	0.957528	0.136812	0.403207	0.266395	2.38552	2	0.0920411	0.419807	ZNF678
chr3	141586229	141586646	clu_12927_NA	1.18283	0.03972	0.305825	0.266105	1.25971	1	0.112451	0.436637	RASA2
chr1	100009323	100011365	clu_6147_NA	0.619322	0.205165	0.471113	0.265948	2.79961	1	0.0179684	0.355057	SLC35A3,AC118553.2
chr2	169537340	169538013	clu_10893_NA	0.737149	0.424908	0.690683	0.265775	2.001	2	0.1352	0.457325	FASTKD1
chr17	8460160	8466930	clu_643_NA	0.544462	0.380441	0.645941	0.2655	1.17724	1	0.124924	0.447126	NDEL1
chr6	52578393	52579375	clu_11909_NA	0.561842	0.280658	0.545495	0.264837	1.98576	1	0.0462758	0.375067	TRAM2-AS1
chr3	49117785	49117947	clu_12530_NA	0.639461	0.1855	0.450019	0.264518	1.57486	1	0.0759401	0.409286	USP19
chr9	69151771	69212548	clu_9802_NA	0.582789	0.494316	0.758201	0.263885	1.36295	1	0.098733	0.423436	AL358113.1,TJP2
chr12	109576145	109579802	clu_8178_NA	0.721162	0.378089	0.641897	0.263808	1.49221	2	0.224876	0.535012	MVK
chr11	117238646	117239801	clu_13812_NA	0.628396	0.193258	0.45706	0.263802	1.36516	1	0.0984595	0.423436	RNF214
chr12	100108548	100142592	clu_8127_NA	0.73532	0.435647	0.699342	0.263694	4.45875	2	0.0115769	0.355057	UHRF1BP1L
chr9	114617301	114624136	clu_10017_NA	0.592957	0.227639	0.491057	0.263418	3.09557	1	0.0128392	0.355057	TMEM268
chrX	134889192	134891479	clu_2912_NA	0.977961	0.210271	0.473688	0.263417	2.55666	2	0.0775631	0.410278	MOSPD1
chr6	158064750	158064826	clu_12213_NA	0.982736	0.187971	0.451211	0.26324	2.7944	2	0.0611519	0.391975	SYNJ2
chr12	132108682	132109768	clu_8397_NA	0.715059	0.383663	0.646853	0.26319	3.12829	2	0.0437925	0.371771	EP400P1
chr12	56011494	56018126	clu_7943_NA	0.545122	0.420165	0.68312	0.262955	4.38966	1	0.00304665	0.355057	IKZF4
chr1	43719126	43720471	clu_5909_NA	0.82955	0.237524	0.500289	0.262765	2.51614	2	0.0807707	0.410587	AL451062.1
chr1	148124067	148126829	clu_6285_NA	0.543699	0.314471	0.576421	0.26195	1.79426	1	0.05818	0.387471	NBPF11
chr1	239545749	239678186	clu_6865_NA	0.850501	0.181353	0.442649	0.261296	2.26597	2	0.103729	0.428164	CHRM3
chr10	92240361	92240586	clu_8827_NA	0.925809	0.170142	0.431204	0.261062	3.48623	2	0.030616	0.370007	CPEB3
chr20	46355178	46355802	clu_11513_NA	0.542344	0.310485	0.571222	0.260736	1.7329	1	0.0626499	0.393881	SLC35C2
chr1	112550693	112576986	clu_6213_NA	1.2279	0.0841087	0.34484	0.260731	3.81824	3	0.0541537	0.3854	ST7L
chr1	227213219	227254064	clu_6815_NA	0.759693	0.621811	0.882532	0.260721	4.99553	1	0.00157302	0.355057	CDC42BPA
chr7	73003730	73005576	clu_2136_NA	0.604293	0.209364	0.469992	0.260628	0.843856	1	0.193903	0.508947	STAG3L3
chr10	15214601	15220944	clu_8493_NA	1.06016	0.10495	0.365133	0.260183	3.6546	2	0.0258718	0.369276	FAM171A1
chr19	12949159	12949275	clu_7123_NA	0.547617	0.448573	0.708642	0.260069	1.92413	1	0.0497974	0.378086	RAD23A
chr1	37718816	37719508	clu_5833_NA	0.531894	0.362689	0.622478	0.259788	3.06515	1	0.0132884	0.355057	EPHA10
chr11	5666081	5667689	clu_13200_NA	1.00055	0.21462	0.473018	0.258398	2.55334	2	0.077821	0.410278	AC104389.4,TRIM5
chr2	213375119	213489963	clu_11099_NA	0.55774	0.261651	0.519509	0.257858	2.18046	1	0.0367726	0.371562	SPAG16
chr13	19958959	19959958	clu_3480_NA	0.729377	0.279349	0.536515	0.257166	3.84839	2	0.0213139	0.366527	ZMYM2
chr15	75351376	75352111	clu_3335_NA	0.701864	0.230908	0.487883	0.256975	3.29683	2	0.0370004	0.371562	NEIL1
chr20	5951077	5952011	clu_11307_NA	0.55915	0.486877	0.743797	0.256919	3.48969	1	0.0082454	0.355057	MCM8,AL035461.3
chr5	179585865	179589546	clu_4529_NA	0.544005	0.458513	0.715385	0.256871	4.08416	1	0.00426283	0.355057	RUFY1
chr16	18527624	18529501	clu_9247_NA	0.705288	0.411776	0.668477	0.256701	8.69065	2	0.00016815	0.355057	NOMO2
chr1	144456805	144458847	clu_6261_NA	0.942069	0.244876	0.501347	0.25647	2.1767	2	0.113415	0.43821	NBPF15
chr10	34284245	34317107	clu_8563_NA	0.672446	0.291739	0.547746	0.256006	2.54771	2	0.0782605	0.410347	PARD3
chr1	28048426	28057994	clu_5735_NA	1.02241	0.633287	0.888938	0.255652	2.15749	2	0.115615	0.439749	EYA3
chr2	201720128	201723043	clu_11040_NA	1.34018	0.0574516	0.312865	0.255413	3.96065	2	0.0190508	0.355057	ALS2
chr16	71690709	71702598	clu_9541_NA	0.750867	0.628057	0.883461	0.255405	1.87497	1	0.0528097	0.384481	PHLPP2
chr11	65295990	65320544	clu_13530_NA	0.534268	0.300742	0.555957	0.255215	2.00544	1	0.0452074	0.375067	AP000944.2,CDC42EP2,POLA2
chr11	13421838	13463092	clu_13276_NA	0.695968	0.379017	0.634155	0.255138	3.52938	2	0.0293231	0.370007	BTBD10
chr5	134143640	134146224	clu_4321_NA	0.828014	0.289545	0.544186	0.254641	8.21051	4	0.00250325	0.355057	TCF7
chr22	38665685	38668017	clu_5353_NA	0.758328	0.235283	0.489786	0.254502	2.16788	2	0.11442	0.43897	CBY1
chr8	89722081	89724629	clu_4823_NA	0.525365	0.322527	0.57653	0.254004	0.766087	1	0.215787	0.529782	AF117829.1
chr9	95080780	95086682	clu_9916_NA	0.723513	0.349149	0.60315	0.254001	2.76595	2	0.0629166	0.394725	AOPEP
chr2	219504868	219505228	clu_11141_NA	0.695614	0.146207	0.400062	0.253855	2.6094	2	0.0735786	0.406289	GMPPA
chr8	144890403	144901399	clu_5007_NA	0.884255	0.668061	0.921864	0.253802	1.54708	1	0.0785736	0.410452	ZNF250
chrX	129911921	129919175	clu_2895_NA	0.691802	0.428799	0.68147	0.252671	3.07045	2	0.0464001	0.375067	UTP14A
chr8	42535335	42540915	clu_4706_NA	0.687131	0.256592	0.509184	0.252592	4.46545	2	0.0114995	0.355057	SLC20A2
chr1	88961287	88961381	clu_6101_NA	0.822743	0.380996	0.63327	0.252274	2.29858	2	0.100401	0.424725	KYAT3
chr7	102605987	102608761	clu_2325_NA	0.806634	0.543456	0.795213	0.251757	1.5915	2	0.203621	0.518678	RASA4,AC105052.1
chr17	30477993	30481143	clu_781_NA	1.15335	0.0392241	0.290749	0.251525	2.7503	1	0.0190099	0.355057	GOSR1
chr12	54257692	54280008	clu_7930_NA	0.575924	0.529137	0.780491	0.251353	1.35281	1	0.0999949	0.424057	CBX5
chr15	42191560	42199896	clu_3088_NA	0.690486	0.421684	0.673031	0.251347	2.30501	2	0.099758	0.424057	VPS39
chr19	18121773	18121850	clu_7172_NA	0.534919	0.469416	0.720582	0.251166	1.46436	1	0.0870163	0.416831	MAST3
chr12	23896024	23950869	clu_7783_NA	0.591902	0.202361	0.453188	0.250827	1.19889	1	0.121508	0.444187	SOX5
chr1	55148570	55153870	clu_6000_NA	0.984719	0.632012	0.882681	0.25067	2.3461	2	0.0957417	0.423309	USP24
chr5	141934586	141949332	clu_4389_NA	1.2255	0.104384	0.354078	0.249694	2.96195	2	0.0517182	0.382493	DELE1
chr17	36297386	36307297	clu_821_NA	0.543232	0.491772	0.741455	0.249684	1.53576	1	0.0796751	0.410541	AC233699.1
chr16	89963443	89964221	clu_9642_NA	0.709838	0.127868	0.377479	0.249611	2.01449	1	0.0447252	0.37426	DEF8
chr9	33332502	33338507	clu_9738_NA	0.607307	0.186643	0.436014	0.24937	0.524442	1	0.305764	0.593662	NFX1
chr1	16315435	16352255	clu_5621_NA	0.508786	0.391847	0.640611	0.248764	1.47512	1	0.0858646	0.415424	FBXO42
chr6	111483665	111574621	clu_12083_NA	0.509519	0.349793	0.598469	0.248676	2.31318	1	0.0314843	0.370989	TRAF3IP2-AS1
chr13	25253964	25254385	clu_3510_NA	0.96388	0.690871	0.938886	0.248015	1.98864	1	0.0461179	0.375067	MTMR6
chr17	55043325	55047089	clu_1056_NA	0.658314	0.38444	0.632438	0.247998	6.46744	2	0.00155319	0.355057	STXBP4
chr9	37763753	37768076	clu_9785_NA	0.514062	0.434292	0.68217	0.247878	1.06989	1	0.143522	0.465283	TRMT10B
chr19	40622667	40623604	clu_7375_NA	1.36423	0.0524938	0.300106	0.247613	4.61318	2	0.00992025	0.355057	LTBP4
chr9	120793257	120793354	clu_10030_NA	0.50589	0.384848	0.632454	0.247606	1.02109	1	0.152991	0.475239	FBXW2
chr5	1053482	1057471	clu_3960_NA	0.797061	0.556451	0.803837	0.247385	6.1211	2	0.00219603	0.355057	SLC12A7
chr17	56856665	56858594	clu_1060_NA	0.52255	0.289093	0.536263	0.24717	0.987628	1	0.159891	0.479942	DGKE
chr16	67228657	67228797	clu_9461_NA	0.570172	0.536667	0.783686	0.247019	1.51116	1	0.0821259	0.411773	TMEM208
chr4	73064899	73065250	clu_1553_NA	0.583481	0.553516	0.799288	0.245772	1.36841	1	0.0980601	0.423436	COX18
chr15	32518897	32523029	clu_3039_NA	0.73724	0.11352	0.35875	0.245229	2.50943	1	0.0250727	0.367954	AC135983.2
chr17	75721612	75724694	clu_1210_NA	0.519753	0.469496	0.714499	0.245003	1.35152	1	0.100157	0.424333	ITGB4
chr10	119104197	119107948	clu_9010_NA	0.498492	0.366675	0.610752	0.244077	2.56554	1	0.023501	0.367954	FAM45A
chr15	22560935	22561060	clu_2994_NA	1.74636	0.0102543	0.254068	0.243814	4.30208	1	0.00335397	0.355057	HERC2P2
chr2	61073551	61076920	clu_10480_NA	0.82031	0.504794	0.748606	0.243811	2.73392	2	0.0649643	0.396648	KIAA1841
chr6	30919848	30920333	clu_11709_NA	0.905792	0.239534	0.483196	0.243661	2.19209	2	0.111683	0.436637	VARS2
chr13	49444857	49460107	clu_3604_NA	0.847451	0.134578	0.377935	0.243357	3.03884	2	0.0478904	0.376629	SETDB2
chr5	65662150	65664237	clu_4084_NA	0.502132	0.428536	0.671822	0.243286	1.6999	1	0.0652045	0.39719	TRAPPC13
chr20	18159265	18161820	clu_11337_NA	0.732257	0.643848	0.886615	0.242767	0.889691	1	0.182225	0.498328	KAT14
chr14	60987157	61015904	clu_220_NA	0.859611	0.248572	0.491198	0.242626	3.02468	2	0.0485732	0.376629	SLC38A6
chr14	88625108	88626838	clu_373_NA	0.563254	0.212703	0.454575	0.241872	0.95427	1	0.167125	0.485655	AL121768.1
chr21	16537439	16606994	clu_5015_NA	0.708971	0.407095	0.64868	0.241586	1.24347	2	0.288382	0.581326	MIR99AHG
chr12	122341697	122352726	clu_8313_NA	0.736957	0.270293	0.511478	0.241186	1.74437	2	0.174755	0.490684	CLIP1
chr14	100369258	100375283	clu_429_NA	0.996493	0.229158	0.469959	0.240802	3.50078	2	0.0301737	0.370007	WARS
chr11	125894286	125895224	clu_13903_NA	0.813854	0.672818	0.912828	0.24001	1.42788	1	0.0910477	0.419318	PUS3
chr1	234398553	234401181	clu_6842_NA	0.72877	0.303868	0.543504	0.239637	2.17145	2	0.114012	0.43897	TARBP1
chr2	95410586	95410864	clu_10636_NA	0.84197	0.213013	0.452331	0.239318	2.60361	2	0.0740057	0.406289	FAHD2A
chr19	49146005	49148083	clu_7507_NA	0.770761	0.566875	0.806156	0.239281	1.81457	2	0.162909	0.481901	PPFIA3
chr7	74376822	74377461	clu_2155_NA	0.487894	0.388044	0.627205	0.239161	2.84815	1	0.0170008	0.355057	CLIP2
chr12	57093195	57094612	clu_7984_NA	1.09416	0.081561	0.320362	0.238801	4.98689	2	0.00682687	0.355057	NAB2
chr19	34931993	34933625	clu_7267_NA	0.501871	0.462817	0.701559	0.238742	0.888344	1	0.182557	0.498717	ZNF30
chr11	76990574	76997206	clu_13676_NA	0.711568	0.197103	0.435722	0.238619	2.16643	2	0.114585	0.43897	ACER3
chr9	121158109	121158855	clu_10034_NA	0.551392	0.281194	0.519539	0.238345	1.81548	2	0.16276	0.481901	CNTRL
chr5	180494763	180529275	clu_4547_NA	0.671953	0.47724	0.714915	0.237675	1.48864	2	0.225678	0.535529	CNOT6
chr7	78185670	78194880	clu_2193_NA	1.49157	0.0687346	0.306097	0.237362	4.48918	3	0.02958	0.370007	MAGI2
chrX	19935898	19937505	clu_2597_NA	0.649811	0.619986	0.856818	0.236832	1.74109	1	0.0620326	0.393618	BCLAF3
chr15	43192803	43194415	clu_3107_NA	0.670245	0.449991	0.686798	0.236808	2.24326	2	0.106112	0.429589	CCNDBP1
chr1	939129	939272	clu_5470_NA	0.492214	0.314871	0.551563	0.236691	3.41251	1	0.00898891	0.355057	SAMD11
chr9	98745675	98746060	clu_9954_NA	0.685739	0.195387	0.432038	0.236651	1.06582	2	0.344446	0.6202	ANKS6
chr7	149720990	149721380	clu_2498_NA	0.50358	0.283576	0.520081	0.236505	3.44966	1	0.0086229	0.355057	KRBA1
chr3	47334819	47336535	clu_12476_NA	0.48495	0.342715	0.579004	0.236288	1.49611	1	0.0836652	0.414063	KLHL18
chr2	216060790	216065312	clu_11105_NA	0.871986	0.171824	0.407827	0.236003	1.4391	2	0.237142	0.541986	PECR
chr3	58310406	58310507	clu_12667_NA	1.04765	0.167585	0.403273	0.235688	2.73808	3	0.140072	0.461997	RPP14,HTD2
chr20	48963898	48965872	clu_11530_NA	0.6829	0.637736	0.873399	0.235663	2.09848	1	0.0404965	0.371562	ARFGEF2
chr5	103530408	103540943	clu_4234_NA	0.489753	0.449058	0.684608	0.23555	1.83808	1	0.055196	0.386444	LINC02115
chr11	75562319	75566316	clu_13666_NA	0.70147	0.541736	0.777066	0.23533	2.09385	2	0.123212	0.444626	SERPINH1
chr20	47649097	47650982	clu_11526_NA	0.979097	0.174547	0.409311	0.234764	3.81817	3	0.0541569	0.3854	NCOA3
chr9	39818924	39830013	clu_9792_NA	0.782924	0.178181	0.412332	0.234151	4.20903	2	0.0148608	0.355057	BX664615.2,FGF7P3
chr16	74632673	74636346	clu_9557_NA	0.471609	0.456158	0.690259	0.2341	3.94123	2	0.0194244	0.355057	RFWD3
chr9	19577022	19597229	clu_9717_NA	0.619954	0.156424	0.390509	0.234085	1.044	1	0.148461	0.470975	SLC24A2
chr19	19634190	19634507	clu_7211_NA	0.838171	0.366186	0.599948	0.233762	3.50579	2	0.030023	0.370007	GMIP
chr9	35078343	35078605	clu_9760_NA	0.806292	0.205422	0.438883	0.233461	1.02143	2	0.360079	0.63151	FANCG
chr9	4722625	4726083	clu_9668_NA	0.490556	0.466459	0.699884	0.233425	1.89281	1	0.0516945	0.382493	AK3
chr19	19303847	19305849	clu_7201_NA	0.80786	0.681897	0.915152	0.233254	2.55247	1	0.0238579	0.367954	AC004475.1
chr19	21098910	21116807	clu_7222_NA	0.507691	0.504548	0.737608	0.233061	2.41216	1	0.0280611	0.370007	ZNF714
chr12	1854044	1855989	clu_7671_NA	0.521731	0.240685	0.473658	0.232973	0.539164	1	0.299072	0.589916	CACNA2D4
chr20	36198041	36212272	clu_11442_NA	0.606712	0.604099	0.836989	0.232891	1.72101	1	0.0635578	0.39493	EPB41L1
chr1	1645262	1649499	clu_5496_NA	0.795584	0.233481	0.466337	0.232856	3.81442	2	0.0220505	0.367747	CDK11B
chrX	100828102	100831515	clu_2802_NA	0.680505	0.257178	0.48978	0.232602	4.11605	2	0.0163088	0.355057	CSTF2
chr5	34028883	34031710	clu_4004_NA	0.550293	0.206811	0.439382	0.232571	1.30684	1	0.105946	0.429589	C1QTNF3-AMACR,C1QTNF3
chrX	21532067	21561471	clu_2604_NA	0.819213	0.206935	0.43945	0.232514	2.35967	2	0.0944515	0.421621	CNKSR2
chr5	94050831	94053126	clu_4207_NA	0.782731	0.244945	0.477396	0.232451	1.7959	2	0.165978	0.485318	FAM172A
chr20	13788652	13793180	clu_11325_NA	0.869383	0.696489	0.928866	0.232377	1.59723	1	0.073888	0.406289	NDUFAF5
chr13	100302998	100307192	clu_3678_NA	0.686749	0.415606	0.647673	0.232067	2.27638	2	0.102655	0.426651	PCCA
chr11	93675666	93679412	clu_13730_NA	0.484315	0.46093	0.692542	0.231612	4.96389	1	0.00162802	0.355057	CEP295
chr8	73009205	73012856	clu_4791_NA	0.471521	0.374462	0.605854	0.231393	1.0133	1	0.154565	0.476387	TERF1
chr22	35263874	35264648	clu_5312_NA	1.03325	0.676806	0.907992	0.231185	3.45263	2	0.0316623	0.370989	HMGXB4
chr12	1116033	1141292	clu_7663_NA	0.765829	0.094558	0.325732	0.231174	2.33573	1	0.0306677	0.370007	ERC1
chr6	10410335	10414941	clu_11616_NA	0.471576	0.356242	0.586966	0.230724	0.479129	1	0.327626	0.608333	TFAP2A
chrX	71421224	71421309	clu_2769_NA	0.674249	0.125469	0.355916	0.230447	1.88093	1	0.052434	0.383643	TAF1
chr22	31126721	31127357	clu_5287_NA	0.926622	0.143645	0.373913	0.230268	1.7865	2	0.167546	0.485973	INPP5J
chr15	99241559	99249417	clu_3460_NA	0.975212	0.184196	0.414445	0.230249	3.57537	4	0.128134	0.450504	TTC23
chr2	181919446	181921948	clu_10968_NA	0.916904	0.119647	0.349797	0.23015	4.98085	2	0.00686826	0.355057	ITPRID2
chr6	25576993	25580924	clu_11661_NA	0.620776	0.481408	0.71147	0.230062	0.944275	2	0.388961	0.651823	CARMIL1
chr15	101686062	101701086	clu_3471_NA	0.754943	0.243348	0.472839	0.229491	1.33584	2	0.262937	0.562823	TARSL2
chr11	67299621	67299827	clu_13590_NA	0.498996	0.26479	0.494194	0.229404	1.49797	1	0.0834739	0.414063	ANKRD13D
chr2	178361815	178373890	clu_10952_NA	0.986313	0.0954087	0.324412	0.229003	4.62474	2	0.0098062	0.355057	OSBPL6
chr4	105399164	105424196	clu_1699_NA	0.477143	0.460376	0.689002	0.228626	4.63564	1	0.00232774	0.355057	PPA2
chr10	21534494	21534645	clu_8505_NA	0.662426	0.128748	0.357273	0.228524	4.58149	1	0.00246959	0.355057	MLLT10
chr4	6674706	6674993	clu_1385_NA	0.607919	0.616465	0.844278	0.227813	0.602268	1	0.272417	0.567994	AC093323.1
chr17	6623097	6623509	clu_572_NA	0.666472	0.645885	0.873685	0.2278	2.89335	1	0.0161478	0.355057	KIAA0753
chr7	30579314	30585330	clu_2029_NA	0.618425	0.392767	0.620555	0.227788	3.09682	2	0.0451928	0.375067	GARS-DT
chr15	82571532	82571902	clu_3383_NA	0.498079	0.260069	0.48764	0.227571	1.03693	1	0.149841	0.472568	CPEB1,AC245033.1
chr15	74024927	74033156	clu_3316_NA	0.948443	0.117146	0.34455	0.227404	2.63053	2	0.0720405	0.403293	PML
chr7	90604249	90726567	clu_2216_NA	0.765234	0.595035	0.822397	0.227363	3.6393	2	0.0262706	0.370007	CDK14
chr19	49909884	49929417	clu_7538_NA	0.838514	0.150663	0.377881	0.227219	2.26424	2	0.103909	0.428336	IL4I1,NUP62,AC011452.1
chr22	38344741	38361399	clu_5347_NA	0.895671	0.121868	0.348756	0.226888	2.48019	2	0.0837274	0.414063	TPTEP2-CSNK1E,TPTEP2
chr3	12505231	12516611	clu_12311_NA	0.607628	0.419405	0.646227	0.226822	3.77942	2	0.0228359	0.367954	TSEN2
chr1	53093560	53103346	clu_5979_NA	0.740266	0.594233	0.82105	0.226817	9.69683	3	0.000226654	0.355057	SLC1A7
chr21	38760815	38786357	clu_5094_NA	0.965049	0.209112	0.435579	0.226466	2.52683	2	0.0799117	0.410541	NA
chr9	100427393	100441906	clu_9966_NA	0.842661	0.63282	0.859179	0.226358	2.34733	2	0.0956239	0.423309	MSANTD3
chr9	134141583	134142004	clu_10195_NA	0.490412	0.269113	0.495424	0.226311	0.618945	1	0.265878	0.564719	WDR5
chr4	145849561	145885678	clu_1810_NA	0.934706	0.091845	0.31807	0.226225	2.24604	2	0.105818	0.429589	ZNF827
chr1	210155910	210160729	clu_6736_NA	0.629304	0.461209	0.687319	0.226111	2.6691	2	0.0693146	0.40157	SYT14
chr8	67064496	67074243	clu_4764_NA	0.775852	0.685294	0.911324	0.22603	1.43728	1	0.0899895	0.41767	CSPP1
chr18	13008631	13012999	clu_3773_NA	0.926618	0.0587119	0.284679	0.225967	2.12841	1	0.0390932	0.371562	CEP192
chr12	123267282	123272157	clu_8331_NA	1.01676	0.0467767	0.272704	0.225927	1.69576	1	0.0655325	0.397369	CDK2AP1
chr12	42352049	42355161	clu_7822_NA	0.574983	0.17461	0.400511	0.225901	1.70283	1	0.0649727	0.396648	PPHLN1
chr9	120788278	120793149	clu_10029_NA	0.664511	0.648965	0.874738	0.225773	1.81159	1	0.0569796	0.387036	FBXW2
chr6	142776191	142783521	clu_12169_NA	1.02893	0.684977	0.910527	0.22555	2.53041	2	0.0796266	0.410541	HIVEP2
chr19	58410091	58415524	clu_7637_NA	1.00127	0.679423	0.904905	0.225482	2.71019	2	0.0665239	0.397714	ZNF584
chr14	24433032	24436072	clu_74_NA	0.605927	0.620571	0.846034	0.225463	1.72226	1	0.0634619	0.39493	KHNYN
chr19	57633436	57634629	clu_7622_NA	0.665536	0.373272	0.598556	0.225284	1.45757	2	0.2328	0.538852	ZNF211
chrX	66598093	66602724	clu_2750_NA	1.43085	0.0290823	0.254281	0.225198	3.94244	2	0.0194009	0.355057	EDA2R
chr17	10705527	10706438	clu_650_NA	0.459289	0.363071	0.588197	0.225126	1.64386	1	0.0697998	0.40157	ADPRM
chr11	94768560	94799390	clu_13741_NA	1.02732	0.0895229	0.314647	0.225124	4.08927	2	0.0167515	0.355057	AMOTL1
chr4	156850416	156861429	clu_1839_NA	0.636107	0.256573	0.481399	0.224827	1.89862	2	0.149775	0.472568	PDGFC
chr19	27701645	27732796	clu_7239_NA	0.592372	0.161099	0.385723	0.224624	2.71394	1	0.0198178	0.355057	LINC00662
chr14	67336738	67338561	clu_251_NA	0.841167	0.140381	0.36499	0.224609	3.12527	2	0.0439249	0.371771	ATP6V1D
chr12	42161765	42237599	clu_7821_NA	0.814983	0.197172	0.421731	0.224558	7.05453	3	0.00276039	0.355057	YAF2
chr6	83591294	83592946	clu_11997_NA	0.619225	0.453216	0.677248	0.224032	5.87352	2	0.00281295	0.355057	SNAP91
chr15	80952296	80970462	clu_3373_NA	0.699047	0.218381	0.442388	0.224006	2.32232	2	0.098046	0.423436	MESD
chr7	151040644	151040828	clu_2506_NA	0.57918	0.168712	0.392593	0.223881	2.85423	1	0.0168833	0.355057	ABCB8
chr10	102920101	103027365	clu_8957_NA	0.720477	0.146473	0.370321	0.223848	2.28316	2	0.101961	0.426137	CNNM2
chr9	41007609	41008881	clu_9794_NA	0.506409	0.540597	0.764149	0.223552	2.26668	1	0.0332404	0.371562	FRG1HP
chr1	112578417	112581992	clu_6214_NA	0.854801	0.707619	0.930439	0.22282	1.76558	1	0.0602259	0.39035	ST7L
chr4	6270014	6277451	clu_1384_NA	0.687552	0.664348	0.886737	0.222389	1.08073	1	0.141511	0.463159	WFS1
chr7	6616186	6617190	clu_1964_NA	0.46295	0.315394	0.537648	0.222254	0.720127	1	0.230098	0.537584	ZNF853
chr6	121170527	121223236	clu_12104_NA	0.746489	0.176876	0.399042	0.222165	1.30582	2	0.270951	0.567553	TBC1D32
chr11	45869594	45870053	clu_13368_NA	0.711719	0.104661	0.326724	0.222063	1.8355	1	0.0553668	0.386625	CRY2
chr19	35744421	35745125	clu_7286_NA	0.891402	0.267605	0.489609	0.222005	3.76559	2	0.0231539	0.367954	AD000671.2,U2AF1L4
chr15	41736698	41739906	clu_3083_NA	0.641864	0.284104	0.506004	0.221901	2.07692	2	0.125316	0.447296	MGA
chr11	64225580	64225786	clu_13498_NA	0.642987	0.41237	0.634201	0.221831	2.91032	2	0.0544583	0.3854	TRPT1
chr6	170577717	170578857	clu_12254_NA	0.648918	0.64998	0.87178	0.2218	0.811454	1	0.202687	0.518298	PDCD2
chr3	44338834	44354739	clu_12454_NA	0.453834	0.428221	0.649889	0.221669	0.516513	1	0.309449	0.596357	TCAIM
chr20	36212376	36218876	clu_11443_NA	0.810329	0.151606	0.373163	0.221557	3.9203	2	0.0198351	0.355057	EPB41L1
chrX	140772251	140783175	clu_2925_NA	0.506895	0.551249	0.771977	0.220728	2.49023	1	0.0256352	0.369276	LINC00632
chr20	32136173	32141497	clu_11377_NA	0.93889	0.673163	0.893876	0.220714	2.27885	2	0.102402	0.426275	TM9SF4
chr8	23368434	23434317	clu_4635_NA	0.75434	0.173369	0.394052	0.220684	2.9603	2	0.0518032	0.382493	LOXL2,ENTPD4
chr7	75484256	75485864	clu_2173_NA	0.448439	0.393091	0.613616	0.220526	0.760663	1	0.217419	0.531635	POM121C,AC211429.1
chr1	225080748	225082549	clu_6801_NA	0.448513	0.422275	0.641892	0.219617	2.14336	1	0.0384111	0.371562	DNAH14
chr6	70482154	70491034	clu_11944_NA	0.635481	0.383315	0.602916	0.219602	1.64915	2	0.192213	0.508166	FAM135A
chr7	149267222	149278399	clu_2490_NA	0.448841	0.426131	0.645663	0.219531	0.790504	1	0.208616	0.523574	ZNF783
chr19	53116433	53122662	clu_7568_NA	0.652191	0.403331	0.622673	0.219343	1.11091	2	0.329258	0.608907	ZNF415
chrX	119011973	119013039	clu_2867_NA	0.619271	0.387657	0.606901	0.219244	2.25508	2	0.104865	0.429323	LONRF3
chr9	37899950	37904068	clu_9789_NA	0.480884	0.52024	0.739385	0.219145	0.944843	1	0.169237	0.4875	SLC25A51,AL138752.2
chr19	10368418	10369757	clu_7065_NA	0.903179	0.139839	0.358726	0.218887	4.49421	3	0.0294452	0.370007	TYK2
chr11	67467563	67468028	clu_13596_NA	0.744354	0.183419	0.401955	0.218536	3.89313	3	0.0506418	0.380132	TMEM134
chr12	51095278	51095989	clu_7891_NA	0.850879	0.713526	0.931778	0.218252	1.52601	1	0.0806367	0.410559	TFCP2
chrX	110216632	110264489	clu_2847_NA	0.703404	0.677402	0.895544	0.218142	1.10778	1	0.136625	0.458902	AMMECR1
chr5	178754147	178767130	clu_4523_NA	0.805953	0.145157	0.362592	0.217434	4.56816	2	0.010377	0.355057	AACSP1
chr7	149550946	149551574	clu_2495_NA	0.441823	0.40149	0.618782	0.217293	1.64965	1	0.069309	0.40157	ZNF767P
chr19	5286234	5340664	clu_7000_NA	0.520457	0.57755	0.794724	0.217174	1.81434	1	0.0567918	0.387036	PTPRS
chr2	99195756	99215998	clu_10687_NA	0.701747	0.266666	0.483468	0.216802	3.31381	2	0.0363771	0.371562	AC079447.1
chr6	33422897	33423477	clu_11776_NA	0.495082	0.232827	0.449609	0.216781	1.65958	1	0.0684769	0.401368	SYNGAP1
chr10	97452503	97452807	clu_8868_NA	1.07218	0.117096	0.333846	0.21675	2.48807	2	0.0830702	0.413747	ZDHHC16
chr2	88034231	88036943	clu_10626_NA	0.494843	0.231583	0.447765	0.216182	1.17005	1	0.126081	0.448016	KRCC1
chr11	121055308	121058345	clu_13881_NA	0.596653	0.483824	0.699715	0.215891	2.39073	2	0.0915627	0.419807	TBCEL,AP000646.1
chr14	24232977	24233219	clu_68_NA	0.826548	0.267979	0.483752	0.215773	2.42727	2	0.0882777	0.417078	GMPR2
chr7	74896511	74897652	clu_2166_NA	0.62272	0.447578	0.663281	0.215704	3.56985	2	0.0281601	0.370007	PMS2P5
chr17	76572775	76573195	clu_1242_NA	0.611296	0.644735	0.860394	0.215659	1.54314	1	0.0789554	0.410541	ST6GALNAC2
chr16	3313175	3316912	clu_9156_NA	0.574756	0.269777	0.485266	0.215488	2.29606	2	0.100655	0.424932	ZNF75A
chr9	4605440	4622408	clu_9667_NA	0.453475	0.302741	0.518159	0.215419	1.2285	1	0.117003	0.440962	SPATA6L
chr12	131711447	131714071	clu_8382_NA	0.693092	0.678842	0.894224	0.215383	0.982212	1	0.161041	0.481226	SFSWAP
chr13	100309908	100330561	clu_3677_NA	0.763098	0.451731	0.666994	0.215263	1.94443	2	0.143069	0.464713	PCCA
chr6	85543760	85547112	clu_12006_NA	0.497861	0.559826	0.774898	0.215072	1.29837	1	0.107084	0.4306	SNX14
chr15	42725670	42726310	clu_3092_NA	0.874714	0.118849	0.333863	0.215015	3.32732	2	0.0358892	0.371562	CDAN1
chr15	78289712	78289951	clu_3359_NA	0.879603	0.427364	0.642298	0.214934	2.29816	2	0.100444	0.424725	WDR61
chr11	78127436	78138710	clu_13693_NA	0.512948	0.208048	0.422911	0.214863	1.21112	1	0.119624	0.443261	ALG8
chr20	36190797	36194212	clu_11440_NA	0.939997	0.7326	0.947243	0.214642	2.04573	1	0.0431003	0.371636	EPB41L1
chr5	110617983	110618429	clu_4241_NA	0.781713	0.397291	0.6119	0.214609	3.97443	2	0.01879	0.355057	TMEM232
chr6	167864746	167870383	clu_12240_NA	0.456406	0.495061	0.70952	0.214459	1.71008	1	0.0644047	0.39581	AFDN
chr10	69240751	69243182	clu_8682_NA	0.436603	0.362395	0.576451	0.214056	2.60225	1	0.0225285	0.367954	HKDC1
chr16	23559676	23562206	clu_9277_NA	1.07923	0.713287	0.92704	0.213754	2.58093	2	0.0757039	0.409224	UBFD1
chr19	41436472	41438218	clu_7385_NA	0.594876	0.313478	0.527092	0.213615	5.49834	2	0.00409355	0.355057	DMAC2
chr2	132035415	132037309	clu_10796_NA	0.442813	0.324861	0.53845	0.213589	0.799142	1	0.206147	0.521253	NA
chr10	100374012	100380983	clu_8902_NA	0.43561	0.362057	0.575608	0.213552	1.41993	1	0.0919519	0.419807	OLMALINC
chr2	105396697	105398842	clu_10710_NA	0.441825	0.459206	0.672631	0.213426	1.63997	1	0.0701317	0.40157	FHL2
chr1	3742960	3743061	clu_5515_NA	0.91673	0.167972	0.381388	0.213416	2.96454	2	0.0515844	0.382493	TP73-AS1
chr12	56216613	56221903	clu_7961_NA	0.6159	0.134336	0.347204	0.212868	1.47633	1	0.0857363	0.415321	RNF41
chr1	5875100	5877093	clu_5518_NA	0.610146	0.650044	0.862893	0.212849	0.643838	1	0.256477	0.557439	NPHP4
chr3	9743253	9743578	clu_12284_NA	0.435366	0.438773	0.651261	0.212489	0.95513	1	0.166934	0.485655	BRPF1
chr18	79715528	79717535	clu_3948_NA	0.566993	0.378876	0.59119	0.212315	1.86891	2	0.154293	0.476387	CTDP1
chr17	66030023	66053736	clu_1154_NA	0.652462	0.669766	0.882057	0.212291	1.3341	1	0.102371	0.426275	CEP112
chr3	184353795	184354101	clu_13068_NA	0.689244	0.228092	0.44035	0.212258	1.22186	2	0.294681	0.586547	CLCN2
chr17	47056753	47067414	clu_997_NA	0.840767	0.242862	0.455084	0.212222	2.80289	3	0.132446	0.454159	AC005670.3
chr15	84655409	84657176	clu_3399_NA	0.609896	0.651356	0.863515	0.212159	0.779372	1	0.211849	0.525359	NMB
chr15	28655420	28655796	clu_3022_NA	0.648113	0.311836	0.523747	0.211911	2.74468	2	0.0642686	0.395529	HERC2P9
chr5	103180188	103184672	clu_4230_NA	0.657262	0.22281	0.43451	0.2117	4.27969	2	0.013847	0.355057	PPIP5K2
chr1	1615633	1616508	clu_5492_NA	0.450351	0.500336	0.711369	0.211034	1.2943	1	0.107635	0.430969	MIB2
chr17	44407266	44424349	clu_965_NA	0.431556	0.353277	0.564255	0.210977	2.80276	1	0.017904	0.355057	GPATCH8
chr12	116723223	116737790	clu_8249_NA	0.763736	0.123886	0.334538	0.210652	2.53706	2	0.0790985	0.410541	C12orf49
chrX	13755242	13756578	clu_2570_NA	0.763056	0.706749	0.917265	0.210516	2.53553	1	0.0243285	0.367954	OFD1
chr17	3615585	3615696	clu_520_NA	0.483054	0.557538	0.768041	0.210503	2.13111	1	0.038969	0.371562	NA
chr16	15130077	15130202	clu_9235_NA	0.741091	0.370767	0.580897	0.210131	3.36344	3	0.0811318	0.411016	AC139256.2,PKD1P6
chr17	43167262	43170126	clu_943_NA	0.501737	0.580748	0.790728	0.20998	3.29477	1	0.010258	0.355057	BRCA1,AC060780.1
chr1	22025639	22030280	clu_5670_NA	0.795118	0.14062	0.350357	0.209737	3.48394	2	0.0306861	0.370007	AL590556.3,LINC00339,CDC42
chr8	17064237	17077783	clu_4588_NA	0.719591	0.175507	0.385169	0.209662	5.53598	2	0.00394236	0.355057	MICU3
chr17	45136776	45137019	clu_975_NA	0.824531	0.196909	0.406531	0.209622	2.77682	2	0.0622362	0.393618	ACBD4
chr8	66452105	66454059	clu_4759_NA	0.43692	0.47326	0.682823	0.209563	3.23352	1	0.0109893	0.355057	AC009879.3,ADHFE1
chr8	119744393	119744881	clu_4909_NA	1.7348	0.0217979	0.231173	0.209375	3.15495	2	0.0426405	0.371562	TAF2
chr6	43587489	43600988	clu_11881_NA	1.28515	0.0618966	0.271071	0.209174	4.2742	3	0.0359387	0.371562	POLH
chr5	43067786	43067970	clu_4042_NA	0.637263	0.121119	0.330186	0.209066	3.50979	1	0.00806234	0.355057	ZNF131
chr8	143636415	143649898	clu_4974_NA	0.500047	0.582068	0.791066	0.208998	3.63685	1	0.00699714	0.355057	ZNF623
chr3	9813345	9816074	clu_12289_NA	0.670652	0.387912	0.596901	0.20899	2.40956	2	0.0898547	0.41734	TTLL3,ARPC4-TTLL3
chr10	58801046	58803077	clu_8628_NA	0.894321	0.734128	0.942908	0.20878	1.70472	1	0.0648247	0.396648	BICC1
chr19	21375964	21377389	clu_7226_NA	0.731843	0.702012	0.910567	0.208556	3.6932	1	0.00657191	0.355057	ZNF738
chr8	81718224	81721249	clu_4811_NA	0.468448	0.246129	0.454509	0.20838	3.72521	1	0.0063422	0.355057	ZFAND1
chr4	47582961	47587019	clu_1495_NA	0.78094	0.14438	0.352681	0.208301	2.66753	2	0.0694234	0.40157	ATP10D
chr10	132190835	132192658	clu_9065_NA	1.02984	0.712608	0.92085	0.208243	2.63186	2	0.0719445	0.403293	DPYSL4
chr5	141638409	141638795	clu_4387_NA	0.62635	0.514347	0.722518	0.208171	2.9458	2	0.0525598	0.383771	RELL2
chr1	161176074	161176434	clu_6523_NA	0.725586	0.0908566	0.299003	0.208147	5.13057	1	0.00135861	0.355057	B4GALT3
chr18	65751150	65762647	clu_3929_NA	0.49581	0.580784	0.788784	0.208001	0.866911	1	0.187924	0.504242	CDH7
chr7	2235564	2239418	clu_1929_NA	0.921219	0.481175	0.689101	0.207925	6.83568	3	0.00338841	0.355057	AC069288.1,MRM2
chr15	42736081	42736302	clu_3097_NA	0.494126	0.5798	0.787547	0.207747	0.996459	1	0.158036	0.479047	CDAN1
chr18	79396351	79410403	clu_3945_NA	0.677357	0.583473	0.791216	0.207743	4.94101	2	0.0071474	0.355057	NFATC1
chr6	43502349	43503401	clu_11875_NA	0.56409	0.456062	0.663486	0.207425	1.8769	2	0.153064	0.475239	TJAP1
chr4	80191569	80196352	clu_1589_NA	0.896273	0.145743	0.35316	0.207417	2.52635	3	0.167979	0.486058	PRDM8
chr10	18291757	18401924	clu_8499_NA	0.751979	0.709009	0.916409	0.207401	1.45352	1	0.0881935	0.417078	CACNB2
chr17	5404246	5405057	clu_561_NA	0.614864	0.293605	0.500937	0.207332	3.44541	2	0.0318917	0.371058	NUP88
chr2	164743875	164841156	clu_10882_NA	0.72944	0.359494	0.566632	0.207138	2.85119	3	0.127023	0.449105	COBLL1
chr11	36594592	36610081	clu_13349_NA	0.618301	0.66569	0.872735	0.207045	0.619082	1	0.265825	0.564719	C11orf74
chr3	125552679	125560379	clu_12845_NA	0.632556	0.233852	0.440823	0.206971	4.49616	2	0.0111517	0.355057	OSBPL11
chr6	97168240	97173063	clu_12042_NA	0.63626	0.673549	0.880461	0.206912	1.11862	1	0.134722	0.456529	MMS22L
chr17	19283714	19309885	clu_705_NA	0.572508	0.642978	0.849838	0.20686	2.95023	1	0.0151369	0.355057	EPN2
chr2	238057250	238064357	clu_11221_NA	0.43026	0.320623	0.527376	0.206752	2.13036	1	0.0390033	0.371562	UBE2F-SCLY,SCLY
chr19	9621645	9632228	clu_7047_NA	0.629752	0.671241	0.877966	0.206725	0.655609	1	0.252174	0.553735	ZNF561-AS1
chr9	108948234	108952444	clu_9977_NA	0.744859	0.24514	0.451736	0.206596	4.17155	4	0.0797886	0.410541	CTNNAL1
chr2	101865036	101866431	clu_10703_NA	0.470191	0.237413	0.443607	0.206194	2.5094	1	0.0250737	0.367954	MAP4K4
chr1	6106509	6106616	clu_5521_NA	0.600715	0.297093	0.503143	0.20605	3.43627	2	0.0321846	0.371085	CHD5
chr1	29216812	29220838	clu_5752_NA	0.905367	0.168865	0.374872	0.206007	3.29324	4	0.159423	0.479771	MECR
chr13	112878303	112881876	clu_3704_NA	0.62791	0.210596	0.416292	0.205696	1.6903	2	0.184464	0.500797	ATP11A
chr6	5369182	5404542	clu_11613_NA	0.375502	0.386316	0.592007	0.205691	3.36193	2	0.0346684	0.371562	FARS2
chr17	32373453	32377918	clu_809_NA	0.42836	0.318917	0.524472	0.205555	0.554998	1	0.292083	0.583854	ZNF207
chr17	7857198	7883235	clu_628_NA	0.467743	0.555557	0.761085	0.205528	1.45467	1	0.0880684	0.417078	NAA38
chr5	88823927	88882955	clu_4194_NA	0.422345	0.452147	0.657616	0.20547	1.15726	1	0.128171	0.450504	MEF2C
chr3	197614622	197615564	clu_13126_NA	0.416602	0.406892	0.612154	0.205262	2.7575	1	0.0188541	0.355057	AC132008.2
chr22	19014506	19030633	clu_5160_NA	0.996329	0.154055	0.359272	0.205217	2.1272	2	0.119171	0.443092	DGCR9,AC000095.2
chr14	31453344	31457029	clu_92_NA	0.74027	0.70965	0.914841	0.20519	1.86697	1	0.0533172	0.3854	AL139353.1,DTD2
chr14	61048297	61050512	clu_222_NA	0.85584	0.145134	0.350083	0.204949	3.67958	3	0.0612899	0.392285	SLC38A6
chr8	38106139	38106378	clu_4678_NA	0.525356	0.178125	0.382632	0.204507	1.77582	1	0.059487	0.389544	ASH2L
chr14	74713200	74713485	clu_321_NA	0.816123	0.727338	0.931719	0.204381	1.20563	1	0.120466	0.44418	FCF1
chr6	83191014	83193179	clu_11991_NA	0.558187	0.223363	0.427704	0.204341	2.6903	2	0.0678603	0.39946	PGM3
chr2	210154611	210155194	clu_11095_NA	0.415521	0.367014	0.571015	0.204001	2.70408	1	0.0200428	0.355861	KANSL1L
chr2	97091988	97094701	clu_10662_NA	0.58908	0.29423	0.497478	0.203248	4.66372	2	0.00943135	0.355057	FAHD2B
chr15	72315927	72319613	clu_3297_NA	0.898003	0.380023	0.583255	0.203233	4.56759	2	0.010383	0.355057	AC009690.3,CELF6,AC009690.1
chr10	124974398	124981709	clu_9045_NA	0.834069	0.59842	0.801634	0.203214	2.88064	2	0.0560988	0.387036	ZRANB1
chr1	147943544	147943997	clu_6284_NA	0.419069	0.460627	0.663811	0.203183	1.46392	1	0.087064	0.416831	GPR89B
chr22	24588329	24588679	clu_5220_NA	0.585734	0.276132	0.47908	0.202947	3.73153	2	0.0239562	0.367954	LRRC75B
chr2	134945975	134946101	clu_10802_NA	0.418926	0.332885	0.535611	0.202726	0.935234	1	0.171421	0.489285	CCNT2
chr16	1666600	1667962	clu_9113_NA	0.916801	0.144977	0.347678	0.2027	5.26704	4	0.0323307	0.371464	CRAMP1,AL031708.1
chr1	63525759	63532670	clu_6024_NA	1.58612	0.0253172	0.227689	0.202372	4.44806	2	0.0117012	0.355057	EFCAB7
chr16	69783152	69786996	clu_9505_NA	1.27331	0.0615629	0.26379	0.202227	3.654	3	0.0627027	0.393936	WWP2
chr3	9924137	9924232	clu_12294_NA	0.61574	0.123599	0.325788	0.202188	4.07894	1	0.00428745	0.355057	IL17RC
chr11	8126804	8137378	clu_13224_NA	0.432974	0.510719	0.712761	0.202042	1.18087	1	0.124343	0.446468	RIC3
chr9	112575251	112617871	clu_9996_NA	0.41605	0.459034	0.661025	0.201992	0.929618	1	0.172713	0.490079	KIAA1958
chr16	10386122	10414574	clu_9197_NA	0.431427	0.507632	0.709588	0.201956	0.559414	1	0.290171	0.582111	ATF7IP2
chr16	14079354	14140544	clu_9216_NA	0.614892	0.517096	0.718999	0.201903	3.0189	2	0.0488549	0.377295	MRTFB
chr10	133206778	133207137	clu_9069_NA	0.985064	0.144755	0.34665	0.201895	2.42599	2	0.0883909	0.417078	KNDC1
chr19	40081917	40083111	clu_7368_NA	0.442909	0.266027	0.467781	0.201754	0.844389	1	0.193762	0.508878	AC005614.2,ZNF780A
chr19	53122743	53132856	clu_7569_NA	0.617568	0.675856	0.877603	0.201748	0.804872	1	0.204528	0.519608	ZNF415
chr2	160281364	160284775	clu_10872_NA	0.562166	0.482173	0.683384	0.201211	6.7885	2	0.00112666	0.355057	RBMS1
chr20	58691830	58693737	clu_11558_NA	0.536221	0.384307	0.585198	0.200891	0.915628	2	0.400265	0.659489	STX16-NPEPL1,NPEPL1
chr1	40040783	40059337	clu_5861_NA	0.827209	0.166433	0.367213	0.20078	3.04222	2	0.0477289	0.376497	CAP1
chr9	34989831	34993200	clu_9757_NA	0.768257	0.658555	0.859271	0.200716	4.15604	2	0.0156695	0.355057	DNAJB5
chr19	56373623	56376867	clu_7610_NA	0.682675	0.432435	0.633119	0.200684	3.21419	3	0.0925306	0.419807	ZNF542P
chr18	24015038	24019860	clu_3789_NA	0.44255	0.262555	0.463159	0.200604	0.482693	1	0.325834	0.607476	TTC39C
chr3	195708841	195711566	clu_13103_NA	0.749043	0.0801919	0.280566	0.200374	1.24756	1	0.1142	0.43897	MUC20-OT1,SMBD1P,MUC20
chr17	44406051	44407217	clu_964_NA	0.54739	0.64297	0.843309	0.200339	2.83715	1	0.0172152	0.355057	GPATCH8
chr12	55760640	55789075	clu_7936_NA	0.919188	0.704985	0.905312	0.200327	2.25354	2	0.105027	0.429323	SARNP,AC023055.1
chr6	169652008	169658276	clu_12246_NA	0.661887	0.194426	0.39475	0.200324	1.22309	2	0.29432	0.586005	AL031315.1,WDR27
chr19	12691257	12694594	clu_7109_NA	0.712663	0.175926	0.37625	0.200324	2.73151	2	0.0651209	0.397108	FBXW9
chr17	76769871	76774997	clu_1249_NA	0.782225	0.726772	0.927086	0.200313	1.40386	1	0.093812	0.421069	MFSD11
chr12	110025823	110027705	clu_8187_NA	0.49536	0.6039	0.804154	0.200254	2.97811	1	0.0146654	0.355057	ANKRD13A
chr12	123988138	124011381	clu_8347_NA	0.736816	0.716743	0.916979	0.200237	1.60856	1	0.0728719	0.405635	ZNF664,AC068790.8
chr17	75504480	75504572	clu_1202_NA	0.804015	0.325678	0.525717	0.200039	1.96693	2	0.139886	0.461862	CASKIN2
chr10	67885399	67887417	clu_8651_NA	0.587773	0.134031	0.333982	0.19995	1.63646	1	0.0704321	0.401965	SIRT1
chr12	26922700	26924355	clu_7789_NA	0.644306	0.593194	0.79313	0.199935	3.17695	2	0.0417127	0.371562	INTS13
chr6	18200576	18205537	clu_11648_NA	0.63219	0.203376	0.403226	0.19985	2.04124	2	0.129868	0.452421	KDM1B
chr16	5079102	5079748	clu_9190_NA	0.527769	0.631512	0.831213	0.199701	1.17857	1	0.12471	0.44696	ALG1
chr4	102593568	102593754	clu_1685_NA	0.611767	0.122804	0.322434	0.19963	2.0003	1	0.0454842	0.375067	NFKB1
chr16	46809785	46824386	clu_9367_NA	0.55009	0.200953	0.400501	0.199548	2.46342	2	0.0851436	0.414255	C16orf87
chr1	32595223	32600087	clu_5779_NA	0.75968	0.723171	0.9227	0.199529	1.49724	1	0.0835487	0.414063	AL033529.1,ZBTB8A
chr7	90355230	90372155	clu_2213_NA	0.559753	0.472268	0.671722	0.199454	1.56628	2	0.20882	0.523762	GTPBP10
chr18	3450505	3456354	clu_3742_NA	0.671084	0.700894	0.899685	0.198791	1.00811	1	0.155626	0.476539	TGIF1
chr18	22968918	22975153	clu_3785_NA	0.698353	0.447267	0.646046	0.198779	5.62831	3	0.0104162	0.355057	RBBP8
chr1	21603912	21606066	clu_5663_NA	0.480378	0.20684	0.405325	0.198486	1.18229	1	0.124118	0.446178	RAP1GAP
chr2	219504213	219504854	clu_11141_NA	0.602597	0.132889	0.331324	0.198434	2.6094	2	0.0735786	0.406289	GMPPA
chr3	44361518	44367532	clu_12456_NA	0.402417	0.416094	0.614438	0.198344	2.52023	1	0.0247618	0.367954	TCAIM
chr11	46886533	46889411	clu_13385_NA	0.406203	0.349578	0.547732	0.198154	2.15237	1	0.0380063	0.371562	LRP4
chrX	85964052	85978767	clu_2791_NA	0.580737	0.453345	0.651464	0.198118	0.998118	2	0.368572	0.635994	CHM
chr1	146960006	146960109	clu_6275_NA	0.604832	0.677948	0.875885	0.197936	0.878999	1	0.184874	0.501358	NBPF12
chr4	128811396	128831733	clu_1784_NA	0.774824	0.128219	0.325918	0.197698	1.78152	2	0.168381	0.48637	JADE1
chr8	52112372	52116275	clu_4723_NA	0.614369	0.119664	0.317155	0.197491	4.2276	1	0.00364001	0.355057	ST18
chr2	106164799	106166056	clu_10712_NA	0.424052	0.286745	0.484219	0.197475	0.979	1	0.161727	0.481667	UXS1
chr22	38085704	38087465	clu_5340_NA	0.472445	0.589705	0.787118	0.197412	1.14239	1	0.130649	0.453822	NA
chr11	128998468	129023859	clu_13916_NA	0.479114	0.204807	0.401724	0.196917	2.25478	1	0.0337059	0.371562	ARHGAP32
chr1	45008321	45009144	clu_5925_NA	0.476412	0.207077	0.403763	0.196686	2.58311	1	0.0230303	0.367954	HECTD3
chr5	83206410	83258530	clu_4174_NA	0.621927	0.687589	0.884191	0.196601	0.673411	1	0.245834	0.547732	XRCC4
chr18	9595102	9614226	clu_3759_NA	0.716013	0.717553	0.91407	0.196518	1.49423	1	0.0838601	0.414063	PPP4R1
chr22	30557401	30558260	clu_5275_NA	0.719005	0.14472	0.341171	0.196451	2.28695	2	0.101576	0.426027	GAL3ST1
chr8	140405698	140426615	clu_4949_NA	0.475116	0.596565	0.792721	0.196156	0.749002	1	0.220979	0.533351	TRAPPC9
chr10	13651974	13654416	clu_8483_NA	0.535655	0.346985	0.543091	0.196106	1.82349	2	0.161461	0.481594	FRMD4A
chr6	89712256	89712575	clu_12034_NA	0.806418	0.681885	0.877844	0.195959	1.83538	2	0.159553	0.479771	MDN1
chr2	54928751	54948882	clu_10453_NA	0.628262	0.691578	0.887358	0.19578	1.24051	1	0.115227	0.439377	EML6
chr3	128897710	128899287	clu_12858_NA	0.698543	0.714277	0.909976	0.195698	1.04946	1	0.147403	0.469778	ACAD9
chr2	108383219	108383416	clu_10713_NA	0.902195	0.163434	0.359037	0.195603	5.20932	2	0.00546539	0.355057	SULT1C4
chr8	52230077	52246586	clu_4725_NA	0.564565	0.384581	0.580153	0.195572	3.25786	2	0.0384705	0.371562	ST18
chr5	110627880	110638198	clu_4242_NA	0.936378	0.18923	0.384642	0.195412	3.03948	2	0.0478596	0.376629	TMEM232
chr17	39547830	39551038	clu_871_NA	0.5677	0.530851	0.726248	0.195396	2.27259	2	0.103045	0.427055	CDK12
chr4	150203889	150220706	clu_1815_NA	0.425913	0.272305	0.467264	0.194959	4.23092	1	0.00362674	0.355057	DCLK2
chr10	74138382	74138806	clu_8747_NA	0.534461	0.337516	0.532474	0.194957	2.41904	2	0.089007	0.417146	AP3M1
chr2	237760205	237762603	clu_11219_NA	0.585264	0.6754	0.870258	0.194858	1.68376	1	0.066494	0.397714	LRRFIP1
chr21	33539356	33542548	clu_5059_NA	0.469681	0.20999	0.404772	0.194782	0.813744	1	0.202051	0.518239	GART
chr3	168709386	168792202	clu_12999_NA	0.729074	0.43155	0.626261	0.194711	3.47958	2	0.0308204	0.370007	EGFEM1P
chr13	43412053	43484009	clu_3576_NA	1.5863	0.0254469	0.219952	0.194505	5.10206	2	0.00608423	0.355057	ENOX1
chr10	133402773	133402905	clu_9074_NA	0.583413	0.129985	0.32426	0.194275	1.93009	1	0.0494452	0.378086	AL360181.3,MTG1
chr16	67167599	67167824	clu_9458_NA	0.396246	0.443304	0.637546	0.194242	0.934233	1	0.171651	0.489376	HSF4
chr9	96852005	96852853	clu_9932_NA	0.398686	0.345995	0.540084	0.194089	1.49208	1	0.0840831	0.414063	ZNF782
chr22	21970406	21971877	clu_5198_NA	0.528849	0.354026	0.547818	0.193792	2.23601	2	0.106884	0.430307	TOP3B
chr7	140034331	140037715	clu_2465_NA	0.481628	0.3804	0.574179	0.193778	1.38165	2	0.251163	0.552845	PARP12
chr16	16333884	16340306	clu_9245_NA	0.543757	0.352687	0.546448	0.193761	0.86595	2	0.420652	0.672919	AC138969.1,PKD1P1
chr7	107169027	107179879	clu_2358_NA	0.404875	0.488083	0.681804	0.19372	0.923264	1	0.174188	0.490436	HBP1
chr6	33575866	33577535	clu_11785_NA	0.49317	0.185353	0.378915	0.193563	0.604356	1	0.271587	0.567784	BAK1
chr20	3324968	3326197	clu_11287_NA	0.5076	0.423768	0.617128	0.19336	3.70695	2	0.0245522	0.367954	C20orf194
chr17	63774376	63787034	clu_1131_NA	0.595432	0.683233	0.876482	0.193249	3.88595	1	0.00530654	0.355057	DDX42
chr1	66840671	66862147	clu_6038_NA	0.634502	0.180825	0.373994	0.193169	1.29366	2	0.274264	0.569943	WDR78
chr1	109670234	109671287	clu_6186_NA	0.541643	0.150459	0.343504	0.193045	1.17707	1	0.12495	0.447126	GSTM4,GSTM2
chr22	50316475	50317293	clu_5437_NA	0.645754	0.702882	0.895908	0.193027	0.95896	1	0.166086	0.485318	DENND6B
chr12	132104170	132104378	clu_8396_NA	0.473548	0.604834	0.797823	0.192989	1.28445	1	0.108983	0.432406	EP400P1
chr4	101171226	101195916	clu_1678_NA	0.683402	0.092105	0.284674	0.192569	1.80669	1	0.0573168	0.387318	PPP3CA
chr4	72809134	72815183	clu_1552_NA	0.625047	0.207777	0.400174	0.192397	4.56035	2	0.0104583	0.355057	NA
chr17	64889752	64892529	clu_1149_NA	0.564833	0.266849	0.459244	0.192396	2.66287	2	0.0697474	0.40157	LRRC37A3
chr1	247308027	247308475	clu_6888_NA	0.57694	0.130706	0.322818	0.192112	3.61974	1	0.00713179	0.355057	ZNF496
chr16	18339243	18339368	clu_9246_NA	0.415113	0.525358	0.717429	0.192071	0.952345	1	0.167554	0.485973	AC126755.1,AC126755.6
chr11	842915	847201	clu_13166_NA	0.569197	0.398894	0.590602	0.191708	2.57136	2	0.0764315	0.409426	TSPAN4
chr5	150392176	150392708	clu_4435_NA	0.480799	0.192371	0.383888	0.191517	0.702132	1	0.236011	0.541024	TCOF1
chr17	38547881	38548557	clu_846_NA	0.389716	0.441229	0.63257	0.191341	2.74544	1	0.019116	0.355057	SRCIN1
chr15	34225650	34227693	clu_3047_NA	0.901733	0.759015	0.950299	0.191284	2.97964	1	0.01464	0.355057	EMC4
chr5	150624907	150647944	clu_4440_NA	0.396306	0.478176	0.669353	0.191177	1.16762	1	0.126476	0.448334	SYNPO
chr3	133046020	133229266	clu_12887_NA	0.483481	0.619606	0.810742	0.191136	1.78988	1	0.0584873	0.388219	TMEM108
chr16	89873859	89883351	clu_9636_NA	0.560866	0.553089	0.743933	0.190843	1.38977	2	0.249132	0.550945	TCF25
chr1	32204045	32204186	clu_5772_NA	0.853395	0.205837	0.396576	0.190739	4.1092	2	0.0164209	0.355057	CCDC28B
chr2	27132082	27132603	clu_10329_NA	0.721016	0.118882	0.309612	0.19073	4.20857	2	0.0148677	0.355057	PREB
chr1	154988849	154990159	clu_6407_NA	0.780602	0.153997	0.344432	0.190435	3.1806	2	0.0415608	0.371562	FLAD1
chr17	4815934	4816620	clu_540_NA	0.441944	0.577818	0.768118	0.190299	2.90186	1	0.0159923	0.355057	PLD2
chr15	60428687	60431934	clu_3209_NA	0.395898	0.484234	0.674522	0.190288	2.51813	1	0.0248221	0.367954	ICE2
chr10	96057000	96057088	clu_8857_NA	0.439673	0.495172	0.685311	0.19014	2.20497	2	0.110254	0.434689	CCNJ
chr11	72727172	72732515	clu_13645_NA	0.574145	0.501006	0.691065	0.190059	1.31722	2	0.267879	0.565917	ARAP1
chr9	121075067	121088296	clu_10033_NA	0.616145	0.202355	0.392257	0.189902	5.20729	2	0.00547651	0.355057	CNTRL
chr19	6444301	6452312	clu_7017_NA	0.544125	0.561758	0.751534	0.189776	2.08235	2	0.124636	0.446818	SLC25A23
chr11	77191782	77192051	clu_13680_NA	0.606922	0.115217	0.30477	0.189554	4.92531	1	0.00169775	0.355057	MYO7A
chr15	23310297	23310837	clu_3009_NA	0.419895	0.263133	0.452652	0.189519	0.687404	1	0.240987	0.545078	AC242376.2
chr14	59331920	59340074	clu_206_NA	0.477109	0.618658	0.808156	0.189498	1.6881	1	0.0661442	0.397714	DAAM1
chr5	150486023	150520868	clu_4437_NA	0.610534	0.452345	0.641763	0.189418	1.78159	2	0.16837	0.48637	NDST1
chr7	74885146	74887683	clu_2164_NA	0.656169	0.199393	0.388781	0.189389	2.8157	2	0.059863	0.390059	STAG3L2
chr15	75356449	75356606	clu_3337_NA	0.818327	0.749909	0.939048	0.189139	1.46365	1	0.0870926	0.416831	MAN2C1
chr12	89492115	89525120	clu_8085_NA	1.15823	0.0958663	0.284879	0.189012	6.00162	3	0.00737208	0.355057	POC1B,POC1B-GALNT4
chr15	52020032	52045830	clu_3165_NA	0.559667	0.135537	0.32442	0.188883	2.13339	1	0.0388645	0.371562	MAPK6
chr8	143249499	143249690	clu_4967_NA	0.764964	0.128661	0.317496	0.188834	2.61688	2	0.0730306	0.405635	ZFP41,AC138696.1
chr12	111665787	111672661	clu_8208_NA	0.512254	0.437947	0.626764	0.188817	3.4291	2	0.032416	0.371468	BRAP
chr5	178989405	178989706	clu_4527_NA	0.523421	0.155116	0.343398	0.188283	3.58206	1	0.00743766	0.355057	GRM6
chr3	56594028	56613589	clu_12649_NA	0.630888	0.70647	0.894738	0.188268	1.03205	1	0.150805	0.472951	CCDC66
chr17	50547285	50547720	clu_1032_NA	1.14052	0.130335	0.318524	0.188189	5.85868	3	0.00841679	0.355057	SPATA20
chr17	80273404	80287815	clu_1278_NA	0.623274	0.603594	0.791504	0.18791	2.89551	2	0.0552707	0.386444	AC124319.1
chr11	126273454	126275327	clu_13914_NA	0.710252	0.169626	0.35753	0.187904	6.5189	2	0.00147529	0.355057	FOXRED1
chr17	50354583	50355501	clu_1031_NA	1.10117	0.0591742	0.247047	0.187873	2.61792	2	0.0729544	0.405635	XYLT2
chr6	127450352	127451282	clu_12120_NA	0.50653	0.218685	0.40651	0.187825	2.19724	2	0.11111	0.435459	KIAA0408,AL096711.2
chr12	76816019	76822406	clu_8064_NA	0.490694	0.456183	0.643958	0.187775	3.42612	2	0.0325129	0.371562	ZDHHC17
chr14	56813469	56951377	clu_195_NA	0.739387	0.19989	0.38754	0.18765	3.05621	2	0.0470658	0.375067	OTX2-AS1
chr19	1275830	1277183	clu_6926_NA	0.543648	0.228559	0.416149	0.18759	3.86678	3	0.0518513	0.382493	CIRBP,C19orf24
chr6	104852371	104859567	clu_12055_NA	0.766812	0.74333	0.930667	0.187337	2.70896	1	0.019931	0.355861	HACE1
chr19	36101317	36102014	clu_7297_NA	1.14365	0.0540094	0.241291	0.187282	3.75657	2	0.0233638	0.367954	WDR62
chr6	83134287	83137173	clu_11986_NA	0.808344	0.118208	0.305485	0.187277	4.59317	2	0.0101208	0.355057	DOP1A
chr19	1611369	1611704	clu_6941_NA	0.688717	0.725878	0.913033	0.187155	1.12026	1	0.134436	0.456147	TCF3
chr19	37643363	37644610	clu_7322_NA	0.435962	0.581923	0.768986	0.187064	1.10743	1	0.136688	0.458927	ZFP30
chr16	53641475	53645625	clu_9397_NA	0.548069	0.333505	0.52048	0.186975	1.27826	2	0.278522	0.572763	RPGRIP1L
chr10	18514530	18518336	clu_8501_NA	0.608561	0.273332	0.460192	0.18686	4.95621	3	0.0193255	0.355057	CACNB2
chr1	120802695	120802965	clu_6257_NA	0.976042	0.128963	0.315605	0.186642	2.023	2	0.132258	0.454102	NBPF26
chr1	23796265	23796509	clu_5688_NA	0.702524	0.212257	0.398886	0.18663	2.39391	2	0.0912718	0.419614	GALE
chr2	39769093	39769710	clu_10410_NA	0.496106	0.386453	0.572944	0.186491	4.11412	2	0.0163404	0.355057	THUMPD2
chr3	77635043	77642671	clu_12706_NA	0.710085	0.170436	0.356917	0.186482	3.23155	2	0.0394964	0.371562	ROBO2
chr14	24115749	24116972	clu_59_NA	0.809135	0.0611354	0.247254	0.186119	0.965188	1	0.164717	0.484586	DCAF11
chr2	84441459	84443284	clu_10600_NA	0.786856	0.749051	0.935067	0.186016	1.36556	1	0.0984107	0.423436	SUCLG1
chr4	186149283	186149566	clu_1912_NA	0.392732	0.508293	0.693947	0.185654	0.847894	1	0.19284	0.508451	FAM149A
chr1	111443394	111443867	clu_6207_NA	0.858937	0.715837	0.90133	0.185494	2.39639	2	0.0910458	0.419318	WDR77
chr10	73530835	73536269	clu_8722_NA	0.820957	0.251205	0.43661	0.185406	3.2879	2	0.0373321	0.371562	USP54
chr1	21598095	21598400	clu_5662_NA	0.509391	0.160046	0.345449	0.185403	2.65412	1	0.0212247	0.366434	RAP1GAP
chr1	148127038	148135672	clu_6286_NA	0.481202	0.196075	0.381477	0.185402	2.06962	2	0.126234	0.448016	NBPF11
chr12	123688177	123690533	clu_8342_NA	0.451619	0.418324	0.603224	0.1849	1.85588	2	0.156315	0.477091	TCTN2
chr18	8122316	8143647	clu_3747_NA	0.699961	0.135759	0.320473	0.184714	2.28036	2	0.102248	0.426275	PTPRM
chr17	6635171	6635898	clu_574_NA	0.514688	0.228761	0.413379	0.184618	1.77436	2	0.169591	0.487721	KIAA0753,AC004706.3
chr19	47681276	47694115	clu_7472_NA	0.507634	0.457107	0.641629	0.184522	1.86543	2	0.15483	0.476509	BICRA
chr17	42849371	42849601	clu_937_NA	0.658871	0.722219	0.906636	0.184417	0.954603	1	0.167052	0.485655	AOC2
chrX	49062117	49062235	clu_2693_NA	0.776193	0.749497	0.933907	0.18441	1.41667	1	0.0923265	0.419807	CCDC120
chr2	219629695	219630072	clu_11151_NA	0.390494	0.304099	0.488286	0.184187	0.325199	1	0.41997	0.672742	SLC4A3
chr14	22951689	22952328	clu_40_NA	0.502965	0.306285	0.490411	0.184126	2.42588	2	0.0883999	0.417078	HAUS4
chr12	111728143	111733923	clu_8212_NA	0.756303	0.163301	0.347239	0.183938	3.65274	4	0.120599	0.44418	ACAD10
chr17	38784339	38786823	clu_851_NA	0.557442	0.685051	0.86898	0.183929	0.561511	1	0.289269	0.581495	PIP4K2B
chrX	53992839	53995693	clu_2732_NA	0.556372	0.331869	0.515548	0.183678	2.38508	2	0.0920814	0.419807	PHF8
chr1	1703995	1704223	clu_5499_NA	0.408031	0.553121	0.736791	0.183669	0.84704	1	0.193064	0.508451	CDK11A,AL031282.2
chr6	30296237	30326354	clu_11682_NA	0.718037	0.56707	0.750578	0.183508	4.20472	3	0.038266	0.371562	HCG18,HCG17
chr1	108692867	108695702	clu_6166_NA	0.711432	0.675076	0.858534	0.183458	3.24283	2	0.0390531	0.371562	PRPF38B
chr20	419731	422127	clu_11260_NA	0.377827	0.342731	0.526103	0.183372	2.47972	1	0.0259487	0.369276	RBCK1
chr7	114534706	114538326	clu_2384_NA	0.374213	0.362469	0.545811	0.183343	2.00132	1	0.0454291	0.375067	FOXP2
chr2	179443468	179444876	clu_10960_NA	0.510402	0.494766	0.678022	0.183256	2.11434	2	0.120713	0.44418	ZNF385B
chr19	680879	681333	clu_6899_NA	0.562268	0.12767	0.310629	0.182959	0.983108	1	0.16085	0.481202	FSTL3
chr3	184347021	184352293	clu_13067_NA	0.689498	0.1512	0.334143	0.182943	2.02297	2	0.132262	0.454102	CLCN2
chr12	84868072	84870478	clu_8079_NA	0.599068	0.111676	0.29409	0.182414	1.85776	1	0.0539088	0.3854	SLC6A15
chr22	20115079	20115266	clu_5173_NA	0.821214	0.22868	0.411088	0.182407	3.52906	4	0.132849	0.454184	TRMT2A
chr12	111692896	111709526	clu_8210_NA	0.567388	0.124584	0.306838	0.182254	0.823279	1	0.199428	0.516317	ACAD10
chr9	70743693	70761601	clu_9820_NA	0.379623	0.325436	0.507585	0.18215	2.55201	1	0.0238703	0.367954	TRPM3
chr1	739024	740129	clu_5464_NA	0.557009	0.688612	0.870756	0.182143	2.44174	1	0.027115	0.370007	NA
chr3	50273828	50273913	clu_12570_NA	0.370151	0.373511	0.55555	0.182038	1.41483	1	0.0925377	0.419807	SEMA3B
chr9	98756606	98768081	clu_9955_NA	0.37533	0.34166	0.52367	0.182011	1.05098	1	0.147111	0.469312	ANKS6
chr12	88118743	88120114	clu_8081_NA	0.557378	0.454405	0.636288	0.181883	1.34995	2	0.259252	0.559591	CEP290
chr14	59607492	59726919	clu_211_NA	0.416844	0.57561	0.757398	0.181788	0.909374	1	0.177462	0.493797	RTN1
chr6	149676737	149679875	clu_12188_NA	0.544936	0.510884	0.69267	0.181785	3.95088	2	0.0192378	0.355057	LATS1
chr21	33448903	33449234	clu_5055_NA	0.415706	0.243776	0.425392	0.181616	2.45788	1	0.0266128	0.370007	TMEM50B
chr3	88057292	88058019	clu_12715_NA	0.368506	0.380353	0.561921	0.181568	2.97032	1	0.0147956	0.355057	CGGBP1
chr10	45533289	45553112	clu_8587_NA	0.581585	0.243868	0.42539	0.181522	1.2481	2	0.287048	0.579886	2023-03-08
chr13	24886385	24889316	clu_3508_NA	0.367052	0.411588	0.593077	0.181489	0.500356	1	0.317138	0.602457	CENPJ
chr1	20904971	20941491	clu_5657_NA	0.705436	0.676161	0.857634	0.181473	2.28551	2	0.101723	0.42611	EIF4G3
chr11	95821978	95822499	clu_13744_NA	0.858404	0.766964	0.948243	0.181279	2.55795	1	0.0237076	0.367954	CEP57
chr3	15582989	15589540	clu_12343_NA	0.942259	0.12086	0.301975	0.181115	4.08395	4	0.0856176	0.415301	HACL1
chr1	33010833	33012074	clu_5789_NA	0.450007	0.200383	0.381334	0.180951	1.22744	1	0.11716	0.440962	AK2
chr5	151772036	151786572	clu_4448_NA	0.560438	0.584859	0.765779	0.180921	3.09758	2	0.0451585	0.375067	G3BP1
chr12	6833644	6833742	clu_7718_NA	0.895092	0.159636	0.340453	0.180817	7.10358	4	0.00666242	0.355057	P3H3
chrX	101505355	101509359	clu_2804_NA	0.47801	0.643952	0.824708	0.180757	0.725951	1	0.228223	0.536741	ARMCX4
chr7	95287133	95288536	clu_2245_NA	0.474112	0.31873	0.499388	0.180657	2.16699	2	0.114522	0.43897	PPP1R9A
chr1	204241814	204244864	clu_6701_NA	0.520637	0.28048	0.460898	0.180418	4.27403	2	0.0139255	0.355057	PLEKHA6
chr17	39185150	39186496	clu_856_NA	0.682968	0.187738	0.368135	0.180397	5.3438	3	0.0135408	0.355057	CACNB1
chr5	75389687	75400205	clu_4132_NA	0.425944	0.396581	0.576914	0.180333	3.29728	2	0.0369836	0.371562	COL4A3BP
chr22	50294778	50307553	clu_5435_NA	1.06791	0.100818	0.281104	0.180287	6.28273	4	0.0136062	0.355057	PLXNB2
chr6	24775112	24777222	clu_11660_NA	0.437791	0.211755	0.392028	0.180273	0.664603	1	0.248947	0.550945	GMNN
chr8	143922395	143926784	clu_4980_NA	0.52837	0.311808	0.491961	0.180153	0.698962	2	0.497101	0.724045	PLEC
chr1	223971763	223973982	clu_6787_NA	0.531233	0.680361	0.860314	0.179953	1.02725	1	0.151758	0.473873	GTF2IP20
chr5	153794735	153802356	clu_4450_NA	0.706502	0.28369	0.463606	0.179916	2.26589	4	0.338797	0.616297	GRIA1
chr11	64800826	64800900	clu_13512_NA	0.540624	0.337546	0.517456	0.17991	3.22236	2	0.039861	0.371562	MAP4K2
chr2	131484218	131491876	clu_10791_NA	0.372115	0.483176	0.663049	0.179872	3.14025	1	0.0122073	0.355057	MZT2A
chr19	37347872	37362109	clu_7316_NA	0.544508	0.491023	0.670831	0.179808	3.55003	3	0.0687763	0.40157	ZNF875
chr10	74176886	74200764	clu_8748_NA	0.433011	0.604286	0.784042	0.179756	3.0913	1	0.0129013	0.355057	ADK
chr17	75763149	75763320	clu_1212_NA	0.468398	0.281935	0.461684	0.179749	1.81629	2	0.162627	0.481901	GALK1
chr1	37689883	37690216	clu_5832_NA	0.517769	0.533887	0.713501	0.179614	2.09597	2	0.122951	0.444311	C1orf109
chr17	4819549	4821793	clu_542_NA	0.492198	0.162549	0.341867	0.179318	1.19911	1	0.121473	0.444187	PLD2
chr9	128461010	128469183	clu_10107_NA	0.364902	0.450901	0.630129	0.179228	1.29157	1	0.108007	0.431772	ODF2
chr19	1615520	1615686	clu_6943_NA	0.712951	0.744673	0.923882	0.179209	0.950369	1	0.167996	0.486058	TCF3
chr19	37156355	37169839	clu_7312_NA	0.610301	0.427302	0.606481	0.179178	1.70938	2	0.180977	0.497403	ZNF585A,AC012309.1
chr17	75574668	75574874	clu_1203_NA	0.371679	0.332361	0.511456	0.179095	0.710576	1	0.233214	0.539017	LLGL2
chr2	74235214	74236488	clu_10572_NA	0.57421	0.118355	0.297407	0.179051	0.657901	1	0.251347	0.553064	AC006030.1,SLC4A5
chr3	73404395	73602354	clu_12703_NA	0.373065	0.325467	0.504342	0.178876	1.36069	1	0.0990122	0.423436	PDZRN3
chr1	32095762	32100442	clu_5770_NA	0.575173	0.180787	0.359656	0.178868	1.95142	2	0.142073	0.463898	TMEM39B
chr10	103441975	103442213	clu_8969_NA	0.694951	0.7413	0.920022	0.178721	1.04212	1	0.148826	0.471336	PDCD11
chr3	123618767	123620207	clu_12835_NA	0.514028	0.14772	0.326393	0.178673	0.677663	1	0.244349	0.546931	MYLK
chr4	48501733	48505547	clu_1497_NA	0.489277	0.348796	0.527412	0.178616	1.77425	2	0.169611	0.487721	FRYL
chr18	58715967	58723048	clu_3902_NA	1.04462	0.759417	0.937988	0.178571	7.62247	2	0.000489331	0.355057	MALT1
chr16	30533151	30534197	clu_9333_NA	0.373989	0.319241	0.497679	0.178438	1.62375	1	0.0715322	0.403293	AC002310.4,ZNF747
chr3	14467956	14472205	clu_12326_NA	0.506522	0.300746	0.479022	0.178276	2.23961	2	0.1065	0.430229	SLC6A6
chr3	97788119	97791771	clu_12720_NA	1.13664	0.796075	0.9743	0.178224	3.13324	1	0.0123043	0.355057	ARL6
chr19	45079377	45090107	clu_7429_NA	0.614823	0.303476	0.481649	0.178174	1.79145	2	0.166717	0.485596	GEMIN7,MARK4
chr12	6464486	6464890	clu_7693_NA	0.380531	0.524084	0.702132	0.178048	2.00454	1	0.0452557	0.375067	VAMP1
chr11	71480274	71480755	clu_13630_NA	0.650877	0.730943	0.908974	0.17803	0.810488	1	0.202956	0.518298	NADSYN1
chr6	118829250	118894027	clu_12100_NA	0.360042	0.422818	0.600816	0.177998	1.93834	1	0.0489613	0.377451	MCM9
chr1	24410817	24413674	clu_5697_NA	0.890269	0.111229	0.289197	0.177968	1.40514	2	0.245333	0.54765	STPG1
chr2	55686440	55687645	clu_10472_NA	0.727112	0.0723445	0.250303	0.177958	2.51399	1	0.0249411	0.367954	PNPT1
chr12	124913111	124913568	clu_8373_NA	0.39451	0.556175	0.733933	0.177759	0.687528	1	0.240945	0.545078	NA
chr2	97198658	97200334	clu_10668_NA	0.365998	0.345442	0.523198	0.177756	0.890287	1	0.182079	0.498135	ANKRD36
chr12	121894841	121899634	clu_8303_NA	0.460112	0.296632	0.474072	0.17744	2.9789	2	0.0508487	0.380814	PSMD9,AC069503.2
chr5	103176910	103177667	clu_4229_NA	0.358524	0.414395	0.591755	0.177359	0.881531	1	0.184243	0.500582	PPIP5K2
chr17	75226157	75231340	clu_1196_NA	0.826482	0.768011	0.945323	0.177312	1.40991	1	0.0931072	0.420534	NUP85
chr4	145096111	145098120	clu_1803_NA	0.487364	0.439839	0.617062	0.177222	1.02418	2	0.359091	0.631196	ANAPC10,AC098588.1
chr11	28290397	28296797	clu_13318_NA	0.369669	0.49761	0.674756	0.177147	0.721773	1	0.229566	0.537403	METTL15
chr1	225007544	225023615	clu_6800_NA	0.752401	0.449703	0.626846	0.177142	2.91429	2	0.0542424	0.3854	DNAH14
chr14	23064485	23065966	clu_45_NA	0.467812	0.176895	0.353908	0.177013	2.10281	1	0.0402902	0.371562	ACIN1
chr17	73197081	73197226	clu_1183_NA	0.646256	0.499289	0.675872	0.176583	2.14114	2	0.117521	0.440962	COG1
chr8	141425140	141426455	clu_4962_NA	0.424417	0.218252	0.394831	0.17658	2.18499	1	0.0365774	0.371562	PTP4A3
chr2	154259138	154301409	clu_10845_NA	0.479773	0.378942	0.555504	0.176562	2.42806	2	0.0882079	0.417078	GALNT13
chr17	2300664	2303014	clu_511_NA	0.367844	0.496795	0.673238	0.176443	2.56942	1	0.0233964	0.367954	SMG6
chr9	129900101	129900426	clu_10136_NA	0.452827	0.635065	0.811481	0.176416	0.522575	1	0.306627	0.594715	FNBP1
chr8	86540334	86544740	clu_4822_NA	0.529884	0.570603	0.746984	0.176381	5.11072	2	0.00603172	0.355057	CPNE3
chr11	28211198	28290206	clu_13317_NA	0.769767	0.709541	0.885769	0.176228	1.20405	2	0.299977	0.59022	METTL15
chr3	53801425	53803423	clu_12639_NA	0.572335	0.209464	0.385626	0.176161	4.25162	2	0.0142411	0.355057	CACNA1D
chr2	112081118	112081335	clu_10729_NA	0.725125	0.243377	0.419443	0.176066	1.32758	2	0.265119	0.564475	TMEM87B
chr19	10500080	10502697	clu_7066_NA	0.422194	0.60443	0.780459	0.176029	2.06733	1	0.0420137	0.371562	KEAP1
chr2	113584136	113588550	clu_10734_NA	0.497226	0.506746	0.682758	0.176012	1.86757	2	0.154499	0.476387	FAM138B,WASH2P
chr22	38127458	38128269	clu_5341_NA	0.372919	0.299958	0.47581	0.175852	4.75139	2	0.00863969	0.355057	PLA2G6
chr18	37275240	37321833	clu_3832_NA	0.536167	0.252586	0.428412	0.175827	0.90374	2	0.405052	0.662431	CELF4
chr2	24491602	24564295	clu_10302_NA	0.63944	0.73155	0.907323	0.175773	0.955547	1	0.166842	0.485596	NCOA1
chr3	197945686	197959529	clu_13137_NA	0.35605	0.386161	0.561837	0.175676	0.534924	1	0.30098	0.590572	IQCG
chr11	6214573	6214710	clu_13202_NA	0.707635	0.0751942	0.250821	0.175627	1.10863	1	0.136474	0.458678	FAM160A2
chr4	185775366	185956196	clu_1911_NA	0.399681	0.249598	0.425217	0.175618	1.77901	1	0.0592586	0.388871	SORBS2
chr1	53271153	53271227	clu_5984_NA	0.490004	0.372551	0.548148	0.175597	3.48252	2	0.0307299	0.370007	LRP8
chr2	28851298	28852408	clu_10350_NA	0.598234	0.203618	0.37916	0.175542	1.72678	2	0.177856	0.494385	TRMT61B
chr11	46759442	46760612	clu_13382_NA	0.476421	0.405858	0.581214	0.175356	2.20775	2	0.109947	0.433792	CKAP5
chr6	137867494	137871213	clu_12156_NA	0.285582	0.326657	0.501862	0.175205	2.01833	2	0.132877	0.454184	TNFAIP3
chr5	94582583	94618500	clu_4208_NA	0.339499	0.392487	0.567396	0.174909	2.11014	2	0.121222	0.444187	KIAA0825
chr21	46195756	46196202	clu_5142_NA	0.400453	0.363274	0.537913	0.17464	2.83857	2	0.0585092	0.388219	LSS
chr4	148436862	148444526	clu_1814_NA	0.384435	0.273354	0.447989	0.174635	2.2379	1	0.0343783	0.371562	NR3C2
chr5	88722829	88728493	clu_4192_NA	0.532657	0.132532	0.307158	0.174626	1.48247	1	0.0850876	0.414255	MEF2C
chr22	50220015	50222028	clu_5425_NA	0.537388	0.240497	0.415009	0.174511	1.50717	2	0.221537	0.533411	TUBGCP6
chr1	120793496	120802613	clu_6256_NA	0.950401	0.786577	0.96103	0.174453	1.95652	1	0.0479126	0.376629	AC253572.1,NBPF26
chr1	205420574	205455917	clu_6722_NA	0.396962	0.250016	0.424432	0.174417	1.93062	1	0.0494138	0.378086	LEMD1,BLACAT1
chr7	135169060	135170652	clu_2444_NA	0.433355	0.281198	0.45561	0.174413	4.16411	2	0.0155436	0.355057	CYREN
chr15	70963932	70980101	clu_3282_NA	0.401353	0.583045	0.757311	0.174266	2.96344	1	0.0149116	0.355057	LRRC49
chr19	39413891	39414065	clu_7348_NA	0.366696	0.315551	0.489776	0.174225	1.11801	1	0.134827	0.456652	PLEKHG2
chr7	100332581	100335838	clu_2284_NA	0.372218	0.526428	0.700618	0.174191	3.06495	1	0.0132914	0.355057	PMS2P1
chr19	6415457	6415609	clu_7016_NA	0.594371	0.105988	0.280162	0.174175	3.7361	1	0.00626592	0.355057	KHSRP
chr1	156200472	156207886	clu_6460_NA	0.669365	0.742589	0.91669	0.174101	0.78636	1	0.209812	0.524493	SLC25A44
chr19	46312267	46320443	clu_7451_NA	0.501355	0.293396	0.467359	0.173963	1.65666	2	0.190775	0.506564	HIF3A
chr3	9829395	9834681	clu_12292_NA	0.621366	0.194223	0.368156	0.173932	1.45942	2	0.232371	0.538767	TTLL3,ARPC4-TTLL3
chr8	91076731	91078356	clu_4830_NA	0.531553	0.265427	0.439317	0.173889	1.13072	2	0.3228	0.605477	OTUD6B
chr12	285662	292759	clu_7649_NA	0.644887	0.583305	0.756992	0.173687	1.40338	2	0.245764	0.547732	KDM5A
chr6	34247492	34247681	clu_11788_NA	0.793571	0.768362	0.941927	0.173565	1.36124	1	0.0989439	0.423436	SMIM29
chr6	109002343	109009359	clu_12067_NA	0.35217	0.37899	0.552432	0.173442	0.489925	1	0.322236	0.605305	SESN1
chr1	94083441	94098794	clu_6132_NA	1.70046	0.00730228	0.180743	0.17344	4.47242	1	0.00278255	0.355057	ABCA4
chr9	70625331	70635211	clu_9819_NA	0.476622	0.437269	0.610502	0.173233	1.53018	2	0.216496	0.530467	TRPM3
chr13	49997131	49997667	clu_3611_NA	0.559239	0.118575	0.291623	0.173048	1.78842	1	0.0585902	0.388219	TRIM13
chr16	786928	787068	clu_9101_NA	0.677281	0.0806476	0.253692	0.173044	0.932455	1	0.172059	0.489376	RPUSD1
chr1	11023329	11024064	clu_5578_NA	0.535449	0.69765	0.870685	0.173035	1.46717	1	0.0867137	0.416766	TARDBP,AL109811.3
chr5	140683219	140683546	clu_4380_NA	0.634599	0.0918752	0.264686	0.172811	1.34689	1	0.10074	0.42502	HARS
chr22	35810004	35938847	clu_5317_NA	0.391141	0.573291	0.746035	0.172743	4.3022	1	0.00335352	0.355057	RBFOX2
chr17	54962915	54963306	clu_1053_NA	0.479833	0.666406	0.839113	0.172706	1.1844	1	0.123783	0.445702	COX11
chr19	23339054	23358430	clu_7232_NA	1.31644	0.0730408	0.245684	0.172643	7.80835	6	0.015966	0.355057	ZNF91
chr5	86618130	86619353	clu_4176_NA	0.405019	0.594873	0.767489	0.172616	2.49523	1	0.0254874	0.36871	COX7C
chr4	73068133	73069317	clu_1554_NA	0.408794	0.600494	0.772962	0.172468	0.933366	1	0.17185	0.489376	COX18
chrX	147937600	147938099	clu_2931_NA	0.486923	0.15576	0.328214	0.172454	1.36453	1	0.0985368	0.423436	FMR1
chr1	29284869	29291869	clu_5753_NA	0.488695	0.30514	0.477544	0.172404	1.64356	2	0.193291	0.508451	PTPRU
chr6	46671228	46676647	clu_11902_NA	0.348284	0.432382	0.604542	0.17216	3.43876	1	0.00872862	0.355057	SLC25A27
chr6	28363385	28365426	clu_11673_NA	0.703977	0.135065	0.307048	0.171984	5.45696	2	0.00426652	0.355057	ZKSCAN3
chr15	64180454	64203082	clu_3237_NA	0.444233	0.404935	0.5769	0.171965	6.47792	2	0.00153701	0.355057	CSNK1G1,AC087632.1
chr1	3835092	3836495	clu_5516_NA	0.615152	0.65177	0.823699	0.171929	2.50473	2	0.0816974	0.411578	CEP104
chr19	58090386	58098115	clu_7631_NA	0.428478	0.240746	0.412602	0.171856	1.63777	2	0.194413	0.509872	ZSCAN18
chr3	70977722	70977828	clu_12701_NA	0.468535	0.660608	0.832447	0.17184	1.44877	1	0.0887149	0.417146	FOXP1,AC097634.4
chr8	132000901	132001759	clu_4935_NA	1.06948	0.106459	0.278256	0.171797	2.68378	2	0.0683043	0.400994	EFR3A
chr10	45740246	45741980	clu_8590_NA	0.958758	0.113418	0.285183	0.171765	4.22434	3	0.0375944	0.371562	WASHC2C
chr2	70962900	70963572	clu_10546_NA	0.551885	0.298819	0.470565	0.171746	1.69704	2	0.183224	0.499651	VAX2,ATP6V1B1
chr13	26221330	26221782	clu_3514_NA	0.576492	0.343355	0.515097	0.171742	3.52177	2	0.0295471	0.370007	RNF6
chr3	142792967	142796123	clu_12940_NA	0.653728	0.116136	0.287757	0.17162	3.62511	2	0.0266461	0.370007	TRPC1
chr4	122923305	122927637	clu_1771_NA	0.374042	0.282403	0.454008	0.171605	1.62344	1	0.0715593	0.403293	SPATA5
chr19	18433932	18434217	clu_7178_NA	0.458662	0.174438	0.345886	0.171448	0.953535	1	0.167289	0.485834	SSBP4
chr1	11520848	11523942	clu_5585_NA	0.851044	0.738823	0.910239	0.171416	1.66503	2	0.189184	0.505222	DISP3
chr14	67804264	67805454	clu_261_NA	0.591959	0.27899	0.450383	0.171393	1.52135	2	0.218418	0.532562	ZFYVE26
chr19	30549514	30710757	clu_7246_NA	0.473087	0.32899	0.500271	0.171281	3.76315	3	0.0568865	0.387036	ZNF536
chr21	32375483	32378445	clu_5039_NA	1.10503	0.802467	0.973708	0.171241	3.30471	1	0.0101441	0.355057	URB1
chr19	58569397	58569516	clu_7641_NA	0.822781	0.77604	0.947265	0.171225	1.40184	1	0.0940478	0.421259	MZF1
chr4	183660395	183663847	clu_1887_NA	0.348062	0.372939	0.54401	0.171071	2.62505	1	0.0219455	0.367747	TRAPPC11
chr4	40137082	40142673	clu_1477_NA	0.948944	0.790877	0.961878	0.171001	2.07195	1	0.0417845	0.371562	N4BP2
chr2	24095229	24135119	clu_10295_NA	0.345391	0.410412	0.581399	0.170987	0.830643	1	0.19743	0.513372	FAM228B,AC008073.3
chr11	3048001	3057343	clu_13189_NA	0.464418	0.302154	0.473015	0.170861	2.31139	2	0.099123	0.423508	CARS
chr14	51701159	51702512	clu_166_NA	0.544809	0.70671	0.877512	0.170802	0.768985	1	0.21492	0.528975	FRMD6
chr1	178454648	178456700	clu_6591_NA	0.372213	0.28125	0.45169	0.17044	2.11826	1	0.0395631	0.371562	RASAL2
chr7	4983773	4984910	clu_1937_NA	0.344564	0.431679	0.602076	0.170397	2.15162	1	0.03804	0.371562	RNF216P1,RBAK-RBAKDN
chr11	70487720	70490276	clu_13628_NA	0.398889	0.351692	0.521937	0.170245	1.84437	2	0.158125	0.479047	SHANK2
chr4	124673	130788	clu_1320_NA	0.752416	0.766523	0.936649	0.170126	2.85442	1	0.0168796	0.355057	ZNF718
chr17	35026561	35101201	clu_814_NA	1.31413	0.0555922	0.225674	0.170082	4.64062	3	0.0257763	0.369276	RFFL,AC004223.3,RAD51D
chr15	55450367	55491123	clu_3176_NA	1.16681	0.0490726	0.219107	0.170035	2.66461	2	0.0696268	0.40157	DNAAF4-CCPG1,DNAAF4
chr6	87534858	87541918	clu_12020_NA	0.394738	0.239298	0.409253	0.169955	1.6404	1	0.0700948	0.40157	RARS2
chr5	90691041	90692605	clu_4198_NA	0.382383	0.259235	0.429184	0.169949	1.25792	1	0.112708	0.436743	ADGRV1
chr19	36922846	36925200	clu_7310_NA	0.348325	0.474195	0.644131	0.169936	1.33716	1	0.101979	0.426137	ZNF568
chr19	36656543	36658299	clu_7306_NA	0.444851	0.647864	0.81748	0.169616	0.723191	1	0.229109	0.537318	ZNF461
chr1	211479327	211481120	clu_6742_NA	1.15377	0.0856522	0.255264	0.169612	4.1062	4	0.0841001	0.414063	RD3
chr1	16582758	16591847	clu_5626_NA	0.722803	0.120119	0.289652	0.169533	1.72927	2	0.177414	0.493797	NBPF1
chr4	15473255	15475915	clu_1411_NA	0.568253	0.194233	0.36366	0.169427	1.78715	2	0.167436	0.485973	CC2D2A
chr11	41223008	41242325	clu_13353_NA	0.41462	0.212099	0.381525	0.169426	0.692811	1	0.239146	0.543945	LRRC4C
chr11	6260079	6264474	clu_13204_NA	0.536548	0.186751	0.356007	0.169255	1.54643	2	0.213007	0.526439	CCKBR
chr13	46045516	46051932	clu_3592_NA	0.574277	0.241395	0.410575	0.16918	1.52023	2	0.218661	0.532784	ZC3H13
chr10	97468406	97468966	clu_8873_NA	0.705085	0.409745	0.578763	0.169018	2.59649	2	0.074535	0.406473	MMS19
chr14	67562035	67562137	clu_253_NA	0.480224	0.576949	0.74583	0.168881	3.89664	2	0.02031	0.356744	PLEKHH1
chr2	55209516	55209630	clu_10458_NA	0.591335	0.370764	0.539631	0.168867	3.1701	3	0.0961824	0.423332	CLHC1
chrX	68053810	68063854	clu_2751_NA	0.854515	0.174578	0.343289	0.168711	3.73018	2	0.0239885	0.367954	OPHN1
chr3	69077918	69080334	clu_12700_NA	0.711976	0.124882	0.293379	0.168498	4.94973	2	0.00708529	0.355057	UBA3
chr3	124637303	124650808	clu_12838_NA	0.363807	0.539995	0.708465	0.168469	0.531315	1	0.302616	0.591974	KALRN
chr20	18305178	18305668	clu_11338_NA	0.705935	0.152716	0.321166	0.16845	3.50295	3	0.0717099	0.403293	ZNF133
chr9	2525717	2536359	clu_9656_NA	0.406782	0.612787	0.781189	0.168402	2.57657	1	0.0232044	0.367954	VLDLR-AS1
chr21	45850095	45896208	clu_5134_NA	0.566281	0.404415	0.572764	0.16835	2.38376	5	0.444905	0.691315	PCBP3
chr20	35674617	35675125	clu_11428_NA	0.355247	0.314205	0.482498	0.168293	2.2556	1	0.0336736	0.371562	NFS1
chr12	76815210	76815857	clu_8063_NA	0.361962	0.536513	0.704795	0.168282	2.08088	1	0.0413462	0.371562	ZDHHC17
chr12	123110488	123151519	clu_8326_NA	0.34854	0.338392	0.506653	0.168261	1.88232	1	0.0523468	0.383643	PITPNM2
chr17	28883231	28884225	clu_767_NA	0.549885	0.396998	0.565234	0.168235	1.2201	2	0.2952	0.587044	FLOT2
chr19	8303973	8305031	clu_7036_NA	0.569233	0.109722	0.277857	0.168135	1.74103	1	0.0620376	0.393618	CD320
chr8	10924830	11200576	clu_4579_NA	0.44415	0.180255	0.348345	0.16809	3.28541	1	0.0103665	0.355057	XKR6
chr12	132570241	132570338	clu_8401_NA	0.353774	0.515425	0.683362	0.167937	0.823008	1	0.199502	0.516322	FBRSL1
chr7	99439596	99444789	clu_2270_NA	0.863344	0.0462247	0.214127	0.167902	3.1353	1	0.0122758	0.355057	CPSF4
chr6	22063240	22083583	clu_11657_NA	1.81927	0.0238175	0.191656	0.167838	5.57112	4	0.0250111	0.367954	CASC15
chrX	20234814	20240569	clu_2602_NA	0.421669	0.375888	0.543663	0.167775	3.60777	2	0.0271122	0.370007	RPS6KA3
chr11	119025329	119025967	clu_13846_NA	0.580761	0.646715	0.814389	0.167674	1.58164	2	0.205637	0.521081	SLC37A4
chr1	20779911	20780345	clu_5654_NA	0.471795	0.331599	0.499196	0.167597	5.52474	3	0.0114613	0.355057	HP1BP3
chr6	35233301	35235446	clu_11797_NA	0.523562	0.319839	0.487229	0.16739	3.92979	2	0.0196478	0.355057	SCUBE3
chr17	76156321	76158393	clu_1233_NA	0.829965	0.782395	0.94977	0.167375	1.35784	1	0.0993671	0.424015	RNF157
chr5	138019977	138021031	clu_4349_NA	1.11696	0.0789838	0.246069	0.167086	2.10023	3	0.240616	0.544966	FAM13B
chr15	63504830	63532647	clu_3226_NA	0.753853	0.771495	0.938456	0.16696	1.65905	1	0.068521	0.401368	USP3
chr6	109476258	109476763	clu_12071_NA	0.802551	0.779185	0.946141	0.166956	1.19394	1	0.122279	0.444311	ZBTB24
chr13	26401347	26401469	clu_3516_NA	0.56044	0.111813	0.278589	0.166776	2.38219	1	0.0290545	0.370007	CDK8
chr9	133411073	133412299	clu_10189_NA	0.468385	0.21288	0.379648	0.166768	1.4042	2	0.245564	0.547652	REXO4
chr15	67209544	67231814	clu_3270_NA	0.859833	0.747566	0.914242	0.166676	1.90705	2	0.148518	0.471043	AAGAB
chr20	30377721	30379585	clu_11367_NA	0.360078	0.541612	0.708268	0.166657	1.92324	1	0.0498505	0.378086	NA
chr2	11773745	11779519	clu_10272_NA	0.499354	0.574612	0.741025	0.166413	4.10772	2	0.0164452	0.355057	LPIN1
chr19	48074874	48077893	clu_7480_NA	0.911513	0.0404058	0.206769	0.166364	2.36839	1	0.0295244	0.370007	PLA2G4C
chr14	66681185	66709357	clu_247_NA	0.497519	0.14085	0.307207	0.166357	0.569425	1	0.285896	0.578954	GPHN
chr11	18547050	18558228	clu_13311_NA	0.46895	0.675154	0.841508	0.166353	0.32912	1	0.417182	0.670403	UEVLD
chr17	64514358	64516723	clu_1141_NA	0.82199	0.247794	0.414131	0.166337	4.91992	4	0.0432139	0.371771	CEP95
chr12	100051221	100057571	clu_8125_NA	0.543931	0.479336	0.645625	0.166289	3.1725	3	0.0959801	0.423309	UHRF1BP1L
chr17	5426299	5428071	clu_564_NA	0.549319	0.155963	0.322216	0.166253	2.55088	2	0.0780127	0.410278	RPAIN
chr20	38421098	38422087	clu_11461_NA	1.29417	0.0549538	0.221196	0.166243	4.32495	3	0.0343267	0.371562	SNHG17
chr1	151442205	151459152	clu_6355_NA	0.837511	0.785011	0.951206	0.166195	1.82149	1	0.0563059	0.387036	POGZ
chr5	71549606	71553116	clu_4111_NA	0.69046	0.364633	0.530814	0.166181	2.30833	2	0.0994275	0.424015	BDP1
chr15	65909135	65909740	clu_3263_NA	0.589521	0.73364	0.899548	0.165908	1.00117	1	0.157057	0.478061	MEGF11
chr15	76665789	76701758	clu_3346_NA	0.762631	0.774572	0.940452	0.165879	1.09564	1	0.138794	0.461221	SCAPER
chr22	38126449	38127407	clu_5341_NA	0.672521	0.145383	0.311173	0.16579	4.75139	2	0.00863969	0.355057	PLA2G6
chr16	80997429	81001248	clu_9581_NA	0.631779	0.227546	0.393305	0.165759	4.21155	3	0.0380307	0.371562	CMC2,AC009070.1
chr11	130908445	130910018	clu_13928_NA	0.42477	0.439276	0.604943	0.165667	2.10172	2	0.122245	0.444311	SNX19
chr14	23299541	23300758	clu_48_NA	0.33702	0.462011	0.627566	0.165555	1.45584	1	0.0879407	0.417078	PPP1R3E
chr6	26462897	26463244	clu_11665_NA	0.452173	0.411635	0.577159	0.165525	5.75603	2	0.00316365	0.355057	BTN2A1
chr4	128122188	128178431	clu_1783_NA	0.971995	0.159815	0.32522	0.165405	2.09414	3	0.241838	0.545838	LARP1B
chr10	48212109	48222313	clu_8606_NA	0.578271	0.730745	0.89613	0.165385	0.617794	1	0.266323	0.565167	FRMPD2
chr15	72259661	72260478	clu_3292_NA	0.34374	0.332865	0.498056	0.165191	0.819026	1	0.200593	0.516682	PARP6
chr16	68266721	68274691	clu_9483_NA	0.531119	0.492292	0.657418	0.165126	2.57326	2	0.0762865	0.409388	SLC7A6
chr9	2191408	2192704	clu_9655_NA	0.453948	0.5081	0.673207	0.165107	1.10783	2	0.330276	0.609931	SMARCA2
chr1	230936264	230939386	clu_6829_NA	0.647116	0.124726	0.28983	0.165104	3.11663	2	0.0443063	0.372179	TTC13
chr15	29093220	29098490	clu_3025_NA	0.475933	0.292863	0.457932	0.165069	4.27976	2	0.0138459	0.355057	APBA2
chr7	26494888	26495019	clu_2013_NA	0.33736	0.473389	0.638342	0.164953	0.528499	1	0.303901	0.592467	AC004540.1
chr9	136839121	136839314	clu_10218_NA	0.622898	0.0893333	0.254262	0.164929	1.30641	1	0.106003	0.429589	RABL6
chrX	1378812	1382368	clu_2549_NA	0.6105	0.275611	0.440468	0.164857	1.42425	2	0.240689	0.544967	NA
chr5	116447811	116467583	clu_4266_NA	0.604749	0.3388	0.503581	0.164782	1.52979	4	0.547905	0.757024	SEMA6A
chr9	127461257	127461613	clu_10079_NA	0.458575	0.163194	0.327942	0.164749	0.558258	1	0.29067	0.582539	LRSAM1
chrX	74596000	74614422	clu_2782_NA	0.443093	0.394726	0.55943	0.164704	1.46304	2	0.231532	0.538436	RLIM
chr10	87176095	87180075	clu_8790_NA	0.514977	0.400813	0.565487	0.164674	1.71396	2	0.18015	0.496274	SHLD2
chr1	70411656	70415956	clu_6054_NA	0.339972	0.492956	0.657408	0.164453	2.33855	1	0.0305675	0.370007	CTH
chr17	7934546	7934919	clu_631_NA	0.389063	0.230842	0.395216	0.164374	1.9969	1	0.0456678	0.375067	CNTROB
chr1	5904746	5905292	clu_5519_NA	0.357446	0.550591	0.714625	0.164033	1.97745	1	0.0467349	0.375067	NPHP4
chr10	80081741	80081841	clu_8773_NA	0.663064	0.137934	0.301964	0.16403	1.37669	2	0.252412	0.553735	TMEM254
chr1	48736452	48742623	clu_5954_NA	0.824765	0.227465	0.391462	0.163997	2.00381	2	0.134821	0.456652	BEND5
chr6	35869901	35870281	clu_11810_NA	0.476925	0.493068	0.656961	0.163892	6.00838	2	0.00245806	0.355057	SRPK1
chr2	62979335	62987931	clu_10500_NA	0.436399	0.47313	0.636894	0.163764	1.90451	2	0.148895	0.471442	EHBP1
chr2	218401712	218402114	clu_11110_NA	0.392902	0.612477	0.77618	0.163703	0.46751	1	0.333562	0.612121	CTDSP1
chr5	151124367	151128181	clu_4447_NA	0.751712	0.107656	0.27135	0.163695	2.28158	2	0.102123	0.426275	ANXA6
chr10	30909015	30941575	clu_8551_NA	0.630824	0.750312	0.913877	0.163566	1.03668	1	0.149891	0.472568	ZNF438
chr20	45843721	45844263	clu_11498_NA	0.373084	0.252675	0.41624	0.163565	0.701692	1	0.236158	0.541024	ACOT8
chr15	78596732	78601253	clu_3364_NA	0.918567	0.797608	0.961155	0.163547	2.92195	1	0.0156311	0.355057	CHRNA3,AC067863.2
chr13	20567256	20574380	clu_3486_NA	0.441267	0.467293	0.630751	0.163458	2.31414	2	0.0988511	0.423436	IFT88
chr7	81752247	81757189	clu_2195_NA	0.348923	0.303731	0.46711	0.163379	0.955402	1	0.166874	0.485596	HGF
chr3	4303526	4316212	clu_12259_NA	0.475328	0.183782	0.347147	0.163365	1.72373	2	0.1784	0.494854	SETMAR
chr2	48725750	48729153	clu_10440_NA	0.355722	0.286105	0.44944	0.163335	0.846387	1	0.193236	0.508451	LHCGR,AC073082.1
chr8	103697296	103766227	clu_4886_NA	0.70553	0.121288	0.284551	0.163263	6.70131	2	0.00122929	0.355057	RIMS2
chr14	52613718	52632160	clu_170_NA	0.366795	0.26264	0.425875	0.163235	0.744497	1	0.222373	0.53411	GPR137C
chr10	49942300	49945032	clu_8616_NA	0.442989	0.443971	0.607115	0.163143	5.20585	2	0.00548439	0.355057	TIMM23B,LINC00843
chr19	29608709	29610409	clu_7241_NA	0.447678	0.350197	0.513339	0.163142	2.60605	2	0.0738255	0.406289	POP4
chr12	125114557	125134003	clu_8375_NA	1.23005	0.0641913	0.227155	0.162964	5.94302	4	0.0182191	0.355057	AACS
chr17	75960375	75978534	clu_1226_NA	0.667491	0.691061	0.853909	0.162848	1.40528	2	0.245299	0.54765	ACOX1
chr19	39826987	39827285	clu_7361_NA	0.378844	0.240223	0.40281	0.162587	1.34714	1	0.100709	0.42502	DYRK1B
chr17	42202808	42207550	clu_911_NA	0.859508	0.044793	0.207369	0.162576	1.76335	1	0.0603876	0.390723	STAT5B
chr12	81281450	81283010	clu_8072_NA	0.489388	0.698038	0.860176	0.162137	0.731631	1	0.226412	0.535901	PPFIA2
chr12	94411847	94412318	clu_8099_NA	0.643316	0.756252	0.918255	0.162003	1.10005	1	0.138001	0.46042	CEP83
chr10	100190968	100193298	clu_8895_NA	0.525696	0.217542	0.379539	0.161997	3.46312	2	0.0313318	0.370989	CHUK
chr3	38020352	38024337	clu_12413_NA	0.346176	0.303066	0.464961	0.161894	1.89893	1	0.0513183	0.382323	PLCD1
chr16	2076585	2079035	clu_9125_NA	0.436568	0.308232	0.470101	0.161869	3.02353	2	0.0486295	0.376629	TSC2
chr19	16501551	16503065	clu_7155_NA	0.574425	0.639521	0.801386	0.161865	1.20516	2	0.299643	0.59022	C19orf44
chr7	45726861	45728178	clu_2093_NA	0.499818	0.432628	0.594472	0.161844	3.35015	3	0.0820892	0.411773	SEPT7P2
chr19	49802141	49802949	clu_7526_NA	0.458665	0.514699	0.676506	0.161806	7.29566	2	0.000678477	0.355057	AP2A1
chrX	21516631	21526867	clu_2603_NA	0.43459	0.34199	0.50375	0.16176	6.92574	2	0.000982178	0.355057	CNKSR2
chr5	123588511	123590410	clu_4274_NA	0.334961	0.339925	0.501573	0.161648	1.76997	1	0.0599076	0.390059	CSNK1G3
chr6	117575352	117578900	clu_12095_NA	0.498346	0.243123	0.404699	0.161576	1.73001	2	0.177282	0.493797	GOPC
chr1	62487412	62488934	clu_6019_NA	0.328379	0.374262	0.535635	0.161373	0.49651	1	0.319005	0.603354	DOCK7
chr10	101601336	101608835	clu_8917_NA	0.466909	0.514895	0.676263	0.161368	2.25789	2	0.10457	0.429174	DPCD
chr22	30881802	30887426	clu_5278_NA	0.374783	0.59677	0.757972	0.161202	0.959285	1	0.166014	0.485318	OSBP2
chr2	130040560	130045357	clu_10779_NA	0.599767	0.158457	0.319595	0.161138	1.74789	2	0.174141	0.490436	AC018865.3,FAR2P1
chr13	98794748	98797115	clu_3673_NA	0.442992	0.408512	0.569571	0.16106	3.38751	2	0.0337927	0.371562	DOCK9
chrX	56994949	56995242	clu_2739_NA	0.327962	0.467235	0.628241	0.161006	0.240768	1	0.487728	0.718315	SPIN3
chr4	42588329	42594289	clu_1490_NA	0.422707	0.653706	0.814691	0.160985	0.966569	1	0.164416	0.484218	ATP8A1
chr14	102232708	102233688	clu_441_NA	0.651398	0.76001	0.920965	0.160955	1.89183	1	0.0517552	0.382493	MOK
chrX	47196469	47198803	clu_2658_NA	1.38733	0.0374563	0.198396	0.160939	10.6393	3	9.21401e-05	0.351554	UBA1
chr5	55697992	55711452	clu_4059_NA	0.442228	0.535653	0.696472	0.160819	5.58568	2	0.00375122	0.355057	SLC38A9
chr13	45207505	45252871	clu_3581_NA	0.677575	0.7669	0.927307	0.160407	2.77955	1	0.0183848	0.355057	GTF2F2
chr19	44289196	44298808	clu_7419_NA	0.488753	0.23761	0.397942	0.160332	2.60649	2	0.0737932	0.406289	ZNF235
chr5	181301261	181304175	clu_4563_NA	1.15019	0.817876	0.97817	0.160294	5.77237	1	0.000679415	0.355057	NA
chr17	39191593	39194884	clu_857_NA	0.512049	0.538055	0.698323	0.160269	1.75754	2	0.172469	0.489621	CACNB1
chr14	103729182	103732620	clu_458_NA	0.714901	0.134888	0.295006	0.160117	2.45264	2	0.0860659	0.415575	ZFYVE21
chr14	74669774	74670762	clu_319_NA	0.644929	0.140279	0.300293	0.160013	2.8689	2	0.0567615	0.387036	AREL1
chr2	135645527	135651733	clu_10810_NA	0.323564	0.393199	0.55311	0.159911	0.900617	1	0.179563	0.495177	R3HDM1
chr10	103174982	103181231	clu_8965_NA	0.77657	0.165647	0.325519	0.159871	4.43899	3	0.030958	0.370007	NT5C2
chr12	89656107	89708596	clu_8088_NA	0.326551	0.475042	0.634874	0.159833	2.74853	1	0.0190485	0.355057	ATP2B1
chr17	82033603	82033699	clu_1298_NA	0.463378	0.152169	0.311967	0.159799	3.05521	1	0.0134388	0.355057	RAC3
chr8	38279681	38281467	clu_4683_NA	0.352245	0.277793	0.437591	0.159798	1.46351	1	0.0871084	0.416831	NSD3
chr1	230916299	230920510	clu_6828_NA	0.347535	0.288404	0.448167	0.159763	0.772309	1	0.213932	0.527529	TTC13
chr17	42564577	42565227	clu_924_NA	1.4718	0.0552772	0.215024	0.159747	6.0995	4	0.0159312	0.355057	COASY
chr17	19939849	19941826	clu_714_NA	0.523329	0.250559	0.410283	0.159724	2.31647	2	0.0986214	0.423436	AKAP10
chr3	49686802	49686947	clu_12541_NA	0.390616	0.624291	0.783984	0.159692	0.975308	1	0.162521	0.481901	MST1
chr19	47271403	47272069	clu_7464_NA	0.491262	0.135464	0.295053	0.15959	2.1392	1	0.0385996	0.371562	CCDC9
chr20	5584322	5586194	clu_11305_NA	0.499683	0.452608	0.612174	0.159566	1.1277	2	0.323777	0.606201	GPCPD1
chr7	55984878	55994894	clu_2105_NA	0.46308	0.286916	0.446321	0.159405	4.16524	2	0.0155261	0.355057	NIPSNAP2
chr3	196713124	196716858	clu_13113_NA	0.416679	0.187538	0.346893	0.159354	0.980976	1	0.161305	0.481566	PIGX
chr14	63283216	63290878	clu_229_NA	0.686717	0.408811	0.568159	0.159348	4.57165	3	0.027445	0.370007	RHOJ
chr17	79950594	79951450	clu_1271_NA	0.40975	0.206266	0.365597	0.159331	5.10873	2	0.00604375	0.355057	TBC1D16
chr12	53501461	53502015	clu_7924_NA	0.463914	0.285355	0.444677	0.159322	1.44703	2	0.235269	0.54034	TARBP2
chr15	90916256	90918194	clu_3436_NA	0.43777	0.411677	0.570854	0.159177	1.5221	2	0.218252	0.532441	MAN2A2
chr14	94259369	94264878	clu_399_NA	0.386501	0.339198	0.49832	0.159122	4.70166	2	0.00908021	0.355057	PPP4R4
chr4	104492059	104494701	clu_1696_NA	0.651739	0.263123	0.421802	0.158679	1.95245	2	0.141926	0.463582	CXXC4
chr4	151415801	151454701	clu_1825_NA	0.319945	0.429379	0.587952	0.158573	1.67026	1	0.0675931	0.398844	FAM160A1
chr9	114008554	114016695	clu_10010_NA	0.571137	0.417526	0.576005	0.158479	1.57105	2	0.207826	0.522691	ZNF618
chr1	43956701	43956810	clu_5911_NA	0.690424	0.136341	0.294754	0.158413	6.86867	4	0.00818233	0.355057	IPO13
chr7	77000388	77002163	clu_2185_NA	0.533966	0.640339	0.798634	0.158296	2.34331	2	0.0960096	0.423309	DTX2P1-UPK3BP1-PMS2P11,DTX2P1
chr8	103501062	103697086	clu_4885_NA	0.714608	0.259316	0.417571	0.158254	3.18161	2	0.0415188	0.371562	RIMS2
chr6	84169395	84171606	clu_12004_NA	0.679091	0.331404	0.489622	0.158218	1.95013	2	0.142255	0.463898	CEP162
chr10	12825647	12828769	clu_8475_NA	0.796077	0.0816632	0.239778	0.158115	1.9783	2	0.138304	0.460462	CAMK1D
chr17	82052459	82053274	clu_1300_NA	0.438243	0.166702	0.324603	0.157901	1.53418	1	0.0798304	0.410541	GPS1
chr1	217514889	217610321	clu_6768_NA	0.373068	0.608714	0.766391	0.157677	1.37186	1	0.0976368	0.423436	GPATCH2
chr2	44218537	44230413	clu_10423_NA	0.359717	0.253654	0.411012	0.157358	1.68328	1	0.0665326	0.397714	PPM1B,AC013717.1
chr4	521249	521660	clu_1326_NA	0.481432	0.209119	0.366414	0.157295	1.84764	2	0.157609	0.478922	PIGG
chr11	121036612	121045674	clu_13880_NA	0.329406	0.327165	0.48445	0.157284	1.376	1	0.0971332	0.423436	TBCEL,AP000646.1
chr8	93780747	93781658	clu_4834_NA	0.644245	0.134603	0.291854	0.157251	2.45862	2	0.0855526	0.415292	TMEM67
chr5	69103128	69103962	clu_4098_NA	0.328879	0.327204	0.48423	0.157026	0.524727	1	0.305633	0.593662	SLC30A5
chr20	35626803	35627280	clu_11424_NA	0.327689	0.51191	0.668859	0.156949	1.64404	1	0.0697848	0.40157	CPNE1
chr16	10429016	10430611	clu_9198_NA	0.675569	0.772064	0.928981	0.156917	1.01356	1	0.154512	0.476387	ATF7IP2
chr1	35184593	35187001	clu_5802_NA	0.330231	0.60435	0.761255	0.156905	3.24783	2	0.0388585	0.371562	SFPQ
chr11	70492465	70502206	clu_13629_NA	0.510168	0.223362	0.380193	0.156831	3.41606	2	0.0328415	0.371562	SHANK2
chr6	124971598	125045211	clu_12109_NA	0.490198	0.132288	0.288951	0.156663	1.04598	1	0.148075	0.470662	RNF217
chr6	90008856	90062884	clu_12035_NA	0.622029	0.0868497	0.243498	0.156649	2.2932	2	0.100943	0.425193	BACH2
chr19	19146648	19147036	clu_7194_NA	0.858277	0.0781715	0.234783	0.156611	2.24692	2	0.105724	0.429589	MEF2B,BORCS8-MEF2B
chr18	35291232	35305976	clu_3819_NA	0.481103	0.261616	0.418211	0.156594	2.57471	2	0.0761756	0.409296	ZNF271P
chr11	61397975	61398261	clu_13453_NA	0.320617	0.482252	0.638812	0.15656	0.808418	1	0.203534	0.518657	TMEM216
chr2	85362260	85363097	clu_10603_NA	0.618105	0.409981	0.566431	0.15645	1.39986	2	0.246633	0.548782	ELMOD3
chr7	100577154	100577273	clu_2294_NA	0.759012	0.215537	0.371945	0.156407	3.7898	4	0.10825	0.431835	AC069281.2,LRCH4
chr20	37996953	37999188	clu_11459_NA	0.251178	0.342865	0.499269	0.156404	2.65338	2	0.0704128	0.401965	TTI1
chr2	85616463	85619220	clu_10608_NA	0.448548	0.577584	0.733769	0.156185	1.9381	2	0.143977	0.465759	USP39
chr17	7893935	7894127	clu_629_NA	0.386846	0.632632	0.788718	0.156087	1.79943	1	0.0578192	0.387471	CHD3
chr2	111248241	111344061	clu_10721_NA	0.559499	0.29588	0.451954	0.156074	2.52743	2	0.0798638	0.410541	MIR4435-2HG
chr5	34064715	34175445	clu_4005_NA	0.330915	0.530643	0.686661	0.156018	0.61169	1	0.268698	0.566121	AC138409.2
chr6	106308491	106316101	clu_12057_NA	0.512298	0.235317	0.391303	0.155986	3.81586	2	0.0220187	0.367747	ATG5
chr3	27404963	27411642	clu_12371_NA	0.407362	0.41393	0.569876	0.155946	1.72322	2	0.17849	0.494854	SLC4A7
chr7	22976305	22976693	clu_1991_NA	0.332476	0.488713	0.644596	0.155883	2.32239	2	0.0980391	0.423436	FAM126A
chr2	233265143	233270002	clu_11200_NA	0.6124	0.276374	0.431967	0.155594	2.1685	2	0.114349	0.43897	ATG16L1
chr12	113369209	113372649	clu_8241_NA	0.444654	0.367641	0.523219	0.155578	2.48189	2	0.0835848	0.414063	PLBD2
chr19	17267527	17268794	clu_7164_NA	0.557332	0.7422	0.897716	0.155516	1.08562	1	0.140612	0.462399	BABAM1,AC010463.1
chr6	3259196	3302858	clu_11610_NA	0.314313	0.446009	0.601524	0.155515	0.404382	1	0.368486	0.635994	PSMG4
chr21	45282459	45283352	clu_5131_NA	0.336446	0.294089	0.449494	0.155405	0.305276	1	0.43458	0.685188	POFUT2
chr11	59142946	59143083	clu_13437_NA	0.31879	0.486852	0.642211	0.15536	0.701822	1	0.236114	0.541024	FAM111A
chr1	117081947	117086417	clu_6247_NA	0.776591	0.0964469	0.251752	0.155305	1.51582	2	0.219628	0.533291	TTF2
chr5	78489153	78509784	clu_4141_NA	0.385515	0.489069	0.644298	0.15523	3.82371	2	0.0218467	0.367747	LHFPL2
chr15	55350912	55354798	clu_3174_NA	0.443041	0.388231	0.543455	0.155224	1.92534	2	0.145826	0.467819	PIGB
chr9	2645745	2646334	clu_9658_NA	0.535489	0.734681	0.889877	0.155195	1.32639	1	0.103369	0.428016	VLDLR
chr9	85830576	85837759	clu_9860_NA	0.556212	0.231679	0.386739	0.155061	2.45759	3	0.178115	0.494756	AL353743.1
chr11	73899244	73900270	clu_13655_NA	0.371661	0.617151	0.772204	0.155052	0.750342	1	0.220566	0.533291	PAAF1
chr15	75208824	75210749	clu_3334_NA	0.312555	0.419962	0.574976	0.155014	1.14577	1	0.13008	0.452728	C15orf39
chrX	111681299	111682132	clu_2856_NA	0.500445	0.416118	0.571023	0.154905	4.06628	3	0.0433499	0.371771	ALG13
chr20	32429431	32431321	clu_11382_NA	0.465142	0.269577	0.424459	0.154882	3.99408	2	0.0184244	0.355057	ASXL1
chr17	20931771	20932718	clu_721_NA	0.536775	0.463262	0.617856	0.154594	2.36959	4	0.315122	0.601004	CCDC144NL-AS1
chr17	45551537	45584572	clu_982_NA	0.432297	0.16546	0.320047	0.154587	0.686356	1	0.241346	0.545326	LRRC37A4P,AC091132.5
chr2	190931637	190953565	clu_11003_NA	0.316033	0.480512	0.63508	0.154568	2.40374	1	0.0283363	0.370007	GLS
chr1	29305428	29310744	clu_5754_NA	0.41606	0.44567	0.600202	0.154532	0.923047	2	0.397306	0.657467	PTPRU
chr9	93516269	93523280	clu_9905_NA	0.634747	0.093788	0.248109	0.154321	2.05092	2	0.128617	0.451118	FAM120A
chr9	19450355	19450450	clu_9716_NA	0.412072	0.181525	0.335836	0.154311	0.364678	1	0.393092	0.654989	ACER2
chr6	150885734	150887842	clu_12195_NA	0.319545	0.502861	0.657131	0.15427	2.48266	1	0.0258604	0.369276	MTHFD1L
chr1	180048705	180052970	clu_6607_NA	0.440759	0.545357	0.699578	0.154221	4.5944	2	0.0101083	0.355057	CEP350
chr7	66482882	66485095	clu_2119_NA	0.499074	0.124839	0.279039	0.1542	2.03407	1	0.0436994	0.371771	LINC00174,AC008267.7,AC008267.6
chr5	37206425	37213559	clu_4022_NA	0.874775	0.80559	0.959734	0.154144	1.57582	1	0.0758504	0.409224	CPLANE1
chr4	158833628	158835405	clu_1842_NA	0.618837	0.702483	0.856611	0.154128	6.29774	2	0.00184045	0.355057	FNIP2
chrX	86149108	86514279	clu_2792_NA	0.684402	0.118572	0.272614	0.154043	4.2753	2	0.0139079	0.355057	DACH2
chr17	46938704	46966534	clu_994_NA	0.380008	0.214175	0.368205	0.15403	0.780701	1	0.21146	0.525188	GOSR2,AC005670.2
chr4	523913	527039	clu_1325_NA	0.605472	0.285667	0.439667	0.154001	4.52358	4	0.0599313	0.390059	PIGG
chr14	73653215	73654847	clu_299_NA	0.352785	0.592732	0.746653	0.153921	1.42084	1	0.0918484	0.419807	DNAL1
chr9	85842879	85845842	clu_9861_NA	0.457451	0.699051	0.85292	0.153868	3.0802	1	0.0130642	0.355057	AL353743.1
chr19	9653881	9656547	clu_7046_NA	0.459155	0.700112	0.853977	0.153865	1.48192	1	0.0851456	0.414255	ZNF562
chr4	75494179	75508820	clu_1566_NA	0.543081	0.740331	0.89415	0.153819	1.52312	1	0.0809246	0.41074	RCHY1
chr16	50742841	50749576	clu_9383_NA	0.513044	0.416321	0.570119	0.153798	1.15446	2	0.315227	0.601004	CYLD
chr18	34884776	34887766	clu_3815_NA	0.333106	0.552942	0.706568	0.153627	0.877319	1	0.185295	0.502014	DTNA
chr18	48185995	48338174	clu_3856_NA	0.38499	0.639648	0.793116	0.153469	0.546877	1	0.295641	0.587047	ZBTB7C
chr7	45064646	45069826	clu_2088_NA	0.791642	0.0980817	0.251405	0.153323	2.18436	2	0.11255	0.436637	CCM2
chr14	64214470	64216248	clu_233_NA	0.447472	0.379873	0.533102	0.15323	1.43756	2	0.237507	0.542348	SYNE2
chr7	77018997	77023594	clu_2187_NA	0.438372	0.15864	0.311817	0.153177	2.09345	1	0.0407377	0.371562	DTX2P1-UPK3BP1-PMS2P11
chr2	9543285	9555509	clu_10265_NA	0.45762	0.594267	0.747421	0.153153	2.02613	2	0.131844	0.454102	ADAM17
chr14	21325383	21325831	clu_24_NA	0.755157	0.792108	0.945215	0.153107	2.40871	1	0.0281733	0.370007	RPGRIP1
chr9	116651793	116687066	clu_10021_NA	0.375665	0.216236	0.369023	0.152787	1.06354	1	0.144716	0.466559	ASTN2
chr21	41896241	41899053	clu_5102_NA	0.383151	0.207223	0.359981	0.152758	2.33526	1	0.0306848	0.370007	C2CD2
chr1	81952142	81955877	clu_6077_NA	0.433762	0.323855	0.476595	0.15274	1.57315	2	0.20739	0.52228	ADGRL2
chr1	219193251	219210532	clu_6772_NA	0.450777	0.334896	0.487571	0.152675	3.61402	3	0.0649741	0.396648	LYPLAL1
chr2	73292781	73293182	clu_10558_NA	0.321582	0.525377	0.678036	0.152659	1.0646	1	0.144516	0.466525	EGR4
chr12	110634779	110636481	clu_8199_NA	0.711179	0.453475	0.606004	0.152529	3.07737	2	0.0460804	0.375067	TCTN1
chr5	43609346	43612908	clu_4050_NA	0.69318	0.315123	0.467588	0.152464	4.3024	4	0.0717734	0.403293	NNT
chr19	35722718	35723447	clu_7279_NA	0.808675	0.0817612	0.234123	0.152362	2.04332	2	0.129598	0.452218	KMT2B
chr9	5801328	5805611	clu_9671_NA	0.6	0.156129	0.308482	0.152353	3.2666	2	0.038136	0.371562	ERMP1
chr3	50290294	50290388	clu_12571_NA	0.405883	0.457272	0.609453	0.152181	1.29037	2	0.27517	0.570834	IFRD2
chr6	61707403	61732682	clu_11934_NA	0.309388	0.470088	0.622221	0.152133	1.71041	1	0.0643793	0.39581	KHDRBS2
chr16	16331980	16333647	clu_9244_NA	0.275191	0.266687	0.418809	0.152121	3.77378	2	0.022965	0.367954	PKD1P1,AC138969.1
chr3	114080057	114082677	clu_12785_NA	0.430996	0.686481	0.838311	0.151829	0.810497	1	0.202953	0.518298	QTRT2
chr5	112737925	112754873	clu_4249_NA	0.306746	0.448139	0.59996	0.151821	0.444136	1	0.345946	0.621291	APC
chr14	52472987	52482230	clu_168_NA	0.513039	0.198344	0.350094	0.151749	2.05574	2	0.127998	0.450504	TXNDC16
chr5	176385327	176386840	clu_4491_NA	0.505789	0.457328	0.609022	0.151694	2.88094	2	0.056082	0.387036	NOP16
chr3	134191974	134195082	clu_12896_NA	0.318454	0.325001	0.476523	0.151522	1.04309	1	0.148638	0.471082	RYK
chr8	125032581	125037237	clu_4922_NA	0.396971	0.189753	0.341262	0.151509	1.23924	1	0.115413	0.439581	WASHC5
chr8	73978861	73981155	clu_4801_NA	0.481889	0.56255	0.714052	0.151502	1.12513	2	0.324612	0.606694	TMEM70
chr9	36234132	36236832	clu_9776_NA	0.407191	0.436102	0.587549	0.151447	3.56175	2	0.0283892	0.370007	GNE
chr12	117158063	117165485	clu_8254_NA	0.322692	0.53842	0.68984	0.151419	0.621663	1	0.264831	0.564374	FBXO21
chr6	43427967	43432142	clu_11869_NA	0.314615	0.338864	0.490219	0.151354	0.703623	1	0.235514	0.540714	ABCC10
chrX	17635600	17687742	clu_2588_NA	0.362809	0.619435	0.770788	0.151354	1.3087	1	0.105697	0.429589	NHS
chr6	83276153	83315310	clu_11993_NA	0.74005	0.0986399	0.249987	0.151347	1.55221	2	0.211779	0.525285	ME1
chr7	103478394	103482873	clu_2336_NA	0.440871	0.318734	0.470014	0.15128	0.306133	2	0.736289	0.865235	RELN
chr9	124014163	124021099	clu_10056_NA	1.01215	0.0533385	0.204555	0.151217	3.57893	2	0.0279054	0.370007	LHX2
chr3	121279956	121318475	clu_12815_NA	0.474271	0.311668	0.462824	0.151156	1.49999	2	0.223132	0.534526	STXBP5L
chr7	140808062	140808892	clu_2472_NA	0.495145	0.636838	0.787744	0.150906	3.26182	2	0.0383185	0.371562	BRAF
chr9	91356155	91361628	clu_9882_NA	0.382394	0.363913	0.514723	0.15081	1.0958	2	0.334273	0.612873	AUH
chr9	116687381	116697662	clu_10022_NA	0.321586	0.30954	0.460309	0.150769	0.696218	1	0.237994	0.542988	TRIM32
chr17	17215316	17217069	clu_678_NA	0.722054	0.136761	0.287457	0.150697	4.67366	2	0.00933801	0.355057	AC055811.2,FLCN
chr16	28865624	28866012	clu_9310_NA	0.564127	0.206128	0.356755	0.150627	2.40324	2	0.0904249	0.418211	SH2B1
chr12	120579923	120581115	clu_8292_NA	0.43465	0.247581	0.398047	0.150466	1.27637	2	0.279049	0.57308	POP5
chr9	39778944	39809731	clu_9791_NA	0.894277	0.097089	0.24747	0.150381	3.10355	4	0.184207	0.500582	GLIDR
chr16	16329222	16329365	clu_9243_NA	0.346099	0.251892	0.40219	0.150298	0.61626	1	0.266918	0.565281	PKD1P1,AC138969.1
chr17	28963854	28963962	clu_772_NA	0.849259	0.130641	0.280931	0.150289	1.26611	2	0.281925	0.575294	SEZ6
chr22	50416157	50418867	clu_5440_NA	0.225508	0.310886	0.461141	0.150254	3.60017	2	0.0273192	0.370007	PPP6R2
chr4	121809916	121811583	clu_1757_NA	0.548107	0.100621	0.250842	0.150221	3.58171	1	0.00744053	0.355057	EXOSC9
chr7	45069961	45071750	clu_2089_NA	0.360983	0.228203	0.378359	0.150156	2.38463	1	0.0289723	0.370007	CCM2
chr11	14498985	14499609	clu_13281_NA	0.676458	0.108551	0.258699	0.150148	2.39778	2	0.0909197	0.419191	COPB1,AC018523.2
chr10	87320199	87326630	clu_8792_NA	0.637072	0.183099	0.333115	0.150016	4.36351	3	0.0331495	0.371562	NUTM2A-AS1
chrX	130005317	130010508	clu_2898_NA	0.48166	0.204407	0.354364	0.149957	2.07496	2	0.125562	0.447607	BCORL1
chr11	117395722	117396054	clu_13817_NA	0.494689	0.728228	0.87815	0.149922	1.28039	1	0.109544	0.433454	CEP164
chr11	67433042	67433340	clu_13594_NA	0.453631	0.428343	0.578237	0.149894	3.79877	3	0.0551045	0.386444	RPS6KB2
chr19	21184597	21186006	clu_7224_NA	0.322358	0.548501	0.698324	0.149823	0.859914	1	0.189715	0.50533	ZNF431
chr20	38748853	38750007	clu_11469_NA	0.436713	0.154245	0.304012	0.149768	2.57528	1	0.0232389	0.367954	ACTR5
chr18	68687765	68691295	clu_3931_NA	0.350001	0.606888	0.756623	0.149734	1.29519	1	0.107514	0.43087	TMX3
chr13	32764588	32770121	clu_3539_NA	0.303702	0.385053	0.534756	0.149703	2.63721	1	0.021641	0.367747	PDS5B
chr15	41813101	41813621	clu_3085_NA	0.40461	0.38362	0.533265	0.149645	3.15848	2	0.0424903	0.371562	MAPKBP1
chr8	143251340	143254994	clu_4968_NA	0.707553	0.128713	0.278285	0.149572	2.1354	2	0.118198	0.442153	ZFP41,AC138696.1
chr1	28560732	28561346	clu_5742_NA	0.515792	0.281718	0.431227	0.149509	2.78326	2	0.0618368	0.393618	TRNAU1AP
chr2	171953001	171965338	clu_10923_NA	0.463454	0.523611	0.673075	0.149463	4.54559	2	0.0106139	0.355057	HAT1
chr7	90271958	90273987	clu_2210_NA	0.747084	0.287351	0.436636	0.149284	1.61124	2	0.19964	0.516458	CFAP69
chr4	86159467	86194309	clu_1633_NA	0.300849	0.43075	0.580032	0.149283	0.628176	1	0.262343	0.56269	MAPK10
chr20	52098587	52160123	clu_11547_NA	0.366387	0.218427	0.367704	0.149276	1.17771	1	0.124848	0.447087	ZFP64
chr11	65526043	65526783	clu_13535_NA	1.13433	0.0373331	0.186582	0.149249	3.49423	2	0.0303722	0.370007	SCYL1
chr7	44645518	44647657	clu_2080_NA	0.56498	0.756661	0.905887	0.149226	1.60887	1	0.0728445	0.405635	OGDH
chr12	89524440	89525120	clu_8085_NA	0.448498	0.323255	0.472395	0.149141	6.00162	3	0.00737208	0.355057	POC1B,POC1B-GALNT4
chr3	171138379	171140399	clu_13013_NA	0.798677	0.0860972	0.235152	0.149055	6.03887	2	0.00238424	0.355057	TNIK
chr5	73561288	73562593	clu_4121_NA	0.383352	0.542693	0.691732	0.149039	1.62777	2	0.196366	0.512344	ANKRA2
chr6	170404601	170405543	clu_12252_NA	0.515862	0.111535	0.260487	0.148953	1.58008	1	0.0754558	0.408626	FAM120B
chr18	46216595	46253697	clu_3844_NA	0.727323	0.793933	0.942862	0.148929	1.26417	1	0.111818	0.436637	C18orf25
chr3	57628885	57630715	clu_12657_NA	1.46752	0.0243198	0.173156	0.148836	3.26395	2	0.0382372	0.371562	DENND6A
chr1	59321750	59331843	clu_6009_NA	0.476585	0.257248	0.405985	0.148737	1.56601	2	0.208877	0.523762	FGGY
chr20	35772079	35801491	clu_11437_NA	0.412733	0.681299	0.829942	0.148643	3.00468	1	0.0142301	0.355057	PHF20
chr1	154961026	154963519	clu_6403_NA	0.450074	0.143761	0.292297	0.148537	1.61263	1	0.0725102	0.404762	PYGO2
chr19	57474421	57476634	clu_7617_NA	0.647223	0.178429	0.326951	0.148522	1.13137	2	0.32259	0.605477	AC004076.1,ZNF772
chr2	169821273	169821943	clu_10899_NA	0.733056	0.302849	0.451369	0.14852	3.34703	2	0.0351885	0.371562	METTL5
chr3	2339233	2571416	clu_12256_NA	0.42337	0.313146	0.461666	0.14852	0.79515	2	0.451513	0.695097	CNTN4
chr14	93185485	93186260	clu_392_NA	0.353261	0.617176	0.765685	0.148508	2.18239	1	0.0366893	0.371562	TMEM251,AL110118.2
chr10	118311313	118326154	clu_9004_NA	0.901131	0.773466	0.921875	0.148409	3.34631	2	0.0352142	0.371562	FAM204A
chr19	36689497	36694802	clu_7307_NA	0.430663	0.308065	0.456382	0.148317	1.39001	2	0.249073	0.550945	ZNF567
chr17	80220496	80221548	clu_1275_NA	0.405065	0.226615	0.374859	0.148244	4.5369	2	0.0107066	0.355057	SLC26A11
chr12	21449691	21455132	clu_7776_NA	0.570901	0.173954	0.322157	0.148204	2.42802	2	0.0882117	0.417078	PYROXD1
chr2	229880128	229921564	clu_11173_NA	0.446361	0.145409	0.29352	0.148111	0.725321	1	0.228425	0.536741	TRIP12
chr22	50569081	50569336	clu_5448_NA	0.651906	0.7814	0.92941	0.14801	1.12441	1	0.133716	0.455372	CPT1B,CHKB-CPT1B
chr10	13675044	13693898	clu_8485_NA	0.450223	0.549256	0.697237	0.147981	4.80486	2	0.00818985	0.355057	FRMD4A
chr17	37596344	37600363	clu_837_NA	0.556403	0.756442	0.904312	0.147869	1.20409	1	0.120702	0.44418	SYNRG
chr1	10463209	10467190	clu_5571_NA	0.653884	0.12177	0.269557	0.147787	4.06085	2	0.0172344	0.355057	DFFA
chr7	6432959	6434762	clu_1961_NA	0.605178	0.386893	0.534659	0.147766	1.13611	2	0.321065	0.60466	DAGLB
chr10	14945189	14949036	clu_8489_NA	0.399859	0.377628	0.525389	0.147761	2.48094	2	0.0836642	0.414063	DCLRE1C
chr8	28428736	28429378	clu_4652_NA	0.439167	0.145526	0.293247	0.147721	5.70659	2	0.00332398	0.355057	FBXO16
chr3	193241533	193255651	clu_13092_NA	0.30099	0.479645	0.627268	0.147623	2.58107	1	0.0230845	0.367954	PLAAT1
chr5	177525205	177531282	clu_4514_NA	0.719081	0.206582	0.354142	0.14756	2.72085	4	0.244902	0.547421	FAM193B
chr19	48095604	48098139	clu_7481_NA	0.391691	0.498325	0.645818	0.147494	0.998812	2	0.368317	0.635994	PLA2G4C
chr19	10961174	10984121	clu_7087_NA	0.307377	0.516653	0.664049	0.147396	0.950377	1	0.167994	0.486058	SMARCA4
chr2	235908906	235968462	clu_11212_NA	0.403585	0.420214	0.56758	0.147366	3.67622	2	0.0253185	0.367954	AGAP1
chr1	206635780	206637650	clu_6731_NA	0.431302	0.287438	0.434757	0.147319	1.26784	2	0.281439	0.574695	DYRK3
chr7	90306085	90307768	clu_2212_NA	0.311273	0.320072	0.467323	0.147251	0.702687	1	0.235826	0.541024	CFAP69
chr1	230933861	230936158	clu_6829_NA	0.254877	0.258418	0.40566	0.147242	3.11663	2	0.0443063	0.372179	TTC13
chr19	10602561	10626253	clu_7069_NA	0.433706	0.70055	0.847784	0.147235	0.87286	1	0.186416	0.503642	SLC44A2
chr18	11884627	11884879	clu_3762_NA	0.811303	0.128078	0.275239	0.14716	3.39963	2	0.0333855	0.371562	MPPE1
chr20	63963265	63963342	clu_11593_NA	0.767588	0.802502	0.949654	0.147152	1.27137	1	0.110802	0.435459	ZNF512B
chr11	85628688	85631687	clu_13711_NA	0.240458	0.358791	0.505919	0.147127	4.21629	3	0.0378686	0.371562	TMEM126B
chr16	47610920	47641035	clu_9372_NA	0.403396	0.372945	0.520023	0.147079	2.69111	2	0.0678057	0.39946	PHKB
chr9	125207721	125213370	clu_10063_NA	0.552139	0.245761	0.392827	0.147066	3.92372	2	0.0197675	0.355057	RABEPK
chr11	9817024	9829356	clu_13248_NA	0.511748	0.517733	0.66479	0.147056	9.22093	4	0.00101133	0.355057	SBF2
chr12	111840477	111841327	clu_8216_NA	0.572282	0.763473	0.910224	0.146752	4.39733	1	0.00302114	0.355057	MAPKAPK5-AS1
chr9	6421142	6460573	clu_9673_NA	0.615969	0.141824	0.288557	0.146733	2.95309	2	0.0521781	0.383331	UHRF2
chr7	135196337	135197044	clu_2445_NA	0.302378	0.351568	0.498151	0.146583	0.888769	1	0.182452	0.498717	WDR91
chr5	180247510	180247663	clu_4545_NA	0.397471	0.372512	0.519088	0.146576	0.663105	2	0.515249	0.736046	MAPK9
chr8	144851395	144852993	clu_5004_NA	0.426453	0.225303	0.371854	0.146551	5.45531	2	0.00427356	0.355057	COMMD5
chr3	114057106	114065237	clu_12784_NA	0.506429	0.218442	0.364978	0.146536	1.46567	2	0.230923	0.537986	QTRT2
chr1	44010882	44024248	clu_5917_NA	0.321729	0.567868	0.714352	0.146484	1.12168	1	0.134188	0.456038	SLC6A9
chr20	3800498	3800971	clu_11292_NA	0.57844	0.152212	0.298652	0.146439	1.94847	2	0.142492	0.464001	CDC25B
chr19	2807808	2808243	clu_6967_NA	0.370436	0.647571	0.794007	0.146436	2.23654	1	0.0344327	0.371562	AC006538.1
chr17	60460787	60461810	clu_1100_NA	0.506228	0.195586	0.341999	0.146413	4.38371	2	0.012479	0.355057	APPBP2
chr4	951258	951682	clu_1335_NA	0.339007	0.603467	0.749875	0.146408	1.10193	1	0.137665	0.460415	TMEM175
chr17	4890308	4890517	clu_544_NA	0.518519	0.143211	0.289478	0.146267	2.1223	2	0.119756	0.443332	MINK1
chr15	43397321	43398038	clu_3109_NA	0.319771	0.289143	0.435362	0.146219	4.49058	1	0.00272779	0.355057	TUBGCP4
chr1	39847297	39847986	clu_5857_NA	0.931821	0.0763036	0.222486	0.146182	3.73074	3	0.0585563	0.388219	TRIT1
chrX	155900587	155919813	clu_2989_NA	0.647819	0.368499	0.514664	0.146165	2.71872	2	0.0659592	0.397714	VAMP7
chr15	50309798	50354985	clu_3151_NA	0.42276	0.540393	0.686468	0.146076	1.22107	2	0.294913	0.586774	GABPB1
chr12	99246864	99399631	clu_8124_NA	0.393078	0.409639	0.555594	0.145955	2.16484	2	0.114768	0.43897	ANKS1B
chr20	45365686	45408460	clu_11494_NA	0.855643	0.173963	0.319784	0.145822	2.17667	2	0.113418	0.43821	SYS1,SYS1-DBNDD2,DBNDD2
chr10	5712539	5712823	clu_8444_NA	0.662774	0.151064	0.296861	0.145797	4.22396	3	0.0376071	0.371562	TASOR2
chr16	77364381	77367441	clu_9579_NA	0.307717	0.321875	0.467611	0.145737	3.3811	1	0.00931092	0.355057	ADAMTS18
chr17	18253719	18254079	clu_700_NA	0.48513	0.469045	0.614645	0.145601	2.42947	2	0.0880836	0.417078	FLII
chr1	91322997	91323093	clu_6108_NA	0.380213	0.394971	0.540556	0.145585	3.16515	2	0.0422078	0.371562	HFM1
chr4	61201765	61497121	clu_1533_NA	0.653042	0.316816	0.462345	0.145528	3.17697	2	0.0417119	0.371562	ADGRL3
chr8	142274863	142284413	clu_4964_NA	0.427377	0.47884	0.624316	0.145475	2.48617	2	0.0832283	0.413964	TSNARE1
chr9	95049055	95060694	clu_9915_NA	0.651334	0.0691219	0.214571	0.145449	1.17597	1	0.125127	0.447219	AOPEP
chr8	124558832	124562782	clu_4920_NA	0.835175	0.136863	0.282307	0.145444	2.86685	4	0.219938	0.533291	MTSS1
chr1	52436978	52438220	clu_5972_NA	0.411965	0.335322	0.480684	0.145361	3.89971	2	0.0202478	0.356702	TUT4
chr13	44379713	44397272	clu_3577_NA	0.620909	0.379754	0.525094	0.14534	2.00028	2	0.135297	0.457434	SERP2
chr1	11658628	11658736	clu_5589_NA	0.301383	0.510749	0.656057	0.145307	4.03867	1	0.0044822	0.355057	FBXO44
chr4	75883075	75883166	clu_1576_NA	0.399657	0.42167	0.566902	0.145232	1.72252	2	0.178615	0.494854	PPEF2
chr11	46381758	46382057	clu_13376_NA	0.592235	0.771981	0.917132	0.145151	4.08046	1	0.00428026	0.355057	MDK
chr14	73366981	73409937	clu_298_NA	0.393472	0.384868	0.530008	0.145141	2.14088	2	0.117552	0.440962	NUMB,AC005280.3
chr2	242871	243503	clu_10243_NA	0.34984	0.348387	0.493507	0.14512	1.97754	2	0.138409	0.460462	SH3YL1
chr1	43609498	43613618	clu_5906_NA	0.652094	0.736117	0.881221	0.145104	6.90303	2	0.00100474	0.355057	PTPRF
chrX	49230989	49231202	clu_2704_NA	0.379784	0.467896	0.612937	0.145041	2.23106	2	0.107415	0.43087	CACNA1F
chr1	161130847	161132551	clu_6517_NA	0.382289	0.665039	0.810061	0.145023	2.20938	1	0.035546	0.371562	DEDD
chr10	77090510	77108481	clu_8756_NA	0.512073	0.746356	0.891235	0.144879	2.50808	1	0.0251119	0.367954	KCNMA1
chr10	94325104	94325203	clu_8836_NA	0.430211	0.150565	0.295306	0.144741	2.05973	1	0.0423926	0.371562	PLCE1
chr11	8107397	8109384	clu_13223_NA	0.832355	0.0955421	0.240281	0.144739	7.97001	3	0.00116655	0.355057	NA
chr12	68713808	68715627	clu_8041_NA	0.660221	0.739702	0.884406	0.144704	1.07302	2	0.341974	0.618713	NUP107
chr12	32701562	32707367	clu_7814_NA	0.461726	0.671045	0.815625	0.144581	1.58821	2	0.204292	0.519608	DNM1L
chr1	77741748	77759643	clu_6069_NA	0.572729	0.712539	0.85709	0.144551	2.03332	2	0.130901	0.453917	USP33
chr2	196875821	196880076	clu_11010_NA	0.38925	0.504263	0.648682	0.144419	4.09842	2	0.016599	0.355057	PGAP1
chr4	20569004	20589644	clu_1435_NA	0.647517	0.736126	0.880503	0.144377	4.3532	2	0.0128655	0.355057	SLIT2
chr9	81634301	81652214	clu_9842_NA	0.386692	0.671448	0.815797	0.144349	1.13852	1	0.131302	0.453917	TLE1
chr1	37942264	37943640	clu_5838_NA	0.497938	0.168985	0.313286	0.144301	3.59514	2	0.0274568	0.370007	INPP5B
chr19	6736711	6737457	clu_7019_NA	0.316047	0.567697	0.711884	0.144188	2.73163	1	0.0194203	0.355057	GPR108
chr17	75332797	75393551	clu_1200_NA	0.898371	0.820996	0.965104	0.144107	1.88585	1	0.0521267	0.383331	GRB2
chr21	46547042	46549771	clu_5148_NA	0.608505	0.778006	0.92209	0.144084	1.01314	1	0.154599	0.476387	DIP2A
chr11	118557045	118559785	clu_13833_NA	0.33933	0.614753	0.758779	0.144026	4.08478	1	0.00425994	0.355057	IFT46
chr1	246851442	246853091	clu_6885_NA	0.343443	0.555006	0.698951	0.143945	6.94151	3	0.00306879	0.355057	AHCTF1
chr2	24957974	24963405	clu_10308_NA	0.395551	0.386295	0.530235	0.143941	1.90845	2	0.14831	0.470938	DNAJC27
chr9	123383913	123403402	clu_10054_NA	0.353438	0.418952	0.562889	0.143938	2.24247	2	0.106196	0.429694	DENND1A
chr1	16450241	16451838	clu_5623_NA	0.338991	0.241164	0.385013	0.143849	0.944187	1	0.169386	0.487721	NECAP2
chr16	88841971	88842706	clu_9622_NA	0.308398	0.549124	0.692946	0.143822	0.602731	1	0.272233	0.567784	GALNS
chr22	38668132	38670767	clu_5354_NA	0.295476	0.357527	0.50121	0.143683	1.44404	1	0.0892369	0.417146	CBY1
chr17	42702961	42703740	clu_930_NA	0.819171	0.813746	0.957421	0.143675	1.48069	1	0.0852753	0.41456	EZH1
chr13	41372830	41373637	clu_3568_NA	0.33367	0.607087	0.750714	0.143627	2.9799	1	0.0146356	0.355057	NAA16
chr9	35400443	35401951	clu_9763_NA	0.469386	0.193129	0.336733	0.143603	1.21275	2	0.297377	0.588171	UNC13B
chr1	6233643	6234886	clu_5523_NA	0.303473	0.53497	0.678537	0.143567	1.00755	1	0.155741	0.476672	ICMT
chr7	39788600	39789354	clu_2054_NA	1.22163	0.0407806	0.184321	0.143541	2.71679	3	0.142666	0.46415	LINC00265
chr14	73297285	73323130	clu_297_NA	0.405582	0.513289	0.656794	0.143506	4.43277	2	0.0118816	0.355057	NUMB
chr18	35254381	35263513	clu_3818_NA	0.288895	0.419493	0.562899	0.143406	0.438299	1	0.349135	0.624219	ZSCAN30
chr4	61813889	61892656	clu_1536_NA	0.874612	0.819801	0.963181	0.14338	1.6322	1	0.0707988	0.402143	ADGRL3
chr2	27772692	27779433	clu_10347_NA	0.521946	0.199505	0.342869	0.143363	5.08572	2	0.00618442	0.355057	MRPL33
chr5	128378890	128392018	clu_4293_NA	0.831841	0.782923	0.926255	0.143333	1.74581	2	0.174504	0.49052	FBN2
chrX	53648310	53654063	clu_2729_NA	0.743612	0.804676	0.947995	0.143319	1.48275	1	0.0850582	0.414255	HUWE1
chr20	38422241	38426419	clu_11461_NA	0.404354	0.219174	0.36235	0.143176	4.32495	3	0.0343267	0.371562	SNHG17
chr7	74364315	74372932	clu_2154_NA	0.408768	0.314306	0.457429	0.143123	0.949395	2	0.386975	0.650294	CLIP2
chr19	30228673	30284072	clu_7243_NA	0.435888	0.368827	0.51193	0.143103	2.17327	3	0.226394	0.535901	ZNF536
chr4	77894250	77909266	clu_1587_NA	0.693677	0.753351	0.896373	0.143022	1.5135	2	0.220137	0.533291	MRPL1
chr14	73088161	73096915	clu_291_NA	1.12913	0.817602	0.960603	0.143001	4.22112	2	0.0146822	0.355057	RBM25
chr3	119219665	119224058	clu_12798_NA	0.48319	0.193068	0.335979	0.142911	0.811499	2	0.444192	0.691158	B4GALT4
chr5	66899982	66916983	clu_4093_NA	0.976235	0.0864713	0.229262	0.142791	2.07386	3	0.245948	0.547868	MAST4
chr19	48508969	48509437	clu_7494_NA	0.382686	0.302882	0.445541	0.142659	1.92329	2	0.146125	0.468174	LMTK3
chr7	102569924	102584218	clu_2323_NA	0.777936	0.0960179	0.238645	0.142627	1.87246	2	0.153746	0.475777	POLR2J3,AC093668.1,RASA4,AC105052.1
chr17	78124781	78124889	clu_1256_NA	0.380234	0.240329	0.382946	0.142617	0.829292	2	0.436358	0.686341	TMC6
chr1	155948015	155950269	clu_6449_NA	0.369944	0.197031	0.339603	0.142571	2.37953	1	0.0291446	0.370007	ARHGEF2
chr2	181928278	181929561	clu_10969_NA	0.540408	0.491018	0.633411	0.142393	1.84157	2	0.158568	0.479174	ITPRID2
chr20	2836314	2838232	clu_11275_NA	0.634583	0.60701	0.749347	0.142337	1.49228	2	0.224859	0.535012	PCED1A
chr12	120563623	120563810	clu_8291_NA	0.508894	0.537462	0.679693	0.142231	3.75766	3	0.0571661	0.387036	RNF10
chr19	2324196	2328387	clu_6965_NA	0.424952	0.707783	0.849993	0.14221	1.71881	1	0.0637278	0.395058	LSM7
chr5	80679093	80719484	clu_4160_NA	0.348866	0.221003	0.363062	0.142059	0.664098	1	0.249126	0.550945	MSH3
chr1	92536046	92563642	clu_6116_NA	0.499003	0.214908	0.356847	0.141939	0.924245	2	0.396831	0.657054	EVI5
chr1	42759390	42762323	clu_5889_NA	0.832049	0.817608	0.959469	0.141861	1.6059	1	0.0731089	0.405635	P3H1
chr4	98379163	98391952	clu_1670_NA	0.568108	0.194761	0.336587	0.141826	1.58699	2	0.20454	0.519608	RAP1GDS1
chr5	134312380	134319358	clu_4324_NA	0.440018	0.263941	0.405762	0.14182	2.89745	2	0.0551635	0.386444	AC104109.4,CDKL3
chr19	1127765	1132090	clu_6918_NA	0.326044	0.255987	0.397751	0.141764	1.24526	1	0.114534	0.43897	SBNO2
chr8	35722395	35726152	clu_4669_NA	0.355932	0.64731	0.789031	0.141722	1.69397	1	0.0656747	0.397714	UNC5D
chr16	72106117	72107340	clu_9553_NA	0.317399	0.585093	0.726814	0.14172	1.21308	1	0.119325	0.443156	DHX38
chr6	73480805	73482449	clu_11953_NA	0.613931	0.162777	0.304281	0.141504	4.31402	3	0.0346678	0.371562	MTO1
chr12	131961954	131979694	clu_8386_NA	0.451522	0.219424	0.360902	0.141478	3.82319	3	0.0539144	0.3854	EP400
chr7	130399039	130400039	clu_2431_NA	0.429355	0.269788	0.41124	0.141452	1.09427	2	0.334783	0.613418	CEP41
chr9	128102115	128102370	clu_10090_NA	0.597794	0.142783	0.284192	0.141409	3.34531	2	0.0352492	0.371562	SLC25A25
chr3	48922811	48927462	clu_12513_NA	0.3743	0.449587	0.590901	0.141315	2.42829	2	0.0881872	0.417078	ARIH2
chrX	14007870	14008899	clu_2575_NA	0.408231	0.160171	0.301431	0.14126	2.11545	1	0.0396944	0.371562	NA
chr16	77362264	77363802	clu_9578_NA	0.0670386	0.385312	0.526548	0.141236	3.57532	2	0.0280065	0.370007	ADAMTS18
chr6	161093851	161097080	clu_12231_NA	0.284745	0.408885	0.55006	0.141175	0.446249	1	0.344801	0.620425	MAP3K4
chr6	21065228	21108401	clu_11653_NA	0.605474	0.480886	0.62206	0.141174	2.40968	2	0.089844	0.41734	CDKAL1
chr7	151120145	151122725	clu_2510_NA	0.757328	0.204596	0.345726	0.14113	4.22064	3	0.0377201	0.371562	AGAP3
chr7	129274426	129379641	clu_2424_NA	0.769859	0.0908499	0.231953	0.141103	4.65985	3	0.0253289	0.367954	AHCYL2
chr9	76641980	76644739	clu_9831_NA	0.718274	0.138537	0.279609	0.141072	4.3418	4	0.0695132	0.40157	PRUNE2
chr1	65309938	65364635	clu_6029_NA	0.686653	0.172855	0.313664	0.140809	4.34026	4	0.0696001	0.40157	DNAJC6
chr12	132734496	132735406	clu_8411_NA	0.289412	0.358794	0.499556	0.140762	0.576862	1	0.282771	0.576482	ANKLE2
chr1	19304386	19306018	clu_5649_NA	0.517121	0.756637	0.897392	0.140754	0.974879	1	0.162613	0.481901	AKR7A2,AKR7A3
chr22	17906886	18024281	clu_5157_NA	0.351816	0.213278	0.353968	0.140689	1.92267	1	0.0498843	0.378086	MICAL3
chr11	6616859	6616975	clu_13217_NA	0.646308	0.410922	0.551516	0.140594	1.81496	2	0.162845	0.481901	TPP1
chr7	100049841	100056911	clu_2275_NA	0.390922	0.392222	0.532723	0.140501	4.78183	3	0.0226637	0.367954	ZSCAN21
chr15	40413087	40415401	clu_3066_NA	0.412326	0.285865	0.426362	0.140496	2.70926	2	0.0665858	0.397714	IVD
chr3	119707561	119708610	clu_12804_NA	0.391546	0.171855	0.312288	0.140433	1.65475	1	0.0688805	0.40157	MAATS1,AC069444.2
chr7	130549376	130550524	clu_2433_NA	0.958718	0.830436	0.970862	0.140426	2.09563	1	0.0406329	0.371562	COPG2
chr3	195294811	195295708	clu_13100_NA	0.397031	0.274805	0.415227	0.140422	1.63214	2	0.19551	0.511699	ACAP2
chr5	60903716	60904788	clu_4072_NA	0.4052	0.160512	0.300689	0.140176	0.766664	1	0.215614	0.529782	ERCC8
chr4	20704814	20713432	clu_1436_NA	0.783454	0.0790855	0.219191	0.140105	2.21713	2	0.108921	0.432406	PACRGL
chr17	2307317	2315557	clu_512_NA	0.471823	0.120709	0.260748	0.140039	1.52229	1	0.0810071	0.41074	SRR
chr20	37996462	37999188	clu_11459_NA	0.666517	0.116002	0.255892	0.13989	2.65338	2	0.0704128	0.401965	TTI1
chr2	86258291	86263965	clu_10623_NA	0.639944	0.0680156	0.20789	0.139874	2.20544	1	0.0357106	0.371562	REEP1
chr11	10455448	10461515	clu_13251_NA	0.325277	0.549417	0.689267	0.139849	2.6527	2	0.070461	0.401965	AMPD3
chr3	120709909	120710343	clu_12814_NA	0.312983	0.274118	0.413901	0.139783	0.586376	1	0.278837	0.572912	RABL3
chr2	24270768	24271805	clu_10300_NA	0.330178	0.618985	0.758706	0.139721	0.596323	1	0.274796	0.570582	ITSN2
chr2	61522683	61526420	clu_10491_NA	0.572392	0.517633	0.657236	0.139603	7.17159	3	0.00247336	0.355057	XPO1
chr19	57280836	57284551	clu_7613_NA	0.306006	0.570607	0.710197	0.13959	0.573443	1	0.284202	0.578232	ZNF460
chr12	118018053	118019072	clu_8257_NA	0.598866	0.159092	0.298632	0.13954	2.24421	3	0.213326	0.526831	RFC5
chr16	19517189	19521704	clu_9252_NA	0.420002	0.711593	0.851085	0.139492	0.925991	1	0.173553	0.490293	GDE1
chr10	15097409	15103305	clu_8490_NA	0.392056	0.351492	0.490853	0.139361	2.10193	2	0.12222	0.444311	RPP38
chr15	84643723	84646184	clu_3395_NA	0.572155	0.163784	0.303065	0.139281	2.31685	2	0.0985834	0.423436	WDR73
chr10	49988938	49989308	clu_8619_NA	0.72356	0.126732	0.266005	0.139273	3.46442	4	0.139697	0.461588	LINC00843,AGAP6,AL442003.2
chr7	5739352	5740973	clu_1951_NA	0.541262	0.767827	0.907089	0.139263	1.66867	1	0.067724	0.399374	RNF216
chr13	113498521	113501752	clu_3713_NA	0.610538	0.130264	0.269508	0.139244	3.21317	2	0.040229	0.371562	TMCO3
chr1	53257464	53258319	clu_5983_NA	0.463593	0.73733	0.876459	0.13913	1.95008	1	0.0482812	0.376629	LRP8
chr2	74464722	74464896	clu_10585_NA	0.809821	0.0788659	0.217917	0.139051	3.17541	2	0.041777	0.371562	MOGS
chr6	48009114	48111049	clu_11904_NA	0.441614	0.246637	0.385657	0.13902	1.35993	3	0.436862	0.686669	PTCHD4,AL353138.1
chr15	51958810	51959899	clu_3166_NA	0.391462	0.16912	0.308113	0.138993	0.816894	1	0.20118	0.517179	LEO1
chr14	20990598	20992092	clu_12_NA	0.286234	0.504312	0.6433	0.138988	0.547251	1	0.295476	0.587047	METTL17
chr5	135360604	135369406	clu_4345_NA	0.284608	0.365665	0.504589	0.138924	1.51502	1	0.0817361	0.411578	H2AFY
chr1	10352736	10360929	clu_5569_NA	0.362984	0.45507	0.593993	0.138923	1.78558	2	0.1677	0.486058	KIF1B
chr17	7467327	7484004	clu_605_NA	0.297011	0.311009	0.449823	0.138814	2.45004	1	0.0268554	0.370007	ZBTB4
chr12	45216391	45302014	clu_7827_NA	0.400478	0.561304	0.700085	0.138781	3.16265	2	0.0423136	0.371562	ANO6
chr1	62510673	62513444	clu_6020_NA	0.408856	0.155387	0.294164	0.138776	0.772177	1	0.213971	0.527529	DOCK7
chr3	183833589	183840570	clu_13046_NA	0.820474	0.0749988	0.213702	0.138703	4.53293	2	0.0107491	0.355057	AC131160.1,PARL
chr11	117206798	117207970	clu_13810_NA	0.463094	0.475309	0.614001	0.138692	1.13474	2	0.321506	0.604673	PCSK7
chr10	100261044	100261979	clu_8900_NA	0.31795	0.602336	0.740988	0.138652	0.839787	1	0.194981	0.510954	CWF19L1
chr5	14488260	14492567	clu_3982_NA	0.639149	0.679037	0.817674	0.138637	1.86252	2	0.15528	0.476509	TRIO
chr2	36560865	36578597	clu_10390_NA	0.407626	0.317419	0.45598	0.138561	2.32109	2	0.0981663	0.423436	FEZ2
chr4	88056267	88061906	clu_1657_NA	0.475909	0.20029	0.338817	0.138527	3.52473	2	0.0294597	0.370007	PKD2
chr4	140967873	141053666	clu_1795_NA	0.742029	0.0875849	0.226109	0.138525	2.08623	2	0.124154	0.446187	RNF150
chr6	3138179	3140386	clu_11608_NA	0.337161	0.226604	0.365106	0.138503	0.707203	1	0.234326	0.540161	BPHL
chr1	23441473	23441655	clu_5686_NA	0.343774	0.490279	0.628775	0.138496	1.15236	2	0.315891	0.601538	ASAP3
chr3	100864076	100866879	clu_12742_NA	0.828576	0.102596	0.240974	0.138378	5.34583	3	0.0135156	0.355057	ABI3BP
chr5	65625106	65635301	clu_4082_NA	0.295726	0.549362	0.687734	0.138372	1.3739	1	0.0973881	0.423436	SHLD3,TRAPPC13
chr7	66554837	66573385	clu_2120_NA	0.376933	0.406107	0.544442	0.138335	3.31589	2	0.0363017	0.371562	AC006001.3
chr1	84078371	84179177	clu_6082_NA	0.782084	0.12696	0.265233	0.138273	9.81619	4	0.000590143	0.355057	PRKACB
chr18	45038655	45063079	clu_3839_NA	0.256282	0.344334	0.482607	0.138273	1.95393	2	0.141715	0.463159	SETBP1
chr3	115834597	115841845	clu_12792_NA	0.395154	0.428025	0.566293	0.138269	5.2424	4	0.0330069	0.371562	LSAMP
chr1	63447614	63453918	clu_6023_NA	0.491082	0.395903	0.534128	0.138225	1.86467	2	0.154947	0.476509	ITGB3BP
chr1	43604189	43604903	clu_5904_NA	0.402492	0.306912	0.445084	0.138171	2.21796	2	0.108831	0.432324	PTPRF
chr7	76618300	76625522	clu_2184_NA	0.552655	0.66402	0.802164	0.138144	4.21354	3	0.0379627	0.371562	POMZP3
chr7	5283082	5287809	clu_1940_NA	0.28744	0.520364	0.658447	0.138083	1.62878	1	0.0710946	0.40286	SLC29A4
chr15	88127226	88135101	clu_3406_NA	0.532538	0.163792	0.30186	0.138068	2.68735	2	0.068061	0.400102	NTRK3
chr2	209969891	209970832	clu_11092_NA	0.600583	0.160606	0.298423	0.137817	2.88768	2	0.0557056	0.387036	UNC80
chr19	58554236	58554865	clu_7640_NA	0.335253	0.227088	0.364862	0.137774	1.8385	1	0.0551679	0.386444	CHMP2A
chr1	111173258	111174879	clu_6204_NA	0.413007	0.29823	0.435998	0.137768	1.23242	2	0.291585	0.583325	CEPT1
chr19	3206190	3206265	clu_6970_NA	0.277391	0.442876	0.580612	0.137736	1.26986	1	0.111014	0.435459	NCLN
chr7	107258383	107283571	clu_2361_NA	0.534825	0.18304	0.320738	0.137699	1.72314	2	0.178505	0.494854	COG5
chr15	73563257	73570150	clu_3313_NA	0.485683	0.636278	0.773929	0.137651	1.35785	3	0.437565	0.686669	NPTN
chr4	109672682	109694525	clu_1713_NA	0.501064	0.105464	0.24309	0.137626	0.713867	1	0.232135	0.538767	CASP6
chr14	71049145	71050652	clu_283_NA	0.477775	0.197529	0.335144	0.137615	1.37938	2	0.251736	0.553254	PCNX1
chr21	32678810	32681496	clu_5047_NA	0.289162	0.329999	0.467579	0.13758	1.78827	1	0.0586007	0.388219	SYNJ1
chr5	159203656	159209231	clu_4462_NA	0.745966	0.813424	0.950937	0.137513	2.24441	1	0.0341172	0.371562	RNF145
chr5	90709385	90710981	clu_4199_NA	0.276798	0.414096	0.551452	0.137355	0.586996	1	0.278582	0.572763	ADGRV1
chr9	117708729	117712389	clu_10023_NA	0.779397	0.266378	0.403637	0.137259	7.37396	4	0.00525362	0.355057	TLR4,AL160272.2
chr10	74826785	74838683	clu_8750_NA	0.291816	0.545023	0.682268	0.137245	0.403145	1	0.36922	0.636433	KAT6B
chr19	45771060	45771350	clu_7446_NA	0.284072	0.513554	0.650758	0.137204	2.70599	1	0.0199989	0.355861	DMPK
chr9	137576167	137578625	clu_10239_NA	1.01721	0.0582217	0.195426	0.137204	3.49739	4	0.136164	0.458341	DPH7
chr17	58307941	58308541	clu_1076_NA	0.391821	0.335496	0.472679	0.137183	1.34914	2	0.259463	0.559802	TSPOAP1
chr4	109988709	109993247	clu_1726_NA	0.634997	0.616846	0.754003	0.137157	2.30671	2	0.0995885	0.42405	EGF
chr13	102792136	102793341	clu_3683_NA	0.500918	0.22032	0.357475	0.137154	2.29439	2	0.100823	0.425179	POGLUT2
chr2	23684537	23691674	clu_10288_NA	0.38386	0.35605	0.493199	0.137149	1.76589	2	0.171035	0.489143	KLHL29
chr3	81670953	81705444	clu_12710_NA	0.347924	0.469836	0.606981	0.137145	2.96008	2	0.0518147	0.382493	GBE1
chr2	232697392	232700585	clu_11196_NA	0.560226	0.237838	0.374978	0.13714	1.6461	2	0.192799	0.508451	GIGYF2
chr7	55912723	55923162	clu_2103_NA	0.279123	0.483347	0.620486	0.137138	0.770342	1	0.214516	0.528401	ZNF713,AC092647.5
chr9	115042341	115046410	clu_10018_NA	0.410817	0.287183	0.424295	0.137112	1.19451	2	0.302852	0.591974	TNC
chr7	139231952	139237008	clu_2455_NA	0.415892	0.147759	0.284856	0.137096	1.87328	1	0.0529166	0.384481	UBN2
chr19	4769757	4770088	clu_6990_NA	1.32607	0.0483846	0.185451	0.137067	6.02185	6	0.061001	0.391591	MIR7-3HG
chr5	134308727	134319358	clu_4324_NA	0.432461	0.260512	0.397474	0.136962	2.89745	2	0.0551635	0.386444	AC104109.4,CDKL3
chr1	110950123	110951288	clu_6199_NA	0.494221	0.17247	0.309401	0.136932	1.47896	2	0.227874	0.536605	LRIF1
chr21	29036374	29037279	clu_5028_NA	0.320745	0.247151	0.384055	0.136903	2.82951	1	0.0173658	0.355057	USP16
chr4	155355160	155355716	clu_1837_NA	0.398998	0.371049	0.507861	0.136812	2.4396	2	0.0871955	0.417031	MAP9
chr2	86170841	86171208	clu_10621_NA	0.46682	0.118942	0.255623	0.13668	1.22597	1	0.11738	0.440962	IMMT
chr1	120805765	120807607	clu_6258_NA	0.429941	0.433394	0.570045	0.136652	2.5055	2	0.081635	0.411578	NBPF26
chr13	112862575	112871735	clu_3703_NA	0.624848	0.110393	0.247032	0.136639	1.75509	2	0.172892	0.490079	ATP11A
chr4	184638468	184649395	clu_1893_NA	0.366276	0.425291	0.561924	0.136633	0.795464	2	0.451372	0.695097	CASP3
chr2	95852196	95853709	clu_10637_NA	0.54407	0.188065	0.324635	0.13657	1.76535	2	0.171128	0.489143	ANKRD36C
chr14	58540136	58543883	clu_203_NA	0.378965	0.174469	0.310806	0.136338	1.55398	1	0.0779102	0.410278	KIAA0586
chr2	225409101	225513371	clu_11160_NA	0.3734	0.179486	0.315824	0.136338	0.445533	1	0.345189	0.620747	NYAP2
chr1	81979960	81981808	clu_6078_NA	0.442265	0.533261	0.66952	0.136259	1.94	2	0.143704	0.465336	ADGRL2
chr9	68705762	68818461	clu_9800_NA	0.363618	0.408205	0.544449	0.136244	5.26924	2	0.00514752	0.355057	PIP5K1B
chr6	154833409	154860738	clu_12210_NA	0.506019	0.191332	0.327553	0.136221	1.74371	2	0.174871	0.490684	TIAM2
chr1	10760857	10796564	clu_5576_NA	0.431575	0.727139	0.863339	0.1362	1.29736	1	0.10722	0.430706	CASZ1
chr15	85575329	85578930	clu_3403_NA	0.392884	0.519296	0.655479	0.136183	2.2403	2	0.106426	0.430064	AKAP13
chr15	66708738	66711668	clu_3267_NA	0.040224	0.546301	0.682396	0.136095	2.46876	2	0.0846902	0.414255	SMAD6
chr18	46334335	46433190	clu_3845_NA	0.557901	0.778755	0.914841	0.136086	0.881842	1	0.184166	0.500582	RNF165
chr5	73911575	73940844	clu_4123_NA	0.555065	0.721263	0.857339	0.136075	2.37433	2	0.0930772	0.420534	ARHGEF28
chr19	40336407	40341839	clu_7371_NA	0.644629	0.799217	0.935273	0.136056	0.682466	1	0.242685	0.545959	C19orf47
chr5	31429545	31431576	clu_3991_NA	0.373105	0.504184	0.640235	0.13605	2.37836	2	0.0927029	0.419867	DROSHA
chr10	71812890	71814952	clu_8701_NA	0.432112	0.508216	0.644164	0.135948	0.733231	2	0.480354	0.712727	CDH23
chr4	55853797	55858314	clu_1524_NA	0.296052	0.296542	0.432486	0.135944	0.66071	1	0.250338	0.551954	EXOC1
chr17	1558559	1561199	clu_493_NA	0.44021	0.131393	0.267318	0.135924	0.601667	1	0.272657	0.568162	PITPNA
chr22	21488381	21491994	clu_5190_NA	0.30719	0.277143	0.413067	0.135923	3.45895	2	0.0314627	0.370989	PI4KAP2
chr14	75752955	75757831	clu_335_NA	0.72457	0.206345	0.342207	0.135861	2.19514	2	0.111343	0.436097	TTLL5
chr4	55403338	55411614	clu_1518_NA	0.418441	0.144061	0.279875	0.135814	1.35402	1	0.0998437	0.424057	TMEM165
chr3	52397877	52398032	clu_12615_NA	0.374314	0.265436	0.401245	0.135809	2.36657	2	0.0938022	0.421069	DNAH1
chr9	134789208	134789346	clu_10196_NA	0.451619	0.125191	0.260971	0.13578	1.49048	1	0.0842495	0.414225	COL5A1
chr10	122228008	122229346	clu_9034_NA	0.359712	0.526321	0.66193	0.135608	1.30095	2	0.272273	0.567784	TACC2
chr10	135203	179994	clu_8427_NA	0.9141	0.0787363	0.214341	0.135605	3.75587	3	0.0572577	0.387296	ZMYND11
chr11	6411361	6419346	clu_13206_NA	0.363524	0.187076	0.322551	0.135475	2.52632	1	0.0245886	0.367954	APBB1
chr20	44475991	44479985	clu_11488_NA	0.516987	0.45702	0.592483	0.135463	2.38758	2	0.0918515	0.419807	TTPAL
chr11	111838378	111840655	clu_13773_NA	0.66244	0.803502	0.938958	0.135456	1.19056	1	0.12281	0.444311	ALG9,AP001781.2
chr13	60439772	60444683	clu_3631_NA	0.396184	0.705818	0.841246	0.135428	0.646247	1	0.255589	0.556163	TDRD3
chr1	28571900	28577500	clu_5743_NA	0.390954	0.701957	0.837337	0.135379	0.9789	1	0.161749	0.481667	TRNAU1AP
chr3	56623566	56624479	clu_12650_NA	0.285897	0.325481	0.460855	0.135374	0.880163	1	0.184584	0.500915	TASOR
chr4	183445665	183446088	clu_1884_NA	0.392036	0.161746	0.297085	0.135338	1.27116	1	0.110831	0.435459	CDKN2AIP
chr9	131650242	131650810	clu_10164_NA	0.449199	0.204026	0.339313	0.135287	3.08751	2	0.0456152	0.375067	RAPGEF1
chr12	15957033	15959829	clu_7771_NA	1.2495	0.0293464	0.164578	0.135231	2.10941	2	0.121309	0.444187	DERA
chr16	84657944	84659760	clu_9593_NA	0.323976	0.628915	0.76414	0.135226	1.53752	1	0.0795029	0.410541	KLHL36
chr14	59484593	59486731	clu_210_NA	0.572603	0.237092	0.372317	0.135226	0.757377	2	0.468895	0.706519	JKAMP
chr11	117328208	117338566	clu_13813_NA	0.606479	0.248949	0.384124	0.135174	2.05854	2	0.12764	0.450084	CEP164
chr1	151709791	151714594	clu_6363_NA	0.743355	0.779507	0.914656	0.135149	2.10664	2	0.121646	0.444187	CELF3
chr12	1110347	1112215	clu_7662_NA	0.643285	0.0925031	0.227623	0.13512	2.70404	2	0.0669348	0.397714	ERC1
chr4	75891705	75891851	clu_1578_NA	0.462392	0.223669	0.358776	0.135107	3.00985	2	0.049299	0.377855	PPEF2
chr10	102407266	102410858	clu_8950_NA	0.43807	0.733547	0.868623	0.135075	0.987871	1	0.15984	0.479942	PSD
chrX	102839863	102845857	clu_2819_NA	0.367113	0.251507	0.386465	0.134958	3.26365	2	0.0382486	0.371562	LINC00630
chrX	31223121	31260955	clu_2625_NA	1.28831	0.837826	0.972737	0.134911	4.87745	2	0.0076164	0.355057	DMD
chr2	238433695	238444342	clu_11228_NA	0.387479	0.280713	0.415616	0.134903	0.681879	2	0.505666	0.729986	ASB1
chr16	72044357	72088987	clu_9552_NA	0.399698	0.155103	0.289929	0.134826	0.872851	1	0.186418	0.503642	TXNL4B
chr16	89586756	89587051	clu_9630_NA	0.306524	0.265901	0.400718	0.134817	0.673583	1	0.245774	0.547732	CPNE7
chr1	120473978	120489811	clu_6254_NA	0.353468	0.442456	0.577246	0.13479	1.80872	2	0.163863	0.483484	NA
chr12	133037545	133041278	clu_8423_NA	0.278722	0.51339	0.648173	0.134783	1.11596	1	0.135186	0.457325	ZNF84
chr8	142776121	142777759	clu_4966_NA	0.32827	0.227743	0.362494	0.13475	1.177	1	0.124962	0.447126	LYNX1,LYNX1-SLURP2
chr2	189818180	189843964	clu_10996_NA	0.753715	0.818421	0.953163	0.134742	5.01364	1	0.00154238	0.355057	PMS1
chr3	184869528	184870744	clu_13071_NA	0.424325	0.13875	0.273475	0.134725	2.20642	1	0.0356693	0.371562	VPS8
chr21	45505431	45505838	clu_5132_NA	0.650351	0.802486	0.93718	0.134694	2.61792	1	0.0221262	0.367747	COL18A1
chr2	219230405	219231928	clu_11133_NA	0.50273	0.763535	0.898222	0.134687	0.925278	1	0.173719	0.490302	ANKZF1
chr1	1722831	1734690	clu_5498_NA	0.504025	0.101269	0.235926	0.134656	0.817907	1	0.200901	0.516968	CDK11A,AL031282.2,SLC35E2A
chr2	202918043	202941860	clu_11049_NA	0.275112	0.494029	0.628629	0.1346	1.53251	1	0.0799945	0.410559	CARF
chr10	21538912	21586294	clu_8506_NA	0.283175	0.535577	0.670158	0.134581	2.13172	1	0.0389412	0.371562	MLLT10
chr5	71483896	71486531	clu_4107_NA	0.400695	0.153954	0.288531	0.134577	4.90121	1	0.00174283	0.355057	BDP1
chr7	86945046	86947727	clu_2203_NA	0.437878	0.501384	0.635939	0.134555	1.13423	2	0.321669	0.604673	KIAA1324L
chr3	25736400	25737334	clu_12368_NA	0.411454	0.27894	0.413487	0.134546	0.938467	2	0.391227	0.653839	NGLY1
chr3	63982445	63982939	clu_12684_NA	0.767898	0.640119	0.774615	0.134496	2.63463	2	0.0717458	0.403293	ATXN7
chr22	31819225	31833915	clu_5305_NA	0.388487	0.210663	0.345106	0.134443	4.52528	2	0.0108317	0.355057	DEPDC5,Z82190.2
chr10	100918441	100923978	clu_8907_NA	0.504688	0.100773	0.235179	0.134407	1.06977	1	0.143546	0.465283	SLF2
chr3	78636108	78639744	clu_12708_NA	0.457802	0.745452	0.879754	0.134302	1.41721	1	0.0922642	0.419807	ROBO1
chr22	43924098	43926935	clu_5407_NA	0.270647	0.40824	0.54241	0.13417	1.79513	1	0.058119	0.387471	PNPLA3
chr9	98244129	98251785	clu_9953_NA	0.449142	0.249134	0.383284	0.134149	0.948206	2	0.387435	0.650757	TBC1D2
chr22	20037094	20043355	clu_5172_NA	0.302638	0.271173	0.405307	0.134133	0.928299	1	0.173018	0.490079	TANGO2
chr3	40506376	40515860	clu_12427_NA	0.33486	0.425381	0.5595	0.13412	2.39121	2	0.0915189	0.419807	ZNF620
chr4	183651327	183655881	clu_1886_NA	0.550242	0.373523	0.507565	0.134042	4.50678	3	0.0291111	0.370007	RWDD4
chr1	147268878	147272171	clu_6279_NA	0.452144	0.231836	0.365832	0.133996	1.55063	2	0.212115	0.52558	CHD1L,AC242426.2
chr15	91007964	91009801	clu_3442_NA	0.324823	0.635655	0.769626	0.133971	0.310268	1	0.430849	0.682255	AC068831.7,VPS33B
chr2	190497719	190500015	clu_10998_NA	0.441093	0.480337	0.614284	0.133946	0.774749	2	0.460819	0.700762	MFSD6
chr4	82430913	82447920	clu_1601_NA	0.382632	0.699572	0.833484	0.133912	0.588918	1	0.277797	0.572763	ENOPH1
chr18	49491584	49492458	clu_3860_NA	0.472226	0.616599	0.75051	0.133911	7.46901	4	0.00483149	0.355057	RPL17,RPL17-C18orf32
chr7	81997235	82005423	clu_2198_NA	0.598284	0.792966	0.926862	0.133897	4.68658	1	0.00220185	0.355057	CACNA2D1
chr10	73277361	73278179	clu_8716_NA	0.4116	0.27865	0.41251	0.13386	2.53315	2	0.0794082	0.410541	CFAP70
chr3	66236700	66243203	clu_12695_NA	0.29896	0.588051	0.721885	0.133834	1.02941	1	0.151328	0.473117	SLC25A26
chr19	42348472	42349499	clu_7405_NA	0.459506	0.256177	0.389962	0.133785	0.614709	2	0.540798	0.752979	MEGF8
chr20	3209617	3213169	clu_11285_NA	0.557806	0.783028	0.916752	0.133724	0.62331	1	0.264199	0.563658	ITPA
chr3	132661048	132665823	clu_12882_NA	0.569126	0.0801466	0.213811	0.133664	0.77571	1	0.212926	0.526338	UBA5
chr9	120460747	120467860	clu_10025_NA	0.402897	0.150842	0.284506	0.133664	0.527808	1	0.304217	0.592494	CDK5RAP2
chr2	148021684	148054391	clu_10824_NA	0.551847	0.128884	0.262448	0.133564	1.79572	2	0.166007	0.485318	MBD5
chr4	121828728	121833231	clu_1758_NA	0.393906	0.709466	0.842984	0.133518	2.68908	1	0.0203903	0.357197	BBS7
chr14	79805190	79853539	clu_361_NA	1.11442	0.0649146	0.198358	0.133443	5.28852	4	0.0317522	0.370989	NRXN3
chr10	68574252	68600981	clu_8665_NA	0.26854	0.444802	0.578199	0.133397	0.642596	1	0.256936	0.557808	TET1
chr1	10343287	10345845	clu_5568_NA	0.401159	0.595188	0.728573	0.133385	1.48527	2	0.226441	0.535901	KIF1B
chr19	10362657	10365517	clu_7059_NA	0.895769	0.0674907	0.200856	0.133365	3.06032	4	0.190318	0.506061	TYK2
chr4	158715684	158717012	clu_1841_NA	0.293585	0.577985	0.711295	0.133309	1.3908	1	0.0953532	0.423299	PPID
chr10	91487778	91491200	clu_8809_NA	0.603893	0.394626	0.527816	0.13319	3.02684	4	0.195176	0.511256	HECTD2
chr7	90304820	90306901	clu_2211_NA	0.273672	0.504892	0.63805	0.133158	0.553096	1	0.292911	0.584591	CFAP69
chr17	44210473	44211039	clu_955_NA	0.52766	0.156809	0.289884	0.133076	2.24966	2	0.105435	0.429323	UBTF
chr1	179852811	179865436	clu_6600_NA	1.05865	0.0764055	0.209472	0.133066	2.31783	4	0.326762	0.607874	TOR1AIP2
chr6	136276508	136277865	clu_12149_NA	0.343555	0.41257	0.545532	0.132961	1.28732	2	0.276008	0.571396	BCLAF1
chr19	9818617	9818728	clu_7050_NA	0.595762	0.794051	0.926969	0.132918	1.04646	1	0.147984	0.470662	FBXL12
chr17	45137139	45137368	clu_975_NA	0.428626	0.341138	0.474044	0.132906	2.77682	2	0.0622362	0.393618	ACBD4
chr1	933973	935772	clu_5468_NA	0.463144	0.116012	0.248905	0.132893	0.474314	1	0.330069	0.609843	SAMD11
chr12	109939247	109947256	clu_8180_NA	0.403012	0.419615	0.552505	0.13289	1.51295	2	0.220259	0.533291	GIT2
chr2	61838705	61839421	clu_10493_NA	0.328774	0.221168	0.354041	0.132873	0.901525	1	0.179344	0.494988	FAM161A
chr19	3831813	3833664	clu_6980_NA	0.339656	0.206469	0.339162	0.132693	2.06406	1	0.0421762	0.371562	ZFR2
chr9	127213049	127214751	clu_10076_NA	0.664559	0.516137	0.648819	0.132682	4.00461	2	0.0182314	0.355057	RALGPS1
chr2	70288192	70293618	clu_10543_NA	1.20128	0.031358	0.164036	0.132678	4.00417	2	0.0182393	0.355057	SNRPG
chr16	3532841	3536122	clu_9161_NA	0.391708	0.574056	0.706706	0.13265	5.22725	2	0.00536824	0.355057	CLUAP1
chr17	76145353	76152355	clu_1232_NA	0.570215	0.561013	0.693612	0.132599	1.82745	2	0.160824	0.481202	RNF157
chr17	15708247	15716059	clu_660_NA	0.296879	0.276988	0.409582	0.132594	1.69747	1	0.0653968	0.397369	ZNF286A,AC005324.4
chr3	180607765	180608701	clu_13028_NA	0.302677	0.603525	0.736048	0.132523	2.49185	1	0.0255873	0.369276	TTC14
chr6	159797518	159798052	clu_12229_NA	0.581313	0.791338	0.923835	0.132497	1.76687	1	0.0601321	0.39035	MRPL18
chr5	145760525	145764931	clu_4394_NA	0.386263	0.706732	0.839174	0.132441	3.16287	1	0.0118997	0.355057	PRELID2
chr7	84194668	84307207	clu_2200_NA	0.31113	0.620629	0.752963	0.132334	0.819895	1	0.200354	0.516682	SEMA3A
chr20	50940933	50942031	clu_11544_NA	0.462581	0.752098	0.884423	0.132325	2.20411	1	0.0357661	0.371562	DPM1
chr1	200981096	200984859	clu_6654_NA	0.360403	0.483387	0.615605	0.132219	3.4338	2	0.0322641	0.371348	KIF21B
chr12	109209353	109212836	clu_8173_NA	0.326672	0.454459	0.586483	0.132023	2.54283	2	0.0786432	0.410452	ACACB
chr7	75121010	75125916	clu_2168_NA	0.922389	0.098491	0.230469	0.131978	1.91857	2	0.146817	0.469279	GTF2IRD2B
chr3	134552012	134559150	clu_12900_NA	0.847536	0.114439	0.246414	0.131975	4.54612	4	0.0588348	0.388219	CEP63
chr2	27068744	27069048	clu_10327_NA	0.480147	0.293926	0.425828	0.131902	4.80679	2	0.00817409	0.355057	AGBL5
chr16	89709909	89710586	clu_9633_NA	0.27102	0.36226	0.494118	0.131858	0.713149	1	0.23237	0.538767	VPS9D1
chr12	42384996	42387456	clu_7823_NA	0.431189	0.202206	0.334048	0.131842	8.10554	2	0.000301861	0.355057	PPHLN1
chr6	87653249	87656903	clu_12025_NA	0.266207	0.46783	0.599542	0.131712	0.869828	1	0.187182	0.503841	ORC3
chr2	99429948	99434332	clu_10691_NA	0.268087	0.405976	0.537675	0.1317	2.25364	2	0.105017	0.429323	REV1
chr10	110298790	110303468	clu_8983_NA	0.385925	0.517748	0.649425	0.131676	4.93055	2	0.00722251	0.355057	SMNDC1
chr13	48502914	48511770	clu_3598_NA	0.432912	0.234182	0.365821	0.131639	1.56875	2	0.208305	0.523195	RCBTB2
chr4	54726050	54727218	clu_1517_NA	0.275414	0.337454	0.469081	0.131627	0.438407	1	0.349076	0.624219	KIT
chr11	129884846	129885435	clu_13919_NA	0.279409	0.546928	0.678543	0.131615	0.927556	1	0.17319	0.490079	NFRKB
chr10	68673045	68673401	clu_8669_NA	0.423254	0.310733	0.442312	0.13158	2.76166	2	0.0631869	0.39493	TET1
chr6	90536401	90547258	clu_12037_NA	0.629379	0.451381	0.582936	0.131555	2.82423	4	0.226985	0.536142	MAP3K7
chr5	140639256	140647256	clu_4378_NA	0.507683	0.0967785	0.228257	0.131479	0.910038	1	0.177304	0.493797	NDUFA2
chr1	18875503	18877208	clu_5639_NA	0.669991	0.0920012	0.223438	0.131437	1.11136	2	0.32911	0.608805	ALDH4A1
chr2	111121188	111123733	clu_10720_NA	0.34484	0.671587	0.802984	0.131397	1.7543	1	0.0610511	0.391591	BCL2L11
chr4	37840259	37845633	clu_1458_NA	0.521067	0.155435	0.286796	0.131361	1.83565	2	0.159509	0.479771	PGM2
chr14	50438008	50440013	clu_148_NA	0.269105	0.501507	0.632798	0.131291	0.353561	1	0.400401	0.659489	MAP4K5
chr4	8479533	8493266	clu_1399_NA	1.14398	0.0818392	0.213102	0.131263	2.59548	3	0.158337	0.479047	TRMT44
chr1	204988806	205009557	clu_6713_NA	0.53504	0.196883	0.328146	0.131263	12.3293	5	0.000162151	0.355057	NFASC
chr12	121222166	121222947	clu_8296_NA	0.302271	0.443998	0.575139	0.131141	6.03851	2	0.0023851	0.355057	P2RX4
chr16	29989805	29990543	clu_9325_NA	0.373828	0.194383	0.325486	0.131104	1.08167	2	0.339029	0.616446	TAOK2
chr4	75514520	75515433	clu_1567_NA	0.733228	0.821042	0.952115	0.131073	1.14692	1	0.129889	0.452421	THAP6
chr16	89737905	89739192	clu_9635_NA	0.285714	0.297535	0.428583	0.131048	1.67013	1	0.0676038	0.398844	ZNF276
chr19	35745212	35745348	clu_7287_NA	0.2677	0.4956	0.626633	0.131033	0.201571	1	0.525471	0.742404	AD000671.2,U2AF1L4
chr1	35832570	35833990	clu_5813_NA	0.315089	0.453995	0.585023	0.131028	5.08564	2	0.00618491	0.355057	AGO4
chr1	64629481	64632599	clu_6026_NA	0.148149	0.412101	0.543087	0.130986	4.11694	2	0.0162943	0.355057	CACHD1
chr10	45844394	45846687	clu_8595_NA	0.588094	0.795619	0.926581	0.130962	1.03018	1	0.151174	0.472951	AGAP4
chr2	85343798	85343999	clu_10602_NA	0.352894	0.466265	0.597164	0.130899	2.4098	2	0.0898331	0.41734	RETSAT
chr4	119543845	119550379	clu_1751_NA	0.405329	0.207663	0.338539	0.130876	2.92032	2	0.0539167	0.3854	AC093752.1
chr1	28229023	28232921	clu_5737_NA	0.631869	0.805171	0.935996	0.130825	1.03392	1	0.150435	0.472894	DNAJC8
chr21	33599285	33602234	clu_5068_NA	0.265681	0.385847	0.516633	0.130787	0.885109	1	0.183355	0.499719	CRYZL1
chr13	79320710	79322349	clu_3649_NA	0.353653	0.449773	0.580536	0.130763	3.14919	2	0.0428868	0.371562	RBM26
chr1	52263872	52266655	clu_5964_NA	0.366975	0.540988	0.671741	0.130752	3.29851	2	0.0369382	0.371562	ZFYVE9
chr14	20452448	20454569	clu_10_NA	0.815965	0.831015	0.961756	0.130741	1.59795	1	0.0738234	0.406289	OSGEP
chr11	83280260	83285553	clu_13706_NA	0.69018	0.815423	0.94614	0.130717	0.959058	1	0.166065	0.485318	CCDC90B
chr15	79846856	79889093	clu_3371_NA	0.263908	0.403921	0.53461	0.130689	0.920594	1	0.174812	0.490684	MTHFS,ST20-MTHFS
chr2	99195756	99206634	clu_10687_NA	0.514332	0.259695	0.390365	0.13067	3.31381	2	0.0363771	0.371562	AC079447.1
chr17	38428548	38458102	clu_842_NA	0.52281	0.778405	0.909044	0.130639	3.91627	1	0.00513138	0.355057	ARHGAP23
chr12	57807727	57808194	clu_8014_NA	0.360689	0.14992	0.280493	0.130573	2.28493	2	0.101781	0.42611	AVIL
chr17	60066386	60067434	clu_1097_NA	0.657147	0.461339	0.591852	0.130513	2.52552	3	0.168098	0.486245	HEATR6
chr9	76107351	76134109	clu_9828_NA	0.523384	0.171552	0.301983	0.130431	2.77521	2	0.0623365	0.393618	PCSK5
chr9	135096019	135098286	clu_10198_NA	0.277522	0.550342	0.680723	0.130381	1.6238	1	0.0715283	0.403293	OLFM1
chr3	43598666	43600384	clu_12452_NA	0.44125	0.43518	0.565543	0.130363	2.8452	2	0.0581224	0.387471	ANO10
chr11	118639251	118642254	clu_13836_NA	0.32154	0.223532	0.353858	0.130326	0.385215	1	0.380084	0.644326	PHLDB1
chr22	26464826	26466226	clu_5228_NA	0.554935	0.137099	0.267367	0.130268	1.46198	2	0.231777	0.538585	HPS4
chr8	38386380	38387950	clu_4688_NA	0.323151	0.221007	0.35126	0.130253	0.528036	1	0.304113	0.592467	LETM2
chr17	73242351	73242896	clu_1187_NA	0.398643	0.377544	0.507789	0.130245	0.820548	2	0.44019	0.687822	C17orf80
chr3	155483051	155485356	clu_12976_NA	0.433057	0.47349	0.603711	0.130221	1.60588	2	0.200713	0.516688	PLCH1
chr3	17406526	17428450	clu_12351_NA	0.383015	0.36126	0.491392	0.130132	1.14521	2	0.318159	0.602703	TBC1D5
chr3	128899461	128901276	clu_12859_NA	0.604078	0.800761	0.930811	0.13005	1.59191	1	0.0743708	0.406422	ACAD9
chr22	30664080	30666807	clu_5276_NA	0.241685	0.383617	0.513596	0.129979	2.30654	2	0.0996053	0.42405	DUSP18
chr6	85666147	85677424	clu_12013_NA	0.748544	0.0454421	0.175416	0.129973	1.31794	1	0.104474	0.429009	SNHG5
chrX	71392718	71392871	clu_2766_NA	0.502095	0.0972318	0.227202	0.12997	1.11709	1	0.134989	0.456963	TAF1
chr1	45568684	45568927	clu_5934_NA	0.361981	0.333872	0.463822	0.129951	0.897645	2	0.407528	0.664128	AKR1A1
chr1	1642508	1645126	clu_5496_NA	0.482639	0.282096	0.412036	0.12994	3.81442	2	0.0220505	0.367747	CDK11B
chr2	219606858	219607053	clu_11150_NA	0.604522	0.801269	0.931073	0.129804	0.766023	1	0.215806	0.529782	STK11IP
chr5	87394484	87395044	clu_4177_NA	0.383011	0.403387	0.533184	0.129797	1.57595	2	0.206811	0.521997	CCNH
chr1	26772632	26772812	clu_5721_NA	0.280646	0.565469	0.695229	0.12976	0.903119	1	0.17896	0.494854	ARID1A
chr6	28382609	28390418	clu_11674_NA	0.546384	0.147779	0.277526	0.129748	2.08712	3	0.243254	0.546156	ZSCAN12
chr18	53486952	53499298	clu_3877_NA	0.291925	0.595722	0.725422	0.129701	0.299876	1	0.438673	0.687147	DCC
chr4	83441403	83443504	clu_1615_NA	0.267044	0.359445	0.48908	0.129635	0.61621	1	0.266937	0.565281	HELQ
chr18	8247919	8248150	clu_3748_NA	0.393702	0.236992	0.366625	0.129634	0.914669	2	0.400649	0.659505	PTPRM
chr7	100646335	100646551	clu_2296_NA	0.297515	0.608636	0.738196	0.12956	0.800304	1	0.205817	0.521163	ACTL6B
chr6	125957178	125966887	clu_12113_NA	0.542626	0.786464	0.915984	0.12952	0.755089	1	0.219112	0.532954	HINT3
chr4	105718039	105719060	clu_1702_NA	0.608573	0.685027	0.814502	0.129476	1.43028	2	0.239243	0.543945	GSTCD
chr7	107189448	107190173	clu_2359_NA	0.255205	0.454061	0.583481	0.12942	1.93087	2	0.145021	0.466611	HBP1
chr7	65974704	65974919	clu_2114_NA	0.645029	0.208111	0.337365	0.129255	2.67513	2	0.0688979	0.40157	GUSB
chr17	47896293	47915312	clu_1012_NA	0.394163	0.531685	0.660933	0.129248	1.86821	3	0.291368	0.583325	SP2
chr8	38318038	38318895	clu_4685_NA	0.354274	0.688976	0.818153	0.129177	1.77477	1	0.059562	0.389544	NSD3
chr14	23567319	23567739	clu_56_NA	0.409295	0.731501	0.860667	0.129166	0.356754	1	0.398281	0.657931	AP1G2
chr10	99403874	99405756	clu_8888_NA	0.81648	0.297105	0.426219	0.129113	3.24843	2	0.0388352	0.371562	GOT1
chr10	21020201	21069954	clu_8504_NA	0.259763	0.422604	0.551674	0.129069	1.25928	1	0.112513	0.436637	NEBL
chr20	3822293	3854558	clu_11294_NA	0.558648	0.126089	0.255065	0.128976	2.00832	2	0.134214	0.456038	AL109804.1,AP5S1,MAVS
chr1	158088454	158089502	clu_6488_NA	0.330031	0.20782	0.336696	0.128876	0.871172	1	0.186842	0.503841	KIRREL1
chr1	31736390	31736573	clu_5765_NA	0.15954	0.300489	0.429361	0.128872	2.48342	2	0.0834574	0.414063	ADGRB2
chr10	73795663	73796774	clu_8736_NA	0.626682	0.757444	0.886293	0.128848	1.89089	2	0.150938	0.472951	ZSWIM8
chr12	2876515	2885283	clu_7679_NA	0.364858	0.171312	0.300139	0.128826	1.31853	1	0.104396	0.429009	RHNO1,TULP3
chr20	44582731	44589797	clu_11489_NA	0.407663	0.139797	0.268618	0.12882	1.4187	1	0.0920931	0.419807	PKIG
chr1	36438910	36450258	clu_5828_NA	0.369779	0.530344	0.659117	0.128773	1.66314	2	0.189542	0.50533	OSCP1
chr14	45009145	45011975	clu_127_NA	0.448942	0.294244	0.422948	0.128704	4.32289	2	0.0132615	0.355057	TOGARAM1
chr19	9567705	9568095	clu_7043_NA	0.496831	0.0977895	0.226467	0.128678	1.32999	1	0.102902	0.426793	ZNF121
chr2	47480871	47512303	clu_10434_NA	0.25909	0.452645	0.581319	0.128674	1.26166	1	0.112174	0.436637	MSH2
chr3	64099925	64146830	clu_12687_NA	0.455972	0.617647	0.746306	0.128659	3.93992	3	0.0485614	0.376629	PRICKLE2
chr11	78101195	78102874	clu_13691_NA	1.00916	0.0802375	0.208889	0.128651	3.39489	2	0.0335441	0.371562	ALG8
chr13	45389820	45390714	clu_3582_NA	0.574044	0.302628	0.431188	0.128561	1.13068	2	0.322812	0.605477	TPT1-AS1
chr20	37521403	37522667	clu_11458_NA	0.507002	0.707789	0.836327	0.128537	1.06484	2	0.344784	0.620425	NNAT
chr5	21501826	21585530	clu_3989_NA	0.288907	0.595621	0.724135	0.128514	2.60007	1	0.022585	0.367954	GUSBP1
chr11	65035663	65039686	clu_13519_NA	0.513695	0.152983	0.281465	0.128481	2.4143	2	0.0894299	0.417146	ARL2-SNX15,SNX15
chr6	37645956	37647173	clu_11828_NA	0.654813	0.0584082	0.186868	0.12846	1.74924	1	0.0614254	0.392961	MDGA1
chr5	5447897	5454552	clu_3967_NA	0.59305	0.708687	0.837112	0.128425	1.71006	2	0.180856	0.49728	ICE1
chr17	61881171	61884571	clu_1108_NA	0.409682	0.188843	0.317247	0.128405	1.05549	2	0.348021	0.623057	INTS2
chr17	42537545	42538339	clu_922_NA	0.259043	0.463748	0.592141	0.128393	0.928416	1	0.172991	0.490079	NAGLU,AC067852.1
chr2	240596942	240597888	clu_11235_NA	0.389571	0.257606	0.385991	0.128385	3.42992	2	0.0323894	0.371468	CAPN10
chr8	94260512	94262090	clu_4836_NA	0.355132	0.692426	0.820796	0.12837	0.802411	1	0.205221	0.520531	GEM
chr6	35411217	35421820	clu_11801_NA	0.880655	0.0637968	0.192125	0.128328	3.17329	2	0.0418656	0.371562	PPARD
chr6	31763555	31764064	clu_11741_NA	0.386603	0.718653	0.846965	0.128312	2.42926	1	0.0275098	0.370007	MSH5-SAPCD1,SAPCD1
chr2	85371209	85377344	clu_10604_NA	0.374687	0.294335	0.42256	0.128225	3.39504	2	0.0335392	0.371562	ELMOD3
chr3	58494408	58498713	clu_12671_NA	0.271417	0.325537	0.453731	0.128194	0.952233	1	0.167579	0.485973	KCTD6
chr4	75581898	75591819	clu_1569_NA	0.316078	0.326766	0.454921	0.128155	2.76664	2	0.0628728	0.394715	CDKL2
chr7	94545307	94545545	clu_2240_NA	0.423506	0.129489	0.257601	0.128112	0.56324	1	0.288528	0.581326	CASD1
chr7	99618209	99618525	clu_2273_NA	0.446897	0.241553	0.369631	0.128078	3.20794	2	0.04044	0.371562	ZSCAN25
chr1	174800500	174811832	clu_6585_NA	0.281151	0.578699	0.706768	0.128069	1.5839	1	0.0751033	0.407877	RABGAP1L
chr16	70469323	70470314	clu_9522_NA	0.449654	0.279804	0.40783	0.128027	1.67968	2	0.186433	0.503642	FCSK
chr2	218271549	218317955	clu_11108_NA	0.261305	0.37621	0.504236	0.128026	1.1358	1	0.131763	0.454102	PNKD
chr17	66096331	66096585	clu_1156_NA	0.2583	0.468146	0.596045	0.127899	0.992714	1	0.15882	0.479243	CEP112
chr3	9690143	9701790	clu_12282_NA	0.555277	0.136676	0.264539	0.127864	3.41512	3	0.0775098	0.410278	MTMR14
chr6	30711501	30711667	clu_11699_NA	0.38837	0.150871	0.278674	0.127803	0.62633	1	0.263045	0.562853	MDC1
chr6	63646795	63680000	clu_11936_NA	0.435675	0.378507	0.506181	0.127674	2.93983	3	0.117614	0.440962	PHF3
chr17	19998633	20096631	clu_715_NA	0.476873	0.414512	0.542182	0.127671	2.88068	3	0.123816	0.445702	SPECC1
chr9	128527525	128533513	clu_10109_NA	0.794569	0.803658	0.931182	0.127524	2.28449	2	0.101826	0.42611	GLE1
chr14	23557304	23558695	clu_52_NA	0.257437	0.405262	0.532775	0.127513	0.479319	1	0.32753	0.608333	ZFHX2-AS1,THTPA
chr18	36693423	36709095	clu_3828_NA	0.406131	0.23113	0.358603	0.127473	1.15279	2	0.315754	0.601395	FHOD3
chr4	107655036	107656896	clu_1706_NA	0.273072	0.31377	0.441171	0.127402	0.448153	1	0.343774	0.619937	PAPSS1
chrX	66598093	66599769	clu_2750_NA	-0.129923	0.152402	0.279795	0.127393	3.94244	2	0.0194009	0.355057	EDA2R
chr17	39659553	39660160	clu_874_NA	0.62259	0.0636428	0.190999	0.127356	0.628409	1	0.262254	0.56269	STARD3
chr9	32989895	33001567	clu_9733_NA	0.415498	0.739846	0.86717	0.127324	1.89823	1	0.0513609	0.382323	APTX
chr1	99970162	99993537	clu_6146_NA	0.368854	0.56696	0.694246	0.127285	2.46762	2	0.0847865	0.414255	SLC35A3,AC118553.2
chr15	60531851	60592387	clu_3213_NA	0.398988	0.540658	0.667908	0.127251	2.21016	2	0.109683	0.433609	RORA
chr1	51836212	51840226	clu_5961_NA	0.401888	0.592037	0.719286	0.127249	5.20504	2	0.00548881	0.355057	NRDC
chr19	48807074	48810984	clu_7498_NA	0.288388	0.602321	0.729468	0.127146	1.9594	1	0.0477492	0.376497	BCAT2
chr6	31972511	31978903	clu_11753_NA	0.59331	0.147974	0.275111	0.127137	1.78119	3	0.312761	0.59926	STK19
chr8	73959818	73972245	clu_4800_NA	0.564538	0.164065	0.291195	0.12713	3.51388	3	0.0710185	0.402722	ELOC
chr19	57584612	57584952	clu_7619_NA	0.712725	0.145239	0.272271	0.127032	2.97822	3	0.113749	0.43897	ZIK1
chr12	8698297	8699785	clu_7748_NA	0.383676	0.152803	0.279805	0.127001	0.34975	1	0.402952	0.660808	RIMKLB
chr19	39342576	39354006	clu_7342_NA	0.375199	0.49889	0.625884	0.126994	0.419362	2	0.657466	0.821661	SAMD4B
chr1	2189781	2193639	clu_5506_NA	0.476125	0.689155	0.816133	0.126979	5.70004	2	0.00334584	0.355057	FAAP20
chr10	119672656	119676464	clu_9015_NA	0.699182	0.822382	0.949354	0.126973	1.28046	1	0.109535	0.433454	BAG3
chr1	155268359	155269488	clu_6422_NA	0.308219	0.640405	0.767377	0.126972	2.42238	1	0.0277302	0.370007	CLK2
chr2	74328186	74334027	clu_10575_NA	0.636904	0.108471	0.235374	0.126903	2.38718	3	0.189084	0.505187	AC006030.1,SLC4A5
chr22	31400743	31403029	clu_5295_NA	0.33741	0.222131	0.348982	0.126851	2.65083	2	0.0705923	0.402143	DRG1
chr2	232130719	232136472	clu_11193_NA	0.44851	0.73591	0.862752	0.126842	1.77715	2	0.169119	0.487378	DIS3L2
chr1	44828362	44828506	clu_5923_NA	0.263035	0.349807	0.476563	0.126756	0.382497	1	0.38177	0.645849	PTCH2
chr4	109913462	109943842	clu_1721_NA	1.40661	0.0205087	0.147257	0.126748	4.38132	2	0.0125088	0.355057	EGF
chr6	117579064	117602004	clu_12096_NA	0.431765	0.636233	0.762965	0.126731	1.04921	2	0.350215	0.625305	GOPC
chr3	132696813	132697260	clu_12885_NA	0.315338	0.335525	0.462244	0.126719	3.50733	2	0.0299768	0.370007	NPHP3-ACAD11,NPHP3
chr12	123735624	123737059	clu_8344_NA	0.371034	0.521277	0.647993	0.126715	2.08141	3	0.24441	0.546973	ATP6V0A2
chr1	31733143	31735580	clu_5764_NA	0.375434	0.429663	0.556366	0.126703	2.73637	2	0.0648052	0.396648	ADGRB2
chr13	94310567	94382414	clu_3658_NA	0.350513	0.237027	0.363694	0.126666	1.21454	2	0.296846	0.588142	GPC6
chr22	23638942	23659865	clu_5202_NA	0.444943	0.690324	0.816977	0.126652	4.63236	2	0.00973175	0.355057	GUSBP11,AP000346.2,ASLP1
chr15	50624300	50628149	clu_3158_NA	0.400227	0.491469	0.61809	0.126621	2.91058	2	0.0544439	0.3854	TRPM7
chr4	127939997	127942045	clu_1778_NA	0.514111	0.362528	0.489145	0.126617	4.44129	2	0.0117808	0.355057	MFSD8
chr1	39026398	39028723	clu_5841_NA	0.433699	0.751446	0.878012	0.126566	1.20306	1	0.120861	0.444187	NDUFS5
chr2	9876018	9882706	clu_10266_NA	0.381114	0.402012	0.528556	0.126544	3.09745	2	0.0451644	0.375067	TAF1B
chr2	108681160	108683885	clu_10717_NA	0.496488	0.0956744	0.222136	0.126462	1.19864	1	0.121547	0.444187	LIMS1
chr12	48655060	48660366	clu_7844_NA	0.340458	0.68416	0.810593	0.126434	1.0703	1	0.143446	0.465283	KANSL2
chr15	36895261	36896628	clu_3057_NA	0.254329	0.422581	0.54896	0.126379	3.07488	1	0.013143	0.355057	MEIS2
chr11	62602779	62603149	clu_13466_NA	0.393693	0.144643	0.270939	0.126296	0.467716	1	0.333455	0.612011	EML3
chr11	96093517	96237190	clu_13748_NA	0.491762	0.14441	0.270632	0.126222	1.28019	2	0.277985	0.572763	MAML2
chr14	24158199	24159864	clu_62_NA	0.339825	0.485215	0.611362	0.126147	1.48474	2	0.226562	0.535901	RNF31,AL136295.5
chr12	100083134	100084476	clu_8126_NA	0.724886	0.827113	0.95325	0.126138	1.96055	1	0.0476837	0.376497	UHRF1BP1L
chr1	216097213	216175252	clu_6761_NA	0.372988	0.714734	0.840836	0.126102	0.862593	1	0.189027	0.505137	USH2A
chr1	39848097	39850123	clu_5858_NA	0.253328	0.439662	0.565649	0.125987	1.76323	1	0.0603966	0.390723	TRIT1
chr14	93288707	93293858	clu_394_NA	0.318833	0.213869	0.33982	0.125951	1.88736	1	0.0520329	0.382907	BTBD7
chr3	197875775	197883541	clu_13136_NA	0.290528	0.259606	0.385335	0.125729	1.06172	1	0.145059	0.466611	LRCH3
chr16	67230791	67231430	clu_9462_NA	0.517339	0.158035	0.283714	0.125679	1.8423	2	0.158453	0.479047	FHOD1
chr15	90945063	90946684	clu_3440_NA	0.365656	0.164129	0.289768	0.125639	2.63703	1	0.0216455	0.367747	UNC45A
chr5	14769191	14848776	clu_3985_NA	0.482808	0.0997225	0.225361	0.125638	0.904694	1	0.178582	0.494854	ANKH
chr14	74667594	74669649	clu_318_NA	0.540242	0.370296	0.495924	0.125629	0.815913	2	0.442236	0.689205	AREL1
chr16	30001040	30005221	clu_9326_NA	0.459035	0.109074	0.234663	0.125589	0.591923	1	0.276574	0.57177	INO80E
chr13	24286393	24288999	clu_3507_NA	0.528118	0.178726	0.30428	0.125554	4.19784	2	0.015028	0.355057	AL359736.1,SPATA13
chr12	132822311	132827607	clu_8416_NA	0.408976	0.357862	0.483374	0.125511	6.0633	4	0.0164343	0.355057	GOLGA3,CHFR
chr2	86043195	86045617	clu_10613_NA	1.34986	0.0220008	0.147498	0.125497	5.01921	2	0.00660977	0.355057	POLR1A
chr19	35026215	35032528	clu_7272_NA	0.26502	0.545623	0.671073	0.12545	1.04143	1	0.148961	0.471537	SCN1B
chr13	110642521	110644385	clu_3691_NA	0.342318	0.368585	0.493973	0.125388	0.948172	2	0.387449	0.650757	CARS2
chr10	35207051	35211254	clu_8568_NA	0.282281	0.59897	0.724269	0.125299	1.66541	1	0.0679931	0.399882	CREM
chr3	56571302	56592970	clu_12647_NA	0.338996	0.394107	0.519393	0.125286	1.43284	2	0.238631	0.54359	CCDC66
chr15	61954554	61958608	clu_3216_NA	0.536807	0.705791	0.831069	0.125278	2.03099	2	0.131205	0.453917	VPS13C
chr19	14163406	14170682	clu_7133_NA	0.53139	0.418768	0.544	0.125232	4.53355	2	0.0107425	0.355057	ADGRL1
chr9	92856318	92875015	clu_9895_NA	0.39815	0.244466	0.369666	0.1252	2.64164	2	0.0712445	0.40286	ZNF484
chr16	635340	636094	clu_9093_NA	0.501252	0.145079	0.2702	0.125121	3.31621	2	0.0362902	0.371562	METTL26
chr13	93227616	93545263	clu_3657_NA	0.525843	0.550995	0.676115	0.12512	2.38689	2	0.0919147	0.419807	GPC6
chr11	93181786	93182835	clu_13728_NA	0.253808	0.390664	0.515768	0.125104	1.73313	1	0.0626324	0.393881	SLC36A4
chr5	38917622	38918974	clu_4034_NA	0.500714	0.0928857	0.217981	0.125095	1.00959	1	0.155322	0.476509	OSMR
chr17	8150845	8152337	clu_635_NA	0.292575	0.62214	0.747211	0.125071	1.99319	1	0.0458693	0.375067	AC129492.1,AC129492.4
chr2	201045593	201061307	clu_11028_NA	0.60413	0.112581	0.237562	0.124982	1.42335	2	0.240907	0.545078	FAM126B
chr3	179025228	179027423	clu_13018_NA	0.279574	0.279577	0.404341	0.124763	0.932793	1	0.171981	0.489376	ZMAT3
chr21	42288073	42288211	clu_5105_NA	0.25805	0.521627	0.646266	0.124638	2.77704	1	0.0184377	0.355057	ABCG1
chr14	104714856	104715284	clu_461_NA	0.693624	0.0634125	0.18795	0.124537	3.15449	2	0.0426603	0.371562	INF2
chr11	113830946	113831920	clu_13795_NA	0.368118	0.159916	0.284425	0.124509	2.10329	1	0.0402673	0.371562	USP28
chr19	17226316	17226693	clu_7163_NA	0.434891	0.756869	0.88136	0.124491	0.783925	1	0.210519	0.524624	OCEL1
chr20	63977406	63978245	clu_11597_NA	0.275536	0.587392	0.711826	0.124433	1.20623	1	0.120372	0.44418	SAMD10
chr1	201886802	201889445	clu_6667_NA	0.834055	0.0611903	0.185497	0.124306	3.75497	2	0.0234011	0.367954	SHISA4
chr19	58586356	58589066	clu_7643_NA	0.506305	0.202301	0.326585	0.124284	7.9158	3	0.00122779	0.355057	CENPBD1P1,AC016629.3,AC016629.1
chr1	169827840	169829339	clu_6553_NA	0.266632	0.313395	0.437569	0.124175	0.770039	1	0.214606	0.528401	C1orf112
chr3	77644895	77646054	clu_12707_NA	0.363604	0.16278	0.286902	0.124122	0.91069	1	0.177149	0.493707	ROBO2
chr7	5999275	6002453	clu_1955_NA	0.272134	0.580315	0.7044	0.124084	0.473946	1	0.330257	0.609931	PMS2
chr10	102111536	102114406	clu_8931_NA	0.249575	0.450789	0.57485	0.124061	2.72252	1	0.019624	0.355057	LDB1
chr13	20656430	20663498	clu_3488_NA	0.420595	0.750675	0.874726	0.124051	1.69665	1	0.0654621	0.397369	IFT88
chr20	17975903	17988166	clu_11336_NA	0.530888	0.182274	0.306311	0.124037	3.94069	2	0.0194349	0.355057	MGME1
chr9	20684293	20715322	clu_9719_NA	0.364082	0.161938	0.285831	0.123894	0.571728	1	0.284923	0.578353	FOCAD
chr4	186167096	186167181	clu_1913_NA	0.27498	0.589432	0.713323	0.123891	0.720011	1	0.230136	0.537584	FAM149A
chr2	25930063	25951789	clu_10316_NA	0.313835	0.661812	0.785675	0.123863	0.667406	1	0.247951	0.550206	KIF3C
chr3	50293515	50294709	clu_12572_NA	0.26993	0.575446	0.6993	0.123854	0.199566	1	0.527537	0.744201	HYAL3
chr17	81685069	81685605	clu_1287_NA	0.478172	0.0994807	0.223278	0.123797	3.00732	1	0.0141876	0.355057	HGS
chr13	52170099	52171158	clu_3622_NA	0.267149	0.309036	0.432826	0.12379	2.1713	1	0.03717	0.371562	MRPS31P5,AL158066.1,AL158066.2
chr11	47234672	47235270	clu_13389_NA	0.407191	0.22578	0.349547	0.123767	1.72359	2	0.178424	0.494854	DDB2
chr21	14592639	14594013	clu_5010_NA	0.350324	0.173509	0.297275	0.123765	2.25839	1	0.0335639	0.371562	SAMSN1
chrX	10523187	10566888	clu_2566_NA	0.525738	0.792367	0.916117	0.123751	1.41379	1	0.0926576	0.419807	MID1
chr15	70873223	70893584	clu_3279_NA	0.606254	0.0645378	0.188271	0.123734	1.17548	1	0.125205	0.447219	LRRC49
chr4	42581732	42583808	clu_1489_NA	0.456535	0.10792	0.231636	0.123716	2.06823	1	0.0419687	0.371562	ATP8A1
chrX	16702941	16712722	clu_2584_NA	0.26237	0.32511	0.448769	0.123659	0.626186	1	0.2631	0.562877	CTPS2
chr17	7392952	7393467	clu_600_NA	0.409836	0.263128	0.38678	0.123651	2.41578	2	0.0892979	0.417146	PLSCR3,TMEM256-PLSCR3
chr21	36043651	36043782	clu_5079_NA	0.47368	0.100954	0.224557	0.123602	2.15267	1	0.0379928	0.371562	SETD4
chr11	65620966	65622245	clu_13545_NA	0.261805	0.549977	0.673529	0.123551	0.806192	1	0.204157	0.519608	PCNX3
chr16	2000256	2000391	clu_9122_NA	0.251479	0.493704	0.617222	0.123518	2.5072	1	0.0251374	0.367954	ZNF598
chr2	168765748	168769510	clu_10890_NA	0.344861	0.536174	0.659691	0.123517	3.05111	2	0.0473062	0.375502	CERS6
chr16	71860672	71864138	clu_9547_NA	0.409519	0.223434	0.346939	0.123505	1.64541	2	0.192933	0.508451	ZNF821
chr8	67113862	67115914	clu_4767_NA	0.579983	0.662143	0.785628	0.123485	4.29884	4	0.0719811	0.403293	CSPP1
chr4	119462979	119488645	clu_1748_NA	0.550502	0.0769447	0.200362	0.123417	2.73805	2	0.0646961	0.396648	AC093752.1
chr2	33315269	33342838	clu_10384_NA	0.590328	0.354638	0.478053	0.123415	2.35823	2	0.0945873	0.421849	LTBP1
chr2	98548969	98552786	clu_10680_NA	0.477458	0.278223	0.401581	0.123358	2.73115	2	0.0651444	0.397108	INPP4A
chr17	4981831	4982757	clu_551_NA	0.952499	0.0611097	0.184465	0.123356	3.97513	4	0.0934176	0.420684	CAMTA2
chr2	170844157	170845506	clu_10911_NA	0.774239	0.836852	0.960207	0.123355	1.51819	1	0.0814172	0.411578	GAD1
chr13	49451909	49460107	clu_3604_NA	0.226069	0.242506	0.36585	0.123343	3.03884	2	0.0478904	0.376629	SETDB2
chr13	111288443	111300748	clu_3700_NA	0.257799	0.310169	0.433459	0.123289	2.50962	2	0.0812995	0.411547	ARHGEF7
chr11	62620671	62621876	clu_13470_NA	0.456185	0.107487	0.230711	0.123224	0.674487	1	0.245458	0.54765	B3GAT3
chr1	8656441	8703055	clu_5550_NA	0.334778	0.187489	0.310698	0.12321	2.37278	1	0.0293739	0.370007	RERE
chr3	44651259	44658701	clu_12460_NA	0.491073	0.157193	0.280367	0.123174	2.71451	2	0.0662372	0.397714	ZNF35
chr20	44943579	44948730	clu_11493_NA	0.360619	0.25068	0.373799	0.123119	4.22417	2	0.0146374	0.355057	TOMM34
chr2	218592707	218594108	clu_11112_NA	0.461704	0.771793	0.894907	0.123114	1.09225	1	0.139407	0.461423	CNOT9
chr18	51054993	51058125	clu_3873_NA	0.685302	0.226004	0.349112	0.123108	2.36419	2	0.0940255	0.421259	AC091551.1,SMAD4
chr9	133112152	133120972	clu_10184_NA	0.261968	0.321309	0.444275	0.122967	0.205462	1	0.521501	0.739997	RALGDS,AL162417.1
chr15	56704267	56707263	clu_3182_NA	0.87496	0.0771864	0.200125	0.122939	7.43372	3	0.00193351	0.355057	ZNF280D,AC090517.4
chr10	13100302	13109112	clu_8476_NA	0.338127	0.412174	0.53508	0.122906	2.05852	3	0.249101	0.550945	OPTN
chr15	59678087	59678776	clu_3207_NA	0.316739	0.207567	0.330444	0.122877	1.84903	1	0.0544761	0.3854	BNIP2
chr12	113159112	113161270	clu_8238_NA	0.246988	0.432917	0.555771	0.122854	1.71595	1	0.0639485	0.395058	DDX54
chr7	65974704	65976015	clu_2114_NA	0.411237	0.433904	0.556756	0.122852	2.67513	2	0.0688979	0.40157	GUSB
chr19	7075105	7075676	clu_7020_NA	0.302369	0.22759	0.350411	0.122821	0.962339	1	0.165342	0.485046	ZNF557
chr2	20701652	20739971	clu_10287_NA	0.496223	0.363066	0.485877	0.12281	4.57291	2	0.0103279	0.355057	LDAH
chr16	30570436	30571010	clu_9335_NA	0.453536	0.596849	0.719591	0.122742	1.89325	2	0.150582	0.472951	ZNF688
chr16	30928628	30930073	clu_9352_NA	0.24666	0.43431	0.557009	0.122699	0.294994	1	0.442424	0.689209	FBXL19
chr19	21819221	21836036	clu_7230_NA	0.35218	0.19781	0.320455	0.122645	3.57655	2	0.0279721	0.370007	ZNF43
chr3	99818043	100010131	clu_12732_NA	0.35873	0.163709	0.2863	0.122591	3.26436	1	0.0106146	0.355057	CMSS1
chr12	55834726	55834851	clu_7939_NA	0.573273	0.07077	0.193352	0.122582	2.05757	1	0.0425012	0.371562	TMEM198B
[truncated: 36,490 more rows]

## Sheet: ISO_AON_vs_PAT_AON
chr	start	end	cluster	logef	control	patient	deltapsi	loglr	df	p	p.adjust	genes
[truncated: 34,097 more rows]

[truncated: 1 more sheets: ISO_SON_vs_PAT_SON]
