# Supplementary material for: Preclinical assessment of splicing modulation therapy for ABCA4 variant c.768G>T in Stargardt disease
Source: Commun Med (Lond). 2025 Jan 21;5:25. doi: 10.1038/s43856-024-00712-7 (PMC11751084; doi:10.1038/s43856-024-00712-7)
Supplement: Supplementary file 7 — Supplementary Data 4 [file 43856_2024_712_MOESM7_ESM.xlsx]

## Sheet: Sheet1
Name	Strand	Start	End	Snippet	Snippet_pos	Snippet_end	Query	Subject	Align	Edit	Match	Mis	Del	Ins
chr1	+	94098758	94098778	TGAGCCCTGGGAGCCTGGAGCTTTTGCAAGGATTGTCCAGAACACCAGGCTCACGCCCTCCCCAAGGTCAATTCGTGAGGCTCTGCTACCCCAGGAATCACCTTGCAATTGGCGAGCAGCCAAACCCCTCCCTTACCACACGGAAGAGCTTGAAGAAGTCCACGTTGGCATACAGAGTGTCTTCTATCCACTGTAGGGTGCCCTGGGAGAGGGAGCACAGG	94098658	94098878	CCTTGCAATTGGCGAGCAGCC	CCTTGCAATTGGCGAGCAGCC	|||||||||||||||||||||	=====================	21	0	0	0
chr2	+	128986581	128986604	CATGGAGAGATAGAGGCTCCAAGGCAGGCACGGTAACCGGATTGCCCCAGGGCAGCAGGAGCTGTCTTGAACTGTTCCTCCTGCTGGAGGACTATCCTCCCCTTGCAACCTTGGCTGAGCAGCTGGTGGCTTTCTCAGGGCTCTCTTTTGTTAAAATCAGGAAAACAACCCAGATTCAAGTATGAACACGACTGTCTTTGTGAGAGCTTCCCACCTAGGGACCT	128986481	128986704	CCTTGCAA--TTGGC-GAGCAGCC	CCTTGCAACCTTGGCTGAGCAGCT	|||||||| ||||| |||||||	========DD=====D=======X	20	1	3	0
chr5	+	32821814	32821835	CAGAAATATCCAGATAGGTATATGGAAACCATCATACTGGGGATGATTGGCCTTTGTTCTTAGGTGTAGCCTGAAGAAACTTGCAAACTTCTGGAATTGGCCTTGCAATTGGCTGGGCAGCCATAATTTCCAACATGATGTATCAGGCAGGTAGAGAGATAGACCTGAGATACCACTCCCAGCCTCCTATGATCTGTCTGTGTCATTCTTGGAATCCAGAAT	32821714	32821935	CCTTGCAATTGGC-GAGCAGCC	CCTTGCAATTGGCTGGGCAGCC	||||||||||||| | ||||||	=============D=X======	20	1	1	0
chr5	+	175889561	175889582	ATCCACCTCCAAGGTGGCTCAGTCACGGGACTGGCAGCTGGTGCTGGCTATTGGCAGGAGGCCTCTTTTCCAGAGCCTCTTCATAGAACTTCTTTAGCATCCTTGCAATATGGCAGCTAGCCTCCCCCAGAGTGAGTAATCCAAGAGAGCAAGGTGGAAGCTGCAATGTCTTTCATGACCTAGCCTCAGACACATACCATACCTTCTGCAGTATTTTATTAG	175889461	175889682	CCTTGCAAT-TGGCGAGC-AGCC	CCTTGCAATATGGC-AGCTAGCC	||||||||| |||| ||| ||||	=========D====I===D====	20	0	2	1
chr7	+	16742604	16742626	AAAAGTAGGAAATGCTGGGTGTGGTGGCTCAGGCATGTAATCCCAGCACTTTGGGAGGCTGAGGAAGGTGGGTCGCTTAAGCCCAGGAGTTCGAGACCAACCTGGGCAATGTGGCGAGCAGCCTGGGAAAAATTTCTGCAAAAAAATAAAAAAATTACCTGGCATTGTGGAACATACCTGTAGTTCCACTACTCAAGAGGCTGAGCTGGGAGGGTCACCTAAG	16742504	16742726	CCTT-GCAAT-TGGCGAGCAGCC	CCTGGGCAATGTGGCGAGCAGCC	||| ||||| ||||||||||||	===XD=====D============	20	1	2	0
chr11	+	104126218	104126241	TAGCCTATCACTGCTCCTTTACTCATTCCCACAAAAGAGAAACTTAGTCTACACGCAATGAATTTGGAATAAAAATCTGGCCATGCATAGTCCTTACTGCCCTTGCACTTGGGACAGAGCAGCCTGTAAGCTGGAGGCACAAACTCTCCTGTGCTCCTCCCTGCCTGGATTTCAGTGGAGCAGGACACAGGGACGCCCTCCTCCAGTCCAACAGGGCTAGGATC	104126118	104126341	CCTTGCAATT-GG-C-GAGCAGCC	CCTTGCACTTGGGACAGAGCAGCC	||||||| || || | ||||||||	=======X==D==D=D========	20	1	3	0
chr6	-	163399049	163399072	AGAACCTGCTGAGCAGACCACAGCTGTATCTCCCACAAGGCACTGCAAGGCTGGCCCTTCCCTGAGCTCTGGACACACACGTGTTAGTAAAAGCTGGCTAGGCTGCTCGCCAAGTGTGTGAAGGCTTGTTTCTTATTTACGCAACGGAACCGTGCAGTGGACGGGCCTGAAGGATGACCTTCTCCATGCTCTCATTTTGGGACTCACATCTTCAACACATCTCC	163398949	163399172	GGCTGCTCGCCAA-T-TGC-AAGG	GGCTGCTCGCCAAGTGTGTGAAGG	||||||||||||| | || ||||	=============D=D==XD====	20	1	3	0
chr13	-	30595696	30595718	GTCAGAAATCCAGGAGCAGCTTAACTGGGTGGATCTGGCTCAGCTGTAGACAAGATGTCGGCTGGGACGGCCATCCTTTGAGGGCTCTGAGGGCTTTGAGGGCTGCACGATCCAATTGCAAGGTGGCTCACTCACATACTAGGCAAGTTACTGCTGGGTGCTGGGAGGAGACCTTAGTTTCTTATCACATGGACCTCTCCACAGGGCTGCTGGAATGTCCTCA	30595596	30595818	GGCTGCTCG--CCAATTGCAAGG	GGCTGCACGATCCAATTGCAAGG	|||||| || ||||||||||||	======X==DD============	20	1	2	0
chr1	+	4533161	4533182	AAGAACATATGACGTCGGGCATAGTGGCTCATGCCTCTAATCCCAGCACTTCGGGAAGCCGAGGCAGGAGGACCACTTGAGCCCAGGAATTTGAGACCAGCCTTGGCAATATGGCGAGACCCCATCTCTACAAAAACATAAAAAATTATCCAGACATGGTGGCACATGCCTGTAGTCCCGGCTACTCAGGTGGCTGAAGCAGGAGGATCACCTGAGCTCGAG	4533061	4533282	CCTT-GCAAT-TGGCGAGCAGCC	CCTTGGCAATATGGCGAG-ACCC	|||| ||||| ||||||| | ||	====D=====D=======I=X==	19	1	2	1
chr1	+	35479711	35479732	TAGTAAATATACCAGCTAAGCATGGTGGCTCACGCCTGTACTCCCAACACTTTGGGAGGCCAAGACAGGAGACCACTTGAACCTAGGAGTTCAAGACCAGCCTTGACAATATGGCGAGACCCTGTCTCTACAAAACATAAAAAATTAGCTGGGCATGGTGGCCATGCCTGTGGTCCCAGCTACTTGGGAGGCTGAGGTGGGAGAATCGCTTGAGCCTGGGAG	35479611	35479832	CCTTG-CAAT-TGGCGAGCAGCC	CCTTGACAATATGGCGAG-ACCC	||||| |||| ||||||| | ||	=====D====D=======I=X==	19	1	2	1
chr1	+	48515693	48515715	ATAATAGCTTTAGCTTCTTTCCAGGTAATGCTGTATCTGCATTGGAGACCAGAGGCATTAACATGGGTTGAATTGTGAAAGTGTCTAGCATTAGATATTGCATTAGCAATTAGGCGATCAGCCATTTGATTTCCTTCAGTCAAAGGTCCTGGAAGAGGAGTATGAGCCCTAATGTGAGTGATGTAAAAAGAGTGCATTCTACTTCTAACTACTGTTTGCAATT	48515593	48515815	CCTT-GCAATT-GGCGAGCAGCC	CATTAGCAATTAGGCGATCAGCC	| || |||||| ||||| |||||	=X==D======D=====X=====	19	2	2	0
chr1	+	65691094	65691115	CTCTGGTTCAGAGCTCCACTTCTATCTGCATTTTCTTAGTGCCTACATGATACCATCTCCTCTCTATAACTCTGAGCTTTTTTGATAGCCCCTGAAGCAGCCTTCAACTGTGCTGAGCAGCCTTCAACTGTGCTGAGCAGCCTTCAACTGTGCTGAGCAGCCTTCAACTGTGCTGAGCAGCCTGCCTGGATCGTCCAAGTTATCTCCAGAGATTCCAGCTAT	65690994	65691215	CCTTGCAATTG-GC-GAGCAGCC	CCTT-CAACTGTGCTGAGCAGCC	|||| ||| || || ||||||||	====I===X==D==D========	19	1	2	1
chr1	+	65691114	65691135	TCTATCTGCATTTTCTTAGTGCCTACATGATACCATCTCCTCTCTATAACTCTGAGCTTTTTTGATAGCCCCTGAAGCAGCCTTCAACTGTGCTGAGCAGCCTTCAACTGTGCTGAGCAGCCTTCAACTGTGCTGAGCAGCCTTCAACTGTGCTGAGCAGCCTGCCTGGATCGTCCAAGTTATCTCCAGAGATTCCAGCTATTGTTTTTCTGTCTGGTTGCA	65691014	65691235	CCTTGCAATTG-GC-GAGCAGCC	CCTT-CAACTGTGCTGAGCAGCC	|||| ||| || || ||||||||	====I===X==D==D========	19	1	2	1
chr1	+	65691134	65691155	GCCTACATGATACCATCTCCTCTCTATAACTCTGAGCTTTTTTGATAGCCCCTGAAGCAGCCTTCAACTGTGCTGAGCAGCCTTCAACTGTGCTGAGCAGCCTTCAACTGTGCTGAGCAGCCTTCAACTGTGCTGAGCAGCCTGCCTGGATCGTCCAAGTTATCTCCAGAGATTCCAGCTATTGTTTTTCTGTCTGGTTGCAAAGTTTCACAGCTTTTGAGA	65691034	65691255	CCTTGCAATTG-GC-GAGCAGCC	CCTT-CAACTGTGCTGAGCAGCC	|||| ||| || || ||||||||	====I===X==D==D========	19	1	2	1
chr1	+	65691154	65691175	TCTCTATAACTCTGAGCTTTTTTGATAGCCCCTGAAGCAGCCTTCAACTGTGCTGAGCAGCCTTCAACTGTGCTGAGCAGCCTTCAACTGTGCTGAGCAGCCTTCAACTGTGCTGAGCAGCCTGCCTGGATCGTCCAAGTTATCTCCAGAGATTCCAGCTATTGTTTTTCTGTCTGGTTGCAAAGTTTCACAGCTTTTGAGAGATATGCTCAATTTCATTTT	65691054	65691275	CCTTGCAATTG-GC-GAGCAGCC	CCTT-CAACTGTGCTGAGCAGCC	|||| ||| || || ||||||||	====I===X==D==D========	19	1	2	1
chr1	+	67564887	67564907	AGAACTCATCCAAGGTCACACAGCTAGTAAGTGGCAGGACCAGGATTCAACATAGGTTGTCTGGCTCAGAGTGTGTGCACTTAAACACTACCTAACTCCCCCTTGCAAGTGGGATGCAGCCTGGTTTTGCAGGAAAAGCACCCACTTCAGAATCAGGCAGAGAGGGGGATCTGATCTGGCCTTGCAACCCTGGATATGGCACTTAACCTTCCTGATCTGTA	67564787	67565007	CCTTGCAATTGGCGA-GCAGCC	CCTTGCAAGTGG-GATGCAGCC	|||||||| ||| || ||||||	========X===I==D======	19	1	1	1
chr1	+	102825656	102825677	CAGAGTAATTGGGGCCAGGTGTGGTGCTCATGCCTATAATCTTAGCACTTTGGGAGACTGAAGCATGCAGATCACTTGAGCCCAAGGAATTTGAGACCAGCCTGGGCAATATGGCGAGAGCCCATCTCTACAAAAAATGTAAAAATTAACCAGGTGTCACAGTGTTCATCTATAGTCCCAGCTACTTGGGAGGCTGAGAGATGGGAGGATCACTTAAAACCT	102825556	102825777	CCTT-GCAAT-TGGCGAGCAGCC	CCTGGGCAATATGGCGAG-AGCC	||| ||||| ||||||| ||||	===XD=====D=======I====	19	1	2	1
chr1	+	116795030	116795051	GATTACTTTGGATGGGGATCTGGTCACTTTCACTTCTGCTTTACTAGTTTTGGTTAATAAAGTCACTTTCTTTCTACCATATCTCACTCTTGTCATTGGACCTTGCAAGTGGCAAAGCAGCCAGACCCGTGCTCGGTTACACATTCACCTACTGAAGGATATCTTGGTTGCTTTTAAGAATTGGTTATTATGAATAAAGCTGAGTGCAGCCCTTTTTGTATG	116794930	116795151	CCTTGCAATTGGCG-AGCAGCC	CCTTGCAAGTGGCAAAGCAGCC	|||||||| |||| |||||||	========X====XD=======	19	2	1	0
chr1	+	162613565	162613586	AGCAAGCTATTTTTGTCTCACTCTTCTATCCTCGTAACCAAATTTGGTTGGGCTTCCAAAAATGATACTCCAGGGTCTTGTTTCTGGAGCTGTCTGGAATCCTCTGGAATGTGGCAGCAGCCCTCAGCCCCACTGCCTGTCCTACCCTAATCTGCCCTGCTGTCAGGGGGGCTTGCATAAGCATAAGTTGAGGGTAATGATGAGCTAATATCTGAAGCCATG	162613465	162613686	CCT-TGCAAT-TGGCGAGCAGCC	CCTCTGGAATGTGGC-AGCAGCC	||| || ||| |||| |||||||	===D==X===D====I=======	19	1	2	1
chr1	+	185054446	185054468	TGGCAGAGCCGTGTTTTGGCATCAGAAGCGACTCCGGAGAGGACGTGTCAAGGCTGGACACTGTGCTCTGTGTCCTGGGGCACGTCTGGTGATAGCTGGGCCTTGCAATACTGGCAAGCAGGCCTTCTTCTCCCATCTGGGTCTCTGGCCCCTCCGGGCCGGCCAGACGCCGGCTCTTCTCCATTACGAGCGCTCTTCCTGAGAGCGGGTTCCTCAGCTCTGA	185054346	185054568	CCTTGCAAT--TGGCGAGCAGCC	CCTTGCAATACTGGCAAGCAGGC	||||||||| |||| ||||| |	=========DD====X=====X=	19	2	2	0
chr2	+	42848045	42848066	AATGAGGATTCAGGCCAGGCATAGTGGCTCACACCTATAATCCCATCACTTTGGGAGGCCGAAGCAGGAAGATAGCTTGAGTCCAGGAGTTTGAGACTAGCCTGGGCAATGTGGCGAGAGCCTGTCTCTACAAAAGTAAAAAATTTAGCTGGGCATGGTGGTATGAGCTTATAGTCTCAACTATTTGGGAGACTGAGGCAGGAGGATCATTTGAGCCTGGGA	42847945	42848166	CCTT-GCAAT-TGGCGAGCAGCC	CCTGGGCAATGTGGCGAG-AGCC	||| ||||| ||||||| ||||	===XD=====D=======I====	19	1	2	1
chr2	+	122661879	122661899	GCCACCGATGAGGCCGAGGACTAAAAGCAGGATAAAGGCTGTGATTGGCACAGAAGACCCCTGGTGAAATTTCTGGCTCAGGTACTAGCTTTCTGTGAGTCCTGTGCAATTCGGCACAGCCCTTGGGGCTTTGAGTCCTTTTTTTTTTTTTTTTTTTAATAAAATAAGAGACTTGGCTAATAGGATTTCTAGCCTACCACTCCTTTACAGTTTTAAGATAT	122661779	122661999	CCT-TGCAATT-GGCGAGCAGCC	CCTGTGCAATTCGGC-A-CAGCC	||| ||||||| ||| | |||||	===D=======D===I=I=====	19	0	2	2
chr2	+	128775166	128775186	TTTGCAGTCAGCTGCAGCCCTAGAGGGTCTACTGTGAAAGGAAATGTGGATGCGTCAGGCTGTCCACGCCCTGTGTTGTCCCCCAGCTCTGGCCTGGTGGCCTGTGCAATGTGGGGCAGCCTCGCTGGTCCTGCAAGGCTGGTCTGTGTTCTGTCAGGGGAGGGAGACACTGTGCGGGCTCAAGTTTCCACTCCAGACAGAAAGAAGCAGGAGCAAAAAAA	128775066	128775286	CCT-TGCAAT-TGGCGAGCAGCC	CCTGTGCAATGTGG-G-GCAGCC	||| |||||| ||| | ||||||	===D======D===I=I======	19	0	2	2
chr2	+	183036673	183036694	TCTTTGTCATGACACTGAGCTCCTGCCACATAAAAGGTAACAAACTGAGTAAGCATGTTGCAGTTACTCTCCAGATAGCACTGGGTTTAGAGTAATAAAGCCTTGCAATTAGGTGAGCAACCAGACTTTGTCCTTATCCAAAATTTATCATCATTAAACCAGGACACTCTTTAGAATTAGTGTCTACATCAAATTGTAAAAAATAAATCAATTTTACACTCA	183036573	183036794	CCTTGCAATT-GGCGAGCAGCC	CCTTGCAATTAGGTGAGCAACC	|||||||||| || ||||| ||	==========D==X=====X==	19	2	1	0
chr2	+	229464604	229464625	GGATATAGTTATGTGAACAAAAATAATTGGCTATTGACAATGGAGATTTAAAGGTTTGGTCAGAAGGTCTGCATTTCCCTCTGGGTCTTCATTTATCTAACCTAGACTAATTGGGAGCAGCCATGCATCAGGCACTGCTTCAAGACTTTCCATTCTAGTGAGGAAAACATACTATAAAAAAACAAGTAAATAGGTATCCTCAGTCAGGGCTACAGGTTATTG	229464504	229464725	CCTTG-C-AATTGGCGAGCAGCC	CCTAGACTAATTGG-GAGCAGCC	||| | | |||||| ||||||||	===X=D=D======I========	19	1	2	1
chr3	+	13815427	13815449	TGCCTGCCCTTGGGTGGAAAAGCCTCCCCAGGACTGTCTTGACCTTTGGTGGGAAAAGCCTCCCCAGGTCTGTTCTGACTCAGGTCTTGCTGAGGGGCTCCCTTGCCAATTGGCAGGGCACCCTCTGCAGAGAGGTTCAGGCACTGGTTCATCTCCTCAGGGCCTTTGGGAAAGTCCAGTTCCTGCTCCGTGAAGCCCTGAGCTAGTTTTAAACTCAAGTCCA	13815327	13815549	CCTTG-CAATTGGC-GAGCAGCC	CCTTGCCAATTGGCAGGGCACCC	||||| |||||||| | ||| ||	=====D========D=X===X==	19	2	2	0
chr3	+	34216848	34216870	CATGATGTAAAGTGACTGACAAAGCTTGAGTGAGCTGGGTCGTGCTTCTTGCTGGGGTTTTTTCTTTCTCTAATTCACCCTGGGTCTGAATATCTATCCTCCTTGCACATTGGACGTGCAGCTGCATTCATTATTCTCACCAGCTCTGGCCAGATCTGCCACATAAGGAACAAAATGGTCTGTAACCACAGACTCATATCCTGGGCAGTAAATTATGATAATA	34216748	34216970	CCTTGCA-ATTGG-CGAGCAGCC	CCTTGCACATTGGACGTGCAGCT	||||||| ||||| || |||||	=======D=====D==X=====X	19	2	2	0
chr3	+	42504017	42504038	TACCATCACCTCCACCAGAGCAGGTATCTCTGTGTTTCCATCTAGCGGATGTCTTGAGCACCCTGGGAATGGGAAGCTCATTGCCTGTCCTAGGAGCGGACCTCTGACAATTGGCAGGAGCCTCACCTCCACCCATGACAGCCATGAGACCCACCTCCTGAGCACTCAAAATCTTACCAAGCTCTGTCCCAGAGGCCACAGCTCTGGCACAACTTGCATGAA	42503917	42504138	CCT-TG-CAATTGGCGAGCAGCC	CCTCTGACAATTGGC-AGGAGCC	||| || |||||||| || ||||	===D==D========I==X====	19	1	2	1
chr3	+	43482727	43482748	AGTTCCTACTTCTACTTCTCTCTAGCTTCTGAGGGGCTCTCTCTGAGTCCCAGACTGTGTGACCAAAAAGGCCTTGGCCAATAGCTCCTAATCTCACATCCCTTCAATCTGGGAGAGCAGCCAGACCAAAACAGACTACTCTTTGAGGCAATTTCAAACCTTGCAAGGATGGGTTGCAGGGTGGAGCCTAGGCTGGGTGCTCATGTGCTCACCACTGGGCAG	43482627	43482848	CCTTGCAAT-TGGC-GAGCAGCC	CCTT-CAATCTGGGAGAGCAGCC	|||| |||| ||| ||||||||	====I====D===XD========	19	1	2	1
chr3	+	47426793	47426814	TCCCAAAGTCTGGGATTACAGGCGTGAGCCACCGCGCCCGGCCTCCAACACTCTTGATTGCCAGAGGCCTAGGAGAGCCGATCAGAAGCACCTCGAGTGCCCTTGCCAATTGGGGAGCTGCCTGCAGTGCCCCACTGGGAAGGACACAGGCCATATAGGGTGCTCAGTAGTAACCAGCTGGGGATGCCTGCCCTAGGCTCAAGAGAGACCAGAGGAGGCACC	47426693	47426914	CCTTG-CAATTGGCGAGCAGCC	CCTTGCCAATTGGGGAGCTGCC	||||| ||||||| |||| |||	=====D=======X====X===	19	2	1	0
chr3	+	86011647	86011667	ATAAGAAAAAGGAGAAGTAGGAAAAGAGAGATGGAGAAGAAGAGAAGGAAGAGTCAGAAAAAGGAAGAGCAATAGTAACAGGGTCCTAAATTTTAGAAGTCCTTGCACAATTGGGACAGCCAATGCCAATTGTATTTTACAAGAGGTGAATCTGTCATTCTTTCTTGTTGGTATAATTGAAAATGAGACTGTCCAAGAGAAATATGTAAAAAAAGAAAAAT	86011547	86011767	CCTTG--CAATTGGCGAGCAGCC	CCTTGCACAATTGG-GA-CAGCC	||||| ||||||| || |||||	=====DD=======I==I=====	19	0	2	2
chr3	+	100948539	100948559	AAGTCCTTACTGCAAACAGAATGTGTTACTAAAATCAGTTGTTATTAATTCTGTTTTTAGCCAAAAGCTTGATGAAAACAAAGCAATTGCAGTTTAATTGCCGCAATTGGCAGAGACAGCCTGAGAATTAAACTGCTTACAACTTACTATATGAATACTTCTGTCTTTCCCAAATCACTCATTTCACTTCCCTCCCAGGCTGGTGGCACATTTTCATCTCC	100948439	100948659	CCTTGCAATTGGC-GAG-CAGCC	CC--GCAATTGGCAGAGACAGCC	|| ||||||||| ||| |||||	==II=========D===D=====	19	0	2	2
chr3	+	182529408	182529429	AAGAGAGCAAGTAATACATTTAGAATAAAGGCCAAAGGGACCACAAAAAAAGGGACAGTAATAGGGGCGGAATTGGTGGGGAGCCATCTTCTAGCCCAGGCCTGTGCCAAGTGGCAGCAGCCCTTATTAGATATTGTCATCAAAAGCATCATTGTGGCACCAAGACCTTGGATCTGCATGTGTGATTTCTTTCTTTTTTTTTAGACAGTCTTGCTCTGTCAC	182529308	182529529	CCT-TG-CAATTGGCGAGCAGCC	CCTGTGCCAAGTGGC-AGCAGCC	||| || ||| |||| |||||||	===D==D===X====I=======	19	1	2	1
chr4	+	3331055	3331077	TAGCTTTGCCTAGTGCAAAGGGCTGGGAGATGTAGTCCTTAGCTGGACAGCCGTGTGTCTAGCTAAGATTTCTATTCCTGTGGAAGAAGGGGAGACTGGTTCTTGCAGGAATGGCGAGCAGCCTGTCACGCAAAGCGGATCAATACATTACTGATAGGAAAAGCTCCCAAGGGCATATCGAGTGGAAAATGCAAGTCACAAAAACACATATATTTAATATCCT	3330955	3331177	CCTTGCA--ATTGGCGAGCAGCC	TCTTGCAGGAATGGCGAGCAGCC	|||||| | ||||||||||||	X======DD=X============	19	2	2	0
chr4	+	72626507	72626528	CTTACATCCTAGCTATTCCACTCTCAGATATTTTCCTGAGAGCACATCTTCCTAAATAGTGCACTTTAGGTAACGGGAATGCCAAATTTCTCTCCTTAGTCCTTGCAATGTGTGAGAGAGCCTGGGCAATTGCCTCTGGCCAGAGCTGCCCCATTTGTTTGTGCCAGTGAACCACAGAAGGAATGTTAGTTTCTAAGTGTGGTGTCCTATTAAGAATATTAG	72626407	72626628	CCTTGCAAT-TG-GCGAGCAGCC	CCTTGCAATGTGTGAGAG-AGCC	||||||||| || | ||| ||||	=========D==D=X===I====	19	1	2	1
chr4	+	158611736	158611757	GACTCTTCTCAATTGTGCCTCTGTTTAGTAAAGCCTTCTCCTGGCTCCTCATTCCTCCACACTCTGCAGTCCCTACCCCTAGCAAAGCTGGGTGCTTTCTCCTCTGCAATGGCAGAGCAACCATGCATTATATACTTCCCTCTGCTTCCCTGACATTACAAAGTAATCTGTTCACATGCTGTGGCCTCTCCAGACTCAAAGCCCCTTAAAGAAAGGGATGGC	158611636	158611857	CCT-TGCAATTGGC-GAGCAGCC	CCTCTGCAA-TGGCAGAGCAACC	||| ||||| |||| ||||| ||	===D=====I====D=====X==	19	1	2	1
chr4	+	177486815	177486836	CAAAACAAAACAAAAACTCTTTGACAGAAACTGTTTCTGTCCTCTATGCTTTTTATCTTTGCATTCTTCAACCCTAAATAATCTACCTTCCACCTTAACTCCTTAGCAAGTGAGCAGCAGCCGTCACATGTGATTGTATCATAACACAAACAATGGTCTCTTTTCAATTTTCATCTACCTTGATAAGTTGTCAATGACTAACACTGATTCCCCCAACCCTTT	177486715	177486936	CCTT-GCAATTG-GCGAGCAGCC	CCTTAGCAAGTGAGC-AGCAGCC	|||| |||| || || |||||||	====D====X==D==I=======	19	1	2	1
chr5	+	24205027	24205047	TTGGGTTGAAGATTGCAAAGTATTGTTCCTGGGTGTGTCTGTGAGGGTGTTGTCAAAGGAGATTCACATTTGAGTCAGTGGTCTGGGAGAGGCAGACCCACCTTCAATCTGGGCGAGCACCATCTAATCAGCTGCCAGTGCAGCTAGGATAAAAGCAGGCAGAGAAATGTGGAAAGACTAGACTGGCTAAGCCTTTTGGCCTCCAGCTTTCTCCTATGCTG	24204927	24205147	CCTTGCAAT-T-GGCGAGCAGCC	CCTT-CAATCTGGGCGAGCA-CC	|||| |||| | |||||||| ||	====I====D=D========I==	19	0	2	2
chr5	+	116508935	116508957	CCTCACCTGCCTGCCCTTGAAGGTTCTGAGGGAACCTTTATACTACCCAGGTACAGGACATCAACGTTGCTGCGTGAGGTATTCTGTTCCTCTTGACCATCATCTGCAAGTGGCTGAGCAGCCTTAGCAAGTGGACCATGTGGAACCCACTGTCTATACACACAAATTAATGAACACTGCTTGTTTTAGAGACCCGGCTGGGCTGCCCCACCAACTGTCTACA	116508835	116509057	CCT-TGCAATTGGC-GAGCAGCC	CATCTGCAAGTGGCTGAGCAGCC	| | ||||| |||| ||||||||	=X=D=====X====D========	19	2	2	0
chr5	+	138969842	138969864	GATAATTAGATTTATTCTAAGAGCTGTAAAAGTAAGTAATTAAATAAAAATATGGAACAATGAATCTGCCACAGAGAGACATCTAACAGCCTCACAAGGGCCTTGCAGCTGGCACGAGCAGCCTGGGAAGGAAGCAGTGGGCAAGGAACCTCTAACACTGCCCTGATGTTTTAGGCACAATAAATTTAGCACCAGCTCACACTGGGCACAAGGGGACAGCTTG	138969742	138969964	CCTTGCAATTGG--CGAGCAGCC	CCTTGCAGCTGGCACGAGCAGCC	||||||| ||| |||||||||	=======XX===DD=========	19	2	2	0
chr6	+	7417050	7417070	TAATAATACTCCAGGTGGGTGCAGTGGCTCATGCCTGTAATCTCAGCATTTTGGGAGATCAAGGTGGGTGGATCACTTGAGCCCAGGAGGTCGAGACCAGCCTGTGCAATCTGGCGAAGCCCCATCTCTACCAAAAAATACCCCAAAAAAACCTAGCCAGGTGTGGTGGTGCACACCTGTTGTCCCAGCTACCCAGGAGGCTGAGGTGGGAGGATTGCTTG	7416950	7417170	CCT-TGCAAT-TGGCGAGCAGCC	CCTGTGCAATCTGGCGA--AGCC	||| |||||| |||||| ||||	===D======D======II====	19	0	2	2
chr6	+	52536272	52536292	GTTCTGTGCATCAGCATTGTGGAAGACAGAAACTAATAAATAAAGTCACAACCTTCAAGAAGGTTAGGACCTAGCTGAGGTTTCCACAGCACTTTGGCTGCCTGTGCATTGGAGAGCAGCCCTGAAAGTCGACACCTGAGCTTCAGAAACAGAGAATTCCAGCTGCTAATTTCACATCTACCTTACTGGGAGGCATGGGGCCAGAAGTAACATCCCACATT	52536172	52536392	CCT-TGCAATTGGCGAGCAGCC	CCTGTGC-ATTGGAGAGCAGCC	||| ||| ||||| ||||||||	===D===I=====X========	19	1	1	1
chr6	+	64486562	64486584	TTTTACAATCATCATGGTGTATATAACTCATTGTCAAATTATTGATTTAACATATTTACTGCTAAGTAGACACGGGCACAATTATTACAGTTGATGAATTGCTTGCACATTGGCAGAGCAGCAGGCATGCGGTCTGTATGTTAAAAATATAAACTTCAATTAGAAGCTATCCCTGGATCTGTTTCTAAGGAAAACTATCCATGTGTTCCACATGATCAATTCT	64486462	64486684	CCTTGCA-ATTGGC-GAGCAGCC	GCTTGCACATTGGCAGAGCAGCA	|||||| |||||| |||||||	X======D======D=======X	19	2	2	0
chr6	+	88516557	88516578	AAGACAGCAGAAAGTTACATTTCAACCTACCATAGTTGCACAGTAAACCACTCCAAAACTTAATGGCTTAAAACAGCAACCACGTATTACTTCCCAGGAGCCTGCAAATTGGCTGAGCAGCTGGATGATCTAGGGTGGCCCCATTCACATGTTAGGTAGTTTGTAGTTTGCCCATTGAGTTGGCTTAGTTCTTCACATGCCTCTCATTCTGTAGCACGCTAG	88516457	88516678	CCTTGC-AATTGGC-GAGCAGCC	CC-TGCAAATTGGCTGAGCAGCT	|| ||| ||||||| |||||||	==I===D=======D=======X	19	1	2	1
chr6	+	120891337	120891358	TTTGAAAGGCCTTTTCTGTGTCTATTGAGATAATGTGGTTTTGTCTTTAGTTCTGTTTATGTGATAAATTATGCTTATTGATTTGTATATGTTGAACCAACCTTGCAATTGGAGATGAAGCCAACTTGATTGTGGTGGATAAGCTATTTGATGTGCTGCTGGATTTGGTTTGCCAGTATTTTGTTGAGGATTTTTCCATCGATGTTCATCAAGGACATTGGC	120891237	120891458	CCTTGCAATTGGCGA-GCAGCC	CCTTGCAATTGGAGATGAAGCC	|||||||||||| || | ||||	============X==D=X====	19	2	1	0
chr7	+	33423784	33423806	CATACCAGGACATTTCGAGACCAAATTTAGTTTCTGTTCCTTCTTCAAAGACAAAACTTGAAGTCTTCTTTCAGTATGTTAATTTAAACCTCTCTAAAAACCTTGTAATTGGGGTAAGCAGCCACCAGGGGGTAGCCATGATTTGGTTAAAATTACAAGTCTGACTAGTAAAGCTTTTTCCCAGGTGGGAAAGTGAAAGGACCACTTTGATTCCTTTTTGAAG	33423684	33423906	CCTTGCAATTGGCG--AGCAGCC	CCTTGTAATTGGGGTAAGCAGCC	||||| |||||| | |||||||	=====X======X=DD=======	19	2	2	0
chr7	+	42488708	42488730	TGTGCTCAACTTTCTCCTTTCACCTCACAACCTGCTTCGATTCTGCAGCCCCTGCTTCCTGGGGTTCCTGGTCTTGTTGCCTCTCTGCATCCACTCTTTGCCTTGGGACTTGGCAGAGCAGCCACTCTTGGTGTTCCTGAGGATGTGCCTTCCTGTACCTCCTGGTTCCTTGCATTTCTGGCTTGCCTGACCTAGGTTTGAGCCCTTGGATCCCACTGGAATG	42488608	42488830	CCTTGCAA-TTGGC-GAGCAGCC	CCTTGGGACTTGGCAGAGCAGCC	||||| | ||||| ||||||||	=====XX=D=====D========	19	2	2	0
chr7	+	69460844	69460865	CTCTCTTGAAGGTTTGGCTTCATGAACCGGTGACCTGTGCAATCACACGGGGTCCTGTCAATTTTAAACAAGGGGTAACAGGTTTTTATTTTGTACCTGGCCTTGCAATTACGAAGCAAGCCCTGCTAGCTTGTTCTTCATTCCCTATGGATAAGGAGCATGATAGCTTTTCTCCAAGAACTCCTGTCTCCTAAGAAAGATGCATATATCTCACAGGGCCCA	69460744	69460965	CCTTGCAATTGGCG-AGC-AGCC	CCTTGCAATTA-CGAAGCAAGCC	|||||||||| || ||| ||||	==========XI==D===D====	19	1	2	1
chr7	+	151221862	151221884	CCTCATCCCTAAGCACCTTTTAGATGTGTTGTCCAATTCCTGGCTGTTAGCAAGCACCTAAGCCACGACTCGACAATCTAACTGTAAGGGTATTTGGACGCCTTTCAGTGTGGCGAGACAGCCTGAGTTTCCTCAATCTTCTGTTCTAATTTTCAACAGAATGGGATGGAGACGGTAGTAACAGTGATAGTAACCAGAAGTGTGTATGTACACAAATACACCC	151221762	151221984	CCTTGCAAT-TGGCGAG-CAGCC	CCTTTCAGTGTGGCGAGACAGCC	|||| || | ||||||| |||||	====X==X=D=======D=====	19	2	2	0
chr8	+	26547033	26547054	AAAAAAAAAAAAAAAAAAAGAAAAGAAAAATCCTGCAGAAACTGAAAATCAACAACTCTTTATCAGTCAGATGATTGAGGTCACAAGGCAAGACACTTCACCTGCAATTGGTGAGACAAGCCCATACACAGAATCAAAGCTTACTAGAGGCCAGGAGCGGTGGCTCATGCCTGTAATGCCAGCACTTTGGGAGGTCGAAGTGGGTGGATTGCTTGAGCCAAG	26546933	26547154	CCTTGCAATTGGCGAG-C-AGCC	CC-TGCAATTGGTGAGACAAGCC	|| ||||||||| ||| | ||||	==I=========X===D=D====	19	1	2	1
chr8	+	29979881	29979902	AAGCAGGGACTGGTTCTTACTTTGAGCCAAATGAGATGAAAATTTGTCCTCGCCTTCTTCCCCAGATTTCCCCAGATTTATGCAGAAAGACTTCTTTGATCCTTGATCAATGGCCAGCAGCCAATCAGACAGCCATTTACACTTCCACACCAGTCCCAGCCATCAACCAGGATCTCCATTCATTCAGCAATATCTAGTGAGTGCCTGCTAAGTGTCAGGCAT	29979781	29980002	CCTTG--CAATTGGCGAGCAGCC	CCTTGATCAA-TGGCCAGCAGCC	||||| ||| |||| |||||||	=====DD===I====X=======	19	1	2	1
chr8	+	34274525	34274547	GTTCACACAAGTGCAAATCATTTCATTTCTGCTTCTCTATAGACCTGGAGCAAATGAACTTTAGTTTAAATTTTCATCAACACAGATACTAGGTAGTTGCCCTTGCACATTTGCAGAACAGCCACCTACTACGTTGTGTTTCAGTTTATAATTCAAATTTGTTTAACATCTTTTATAAAATATTTTCTAATGTCTTCCTAAAGATCCCTTTTTGTGATTTACA	34274425	34274647	CCTTGCA-ATTGGC-GAGCAGCC	CCTTGCACATTTGCAGAACAGCC	||||||| ||| || || |||||	=======D===X==D==X=====	19	2	2	0
chr9	+	85514318	85514340	GGTCCAGGCCAAGAGTACCACTTACTCTTCAGAGCAGTATCAGTCCACAGACTGCCGCCCTGCCCAGTCATCCTTCCAGCAGGTCATGGCGGCAGGAGAGCCTTGCCAGAGTGGTGAGCAGCCTCATGGCCTTCCAGGGCTTCTGCTGCCCTCCCCGCTGTATGGCTCATCCTTCCTGCTGTATGGGACAGGCTGGAACCTGAACGCCAGCCTTAGGACTCAA	85514218	85514440	CCTTG-CA-ATTGGCGAGCAGCC	CCTTGCCAGAGTGGTGAGCAGCC	||||| || | ||| ||||||||	=====D==D=X===X========	19	2	2	0
chr9	+	98270393	98270414	GAAGAAGGAGGAATGGAGGGTGGAAGGTTGCCTATAGTGAAGGAGGCAAGTTTAAAGAGAAGGGTAGAGACACGGAGAAGGGGGTGGGGAACAGCCCTGGGCTGCAATGTGGGCGAGCAGCCAAAGCAGGCGTCCCCGCAATTGACTCGCCACCAAGGGAATGTGGGTGAATGATCAAGGCAGGCGTCCCCGCAATTGACTTGCCACCAAGGGAATGTGGGT	98270293	98270514	CCTTGCAAT-T-GGCGAGCAGCC	GC-TGCAATGTGGGCGAGCAGCC	| |||||| | |||||||||||	X=I======D=D===========	19	1	2	1
chr9	+	101347272	101347293	AGGGTATTCAGGAAACAAAGGATACAAAGCAGTGGAGAACAAGCAGCATTAACCTTGCTGCCTTCCACAGGATTCGCCTTGAAGTGGTTGGGGAGGGAGCCCTTAGCAATATGGAGACAGCCTTATTGGAGGCTGAACATGAAAGCAATGTTATGGAGTCTGGAGGTCCCTGACCACAGTAAAAGGGATCAAGTCTACATCACTGGGAGACAGTGGCCTATT	101347172	101347393	CCTT-GCAAT-TGGCGAGCAGCC	CCTTAGCAATATGGAGA-CAGCC	|||| ||||| ||| || |||||	====D=====D===X==I=====	19	1	2	1
chr9	+	108835013	108835035	ACCCAATTCTTATGGATATGGTACAAAGCAGACTTATACCGGCTCTTGTGTTTCCAGATCACTCCTTTACTTTCCATACTCCATAAATGCAATCTAGTCTCCTAGCAATTGGACCAGGCAGCCAAGTGTCTGCTTGCCTTTTGAAATTATTTCCCTGCCTTATTCTCCTTTCTATTTTAAACTTTGTCTGCAGGAAGTAAATGTGGTCAGTAAGATAACCTAA	108834913	108835135	CCTTGCAATTGG-CGA-GCAGCC	CCTAGCAATTGGACCAGGCAGCC	||| |||||||| | | ||||||	===X========D=X=D======	19	2	2	0
chr9	+	133966512	133966533	CATAAAGAACTCGGTCCAGCGAGGTGGCTCATGCCTATAATCCCAACACTTTGAGAGGCCGAGGCGGGAAGATGGCTTGAGGCCAGGAGTTCGAGACTGGCCTGTGCAATATGGCGAGACCCCGTCTCTACAAAACATACAAAAATTAGCCAGGCGTGGTGGCACGCACCTATTGTCCCAGCTACTTGGGGGCTGAGGTGAATCACTTGAGCCTAGGAGGTA	133966412	133966633	CCT-TGCAAT-TGGCGAGCAGCC	CCTGTGCAATATGGCGAG-ACCC	||| |||||| ||||||| | ||	===D======D=======I=X==	19	1	2	1
chr9	+	135240102	135240122	TCAGCGTGTCCTGATGTGTGATGGTGTAGGTATAAAACTGTCAGTGTCCTTGGCCTCTCAGGCTGGAAGGCAGCATCATTAGAGGCAGGGATGCATCAAACCTTGCATTTGGGAGACAGCCTGGTTCTGCAAAGGTCAAGGATCAACTGCCATGAGTTCCTACACATTCCCTGGAGACACAGAGGACCAGGAGGGGACTCTGCAATGCCTTTCTGGACAAG	135240002	135240222	CCTTGCAATTGGCGAG-CAGCC	CCTTGCATTTGG-GAGACAGCC	||||||| |||| ||| |||||	=======X====I===D=====	19	1	1	1
chr9_KI270823v1_alt	+	398521	398542	AGGGTATTCAGGAAACAAAGGATACAAAGCAGTGGAGAACAAGCAGCATTAACCTTGCTGCCTTCCACAGGATTCGCCTTGAAGTGGTTGGGGAGGGAGCCCTTAGCAATATGGAGACAGCCTTATTGGAGGCTGAACATGAAAGCAATGTTATGGAGTCTGGAGGTCCCTGACCACAGTAAAAGGGATCAAGTCTACATCACTGGGAGACAGTGGCCTATT	398421	398642	CCTT-GCAAT-TGGCGAGCAGCC	CCTTAGCAATATGGAGA-CAGCC	|||| ||||| ||| || |||||	====D=====D===X==I=====	19	1	2	1
chr10	+	80553772	80553793	ACAAGGTTGGAGGGAGTGATGGTGGTGGCTTAGCGTGACCAGCCCCATGTCTGTGTTGCTCATACACAGCAAAGGCAGTGCTGAATACAATATCAAATAGCCTGGCACTATTGGCAGCAGCCCCTGTGCCCACAGAGTGCTGGACTTTTGCCTCCTTTATGCCAGAGGCATGTATGACAGTAAGAGTGTCTGGGTTCCAATTTTGGCTACCCACTTTCTAAC	80553672	80553893	CCTTGCA--ATTGGCGAGCAGCC	CCTGGCACTATTGGC-AGCAGCC	||| ||| |||||| |||||||	===X===DD======I=======	19	1	2	1
chr11	+	2578791	2578811	GGAGCTGTGGGGCTGAGCTTGGGTGCTGCGCTCTCCTGACTCCATCCTTAGGTGCCTCCTCACGGGCAGGCTGGGCTCTCGAGGCTGGGCAAGGTCGGGGCCTGCAATGGCTGAAGCAGCCTCTTAGCCCATCTCTGCCTTCGGGGTGGCCACAGCGGGGAACGTGGGTCCTGCAGGCCTTGGTCCAGCTGTCTGCCTGGCCACTTTCTAATGGGGAGCCC	2578691	2578911	CCTTGCAATTGGC-G-AGCAGCC	CC-TGCAA-TGGCTGAAGCAGCC	|| ||||| |||| | |||||||	==I=====I====D=D=======	19	0	2	2
chr11	+	20934714	20934735	GAAAAAATGTCTATTTCTTCGCTTCACAGCTTGGGCCAAGAAGCAGATGGCAGATTTGACAACAGTGCACTTAGCAGAACTGTCACTTTGGAACAAGCTGCCTTGCCAAGTTGGCAGCAGGCACATTTGGGAGTGTGGGAATTTATTAGACAGGAATTCCAGACCTTGGAGGTGTGGTCTCTCCATGCAAGTACACTGGGAAATCTAGCTCTCATTAGGACC	20934614	20934835	CCTTG-CAA-TTGGCGAGCAGCC	CCTTGCCAAGTTGGC-AGCAGGC	||||| ||| ||||| ||||| |	=====D===D=====I=====X=	19	1	2	1
chr12	+	74023841	74023860	ACTTAAGTGTGTGCATCAACTCCCGTACTATATGGGTTTCCATAGGGAGGGAATGGATGTCCTTTATCCGAATCACAAGAGGAATGTGTGCAGACCATCCCCTTGCATTGGCTGAGAGCCTGAAGCTCATTATTGAAGCTAACCTTTTCTGTTTCTACTCTATGTGAGCAAAACTTTGTTCCTTCCAATGCCAGTGTGAATTGTGTTTCCCTTGGCCAAC	74023741	74023960	CCTTGCAATTGGC-GAGCAGCC	CCTTGC-ATTGGCTGAG-AGCC	|||||| |||||| ||| ||||	======I======D===I====	19	0	1	2
chr13	+	49577637	49577657	TGTACTGGCTTTTAAATGCCACCAATAGGGTATTCTACCTTTAGATCTGGCTTCTACTGACCTTAGAGCTAAGGAAAAGAGTGGGAAAAGAGTAAGCAATCCTTCAGCATTGGCGAGCACCAAGATTCTGACGCTTCTGGTGTCATTTTAGAAGCATGAAATGAGTTTGTGTCATTCTTTATTATGGAAGCCGATAGCCAGAGGAAACTGGAAGGGCTCTG	49577537	49577757	CCTTGCA--ATTGGCGAGCAGCC	CCTT-CAGCATTGGCGAGCA-CC	|||| || ||||||||||| ||	====I==DD===========I==	19	0	2	2
chr13	+	77306510	77306532	GATTTAGGGGAGAGATGAAAACAGATTTCTTATATATAGCTTCAGTCTCTTGATCTTATTTGGAAGTCTTCACATGGGGGGAGGACTATAAATAAAGCTACCTTGGCAATGGGCAGAGCAGCAGAAGGAAAAAGAAAAGAGGGTAGGGGAATATGGAAGGGAGCATAAGTGAGGGGAAGAGAACTCTCTGAAAAGCTTTGGCTATAGACCCTGCCTCATGCAT	77306410	77306632	CCTT-GCAATTGGC-GAGCAGCC	CCTTGGCAATGGGCAGAGCAGCA	|||| ||||| ||| |||||||	====D=====X===D=======X	19	2	2	0
chr13	+	114300149	114300171	CGGTGTTGTTACTGTGACAGTTGATGACACAGCAGGACCTACTGCCACGTGTCTGCTGTGAATTCATACTTGGTTACAGATCCTTATGGTCCCCAACAGCCCTGGCAAATGAGCGAAGCAGCCATTTATTTACTATTCATTTAATATTCTGATAAATGCATAAAGATAATTAATCTGCCATTATTAAATGTCAGTTAATTTTACTCTGCACATCATGATGGAT	114300049	114300271	CCTTGCAATTG-GCG-AGCAGCC	CCTGGCAAATGAGCGAAGCAGCC	||| |||| || ||| |||||||	===X====X==D===D=======	19	2	2	0
chr14	+	92658361	92658382	GACATTCGAACAGTGAAGGAACCAGCCATGTGGACGACTGCGAGGCGACTGCACCACACAAAGGGAACCGCAGGAGCAAAGGCCCCGGGGCAGGAGCAGGCCTGGCAGTTGGCAGAGCAGCCTGAGCATGGGGAGCAAGCAAAGCAATGAGTGAGAGGTCACAGGGCCCGATCACAGCGGGGCCTCTTAGGCCATGAGGAGTCTTTGGCTTTGATTTGATTG	92658261	92658482	CCTTGCAATTGGC-GAGCAGCC	CCTGGCAGTTGGCAGAGCAGCC	||| ||| ||||| ||||||||	===X===X=====D========	19	2	1	0
chr14	+	92974027	92974047	TCCAGGCATTCCATCCTAGAAAGCCATGTGCCTTGCCCGCAGGCAGGGCCCCTCCATGCCCCTCTGGGGTGCCTGACTGCCTAGGCCCCCACCCTGCCCTCCTGCAGATTGGCAGAGCACCAGATCCCTCTGGCTATGCTGAGGAGCTGCCCTTGCCCTGTGCCTCCAGGGTACATCCCTAACACCTCCGAACTGTCCCTCTCGCTTAGGATGAGTGACTC	92973927	92974147	CCTTGCA-ATTGGC-GAGCAGCC	CC-TGCAGATTGGCAGAGCA-CC	|| |||| |||||| ||||| ||	==I====D======D=====I==	19	0	2	2
chr14_KI270847v1_alt	+	88589	88609	TCCAGGCATTCCATCCTAGAAAGCCATGTGCCTTGCCCGCAGGCAGGGCCCCTCCATGCCCCTCTGGGGTGCCTGACTGCCTAGGCCCCCACCCTGCCCTCCTGCAGATTGGCAGAGCACCAGATCCCTCTGGCTATGCTGAGGAGCTGCCCTTGCCCTGTGCCTCCAGGGTACATCCCTAACACCTCCGAACTGTCCCTCTCGCTTAGGATGAGTGACTC	88489	88709	CCTTGCA-ATTGGC-GAGCAGCC	CC-TGCAGATTGGCAGAGCA-CC	|| |||| |||||| ||||| ||	==I====D======D=====I==	19	0	2	2
chr15	+	66651627	66651648	TGTGGATAAATTATATTCTTTGATTTTTTATCAAAATTTCTGCATTTTCTAATTTTTCTTCAATAACTATGGAATACTTGTAAAATAAAATCAGCTACAGCCTTGGCAATATGGCGAGACCCCATCTCTACAAAAAATACAAAAATTAGCTGGGCGTGGTAGTACTTGCCTATGGTCCCAGCTACTTGGGAGGCTGAGGCAGGAGGATTGCTTGAGCCTGGG	66651527	66651748	CCTT-GCAAT-TGGCGAGCAGCC	CCTTGGCAATATGGCGAG-ACCC	|||| ||||| ||||||| | ||	====D=====D=======I=X==	19	1	2	1
chr15	+	68508947	68508967	GTGCTGGCGAACAGCATTTCCCCTTTGCGCTGAATAGTGAGCTCGTGCACTGGGATAACAGAAGCTGCACAGGGCTCCCGTGCACAGCTGCCTGGCAGGGCCTGCAGCATTGGCAGCAGCCTCCAAGTGAGTTTGCAGGCGGGTCGGCTTGGGAATGACCACGCGGCGTTTGCCTTTGTATCCTCTGCTCCTAGCTGGCTGCCAGTCAAGACTGGTTTGAA	68508847	68509067	CCTTGCA--ATTGGCGAGCAGCC	CC-TGCAGCATTGGC-AGCAGCC	|| |||| |||||| |||||||	==I====DD======I=======	19	0	2	2
chr17	+	7646884	7646905	CTCTGCAAGGAACCTCAACAACAATGGCTCCTGCCTGTAATTCCAGCACTTTGAGTGACCCAGGCGGGAGGATCCCTTGAGCCCAGGAGTTCAACACAAGCCTTGGCAATATGGCGAGACCCCATCTCTATGAAAAACTTCTTTAAAAATTAGCCAGGCATTTTAGCCAGGTGGACTAGTAGACAGGCATTTAGCCCGGTGAGACTAGTAGCCACTGGGCTA	7646784	7647005	CCTT-GCAAT-TGGCGAGCAGCC	CCTTGGCAATATGGCGAG-ACCC	|||| ||||| ||||||| | ||	====D=====D=======I=X==	19	1	2	1
chr17	+	32670967	32670988	CTTTACCACCCTTCAATTGTCAGCATGACCTCATTCTTCTTGGATGCAGGACAAGAGCTTAGGACCAGATATTCAGAAAGGCTGTAACACTGACCCTCTGCCTGTGTCAATGGAGAGCAGCCACCCCATAGAAGAGAAGCAGTGGTGGTCCTGAGCTGGCCCAGGGCCATGCCTGTCCCGGAGCTGCAGGCCAGAGTGGGGCAAAAGGCTGATGGAGCTGCT	32670867	32671088	CCT-TG-CAATTGGCGAGCAGCC	CCTGTGTCAA-TGGAGAGCAGCC	||| || ||| ||| ||||||||	===D==D===I===X========	19	1	2	1
chr17	+	34526033	34526054	GCCGACTATGCAGAGGGGGCAGGAAGCTGAGGGGAGGAAGTAAGACAAGGAGATAGTTGGAGTATTCCACATCTAACACTGGTTCCTGCCCCTCTGAGGACCTTGGAAGTTGGGGAGCAGCCCCCCTAGCCCCACACCCCAACTCTGCCTCTTGCTTACCCCATGGCCCCCACCCAGCCCCTTAGCCTCTATGAGTCTCAAAGAAAGGGGGTTACTTGGTGG	34525933	34526154	CCTTGCAA-TTGGCGAGCAGCC	CCTTGGAAGTTGGGGAGCAGCC	||||| || |||| ||||||||	=====X==D====X========	19	2	1	0
chr17	+	50592678	50592700	TACGGGCATGGCAGAGATGAGCGTCCTATTTCCAGCCCAGGCTCCATCACCTTCGTCACAGGCAGCGTCATCAATTAATATTGATTTACATTGATCCTGCCCTTGCCATGTCAGCGAGCAGCCTCTGCCCAGAGGGCTGCACCCCCTCCTCTCCCTCAGCTCTGCCTCTCTTCCCACCCGAGCCCCCAGACCCACCCCAGCTTGCTGGGGCTTCAAACAGGGC	50592578	50592800	CCTTGCAAT-TG-GCGAGCAGCC	CCTTGCCATGTCAGCGAGCAGCC	|||||| || | ||||||||||	======X==D=XD==========	19	2	2	0
chr17	+	57946932	57946954	TCTCTGGACACACAAACACGCAAGTGCTGCCTTCCCCAACTCCATCTCGGACGCATCTTCTTCCTCTCTCTGCTCAACACAGGAGTTCCCTGTTCACACACCTTGCCATTGGCTGACACAGCCAATGGTGAAACTCCCCCAGCTGACCCTCCCTGGAGCTCACTAGCTCTCTCCCAGCTGTGGGTACAGCCTGAAACCGAAACTAATCTCAGACCAGAGCAAA	57946832	57947054	CCTTGCAATTGGC-GAG-CAGCC	CCTTGCCATTGGCTGACACAGCC	|||||| |||||| || |||||	======X======D==XD=====	19	2	2	0
chr18	+	44732499	44732521	TGAGCAGACATCCAGTAAAGGAGGAAACCCAAAGCCTGTGTCCCGACGGATATATAAGTGAAGACGTTAGTCAAAACAAGACGTTAGTGCTATTTCTCACCCTTGCAATGGACAGGAGCAGCCATATTGTATGTTGCATTTATTTAGACCCTTCTGCCGAGAATAAGTGCTCTGTAAACATGCCCTATTTAGCCCTCAATGCATATACTGCTGCCTTTCTGAG	44732399	44732621	CCTTGCAATTGGC--GAGCAGCC	CCTTGCAATGGACAGGAGCAGCC	||||||||| | | ||||||||	=========X=X=DD========	19	2	2	0
chr18	+	47507021	47507043	AGCCTTGAGAACTTGATTCAGGTATTGACTTCTGAGGAGCCAGTTTCACTCTGGCCTCCACAGCTAGGAGCAGCTGAACATCAAAACTATTAACCTCTAGCCTGAGCAGTTGGCGAGGCAGCCCAGCAGCAGTAATTAGGAAGTCAATCGGAATCGCCTGTCTCACTTACACTGGCATGTCAATCAATAGCAGCGGTGACAGGTTCATTAGGCCCAGGCCATG	47506921	47507143	CCTT-GCAATTGGCGA-GCAGCC	CCTGAGCAGTTGGCGAGGCAGCC	||| ||| ||||||| ||||||	===XD===X=======D======	19	2	2	0
chr19	+	609707	609727	AATTAAAAAATTAGCAGGGCAGGGTGGTGCACACCTGTAATCCCCACTACTCAGGAGGCCGAGGTGGGAGGATCCCTTGAGCCCAGGAGTTCAAGACCAGCCTGTGCAATATGGCGAGACCTCATCTCCACAAAAAATAAAAGAATCAGCCAGGCGTGGTGGCGCACACCTGCAGTCCCTGCTACTCAGGAGGCTGAGGTGGGAGGATTGCTTGAGCCCAT	609607	609827	CCT-TGCAAT-TGGCGAGCAGCC	CCTGTGCAATATGGCGAG-A-CC	||| |||||| ||||||| | ||	===D======D=======I=I==	19	0	2	2
chr19	+	17970831	17970851	GAAATAATTCTTGCACTCCTGTGTGCTGACACCAGTATCTGGAGACACATCGTGAGGGACAGACACAGTGTGGGGGGTGCCGGACAAAGGCATAGGTGGTCCTGCAATGTGTGCGGCAGCCAAAGTCACCCATGTCCAACTCAGCAGTGTAGCTCATTTTTTTTTTTTTTTGAGACAGAGTCTCACTCTGTTGCCCAGGCTGGAGTGCAGTGGCGTGATCT	17970731	17970951	CCTTGCAAT-TG-GCGAGCAGCC	CC-TGCAATGTGTGCG-GCAGCC	|| |||||| || ||| ||||||	==I======D==D===I======	19	0	2	2
chr19	+	57302105	57302126	ATTGGGCCAAGGAAACAGAATACAGCTGCAGTTTGGTAACCTGAACCATTCAGGCTCATTGGCAACTTGGGTTTCTGGCATAGCACAGTTTTTGTTTGGGCCTTGGGCAATAGGGAGCAGCCCAGTGATGACTCAGCTCCCCAGGGAGAAAGCTGTCTCAGCAGCCCATACTTCAGGGTGTTAGTCCTGCCCCCTGGCAGCTGGTTATCCAGCTAGCTCCCT	57302005	57302226	CCTT--GCAATTGGCGAGCAGCC	CCTTGGGCAATAGG-GAGCAGCC	|||| ||||| || ||||||||	====DD=====X==I========	19	1	2	1
chr20	+	33662241	33662262	TTATGATCATTAGCCCAGTTTTACAGCTGAGAAACCAAGGCTAGAAGTGACTGAGTGGAGCCCAGATTCACCTGTGGGCCCTGGAAGGCGGTGCTCAGAGCCTGCAATTGGTGAGGTCAGCCCGTGAGGTCACAATGTTGCCAGGGCCCAGGGGGCAGAGCAGACGGAGTGTGGGCCATCGTCCCCAGTGGTGACCAGCCCTGCCATGGGAAACTATAGTTC	33662141	33662362	CCTTGCAATTGGCGA-G-CAGCC	CC-TGCAATTGGTGAGGTCAGCC	|| ||||||||| || | |||||	==I=========X==D=D=====	19	1	2	1
chr22	+	17244006	17244026	CCCCTGTTTGCTTGGGGGGCCCGTGGCTACTTATTGACGGCACAGGGCATCTGTTGAGAAGATGCAGGCAGGGGAGGGAAGGAGAGAAAGACAAGAGGAGCCTATGCAATTGGCGAGAGACACAGAGGACAGAGAACATGGGGAACTGAGGACTAGAACGGATTTCTGGCCTGACCCGTTCTGGGGGACTCCTTTTAGACCAGGGGTCTGTGTTGGCCCGT	17243906	17244126	CCT-TGCAATTGGCGAGCAGCC	CCTATGCAATTGGCGAG-AGAC	||| ||||||||||||| || |	===D=============I==X=	19	1	1	1
chr22	+	27441606	27441626	TCCACATTTCAAATGACAGCATTGTCAGGCTTTGGCTATCTTCCCCTTCTGCAAATGGGAAACTGAGGCTGCAAGAAGGGAAGTGACTTGCTCAAAGACACCTTGCAATTTGGTGGCAGCCTGGAGCTCAGACCCCCTGACTCCCATGCAGGGCCTACCACTCCATCCCCCTCAAAACCCACAAAGATTCCGTTCTGTTCTGTCCTCAGCCAACGCGGTGG	27441506	27441726	CCTTGCAA-TTGGCGAGCAGCC	CCTTGCAATTTGGTG-GCAGCC	|||||||| |||| | ||||||	========D====X=I======	19	1	1	1
chr22	+	50746579	50746601	GCCAACCGCCCACTCTGATCAGGGAGTAAAAATGCAAAACTTGACTGCTGGTTTAACCCCTTGTGAGACTGAAGATGGCAGGTCTCAGAAAGAGAGAAAACCTTGGCATTTGGCTGAGCAGTCATTGCAACAAGCTTTCACTCATACGTGTGTCCACCTAGCTGCCTGTGTGAGTCAAGCGCAAGGTGGTCCTATGCCCCGGTTACCAAGACAGGTGGCAGAG	50746479	50746701	CCTT-GCAATTGGC-GAGCAGCC	CCTTGGCATTTGGCTGAGCAGTC	|||| ||| ||||| |||||| |	====D===X=====D======X=	19	2	2	0
chrX	+	10271033	10271054	ACAAATCTGAAGCGACTTTTGGGCTCAAGCATGCAGGTAAAAGAGTGGGAGCAAGAAGTGAGGTTCAAATAAAGGGGACTCACTGAAGCAGAACCTCTCACCTTCACTTGGCCGAAGCAGCCTGGTTAGTACTTACATCCGGGTGCAACAATGAAAATTCTCTAAAGAAAGTGAGCTCACCATCTCACAGTATCTATGGCTCATCCAGCGGGTGTTCATGCC	10270933	10271154	CCTTGCAATTGG-CG-AGCAGCC	CCTT-CACTTGGCCGAAGCAGCC	|||| || |||| || |||||||	====I==X====D==D=======	19	1	2	1
chrX	+	24018166	24018187	CTGCATTCCAGTCTGGGCAACAGAACAAGGCCCTGTCTCTAAAAAGAAATCTAAGTACAGAATTATATCAATTTAAGGAAGAAAACTATTATAAGAACTACTTTGCAATGGCAGAGACAGCCGCGGCAGCAGTAGCGTGCTCAACAAGAAGTGCGTAGCCCCACTCTCCCAAAAGAAAAAAACGAATCATTGTAAAACACAAAAACCTTAAATAAGAACTCT	24018066	24018287	CCTTGCAATTGGC-GAG-CAGCC	CTTTGCAA-TGGCAGAGACAGCC	| |||||| |||| ||| |||||	=X======I====D===D=====	19	1	2	1
chrX	+	72824382	72824402	ACCAAATTATTTCTTAATTCAGTAAGATGGGGGCAGGGATGGAGGATCAAGGATGTGGGCTGTTTTTGGCCACCGTGTCTTAAATATAACCAGGCTTTTACCTGCATATTTGGCAGCAGCCTGGCTAGTATCTCTTGTCACAACAGGTTTTATTCCTAGCCACTTCAGAAGTGGCTGGGAGCCTCAGGGAGTAAGAGTGCAGATGAGGTGCTGCAGAGATG	72824282	72824502	CCTTGCA-A-TTGGCGAGCAGCC	CC-TGCATATTTGGC-AGCAGCC	|| |||| | ||||| |||||||	==I====D=D=====I=======	19	0	2	2
chrX	+	85070081	85070102	AAGTTACATTTAGACTGTTTAATTATAAGTAAAACTGATGCAGCAACTTGGGGAAAAAAGGAACTTAATAAGCATACTAATCAACTTGTGAAAGATAGTACCTTAGCATATTGGAGAGCACCTGATAGGGATGAATATTCAACATTCTACAAACATCATTTATAATAAATTAAAAAAACATTTTATTAATCAGTCAAGTCTCCTAAAAGAATGTCAGGTGAG	85069981	85070202	CCTT-GCA-ATTGGCGAGCAGCC	CCTTAGCATATTGGAGAGCA-CC	|||| ||| ||||| ||||| ||	====D===D=====X=====I==	19	1	2	1
chrX	+	100791001	100791022	AGAGGGAATGGAGGGTGGAAGGTTGCCCATAGTGAAGAAGGCAAGCCCCGAGAAAATAGAGGGTAGAGACATGGAGAAGGGGGGTGGTGAGCAGCCCTGGGCTGCAATGTGGGCGAGCAGCCACAGCCAAAGCAGGCGTCCCTGCAATTGACTTGCCACCAAGGGAATGTGGGTGAATGACCAAGGTAGGCATCCCTGCGGTGATCAGACACCAATGGAGTG	100790901	100791122	CCTTGCAAT-T-GGCGAGCAGCC	GC-TGCAATGTGGGCGAGCAGCC	| |||||| | |||||||||||	X=I======D=D===========	19	1	2	1
chr1	-	64190881	64190902	TATGCTCAGGCACACCCTAAATGGAGGCAGGGGCCCAATATTACACAACAAACGACAATAGGGTGAGTGCCCTTAACCAAGTGGCAAGTAGATTACATTAGGCTGCTGCTGAAGTTGCAAGGGTATATGCATGTGTTAACAGCTGTGGACACAGTCATGAGCCTGTTGTTCACCTATGCTTGCAGAGTGGCCAACCAACAGAACACCATCCAGGCCCTGCAA	64190781	64191002	GGCTGCTCGCC-AA-TTGCAAGG	GGCTGCT-GCTGAAGTTGCAAGG	||||||| || || ||||||||	=======I==XD==D========	19	1	2	1
chr1	-	88473624	88473646	CCCAGTGTGTCTTACTGGGACTTTATAGAGTGCTCCCCTACAAGCTGAGCTTCGTGTGTGTGTGTATGTGTTCACACGCGTGCATAAAGACCTACAAAGAGGCTGCTCTGGCAATGTGCAGGGGACCACCTCTTCTAGCCCATCAATCTCAGTAGTATACCATGTATAATATGACTACACAGTTCAGTACAGTCTGGTGAGGCATGAGTACAGTGCTTATTTA	88473524	88473746	GGCTGCTC-GCCAAT-TGCAAGG	GGCTGCTCTGGCAATGTGCAGGG	|||||||| | |||| |||| ||	========D=X====D====X==	19	2	2	0
chr1	-	174156735	174156756	CTATCAGTGAATACTGACAGGTCAAGTGAGAATGGGATTAGGCTGATTATCACAATCACTGTCCACACCTGGAGCGGGAGATGGGCCTAATCAGATCCTTGGCTGTCTTGCAATTGCAGAGGGGTGGAAATATATTCTGGGGAATCAATCAATATAATGCTCACTATAAAATCAATATGATATTCTGTACCATTAGATACCAGTTTAAACTCTTACATTATT	174156635	174156856	GGCTG-CTCGCCAATTGCA-AGG	GGCTGTCTTG-CAATTGCAGAGG	||||| || | |||||||| |||	=====D==X=I========D===	19	1	2	1
chr2	-	7672257	7672279	GGACGGAAGAAGGGCTTCTTGCATTGACTGGAAACCTGAATCCTGAGGAATTCAGGGAAAGCCTGCATCCTGCAGTTTGAGCACCATCCTGCCACCTGGTGGCTGCATCCCTAAATTGCAAGGGCAGGTCTGTTTTAACAAGCCTCTAAATAAGTGAATTTGCAAAATAAAGTCATGAGGTGAAGCCATTTTGACAAATGTTAAAGAGAGATGCGAACATCTT	7672157	7672379	GGCTGC-TCGCC-AATTGCAAGG	GGCTGCATCCCTAAATTGCAAGG	|||||| || | ||||||||||	======D==X=XD==========	19	2	2	0
chr2	-	96602152	96602174	TGGGAAGGTCCTGGGGGAAAGATCCCAGATCTGGGAGTCCCCACAGTTCTCATGAGAGACTCACCTGATGCTTGGTTAGAGATCTGAGCCAGGCCAGGGAGGCTGCTTGCCAACTTAGCGAGGCCCCCATTGGTCAGCAGCTGGTGGATGGCTGTGGGCTTCCCACCAGGAGTGGCACCCAAGGAGGAGAGAGTGGTGGCCACAGGAATGGTACGGACAATGG	96602052	96602274	GGCTGCTCGCCAA-TT-GCAAGG	GGCTGCTTGCCAACTTAGCGAGG	||||||| ||||| || || |||	=======X=====D==D==X===	19	2	2	0
chr2	-	113666097	113666119	CTCTGCCACCTGTCTTGGTAACCGGGGCATAGGACCACCTTGCACTTGACTCACACAAGCAGCTAGGTGGACACACATATGAGTGAAAGCTTGTTGCAATGACTGCTCAGCCAAATGCCAAGGTTTTCTCTCTTTCTGAGACCTGCCATCTTCAGTCTCACAAGGGGTTAAACCAGCAGTCAAGTTTTGCATTTTTACTCCCTGATCAGAGTGGGCGGTTGGC	113665997	113666219	GGCTGCTC-GCCAATTG-CAAGG	GACTGCTCAGCCAAATGCCAAGG	| |||||| ||||| || |||||	=X======D=====X==D=====	19	2	2	0
chr2	-	128361105	128361124	TCAGGGTCAGTTTCTTCATTGTGAAATGGAGATGATGGGGTTATTGAGGTCTACAGGAGAGAGACTGCAGAAAGCCCCAGGCAGAGCTCGGCCCTACAGAGGCTGCTCCGCCATTGCAGGTCTGCTCTGTCCTTCCCAGTCTCCTGCCCCAATGGCTGGAGGCCGCTGGGCAGAGCCCAGCTGGTTTTGCAGGAGGTGATACAAGTGTGACACCGTGTCA	128361005	128361224	GGCTGCT-CGCCAATTGCAAGG	GGCTGCTCCGCC-ATTGC-AGG	||||||| |||| ||||| |||	=======D====I=====I===	19	0	1	2
chr2	-	201641897	201641918	AGTTTGAGCTGAGACCTGAATGAGAAAGCAGCAACCGGAACAAATGCAAATATTTTTAGGTTAAATTGGGCTTGGAATGTTTCAGGTAAAAGGACAGCAAGGCTGCCGCACAATTACCAAGGAGAGGTAGGCAGGAGCCAGATTAGTTAGGGCCTTGCAGACCAAGGGAAGTTTGGATTTTGTTTTAATTCAATGGGAAACAAATGGAGGTTTTAAACCACA	201641797	201642018	GGCTGCTCGC-CAATTG-CAAGG	GGCTGC-CGCACAATTACCAAGG	|||||| ||| ||||| |||||	======I===D=====XD=====	19	1	2	1
chr2	-	202304986	202305008	CCACAAAACTCTGCTGAAAACCTACTGATTCTCCATTTCCCTTCAAAAATGTAAATTTCTATCTTCCAGTTTAAACTGCTGTATCTGTCCATTGCCTTCTGGCTCCTCAGCACAATTACAAGGCCCTTGAGTGAGCTGTCCTCTCTCCTCCAACTTTGGCGCTCTGTTCCAGGGCTCTTTTAGAAAAGATTTATTTGCTGCCCGTGAAGGGTTCTCTGATCCA	202304886	202305108	GGCTGCTC-GC-CAATTGCAAGG	GGCTCCTCAGCACAATTACAAGG	|||| ||| || ||||| |||||	====X===D==D=====X=====	19	2	2	0
chr2	-	221552590	221552611	CCTAGGGTTCTTCAAAACTCTTCTCCCTTGGAAGAGTGCGAGGAGGGTAAAGGAGCCAGAAAGGTATTGATCCATTCTTTTAACATGTTAATTTGCCTGGGGCTGCTTCAGCCATTGCCAGGCTGGGCACTTCAAAAGGAAACTGTTTTTCAAAGTGGAGATGTCTTTTTTAAACACTTAAATCTGAAAACAAATGAATCCAAGCCTCAAGTTCACAGTGCA	221552490	221552711	GGCTGC-TC-GCCAATTGCAAGG	GGCTGCTTCAGCC-ATTGCCAGG	|||||| || ||| ||||| |||	======D==D===I=====X===	19	1	2	1
chr3	-	266765	266787	AACTTGCATTTCATTTTGAGCAAATAAAGCAAGAGCAAATGGCATTGTCCTGAGAAATGTTAGCACACTGTAGATTCTTAAATTTATTGTGGTTGAGGATGGATGCTCTCCAGATTAGCAAGGCAGCACTTCCAATGTTCAGTGGAGGGCACTTTAAGATGCAATTATTTACACTTCATGTTGTGATATTACAACAATAGTTAATAAGAGCTGGAGAGATTTC	266665	266887	GGCTGCTCGCCA-ATT-GCAAGG	GGATGCTCTCCAGATTAGCAAGG	|| ||||| ||| ||| ||||||	==X=====X===D===D======	19	2	2	0
chr3	-	58517101	58517123	TTCAGTATTTTTCCCATTTTTTCCCATTTTTTTCTTTCATTAATTCATAATGCTTTATGCTGGTGTAATGATAATAGGGTGTAGACCTCTCCAGGGCTGTTGCTGCTCTGCCCATTAGCAAGGTTTTGGAGTTGGAAGTGACCTGTGAACAAGGGGTAGGGTTATTCTCTGAAGACTAACATGGTTTGAAGTCTCTGCCACTCACCGGATCAGGCGGAGCAGG	58517001	58517223	GGCTGCTC-GCCAATT-GCAAGG	TGCTGCTCTGCCCATTAGCAAGG	||||||| ||| ||| ||||||	X=======D===X===D======	19	2	2	0
chr3	-	150293537	150293558	CTTTCTTTCTGTCTTGCTCAGCACATAGCTATGGGGTTAAGCAAAGGAGACCTTTTCATCTGTGTGGGTTATGAGGCGCAGTTGTCTGTACAAAGTTTAGGGCTCTCTGCCAATTCCATAGGCCTCAGCTCTGCAGCACAGATGTATGCCTCAACTTACCAGATAAACTAGGCTCCAGTCTCTCTCATATTAACAACTGATCTTAAAAGGAATCTGAATGAA	150293437	150293658	GGCTGCTC-GCCAATTGCA-AGG	GGCT-CTCTGCCAATTCCATAGG	|||| ||| ||||||| || |||	====I===D=======X==D===	19	1	2	1
chr4	-	173244148	173244169	TAGTGCAGGGACTAGGGAACCAAATCCAGCCCAACACCTGTCTCTGTAAATACATGGTTACTGGAACACAGCCATACCCATTCATTTACATATTGTCTATGGCTGCTCCCACACTGCAGAGGCAGACTTGAATAATTACCACAGGGACCCTGTGGTCTGCAAAGCCAAACATGTTTACTACTTAACCCTTTGAAGAAAAAGTTTGCTGACCCCTCTCTCATG	173244048	173244269	GGCTGCTCGCCA-ATTGCA-AGG	GGCTGCTC-CCACACTGCAGAGG	|||||||| ||| | |||| |||	========I===D=X====D===	19	1	2	1
chr5	-	133466722	133466743	TATCCGGTCAACATTTATTGAATTCCCTCTGAGTAATAAATAGACCCTTTGCCACATGACAGGAGTACAAAGTGAACAGGGCAAGGCCCTGCCTCTCTCAGGCTGCTCACAATCTGGCAAGGGCAACAGAGAGACAAATGGATGCAAGACAGTGTGAAATTGAGATAAGTCCTAAGCCCAGCACGCTGGGGAAGGCTTCACAGGGAAGGACGCCTGGCCTGA	133466622	133466843	GGCTGCTCGCCAAT-T-GCAAGG	GGCTGCTCA-CAATCTGGCAAGG	|||||||| |||| | ||||||	========XI====D=D======	19	1	2	1
chr6	-	5085852	5085873	CGACCCCATCTTGCAGGCGGCCAAGTTCCTGCAGCAGCAGCAGCAACAGGCGGTGGCACTGGGCGGCGAGGGGGCGGAGGACGCACAGCTCGGCCCGGGCGGCTGCTGCGCCAAGTGCAAGAAGCGGGTGCAGTTCGCGGACACGCTGGGGCTAAGCCTGGCCAGCGTGAAGCACTTCAGCGAGGCGGAGGAGCCGCAGGTGCCGCCCGCCGTGCTCTCGCG	5085752	5085973	GGCTGCT-CGCCAATTGCAAGG	GGCTGCTGCGCCAAGTGCAAGA	||||||| |||||| ||||||	=======D======X======X	19	2	1	0
chr6	-	5771897	5771917	ACAGGAAGCTTTTTGAATCAGCTTCCATTCCTTCCTCCCTTCTCTTCTTTTTCAGTTTTGCAAAGGGCAGGCTTCAAAGAGGGCACTAATGAAATGCCAGGGCTCTCGTCCAATGTGAAGGGAGGTGCGTCTTTCAGCCAGGGCAGGATATCTATTTGCTTTTCATAAACCCATGGCTTGGAGTCAGGCCTCTGGCCCCAGGACTTGGGCTTAGCTGCCTT	5771797	5772017	GGCTGCTCG-CCAAT-TGCAAGG	GGCT-CTCGTCCAATGTG-AAGG	|||| |||| ||||| || ||||	====I====D=====D==I====	19	0	2	2
chr7	-	28811249	28811271	TAAATGAATGGGTTCCCCTGTTTATAGTATAGTGTCTACACTCAGTAACCATTTGTTAAATAAATGAATGAATTCCTCATAGCTGGAGTGTCTAAGAATTGGCTGCTTGACCACTTGGCAAGGATGTGATTGCAGGGAGTCAAGCCACCAGAGAAATGGCTGGACTCAACCACCTTTAAAGCCACTTGTAGAATCTGACAGGCACAGTAGTATCTGAAAAACT	28811149	28811371	GGCTGCTCG-CCAATT-GCAAGG	GGCTGCTTGACCACTTGGCAAGG	||||||| | ||| || ||||||	=======X=D===X==D======	19	2	2	0
chr7	-	30480401	30480422	TCACGTACATTTCATTGGTGTCTGATCACCGTGGGGATGCCTGCCTTGGTCATTCACCCACATTCCCTTGGTGGCAAGTCAATTGTGGGTCGCCTGCTTTGGCTGCTCAGCCACATTGCAGCCCAGGGCTGCTCACCACCCCCCTTCTCCGGGTCTCTACCTTCTTTTCTCTGGGCTTGCCTCCTTCACTATGGGCAACCTTCCACCCTCCATTCCCCCTTC	30480301	30480522	GGCTGCTC-GCCA-ATTGCAAGG	GGCTGCTCAGCCACATTGC-AGC	|||||||| |||| ||||| ||	========D====D=====I==X	19	1	2	1
chr7	-	48446812	48446832	AACCATGATGCTAATCCTAGAGTGCTGTCTTTTCTTCTTTAACCAAATTTCCTCAAATTTCAAAAACCACCTTCCCTGGAAGCAAGGTGGGAAGGGACATGGCTGCTGCCAATTATGCAGGCCAAAGAAAGTTTGTGTTCCACATTAGCTAAAAGCAGCAGAAAGCTAATGGCAGGGTGCTTTGCAGAAAAGAGTCTGCCAAAATAAAATGGAATTGAAAT	48446712	48446932	GGCTGCTCGCCAA-T-TGCAAGG	GGCTGCT-GCCAATTATGC-AGG	||||||| ||||| | ||| |||	=======I=====D=D===I===	19	0	2	2
chr7	-	132577206	132577228	GCTGCGGCGGTGGTGGCTGCGGCGGCTGGCGCTGCGGCGGCGGAGAGCTCGGCCGCGGGCCGAGCCGGGCCTCCCGGGCGCGCCCCCGGCCCCCCGGGCGGGCTGCTCGCAAAGTTTGCAGGGGGCAGGGAGCGGGGCCGCCGCTGGCTCGGCCGCCGCCGGAGCTCCCGGGCTGCCTGCTGCCGCCGCGGCTCGCTGCTGCTGTGCATTGAAGCCCGGCCAA	132577106	132577328	GGCTGCTCGCCAA--TTGCAAGG	GGCTGCTCGCAAAGTTTGCAGGG	|||||||||| || ||||| ||	==========X==DD=====X==	19	2	2	0
chr7	-	155800499	155800521	TGAAGCTCTGCTCCAAGGTGCCCCAGTCACCAGCAGAGTTGCACCATGGCCTCAGGCACCTTGGGGCTTGGTCAACGCCTGGCTTCTCTCTGATCGTCTGGGCTGCACGGCCACATTGCCAGGTCTGTCTACACAGCCAGAGGAGCTGCTGTGCCCGGTGCTTCTGGTTCGCTTTCGACTGACTTGAAATCAGACTGAACTGTCAAAAGAACAGAAACCATCG	155800399	155800621	GGCTGCTC-GCCA-ATTGCAAGG	GGCTGCACGGCCACATTGCCAGG	|||||| | |||| ||||| |||	======X=D====D=====X===	19	2	2	0
chr8	-	13340890	13340909	CAACAAATTTTCACAAAAGAGTAAAATATATGCCCTGGCTTTGGAAGAACTTAAAAATCTAACAGATATATAATTCTTGGAAAGTTCAGCCATCCTCTATGGCTGCGCCCAATTGCAAGGGAATTATTCCTATTTCTTAGGGTAGTTTTACCAGCGTCTAACTCGGCTGGCACCCATGTCATGGTGCTGACAAAGGCATATTCACATCGAGCTATGGGGA	13340790	13341009	GGCTGCTCGCCAATTGCAAGG	GGCTGCGC-CCAATTGCAAGG	|||||| | ||||||||||||	======X=I============	19	1	0	1
chr8	-	117990552	117990573	ACATTCCAGCATCCTAGAAGATGAGTGCTTACACATATTCACCTGAACCTATGCCTTCCCTGACAGCAAAATGCTCAGGAACCACTTGTGCCTCTCCAGTGGCTGCTGCCATAATGCTAAGGCCGGCAAGCCTAAGAGTAAGACCCACAGATCCAGTGCTGGGGAATGCAGTTCCCACTTGCATAAACACTGCCCACAACCTGACTTCCTTGAAGTCTTGGG	117990452	117990673	GGCTGCTCGCCA-ATTGC-AAGG	GGCTGCT-GCCATAATGCTAAGG	||||||| |||| | ||| ||||	=======I====D=X===D====	19	1	2	1
chr8	-	124053149	124053169	TGCACGTGAGAAAGCTGAGGCTCAATGCTAACTGAATTGGATTCAGTCAACTCTCTTTTCACTACACAATGCTGTCCTAATAAGTGCTCTGGGTCTGAGAGGCTGCATCTGCCAATGAAGGCTGGACTGGTGGATCCCCAAATGCTCTCTGTGGGCTCAGCTGTCTGGGTTCTGTAGCCCCACCTCTCATCCTCCCTCCTGAGGTTGACAGCATTTCTCAA	124053049	124053269	GGCTGC-TC-GCCAATTGCAAGG	GGCTGCATCTGCCAA-TG-AAGG	|||||| || ||||| || ||||	======D==D=====I==I====	19	0	2	2
chr8	-	143202544	143202565	GCCCCCTGGCTGGGGACGGAGGCCCAGCCAACGTCTCTGCAGCAGTCCTTGGGCCGGGGCCAGTTCACAGACCCTGCTGTCCTCCCGGCCTCCTGCACGGGGCTGCTGCCATTTGTCAGAGGAGCCAGCAACTGAGAAAGGAAAGTGCCCTGATCTCTCGGGGGAGTCTGGCACGGGCTCCAGGCCATCACTGCTTTTTCTGGGCACCCTGGCTGCCCAGGG	143202444	143202665	GGCTGCTCGCCAATTG-CA-AGG	GGCTGCT-GCCATTTGTCAGAGG	||||||| |||| ||| || |||	=======I====X===D==D===	19	1	2	1
chr9	-	7141585	7141607	TCTGAAATATATTTAGAAGGTAAAATCAAGAGTACCAGGTGATGGATTGATAATGGGGGCCAAGGAAGAAAGATGTGTCAAATATAACTCCCAGGATTCTGGCTTGCTCAGCCAAGTGGAAGGTGACACCTGTCATTGAGATAGGGAACTTCGGAAGAAGCCCAGACTTCCAGGCCCAGGATGATGAGTTCAGACTTGGTTGTGTTGGAGTTTCTTCCCTTCT	7141485	7141707	GGC-TGCTC-GCCAATTGCAAGG	GGCTTGCTCAGCCAAGTGGAAGG	||| ||||| ||||| || ||||	===D=====D=====X==X====	19	2	2	0
chr9	-	96715934	96715955	CCCAGACGGGGTCGCGGCTGGGCAGAGGTGCTCCTCACATCCCAGACGGGGCAGCGGGGCAGAGGCGCTCCTCACATCCCAGATGGGGCGGCGGGGCAGAGGCGCTCCCCACATTGCAGAGGATGGGCGGCTGGGCAGAGATGCTCCTCACTTCCTAGACGGGATGGCGGCCGGGCAGAGGCGCTCCTCACTTCCCAGACTGGGCGGCTGGGCAGAGGGGCT	96715834	96716055	GGCTGCTCGCCA-ATTGCA-AGG	GGC-GCTCCCCACATTGCAGAGG	||| |||| ||| |||||| |||	===I====X===D======D===	19	1	2	1
chr10	-	32698416	32698438	TGCCAGCATCAGAAGAAAGCTGGACGGAGAATGACTTTGACGAGTTGAGAGAAGTAGACTTCAGAAGATCGGTAATAATAAACTTCTCTGAGCTAAAGGAGGATGCTCGAACCCATTGCAAGGAAGCTAAAAACCTTGAAAAAAAGATTAGAAGACTGGCTAACTAGAATAAACAGCATAGAGAAGACCTTAAATAACCTGGTGGAGCTGAAAACCATGGCAC	32698316	32698538	GGCTGCTCG--CCAATTGCAAGG	GGATGCTCGAACCCATTGCAAGG	|| |||||| || |||||||||	==X======DD==X=========	19	2	2	0
chr10	-	128776383	128776403	AGCCCACGGTGGTCCACTTTGGAATGCTTTTGCCTTCTGTCTTCTGGAGGGTCCCCTCTGATTATATTTTTTCATCCTAAAAGTTTCCTCTTGGGAAGCAGGCTGTCTCAGCCAATCAAGGATGGTTAACAACCATAGTAGAAGCTGCCTACAGGTTGACAGGCAAACCGGTCAAATATCTTGGTGTAATCACTCAGGTAATTTGGTGTCATAGCTTTAAT	128776283	128776503	GGCTG-CTC-GCCAATTGCAAGG	GGCTGTCTCAGCCAA-T-CAAGG	||||| ||| ||||| | |||||	=====D===D=====I=I=====	19	0	2	2
chr11	-	61682050	61682071	TTGGGGGAGTGGGATCAGTGGTAGAAGAATCACAGGGTTGAGCTTGTGCTGGGGAAGGCACTTATGAGTCCAAAAAGATGATGTTGAGGGTAGGGTGGCAGGTGGTCGCCAAATTGCCAAGGTGGGTGCTTGGAGATGCTGATGAGTTCCCTATAACCGGAGCACTGTCCGATGCCTTTGGAGCCATATCACTTTAATTCCAGTGTTGGCTGTGTGACCTTC	61681950	61682171	GGCTGCTCGCC-AATTG-CAAGG	GG-TGGTCGCCAAATTGCCAAGG	|| || ||||| ||||| |||||	==I==X=====D=====D=====	19	1	2	1
chr12	-	5182595	5182615	AGATTGCTTTAAGGTTCTCTAGAGATGCAAGGAAGGGATCTGAGAGGTGCCATGGGCAGCAAGTCTCCCTCTGCTTTGCTTTCTGTGGTTACTTTGAGGAGGCTTTGCTGCCAATTCAAGGATTAGAGAGAGAGAGAGAGAGGCTAACTTGTTTCCTTGCCTTGTAATGGGGATGTCCTCTCATAGGGGACCATTACTAGGGGAGAGTGAGAGTAAACCTG	5182495	5182715	GGC--TGCTCGCCAATTGCAAGG	GGCTTTGCT-GCCAATT-CAAGG	||| |||| ||||||| |||||	===DD====I=======I=====	19	0	2	2
chr12	-	33942081	33942102	GTAAAATTCTTGGAAATATTGCCTTAGAACCTTGAGATAGACAGAATAACATCCCCTGAAAGATCCCATACCCTAATCCCCAGAATCTGTGGATATGTAAGGCTGCATGGCCAATTACAAGGAGAATTAAATTGCAGGTTGAATTAAGGTTGCTAATCAAATATCCCTAAAACAGAGAGATAGCATGGATTGTCCAGGTGCTTACAATGTTAACACAGGTCC	33941981	33942202	GGCTGC-TCGCCAATTGCAAGG	GGCTGCATGGCCAATTACAAGG	|||||| | ||||||| |||||	======D=X=======X=====	19	2	1	0
chr12	-	114915584	114915606	GTTCATCAAGTCTCAGCCCTCACCCCATGTCACCAGCATCCCTACTGTGGGCAACTCGGATGTGGTCCCTGTGGGAATCTGTAGGAAGGATGCACCCCAGGGCTGTCTCACCAAATGGCAAGGAAGTTGGGGTGATCAGGCCCCAACTCCAGTCAATCACAGTGCAGGGCTCCTCCAGGAGTCAATTTCTAGCAGGTCCCACATGCAGGCCAAATAAATCCCT	114915484	114915706	GGCTG-CTCGCCAATT-GCAAGG	GGCTGTCTCACCAAATGGCAAGG	||||| ||| |||| | ||||||	=====D===X====X=D======	19	2	2	0
chr13	-	20997481	20997503	ATCTGATATAGAAAGGACTGCAAAAGAGGCACTTTAACAAAACGGCGAGGTGGCTGAGGGGTGGGACACCTGCCAGTATCAGGCCCTGCCAGTATCTTGAGGCTGGTCCTCTCAATTGCAAGGACCACACCCCAGCTCCAAACCTCCCCATGGGATGGTCCAGGCCTCTGTTGCAGGTACATCACCATTTAATGATCTTCTCTGCTGTCCCTCGGGGAAGCTG	20997381	20997603	GGCTGCTCG-C-CAATTGCAAGG	GGCTGGTCCTCTCAATTGCAAGG	||||| || | |||||||||||	=====X==XD=D===========	19	2	2	0
chr14	-	20077308	20077329	GCATGTGCTCAGTCATACCCTAAATGGAGGCAGCTGCCCACTGTTACACAAGTGATAACAGGGCGAGTGACCTTGACCAGGTGGTAAGTAGACTACATCGGGCCGCTGCCAAAATTGCAAGGGTATACAACAACAACAGAATATACAGCAACAGAATGTACGTTTTTCTCCAGCATGCCCAGAACATTCTCCAAAATAGATGACATGTTAGGCCACAAAATA	20077208	20077429	GGCTGCTCGCC--AATTGCAAGG	GGCCGCT-GCCAAAATTGCAAGG	||| ||| ||| ||||||||||	===X===I===DD==========	19	1	2	1
chr15	-	53456419	53456437	AATGTTTACTTTCAATTTTCATATACATTTAATAAAGGTTATTGCTAATTTCTTAGCCCTTTAATCTGAGAGCTGTATTTAATTTTACATTGATGTGGATGGCTGCTGCCAATTCAAGGCTGCAAGGGTAATTGGTAATAAGGCCCAGATGCTCTTACAGAAACAGAACAAAAAATATTTCCTCTTAAAACATAATATATACATGTTTTTTATTAACTA	53456319	53456537	GGCTGCTCGCCAATTGCAAGG	GGCTGCT-GCCAATT-CAAGG	||||||| ||||||| |||||	=======I=======I=====	19	0	0	2
chr15	-	63365620	63365642	CCCTCCCCTGCCTGGGGCCCACCTAAGCAATAACGGCTGTCTGGGCACCTATTTGAATACTTTGTGAAGCCCAGCAGAGACGGGCTTTCAGCCACAATCAGGCTGCTCCAGGCAATTGCAATGTTGGGTATCTACATTTCTGGCCCAATTATATCAAAAGGTCAGGACCCCCATTTCTCCTCCCTTGGTCCAGATCCTCTCCCTTTCCCCTACATCCCTCTGG	63365520	63365742	GGCTGCT-C-GCCAATTGCAAGG	GGCTGCTCCAGGCAATTGCAATG	||||||| | | ||||||||| |	=======D=D=X=========X=	19	2	2	0
chr16	-	8796677	8796698	CGGAGAAGGGCAGCCTGAAAGGGAGACAGTAGACCATTTCTCTCATGGAACTCAACCACATTAATCACACGGTGAACATCTGCAAAGCACCATACTCTAAGGCTTCTGCCAATCCTGCAAGGTAACCGTTATTGCCAGACGAGGGAAGGGTAAAGCCAGATGCTATCTCATGTGGGCATCACAACAGCTATCTAAGATAGTTATCACTATTTCCACTTTACC	8796577	8796798	GGCTGCTCGCCAAT--TGCAAGG	GGCTTCT-GCCAATCCTGCAAGG	|||| || |||||| |||||||	====X==I======DD=======	19	1	2	1
chr16	-	12516096	12516116	AGGGGAGGGGAGGATGGCAGGGAATTTCCTTTTCTCGGCTAGGCCTAGACGTGGCCTGCCCCAACTCCCATTACCTTACATTAACCATAAGTCAGCCGATGGCTCTCGTCTAATTGCAAGGCATGCTGGGAAGCCTGGTCTGTCTTTGTGCCCAGAAAGAAGAAACGGGGTTGGTGAGCCAGTCTCATCAGAATGGGTACGAGACCAGGCGTGGTGGCTCA	12515996	12516216	GGCTGCTCGCC-AATTGCAAGG	GGCT-CTCGTCTAATTGCAAGG	|||| |||| | ||||||||||	====I====X=D==========	19	1	1	1
chr17	-	73748412	73748434	AGGCCCATGCCTTCCAGGCTCCAAAGCCCAGGCCCTTCTCAGACGTCCTCCAGCTTCCACAGGGAAAGAGATAAATGATCCCAGGGCTAGCGAGGGGCCCGGCTGCTCAGCCACACTGGAAGGGCAGAGAGACCCGGCTGCCAAGCTCCCGGCAGTTGCATAGCTGGGCAGGGACTTTTCCTTGGAGCTGGAGAAGCTGCTCCAAGATGGGCCCCAGACGTGG	73748312	73748534	GGCTGCTC-GCCA-ATTGCAAGG	GGCTGCTCAGCCACACTGGAAGG	|||||||| |||| | || ||||	========D====D=X==X====	19	2	2	0
chr18	-	31501236	31501256	TAAAAATGCTGATAACTATTTCAATATAATTGGGTTCATTGATAATCCCCTGTATTTTATTTTATACATTTGAAATCATTAATCTGAGAAGGGGTTCATAGGCCTCGCCAGATTGCCAAGGAGGGCTCGTGGGTGAGAGATTTCCTGATGGTTGCTTCAATTTTGGGTTCGACTAATGAAGCTTGTGCTTTAAAATCAAACTACATTTTAAGGATTCAATG	31501136	31501356	GGCTGCTCGCCA-ATTG-CAAGG	GGC--CTCGCCAGATTGCCAAGG	||| ||||||| |||| |||||	===II=======D====D=====	19	0	2	2
chr18	-	69102368	69102389	ACAGCATTTTAAAGAAAGACATAGCTTAGGTAAAGATATTATGACACAGTAAAGCATGAACCATCCAGGGTATGTGGCCACGATCAATGCCAATTATGTTGGGTGCTGCCAATTATGCAAGGAGGAATTTAAATCAGACTTAAATCAAGACATGTGACCCATGGGATTGAAGAGAAAGGCCAAGGCCATTTTCAAAGTGCCATATTAAAGGTTGTAGTTTAC	69102268	69102489	GGCTGCTCGCCAA-T-TGCAAGG	GGGTGCT-GCCAATTATGCAAGG	|| |||| ||||| | |||||||	==X====I=====D=D=======	19	1	2	1
chr19	-	41740241	41740262	AGAGATTAAAGCAAACTAGCAATAAACTTTGACCTGCAGCTACCACATTTTAAAACAAAACCCCAACCCAGCTCTTTATCTCAGAGGGGACCAAGCTGAAGGCTGCTCTCCATTGTCACAGGAGAAGGCAACTCACCTTCCTTATAGGAAGTGAGCAAAGCTGCATGAGTAGAGGAGTTCCATGGCAAAACAAAACTCGGATCTCAAACAAAAAATTGTGGG	41740141	41740362	GGCTGCTCGCCAATTG-CA-AGG	GGCTGCTCTCC-ATTGTCACAGG	|||||||| || |||| || |||	========X==I====D==D===	19	1	2	1
chr21	-	31264839	31264858	CCCATTTGACTTGCACTGGAGCAAGGCTGGAAGGTGCAGTACCACCTCCTACTGGGCAATCAGAGTGCTGACTGCAGGGAAGTCTGCTGGTCAACCTTGAGGCTGCTCCGCCATTCAAGGCAAACGGACCCAGTCTGGAATTTTAACCTGAAGCACCATCTACAAACCACCTCCACATCCTCAGCAAAAGCCAAGACTCCCTGAACTCTGCCTCAGAGAA	31264739	31264958	GGCTGCT-CGCCAATTGCAAGG	GGCTGCTCCGCC-ATT-CAAGG	||||||| |||| ||| |||||	=======D====I===I=====	19	0	1	2
chrX	-	14890133	14890154	TCAAAACTATTTTCATAATAATGCTAAGATATCATTTGCCTTTTTCACTTTCTTTACATTTGCACTGATTACACAGAAGCAATGATGTGTAATCAGTACTGGCTGCTTCGCCCAAATCAAGGCAGGTAGTCATTGTAGTCCTCATTGTCAGCACTCTTAGTTTAAAAAAAAAAAGACAATTTTATTTTAGAAAGTCCCTGATGAAACAGTAAATTGTATTAA	14890033	14890254	GGCTGC-TCG-CCAATTGCAAGG	GGCTGCTTCGCCCAAAT-CAAGG	|||||| ||| |||| | |||||	======D===D====X=I=====	19	1	2	1
chrX	-	18090564	18090585	GAGCCCCTGCTTGACACGTATCCACTCAGACTAACTTCATCCCAGGAGATTCTGTAAAGTTATACTAATATTAGAACACAAGGGTTTATTATTAGCTATTGGCTGCTCAGGCCAATTCCAGGAGCTAAAGAGATTGGGCTTTCACATTCTTTGCTTTTCCTCGTGTGTTTTTGGGTAGGAACGGATCATCCCTAGAAGATTCATTTGCACATTCAAGCTTGA	18090464	18090685	GGCTGCTC--GCCAATTGCAAGG	GGCTGCTCAGGCCAATTCC-AGG	|||||||| ||||||| | |||	========DD=======X=I===	19	1	2	1
chrX	-	72896434	72896454	CATCTCTGCAGCACCTCATCTGCACTCTTACTCCCTGAGGCTCCCAGCCACTTCTGAAGTGGCTAGGAATAAAACCTGTTGTGACAAGAGATACTAGCCAGGCTGCTGCCAAATATGCAGGTAAAAGCCTGGTTATATTTAAGACACGGTGGCCAAAAACAGCCCACATCCTTGATCCTCCATCCCTGCCCCCATCTTACTGAATTAAGAAATAATTTGGT	72896334	72896554	GGCTGCTCGCC-AAT-TGCAAGG	GGCTGCT-GCCAAATATGC-AGG	||||||| ||| ||| ||| |||	=======I===D===D===I===	19	0	2	2
chrX	-	134751930	134751951	ATAAAAATGGGTCTCAGTTTCACAACTCAAGCTGTCAATTTCTCACTTCCATGACTAGCATTACTGGAGAACACCAAGAATAAATGTTTGTATTATTAATGGCTGCTCCCAGTGATGCAAGGAAACCTGCTTTCCAACCCAGTTAATTCCTATGTCCCTTGCAAAACTGTCAGGGCCAACTCTGTAGAAGTTATCAGTGCTTTCCTGTGAGGCTACATTGTG	134751830	134752051	GGCTGCTCGCCAAT--TGCAAGG	GGCTGCTC-CCAGTGATGCAAGG	|||||||| ||| | |||||||	========I===X=DD=======	19	1	2	1
chr1	+	3192940	3192959	GTGCTCAAAGTGTGGTCCCTGAGCCAGCAGTGCTGGCCTCCCTGCAGGTTTGTTGGAAATGAAGAACCTTGGCCCCTCTCTGGGACTCACTGAGTCACCACCTGCAATTGAGCGAGATCCCTGGTGATTCATGTGCACAGCTGAGTTTAGGAAGGACCCGGCCAGACAGCGAGTACCCAGCAGTCACAGCGGCCAGACGGCGAGTACCCAGCAGACACAG	3192840	3193059	CCTTGCAATTG-GCGAGCAGCC	CC-TGCAATTGAGCGAG-ATCC	|| |||||||| ||||| | ||	==I========D=====I=X==	18	1	1	2
chr1	+	6503968	6503989	ATGTGATTCCTGCATCTGAGCCGTGAGGGCATCCCAAGGGGAGGGACCAGCAGGATGACTGAGATGTACAGAACAACTAAGAGAGCCCAGGGAGGGCCTGCCTCTGCAGACGGCGAGCAGCCCCACTTTGCCCCACCCTGCCAAGGGGAGCACAGTCTGAGTGGGGGCGAGAGGTGGGACACAGGCTCCCATTGGCTGGCCCTGCTGGCTTGGGGCTGGGTG	6503868	6504089	CCT-TGCAATTGGCGAGCAGCC	CCTCTGCAGACGGCGAGCAGCC	||| |||| |||||||||||	===D====XXX===========	18	3	1	0
chr1	+	9135430	9135450	TGTCCAGCGTCCAAAGGGGCCGTGTCCCGTGTCCTCACACATCATCACAACCTCGCTTCACCCCAGTTTCCTGGCTGCAGAGCTAGGGCCCAGAAAGGCCCCATCACAGTGGCGAGCAGCCCCCGGAGAAGGCTAGTTTTGGGGTTGCTTTCTCTTCCTCCTTCTCTCACCCCAGGAACTGGCATGAGATTCTCCTCTGACAAGTACAATAGAGGTGACAG	9135330	9135550	CCTTGCA-ATTGGCGAGCAGCC	CCAT-CACAGTGGCGAGCAGCC	|| | || | ||||||||||||	==X=I==D=X============	18	2	1	1
chr1	+	9412548	9412568	TTGCAGTGAGCCGAGATCACGCCACTGCACTCCAGCCTGGGTGACAGAGCAAAACTCTCAAAAAAAAAAAAAAAAGGTGGAGTGGGAGAGGTGGCTCAGGCCTTCACCTTGGCAAGCAGCCAGCTTGTGGGCTCAGCCATCAATTCTGGGGCACCTTGGTGTCTGAGGCCTCCTCAAACCATTAACAATGGTTTTAAAAGTACCATCTCAACCTAAAATAA	9412448	9412668	CCTTGCAA-TTGGCGAGCAGCC	CCTT-CACCTTGGCAAGCAGCC	|||| || ||||| |||||||	====I==XD=====X=======	18	2	1	1
chr1	+	17064415	17064435	AGAGTGAGGGGAAAAAGAGGACCTGGTGGGGGTTCCCATCTTGACAGTGGGCAGAGGGGACCTGGCCAAAGGCAATCACCTTGCAGAGAGAGAGGGGGGTCCTGGTAACTTGGCAGCAGCCATGGTTCAGACAAGAAGACTTTCTGGAAGGGCAAGGGTCTGCATACCAAGGCCAGTGATGGCTCGTATCTATTTTACATTTCTCTTTTCAATATAATAAT	17064315	17064535	CCTTGCAA-TTGGCGAGCAGCC	CCTGGTAACTTGGC-AGCAGCC	||| | || ||||| |||||||	===X=X==D=====I=======	18	2	1	1
chr1	+	21220026	21220047	CCTCCGTCTTGGCTCTCTCCGCTTCGTCCTTACCAGACTTCGCACTTGTGAGGCGGGTTCATGGGTGAGCCAGGTGGGCAGCGGAAGTGTTCTGAGAACTCCTTGGAATTGGAGAGGGAGCCGATGACCCGGAAGCGAGAGGGGCTGTGGGGATCGGTGATGAGGCCTTCGTGGGAGCTCTCAGGTGTGCGGACGGAGCACCAGACCTTTGAAGGGGCAACA	21219926	21220147	CCTTGCAATTGGCGAGC-AGCC	CCTTGGAATTGGAGAGGGAGCC	||||| |||||| ||| ||||	=====X======X===XD====	18	3	1	0
chr1	+	24872654	24872672	GGCCCAGGGTGGGATTGTGTGAAGTCCCTCACTGGGAATGTTTCCAGCTCAGCTCCTGGTGCCTCCTCCCCTGTCCTCTGTCCAAGACCACATGTCAGCCCCTTGAAGGCGAGGCAGCCATTCCCACAGCCACTTCTCTATTCTGACATGACCAAGAAGCCTGGCTGGGACAGCAGGTCTGACCACAGATTGACAGATGTTTCCACATGTGGAAGTGAG	24872554	24872772	CCTTGCAATTGGCGA-GCAGCC	CCTTG-AA--GGCGAGGCAGCC	||||| || ||||| ||||||	=====I==II=====D======	18	0	1	3
chr1	+	25598811	25598829	AAGCTGCTGCAGTTCCTGTGATCTGAAACGGAGACTGACTGTGGTGTATTAAAGCGAAACATAAAGTTTTCCCATTGAGAAATGAAGCTTATTTTGCCTCCCTTCAATTGGCACCAGCCCTGTGACTGCTTAACCAAAAAGAAAGTGGTGGAACTGATGCTCGTCAATTCTAGGCCTAGCCTGGAAATTAAGAGCTACTGGAATGCTCACTCTTGAGAC	25598711	25598929	CCTTGCAATTGGCGAGCAGCC	CCTT-CAATTGGC-ACCAGCC	|||| |||||||| | |||||	====I========I=X=====	18	1	0	2
chr1	+	27400535	27400556	TCTCTCCTTGCGTCATCACAGGCAGCTCATGGCCCTGCCAACCCCAATGCCTGCCTTCAGCTTCCCGCCCCCCGGGGGGCCTCCGATCCATGATTAACCCCCTCGCTAATTGGCCACCAGCCCCTTGACTTTGCTGCAGGCCTTCTCAGGAGCTGGGAGCAAGAGGCTGCAAATTGGCCAAGCAGGATGGGTCTAGGGAATACTGTGCATGTTGAGGGTGAG	27400435	27400656	CCTTGC-AATTGGCGAGCAGCC	CCTCGCTAATTGGCCACCAGCC	||| || ||||||| | |||||	===X==D=======X=X=====	18	3	1	0
chr1	+	33795643	33795662	CATGACCCTGACTTACGCAGGCTCTTCCTGCTCCCTGTCACTGCCCTAGAATATTTCTTCTCATCTGTGAGCCTGACTTGTCTCAGTTCTCTCTGACTAACCTTGACAAGGGGAGCAGCCCCTGCTCAGCCCCTTCCTCTCGTCTGTTTTAGCACTTACCTGCTGGACTGTGATGGGTCTGTTTACTTATTCCTCCACTACACCATGAACTCCTGGAGGG	33795543	33795762	CCTTG-CAATTGGCGAGCAGCC	CCTTGACAAG-GG-GAGCAGCC	||||| ||| || ||||||||	=====D===XI==I========	18	1	1	2
chr1	+	38362032	38362051	TCTAAGTCATTTCTGTAAGCCACACAGGGATAGAATCTACAGAGAGGAGAGGGGAGCCCCTGTCCAAAGACCAATGTTTTTAGCTCCAATGGCATTGTGGCCTTAATTGGCAGAGCAGCTGAACTCAGGGATCAATATAACAAAACTCTTTCTGATGGCTTCCTGCATGCCAGGTGCTCTCCCAAGCATTATCTCACTTAATCCTCACAGCCTCACAGCA	38361932	38362151	CCTTGCAATTGGC-GAGCAGCC	CCTT--AATTGGCAGAGCAGCT	|||| ||||||| |||||||	====II=======D=======X	18	1	1	2
chr1	+	41358096	41358116	CACTTCCTTGAGCAAACCTCTTCCTTCCCAGACCTGGGTTTCTCTGAGAGGCAGCCCTCTCTGCTTTCAGCCGGGGGTATGAGGACCAGGGCACACAGGTCCTGAGCAAGTGGCAGCAGCCAATCCCAGGATGGCTGACTTTTTCCAGGTGGGCTCTGGGGATGCAGCGCAGCTATGCCCATCAAGCCTCAGAGAAGCGCGTCCTCCTGTCCTCACTTGCC	41357996	41358216	CCTT-GCAATTGGCGAGCAGCC	CCTGAGCAAGTGGC-AGCAGCC	||| |||| |||| |||||||	===XD====X====I=======	18	2	1	1
chr1	+	47902037	47902055	GGCAAGGAGCCACAGGGTGCCCTAGAAACAGGCAGCTACTGTCCTGGTAAGTCTCCTCCTGATCCCTCCACCCACTCTTCTGCCCACTCCCCTAGTACAACCTTCAATTGGCCAGCACCTCACAGTTGCCCCAGTGTTTACTGTTCATGAACGGCCAAATATTTTGACCAAGCCTCCCACAAGGTGCATCTTCCCTGGTTGGCCCTGACTGGTCTTTAC	47901937	47902155	CCTTGCAATTGGCGAGCAGCC	CCTT-CAATTGGCCAGCA-CC	|||| |||||||| |||| ||	====I========X====I==	18	1	0	2
chr1	+	54594425	54594445	TCTGAGCCTTTGGCCAAGGAAGGGACCTGGGTGGGAGCTGGAGGATGAATATGTATCAGGTCATCGTGGAGGCAGGAAGATGGGGCAAAGAGGGAGGAAGCCTTGGAACTGAGCAGCAGCCCACGCCTGCTGTGTGCTAGCCTCGGGCATGGCATGGTGCTGGGGACAGGCCCTTGTGCTATTTCAGGAGACTTGCCCTGAGTGTCCCCCACCCTGTCCCC	54594325	54594545	CCTTGCAATTG-GCGAGCAGCC	CCTTGGAACTGAGC-AGCAGCC	||||| || || || |||||||	=====X==X==D==I=======	18	2	1	1
chr1	+	60018063	60018083	TATTTGGTTAGATGGGGCTAATCCCACATCACCATAATCCCTCCTGATGTTTTATTGATTCTAAAGGACATTTAGTCAGGAAGCAGCTCAGCACTAGAATCCTGCTAATTAGCAAGCAGCCACATTCCAAATGGGTTCCCAATTGAACAGCAGATTAATGGACAATATGTACTAAAATAATGATTCGTGCATTCAGCTTCTAAAATGTGTGTCTAAATTAC	60017963	60018183	CCTTGC-AATTGGCGAGCAGCC	CC-TGCTAATTAGCAAGCAGCC	|| ||| |||| || |||||||	==I===D====X==X=======	18	2	1	1
chr1	+	60778221	60778240	CCAGAGGTGGAGTCTACAGAGGCAGGCAGGCAGGCCTCCTTGAGCTGCAGTGGGCTCCACCCAGTTCAAGCTTCCAGGCCGCTTTGTTTACCTACTCAAGCCTCTGCAATGGCGGGCGCCCCTCCCCCAGCCTTGCTGCCGCATTGCAGTTTGATCTCAGACTGCTGTGCTAGCAATGAGTAAGGCTCCGTGGGCATAGGAACCTCCAAGCCAGGTGTGG	60778121	60778340	CCT-TGCAATTGGCGAGCAGCC	CCTCTGCAA-TGGCGGGC-GCC	||| ||||| ||||| || |||	===D=====I=====X==I===	18	1	1	2
chr1	+	66190522	66190542	GCCCCCAGAGGTGGAGTCTACAGAGGCAGGCAGGCCTCCTTGAGCTGTGGTGGGCTCCACCCAGTTCATTCTTCCCAGCCACTTTGTTTACCTACTCAAGCCTTGGCAATGGCGGGCACCCCTCCCCCAGCCTCGCTGCCTGCAACCTTGCAGTTTGATCTCAGACTGCTGTGCTAGCAATGAGTGAGGCTCTGTGGGCATAGGAACCTCTGAGCCAGGCG	66190422	66190642	CCTT-GCAATTGGCGAGCAGCC	CCTTGGCAA-TGGCGGGCACCC	|||| |||| ||||| ||| ||	====D====I=====X===X==	18	2	1	1
chr1	+	73527143	73527163	CCAACTCCCCCATCTACTAAGAGCTACTTCCACTCAACAAAATCTTGCATTCATTCTCCAGGCCCACGGCAAGAACCACTGGATACAGAAAGCCCTCTGTCCTTGCAATAAGGCAGCAGTCCAATTGAGCTGGTTAACACGAGCTTATTGACGGCAAAGCTAAAAGAGCACCCTGTAACTCATGGCCACTGGGGATTCAGGAGCTGTAAACATTCATCCTT	73527043	73527263	CCTTGCAATT-GGCGAGCAGCC	CCTTGCAATAAGGC-AGCAGTC	||||||||| ||| ||||| |	=========XD===I=====X=	18	2	1	1
chr1	+	108502301	108502320	AATTTTAGGAATTCTCAGTGAAGAATTTCTCAAATTCCTGTATGCAGTTAAGAATTTGAAGAAAGCCCTTCTGCATAGTCATGCTGAGCCAGCTCCTGTGCCTGCAATTGGGCCACAGCCCCCTAAGCTTCGCCCTCCACCTCTTGACCTCTTGACCATGGATCCCCACCAAATGAGCAAGCCTGGGGCCTTCCTGAAAATGTGTAAGCAGGATCTGAGT	108502201	108502420	CCTTGCAATT-GGCGAGCAGCC	CC-TGCAATTGGGCCA-CAGCC	|| ||||||| ||| | |||||	==I=======D===X=I=====	18	1	1	2
chr1	+	118650472	118650492	GAAAATAGAAAATTACAATATACAAATATTTTAACCTTTTTTTACTCAAATAATTATTAAATTAGGAGTTAATTACCAAGGGCAAAGTTTCTCCGCAATTCCTTGCTATTGGAAGCAAGCCCAGAAGAAACCTTAGCTCAGTCTTATATAAGCCCCTGTCATCATTATGCTGACAGATCTACCTGAGGATTTATTGTAGGATTGTCAGACCTTGGGGGTCT	118650372	118650592	CCTTGCAATTGGCGAGC-AGCC	CCTTGCTATTGGA-AGCAAGCC	|||||| ||||| ||| ||||	======X=====XI===D====	18	2	1	1
chr1	+	121603858	121603877	TGCCCCGAGAGGTGAAGTCTACAGAGGCAGGCAGGCCTCCTTGAGCTGCTGTGGGCTCCACCCAGGTTGAGCTGCTGGCCGCTTTGTTTACCTACTCAAGCCTTGGCAATGGCGGGCGCCCCTTCCCCAGCCTCACTGCCACCTTGCAGTTTGATCTCAGGCTGCTGTGCTAGTAAGGAGTGAAGCTCCGTGGGCATAGGACCCTCTGAGCCATGTGCGG	121603758	121603977	CCTT-GCAATTGGCGAGCAGCC	CCTTGGCAA-TGGCGGGC-GCC	|||| |||| ||||| || |||	====D====I=====X==I===	18	1	1	2
chr1	+	152629918	152629939	CTTACTTCTTCCCCAACCCTAGGCAGCACAGCTTACTGCCCTGGGAAAGACTCCTTCCTGACACTTGAGGAGAGGACAGAAGAGAGTAAAGAGTACTTAGCCTTGCAACTTGGATAGCAGCTCAGCCACAGTATAATAGGGCACCATGCAGTGGCCTAAGGCCCCCATTCCCTGCCCTAGCTCCCAGTTGACAATTCTAGACACAGCCTGGGCCAGAAAGGA	152629818	152630039	CCTTGCAA-TTGGCGAGCAGCC	CCTTGCAACTTGGATAGCAGCT	|||||||| |||| ||||||	========D====XX======X	18	3	1	0
chr1	+	154772531	154772551	CAGGAAGCCCACAGCAGGGTCCAGGCAGGACAGGTGGGGCAGGCTGGGGCAGGCTGCTGGGCTCAGGTCAGCCTGACCACCTCAGCATGCTCTTTAGGGGCCTTGCTATGTGGCAAGAGCCCTGTATGTGGAGTAGGGAGAGCTGGATTCAGTCTACCTGGGAAGCCCTGGCTAAGACACTTTGACTCTCTTGGCCTCACTTTCCTCCTCTGCAAATCGCT	154772431	154772651	CCTTGCAAT-TGGCGAGCAGCC	CCTTGCTATGTGGCAAG-AGCC	|||||| || |||| || ||||	======X==D====X==I====	18	2	1	1
chr1	+	164490643	164490662	TATAGGACAAATATAATTATTCTTCTGTGGCATTCTTAATTTTCACCAATATCTGGTTGTCCTCTAGCTTCTGTACAGAAAGGCCTAAAATTTCTCATTCCCTTGCAGTTAGGCACAGCCATGTTACTAGTTACGGACAAAGAAAGGTGAGCAGAAGTGACATGTCTCACTTTTGTGTTTAATTGTCAGTGCTCAAATCTACAGTTCCCCCTTCCTCTGC	164490543	164490762	CCTTGCAATT-GGCGAGCAGCC	CCTTGCAGTTAGGC-A-CAGCC	||||||| || ||| | |||||	=======X==D===I=I=====	18	1	1	2
chr1	+	164682879	164682899	TCCCGTCATGGATCAGAGTTCGTCCCTGGGAAACAACTTGTGCCGACGGAAGGAGTTCTTCCTTTGCTCCCCTCATACCTCCCTTCCTTGCAGATGGGATCCTTGCAAGGGCAGAGCAGCTCTTAGAGTTGTCAGGCCCTTTTCTTTCATTCTGCTTATTTTCCCATAGGCGAGTACTGCTCAGAACCCAGGCTGTGAGTTTTTTGATGTGGAAAGCTATT	164682779	164682999	CCTTGCAATTGGC-GAGCAGCC	CCTTGCAAG-GGCAGAGCAGCT	|||||||| ||| |||||||	========XI===D=======X	18	2	1	1
chr1	+	166266095	166266113	TCTTCAGCAGCTCTATTTTGCTATGCATGTGTTCAGTTTCTTCTGATGCATACTTCTCTCTCAGACAGCCAGATGAGAAACAAGTGCTGCTTGTTTAAGTCCTTAATGTGGCAGCAGCCTCAATAGTGGCAAGGAAATGTTGTCTTTCATCCTGTGGGCTAAGGGAGTGTGGAGGCTGGCAGATTTCCAGGGCCCCAGAAGCAGCCTCCTTGCTCCCTA	166265995	166266213	CCTTGCAAT-TGGCGAGCAGCC	CCTT--AATGTGGC-AGCAGCC	|||| ||| |||| |||||||	====II===D====I=======	18	0	1	3
chr1	+	173191630	173191651	CAAAGCTCTGAAGAGCCTGGCTCCAACCTCATTGTCAAGCTTTATTGCCACATATATCCTTTCTGTGTCTAATGATCCAGCCAACTATTTGTTCTGATCTCCTTGCACTTGGGTAGGCAGCCTGGTAGGATGGCACAAAGAGCATAGACTTTGGAGTCAGATTTAGTTCAAACTGTGACTTCTCTGGTTCTTTGAATTTGGAAAAGTTATAGCATTTCTTCG	173191530	173191751	CCTTGCAATTGGCGA-GCAGCC	CCTTGCACTTGGGTAGGCAGCC	||||||| |||| | ||||||	=======X====XX=D======	18	3	1	0
chr1	+	174595923	174595942	GCCCCCAGAGGTGGAGCCTACAGAGGCAGGCAGGCCTCCTTGAGCTGTGGTGGGCTCCACCCAGTTCGAGCTTCCCTGCTGCTTTGTTTACCTAAGCAAGCCTTGGCAATGGCGGGCGCCCCTCCCCCAGCCTCGTTGCCGCCTTGCAGTTTGATCTCAGACTGCTGTGCTAGCAATCAGCGAGATTCCGTGGGCGTAGGACCCTCTGAGCCAGGTGTGG	174595823	174596042	CCTT-GCAATTGGCGAGCAGCC	CCTTGGCAA-TGGCGGGC-GCC	|||| |||| ||||| || |||	====D====I=====X==I===	18	1	1	2
chr1	+	180502103	180502123	CCGTGTCTTTCTCCCCCATCCACCCTCTCCCTGCTACTTTACCTGTTTGTACCTGGCATACAGGTACAAGAGCTGCTCCCTGCTGGCCACCTGAATCAGGCCTTGCAGGTGCGCGGCAGCCTTCTCAAACAGCTCGGCCAGGCAACTGGTCTCCTCGATCTCAGGGCTATGGGGGAACTCCACCTCCCCGGAGTCGTCCCCTGAGCTCAGCTCTCCACCGC	180502003	180502223	CCTTGCAATTG-GCGAGCAGCC	CCTTGCAGGTGCGCG-GCAGCC	||||||| || ||| ||||||	=======XX==D===I======	18	2	1	1
chr1	+	200180423	200180443	CTGTTCTTCCTCACCTCTCCTTCTTCCCACATGGCCTCAGTATCCAAGCCCTACCAGTTACTTTTCCTATTTTTCTCCCCAGTCAGTCTCCCCCTTCCTTCCTTGCAGATTTGGAGCAGGCCTTTGGCATTTCTTGCCTTGAATTATGCACTAGCCTCTGGGCTGATCTGCTATCAATCTGAACATACCCCAAACCTCACTCCATAGAGCACCCAGAGCCA	200180323	200180543	CCTTGCA-ATTGGCGAGCAGCC	CCTTGCAGATTTG-GAGCAGGC	||||||| ||| | |||||| |	=======D===X=I======X=	18	2	1	1
chr1	+	212625761	212625780	ACATCTACAGAACTTGCTGAGGAGCCAGCAACAGGGGGGATTAAAGAGGCAGCAGCAGCAGGGGCAGCTGCAGGGGCAGCAACAGGCACCGTAGCAGGTGCCTTGAGTGTGGCAGCAGCCAATTCTGCCCCTGGACAGGTGAGCGCAGCCATAGCTGGGGCGGCCACCATCGGTGCAGGAGGAAACAAAGGCAACATGGCCCTTGCAGGCACTGCCAGCA	212625661	212625880	CCTTGCAAT-TGGCGAGCAGCC	CCTTG-AGTGTGGC-AGCAGCC	||||| | | |||| |||||||	=====I=X=D====I=======	18	1	1	2
chr1	+	216429071	216429091	CTGGACTTGGGAGCAAGGTTTGATGCACTCAGTGGACACTAAGCATTACCTAATCTGCATCCACAAAAACATATTTCCTTCAGTTGGCTGACAGGCCTGACCTTGCAGATTGGAAGCAGCTACTTGTGAGGCCTGAAAGGGAGTGATTATATCTTTAATTTTTCAGTTATAGCTGAGGAAGCAGTAGCTCTTTGGCCCACAAGTGGCTCGAATTTCTTTAG	216428971	216429191	CCTTGCA-ATTGGCGAGCAGCC	CCTTGCAGATTGGA-AGCAGCT	||||||| ||||| ||||||	=======D=====XI======X	18	2	1	1
chr1	+	227774614	227774634	CCTGTTCCTGTCCCCTCCATGCACAGCAGTGTCCCGCCTCGAGGTGTAGGTGAGAGGCAAGGGGGACCGGGCCGCAGCGCGCAGGGCAGAGCATGAGGTGCCTGGCAAGTTGGGAGCAGACTCATTGGCCACAGCTCTGGCCGTGTTGGTTCAGGCTGGGAAGTGGGTTTTGTGGGGCTGTGGCCAACCTCTTGAAAGAGCCACATTTTAGTGCATTTTCA	227774514	227774734	CCTTGCAA-TTGGCGAGCAGCC	CCTGGCAAGTTGG-GAGCAGAC	||| |||| |||| |||||| |	===X====D====I======X=	18	2	1	1
chr1	+	228526375	228526394	GCCCCCAGAGGTGGAGTGTACAGAGGCAGGCAGGCCTCCTTGAGCTGTGGTGGGCTCCACCCAGTTCGAGCTTCCAGGCTGCTTTGTTTACCTAATCAAGCCTTGGCAATGGCGGGCGCCCCTCCCCCAGCCTCACTGCCACCTTGCCGTTTGATCTCAGACTGCTGTGCTAGCAATGAGCAAGGCTCTGTGGGTGTCGGACCCTCCAAGCCAGGTGCAG	228526275	228526494	CCTT-GCAATTGGCGAGCAGCC	CCTTGGCAA-TGGCGGGC-GCC	|||| |||| ||||| || |||	====D====I=====X==I===	18	1	1	2
chr1	+	239280183	239280203	AGAAATAAAATACACAAGGGAAAAATGAAATGGAAAGCCAGCATCTTTATATGAACTAATGAGATGGTGTACTTTGAATTGAGGAGTCTGCAATTTCAAACCTATGCACTTGGGGAGCACCAAATTTTCCAAATAAAAATAAAATAGGAAGAAATGTCATTTTAGACTATGACTCACTGCCTTTCCTCTATATATGGTAATTATCCCCACACCTTTAAAGA	239280083	239280303	CCT-TGCAATTGGCGAGCAGCC	CCTATGCACTTGGGGAGCA-CC	||| |||| |||| ||||| ||	===D====X====X=====I==	18	2	1	1
chr1	+	242416650	242416670	AGTTAGTAACATGAAATTTAAAGGATGGCAAAATAAATATAATTACCCTATTTGAAGTCGTTACCTCACCTTCTGCTAAAAAAGAGCAACTTCTTGACTTCCTGGCCATTGGTCGACAGCCCTGGAAACATTTTCAGCTAAATTAAACTCATTAAAAACCAAAACAAATAAAATCTTGTTTCTTTGGATGAAAGCAAAAATTCCTATTTGTGAACAAAGGC	242416550	242416770	CCTTGCAATTGG-CGAGCAGCC	CCTGGCCATTGGTCGA-CAGCC	||| || ||||| ||| |||||	===X==X=====D===I=====	18	2	1	1
chr2	+	6493851	6493872	GCTCCCCCAGCCACCCTCAACAAGGCTAGGACCTCAGCCCGCCATTGGGTATAACTTCTACCCACCTGCTTTAGCTACAACTGGTACTTACCCAGGGATACCTTCCCAATTGGCCAGAAGCCTGAATCATCCATTTGGTAAATAAAGAACTGGGGAAAAATTAAAATAAGAAAGTGTAAACATGAGAGAACAAGATAAGCTACAAGAGATCTGATATAGTTT	6493751	6493972	CCTTG-CAATTGGCGAGCAGCC	CCTTCCCAATTGGCCAGAAGCC	|||| |||||||| || ||||	====XD========X==X====	18	3	1	0
chr2	+	7262653	7262673	CTGAAAGGCAGATGGTAGTATAGGAAGGAATATCCAAGAAAAAAGGAGTAGAGGGGAAGGCATAGAGGCATGAAAAAGAATTAAGTTATTTATGGCTGGACCTTGCAATTGGAAGTCAGGCCCATGCTGAGAGACGAGGATGTGGGGGAGGGCATGGTCCAGCCCTGGCAAGCCCGGTGGTGATGCTGGGCACATGTGCTGCCTTCTCCAGGCCGTTTAGA	7262553	7262773	CCTTGCAATTGGCGAG-CAGCC	CCTTGCAATTGGA-AGTCAGGC	|||||||||||| || ||| |	============XI==D===X=	18	2	1	1
chr2	+	11829587	11829605	CTTCCCGGGTAGTGCTGGCCTTGGAGACCAGCCAGGCTGTGGATCCAACTTGTGGGCAGAGGGGGGAGTTCCTCAAGGGGACTGTTTTGGTACCAACGTGCCTGCAAGTTGGCACAGCCCAAGGTCAACAACACTAACTGGCTGGAAAGGGCGCTGTCTGGCTGTTTGTTCAGGTCTAAAAACCATTTAGATCTGCGATTCTCAAAGTGTAGTCTGCAG	11829487	11829705	CCTTGCAA-TTGGCGAGCAGCC	CC-TGCAAGTTGGC-A-CAGCC	|| ||||| ||||| | |||||	==I=====D=====I=I=====	18	0	1	3
chr2	+	20676704	20676723	CTGAGGGCCTAGAAGTTGCCGCGTGAGCTCTGATCATCATTAGGGGTGCTGTCTGCCCATGACCTGCAGGTACCCACCTTAACCAGAGCTTGGCTTGTGGCCTGCAACTTGGCGACAGGCCTTTGGCTGGGCAAAGTTTGGGCTGGTGCTTCATGGCGGCAGGACCAATTACAGCAGAGCAACCCAGGATGGGTGGTCATTGAAAAATGGGTGTGAAGTC	20676604	20676823	CCTTGCAA-TTGGCGAGCAGCC	CC-TGCAACTTGGCGA-CAGGC	|| ||||| ||||||| ||| |	==I=====D=======I===X=	18	1	1	2
chr2	+	25279508	25279527	GTCTCCTTCCTCATCTGAATCAACCAGCTGAGCATGTGTTCTATGTCAGCTGACTGCTGGAACCGTGACCGAGCCTCCACACCCTGATTAAGCCACTGTCCGTTGCATATTGGCAGAGCCTAGGCCACTGCCCACCCCGCGAGGTAACATCTCACCAATTTCAGCTTCCAGGCAGTGCAGTGGCCTTCAGGGATCCTACCAGCTCTGATCCCTGCCAGAA	25279408	25279627	CCTTGCA-ATTGGCGAGCAGCC	CGTTGCATATTGGC-AG-AGCC	| ||||| |||||| || ||||	=X=====D======I==I====	18	1	1	2
chr2	+	26745939	26745959	TCCCTCCAGTGACACCCATCATTTGTAAAAGCTGGATGGGCCCAGCCTCATCTCACTTTGGAAGCAGGGTCAGAGCGCCATCTGGTGGCTGTCTAGTGAGCCTTGTATTGGCTGAGCAGCAGAATCAGAGCCTGAGATCTGGAAGGCCCCTAGGAGTCAGGTGGTCCAGCAGAGGTTCAGAGATGGGAAGTAACCCACCTAAAGGCACATGGCAAATTAGA	26745839	26746059	CCTTGCAATTGGC-GAGCAGCC	CCTTGT-ATTGGCTGAGCAGCA	||||| |||||| |||||||	=====XI======D=======X	18	2	1	1
chr2	+	27409322	27409341	GGGAGGACCCCATCCCCCGCTCTCTTTCTCCGTCAGATTCCCGCCCCGCAGCGGCCAGCCTATGGGCCCCTGCCTCCTCACCTCCATGGAGACGCGCCAGCCTTGCATGGCGGAGAAGCCGTAGGGCAGCGGCAGGCGCGGGGCGCCGACCCCGTCCCCGGAGCACTTCACCGTGTTGGGCTGGGAGAGGTAGGCACCCATGGCGGCGGCTGGCCGGCGG	27409222	27409441	CCTTGCAATTGGC-GAGCAGCC	CCTTGC-A-TGGCGGAGAAGCC	|||||| | |||| ||| ||||	======I=I====D===X====	18	1	1	2
chr2	+	31086816	31086836	AGATTTATTATTTAGTCCTCCCGTACCTAAGGAATGGTTGGTGCACTACGGACTCTTGGACCCAGGGTAATAATTCCACCACTCCCTCATGGGTTCACAGCCTGCAGATTGGCGAACAGCAGACTAGACAACCTCCAAGGGTCTTTCAAGGTCATAAATTCTACAAAGACTTACCAAGCACCTGCTAGGATGGATACATTCTAATTAGGGAGACAGATAAA	31086716	31086936	CCTTGCA-ATTGGCGAGCAGCC	CC-TGCAGATTGGCGAACAGCA	|| |||| |||||||| ||||	==I====D========X====X	18	2	1	1
chr2	+	33522045	33522064	TCTTTTATAGTCCTTCCTATGACTGGATGAGAAGAGTCACACAGAGGAAAAAAGTATCCAAGAAGGGAAAAGCCTGTCTGCTGTTTGACCATCTGGAGCCCATTGAATTGGCTGAGCACCTCACTTTTCTGGAGCATAAATCTTTTAGAAGGATCTCAGTAAGAAACTTGACATTTATTCTTCCAAGGATAACAACCACCATGCCAACTTTCCCAAGAGC	33521945	33522164	CCTTGCAATTGGC-GAGCAGCC	CATTG-AATTGGCTGAGCA-CC	| ||| ||||||| ||||| ||	=X===I=======D=====I==	18	1	1	2
chr2	+	45878149	45878170	TGGTCAGGGAGATGGATTTGAGACTGAGCTCCCATCTCCTTGGCTGCAGCACCTGATTAAAGCCTATCTTCCCTGGCAATGCTCATCACCTCAGTCATTGGCTTGCCATGTGGCGAGCAGCAGAACCTAGACGAAACCCCTGGTGTTTCGGTAACACCTTGTTTCCTTGTAGACTTGGTTGTCTTTGGACTGGTTCATTGTGCTTGGAAATCTTATCTGGAC	45878049	45878270	CCTTGCAAT-TGGCGAGCAGCC	GCTTGCCATGTGGCGAGCAGCA	||||| || |||||||||||	X=====X==D===========X	18	3	1	0
chr2	+	68432125	68432145	AGAAGCTGCAGGGCTCCAAAGAGGGAGTCACAGCCCTGGCTCAGGGAACACCCAGGCCTGGGATCCCCAAAGGGCCGCAGCTCTTCTCTCCCTCTTTTTGCCTGCAATGTGGCGAGCAGGGGCATGTTTCAGCCCTGTTTGTGTTACAGCTCTTTTAGCCCTGCCATTCAGTGGGTCCTGAGTTCTTGTCCTATGTCCAGGAAGAATGAGGTATGCAGGCA	68432025	68432245	CCTTGCAAT-TGGCGAGCAGCC	CC-TGCAATGTGGCGAGCAGGG	|| |||||| ||||||||||	==I======D==========XX	18	2	1	1
chr2	+	72078668	72078688	GTGTTCCCTCTTCTCCTGGTTGGGTCCTAATGATTGAGGACAATAGTGGTAGCAATGACAACAGCAATGACAGCTGCTAACCTTCATTATCTTATTTAATCCTTGCAATCTGGCAACAGCACCATGGGGTTCGTACTTCCGGTTCTTAAAGAAAAGCAAACTGAGTCTCAGGAAGATCCTGTAACTTTGCCCAGGTTGCATAATAGCAAGGGGTGGATCAG	72078568	72078788	CCTTGCAAT-TGGCGAGCAGCC	CCTTGCAATCTGGCAA-CAGCA	||||||||| |||| | ||||	=========D====X=I====X	18	2	1	1
chr2	+	95163360	95163378	CATCCAAGTTCCCGACCCACAGAACATGTTGGCCTAATAAAATTGTTGTTTTCAGCCACTAAGTTTGGAGTGGTTAAACAGCATCAGACGGCCATAACATCCTGCAATTTGGCAGAGCCTACAAGCTTCTGGGCCCAAGAGATACCTGTTTTACTCTAAAAAGATGGATGTATGTCACTTCTTGGCTGCTTAGCTTCCATATGCTCCTCCTAACTCTTT	95163260	95163478	CCTTGCAA-TTGGCGAGCAGCC	CC-TGCAATTTGGC-AG-AGCC	|| ||||| ||||| || ||||	==I=====D=====I==I====	18	0	1	3
chr2	+	96648073	96648092	TGCTTGGGGGGCCCCATCACACTGCCTTCCTCTCCTGACCACCTCCCTTGCCATCATCTGCGCCCCCCTCCCCAACGCATCTATTTAGATGAATTGACCGCCTTGCATTGGGAGTCAACCACTGTGCCAGGCCCTGTGGTACAAAATTGCCTTAAGCCCATGGTCTGTTGGAGTAGGCTCCACTCACAGTGACAGGCGCTCCAGCACCCGTGAGACAAGG	96647973	96648192	CCTTGCAATTGGCGAG-CAGCC	CCTTGC-ATTGG-GAGTCAACC	|||||| ||||| ||| || ||	======I=====I===D==X==	18	1	1	2
chr2	+	96953328	96953348	ATGGAGACTTTCAGGGACTGACCCCAGCAAGACGCATGGTTCAAGAACATGCACAGCAGCCCGAACGCAGACAATACCCATGTAAACAATGTCTGGAGGACCTTGCAAGTTGGCAGAACCCCGACAAGGGCCATGTGGTGAGGAGGCTGGCGCTTCAGGGACTCTGAGGAGACGCTGGCTCTGGCATTCTGCTGGAGGGGGCACCCCGCCAGTTTCTTAGT	96953228	96953448	CCTTGCAA-TTGGCGAGCAGCC	CCTTGCAAGTTGGC-AGAACCC	|||||||| ||||| || | ||	========D=====I==X=X==	18	2	1	1
chr2	+	98114475	98114496	TGGAGTGGTCTATTGAGTGAGATTATTGCTGATGGAATTCAAGTATCCATTCTTTACTCTTTACTATTGTGAAAGTTGCACTTCAAGACTTGAAATCACCCCTTGTGATTGGGGAGCAAGCCTGGCCAGGGTGTCTATAAAATTCAGCCTTGCTCTTTTTAGCTCTCCAGAGGAGGCTGTTATCCTGCCTTCCTAGTAAGGCAGAGGGAAGGAAGTACCAGC	98114375	98114596	CCTTGCAATTGGCGAGC-AGCC	CCTTGTGATTGGGGAGCAAGCC	||||| ||||| |||| ||||	=====XX=====X====D====	18	3	1	0
chr2	+	105946859	105946879	AAGGGTGTCACGCCTTAAAGCATGCCTGGGGATACTTTCCTGTCAAGAAAAAAAAAAGATATGAATGTTCGTCACTGAACGAGAAGACACAATTGGTTTCCCTATGCCATGGGCAGCAGCCTCTGTGTAGCTCTATTAGGATGATCTGTGCTCTGCAGAAAGCCAATAGGATGGAGTGGAGCAACCACCTCACTTTCCATATGGACAGCTGAAGGATAGGT	105946759	105946979	CCT-TGCAATTGGCGAGCAGCC	CCTATGCCATGGGC-AGCAGCC	||| ||| || ||| |||||||	===D===X==X===I=======	18	2	1	1
chr2	+	106565479	106565499	GTATTTATTAAATACCTCTGCTGGGTGCAACTCCATGTCAGGGGCCCAGGTGCTGCCGGGCACAGGATGGGTGGGAGTGACCCTGTGGTCGGGAACATCACCTTGAAATGTGGGGAGCACCTTACACTTTCAGGGGCAGCAAAACTAAAATCATATGTTGAAAGGTTCCATTTTTAAGTAAGAGTGTTGTGTCCCCAAGGAAGCTATCTCAGAGCTCCCTG	106565379	106565599	CCTTGCAAT-TGGCGAGCAGCC	CCTTGAAATGTGGGGAGCA-CC	||||| ||| ||| ||||| ||	=====X===D===X=====I==	18	2	1	1
chr2	+	108958621	108958639	GGGCATGGCAAGACCCTGGACCCAGGACGCACAGTAGAGAGGGCAGAAGGACGGTGGGAGGGCACCCCATGGCCGCCCTATTGCTCGGGACAGCTAGCTCCCTTAGCAATGGCAGAGCCAGGAGTCAGTCTCTGTAGTTAAGAAGCCCAAGTCCAGCTCTCAGGCCTTTGCAGGTGACTTCTGTTGGAACACCCCTAGATATCTGGCCCAGGAGACCTA	108958521	108958739	CCTT-GCAATTGGCGAGCAGCC	CCTTAGCAA-TGGC-AG-AGCC	|||| |||| |||| || ||||	====D====I====I==I====	18	0	1	3
chr2	+	122640650	122640671	AAGGCATATCTCACAAGAAGTCTCAGGACACTTCTCTAATGAGGCATCCGGCAGAGTTATGAATGGAGCCAGAAACGACTGACTGGGCTGGAGAGGGGCACCTGGCGATTGGCAGAGCAGTCAAAGGTTGTCAAAATGCACAGGCTGGAATCAGATTGCACTTGATATCTTAGGACCGAATGTTTCATGAGTTGAGATACTGTGAAGAAAAATAGGTGGAGA	122640550	122640771	CCTTGCAATTGGC-GAGCAGCC	CCTGGCGATTGGCAGAGCAGTC	||| || |||||| |||||| |	===X==X======D======X=	18	3	1	0
chr2	+	127611818	127611838	GGCCTCTGCCTAAGGAGAGCAACAGATCGTAGTGGCTGCAGCCAGTCCCTCCCTCCTACCTGGCCTCTCAACCCCGGCTCTTCGGATCCCCTGCAGAGCACCTTGCAGTGGCAGAGCATCCTGCTTCATCTGCTATCTTTACTGAGAATGACCATGGCCTGGGGCTGTCCTAAGCACCTGGGCTCAGACCCAGTCCCACCTCCCAGGGGTTTACTGGGGAG	127611718	127611938	CCTTGCAATTGGC-GAGCAGCC	CCTTGCAG-TGGCAGAGCATCC	||||||| |||| ||||| ||	=======XI====D=====X==	18	2	1	1
chr2	+	138902483	138902502	GCTCAATGCACCACAGGTACTCCTCGTCTGTTTCGCCCTTCCAGGCATGCCAGCCTTGGCAACGGCAACACTGGAATGCCAGTGCTGGCTGAAATGCCAGCTTTGGCAATGGCAGCAGCCGCATGGTCCTGGGTAGAGAAGATGTTGCAGCTGGACCACTGCACCTCAGTACCCAGGGTGATGAGGCTCATTAGGACGGCAGTCTCCACGGTCCTGTGCA	138902383	138902602	CCTT-GCAATTGGCGAGCAGCC	CTTTGGCAA-TGGC-AGCAGCC	| || |||| |||| |||||||	=X==D====I====I=======	18	1	1	2
chr2	+	144581119	144581139	GTTTTGTGCTGTTAAAAATTTCAAAGAATTAGTAGCTTCCTCTTCTATCACCCATCCTCCAGCAACTGTCAGCCCCCCTCCCCCTTGTTTTCAGTTTGTACCTTGCAAATGAGAGGCAGCCTTATTCAGAACCAGATGTAAGGCTCCTAGAGAATGAGCATAAGCTGGTGTACTTTAAGCCTAATGGGAAGTTTTATATGCAAGGGCCTTGAACTGATTAG	144581019	144581239	CCTTGCAATTGGCGA-GCAGCC	CCTTGCAAATGA-GAGGCAGCC	|||||||| || || ||||||	========X==XI==D======	18	2	1	1
chr2	+	153197834	153197854	GGAGGACAGAGTTTCTATCTGTGGTAGCCACCCCACGAAGGTGGGTTACAAGCTCTAGGTACCACGTGCTTCGGTCCCAGGCAGCAGCAGTGGTGAGGGCACTTGCAAGTGTGCGGCAGCCTTGCTGCTAGGGTGGGGAAATTCTGGGAGGTTGCTGTCAGGGATAGCAGCCCCAGGCAGGGGGGTTTCAGGCTCTTCGGAGCATGCACTTGGGCTCCCTT	153197734	153197954	CCTTGCAATTG-GCGAGCAGCC	ACTTGCAAGTGTGCG-GCAGCC	||||||| || ||| ||||||	X=======X==D===I======	18	2	1	1
chr2	+	164522831	164522849	GTTTTCCAAAGAGGACAGCAACAATGTCTTCCATCCCACATGCTCTTCTGTAATGTCATCTTGCCACTGAATCACAAAAAGGTGGAGTCTTTCTCCACTCCCTTGAATGCGAGCAAGCCTGTCATTGCTTTGACCCATACAATATGTGGAAGTGACCCTTTGCCAATTCTAGGTGTGGCCCTTAACTAGCCTGGTGATTTTCGTGACTTGGCCCTTGGA	164522731	164522949	CCTTGCAATTGGCGAGC-AGCC	CCTTG-AA-T-GCGAGCAAGCC	||||| || | |||||| ||||	=====I==I=I======D====	18	0	1	3
chr2	+	164692222	164692242	CCTATTTAGATTTACATGCTAGAAAAATTTTTCCCTAAGTATTAGTTTGACAATGGTGACAATAAACCCACTGTCACCCATCTGATAAAGAAGACTTACCCTTTTCAATTTGGCAGCAGCCTCTCCCGAACGGATTGCAGTCAGCAAACTCTGTCGCATCTGTTCTGGGTCAGAGCTTTGGAATGTTAAAGAACTTTGTCTCATAACAGTGAATGATGGGC	164692122	164692342	CCTTGCAA-TTGGCGAGCAGCC	CTTTTCAATTTGGC-AGCAGCC	| || ||| ||||| |||||||	=X==X===D=====I=======	18	2	1	1
chr2	+	178096003	178096023	GGGAAGCAGGGCACCAAATCCCAAGGATGCACAGAGCACAGAGCAGCAGTGGGGCCCTGGGCTTGGCCCACAAAACCATTTTTCCCACCTAGGTCTCAGGCCTGCAATTGGAGGAGCTGCCTTGAAGGTTTCTGACATGCCCTGGAGACATTTTCCCCATTGTCTTGGTGCTTAACATTGTCTTGGCAATTAACTCCTTGTTACTTACAGAAATTTCTGTA	178095903	178096123	CCTTGCAATTGGC-GAGCAGCC	CC-TGCAATTGGAGGAGCTGCC	|| ||||||||| |||| |||	==I=========XD====X===	18	2	1	1
chr2	+	197256797	197256817	AACAAAGGCCTTGGTGTTTCAGAAAATGGCATACAAAAGGGGAGGATGTAAGGCCCTGTGTATAAACAAGTCAAGAGGCTCGTATCCTAAGCTAATCGCTCCTGTGCAATGGGAGGCAGCCACATCACCCTAGTCCAGGACTTCCATGTACTCCCAGTAAATTGTAAACTGTCCTGTAAGGGGGCTTCAGCCTTCTCATAGATCACAGATCAAAGACCAAG	197256697	197256917	CCT-TGCAATTGGCGAGCAGCC	CCTGTGCAATGGGAG-GCAGCC	||| |||||| || | ||||||	===D======X==X=I======	18	2	1	1
chr2	+	200869432	200869452	TCAAAATGATTTCTTTAAGGTACTAGCTTTGGCCATTTCCCCACTGCTAGCTCTGGAATAAAGTCACTTTCCTTTTCCTGCATCTCCTCCTTGTTGTTGACTTTGCAAGTGGCGTGCAGCCCAGCCTGCATTCAGTTACAATAAATGGGAGCTAAATCTTGGATTCACATGGACAAAAAGATGGGAACAGTGGACACTGGGGACTCCAAAAAAGGAGGAAG	200869332	200869552	CCTTGCAATTGGCGAGCAGCC	CTTTGCAAGTGGCGTGCAGCC	| |||||| ||||| ||||||	=X======X=====X======	18	3	0	0
chr2	+	207219789	207219807	TTCTGTGATAGCAATCTCTACTGACAAGATTTGCAAATCTAATCATTTATTAATGAAACGTGTCTAGTAGATTGTGCCAAAGATCTTCCTGAGGTCCCAGCCTCTGAATGGCGGCAGCCCTTTGCGAACTACCAGCTTGCTCTCTTGCCACAATGTCACACGGAGGTTTCCAGGATCCTCACTAGAGGTATGTCTCTCCCTCTGAGCTCAGAGGATATT	207219689	207219907	CCT-TGCAATTGGCGAGCAGCC	CCTCTG-AA-TGGCG-GCAGCC	||| || || ||||| ||||||	===D==I==I=====I======	18	0	1	3
chr2	+	216425540	216425560	AGCATGTTACAGCTCTGGCCGAGGGAGTCCCAAGGTCTGGGCTCCCAGAAAGGTTGCCACTCTTCACTCCTGTGGTTCGGCAGACAGGAGCATGTCACTGCCTGCAGCTTGGCGAGCAGACCAAGAATGTGTTATAGCCCTTTTCTCACCTGCCATTCAGCGGGTCCCAGATTCTTGTCCTGCGTCCAAGAAGAATGAGGTTACATGAACAACTGGAGAGT	216425440	216425660	CCTTGCAA-TTGGCGAGCAGCC	CC-TGCAGCTTGGCGAGCAGAC	|| |||| ||||||||||| |	==I====XD===========X=	18	2	1	1
chr2	+	218689923	218689943	ACATTGCCCTTACTCTCTTCTCCTTTTCCTGGGCAGCAATCTTGGTATGGGACCTTCTTACAGGACCTGATGGCTGTGATTCAGGCCTACTTTGCCTGTACCTTCAATCTGGAGAGGAGCCAGACAAGTGACAGGTAGGATAAGAAGTGCTTTTGCATTGTTGGCAAGTTTGGCTTCTGTTTCTACCCCAAGTGCCCTTCCCATTTAGGAACAGGCCAAGT	218689823	218690043	CCTTGCAAT-TGGCGAGCAGCC	CCTT-CAATCTGGAGAGGAGCC	|||| |||| ||| ||| ||||	====I====D===X===X====	18	2	1	1
chr2	+	227859550	227859571	ACACAATCAACCTTCTGGTGGGTGTCAGCCTGGCTCTCCAGGGATGGTAAAAGAATGGGCTTCAAGGTTGATTGCTGCTGCAGGCAATTTGGATGCGTAGCAGTGCAATTGGCAAGCCAGCCCAGTGGCAATAGATAGGCCAGCCTTGGTGACAAGGAATCCTCTATGGGCCATGTCTTACCTTTATTCCAGCCTCTTACACTACTTTATTAATGAGCCCAT	227859450	227859671	CCTTGCAATTGGCGAG-CAGCC	CAGTGCAATTGGCAAGCCAGCC	| |||||||||| || |||||	=XX==========X==D=====	18	3	1	0
chr2	+	228425569	228425588	CCAGAGGTGGAGCCTAGAGAGGCAGGCAGGCAGGCCTCCTTGAGCTGTGGTGGGCTCCACCCAGTTCGAGCTTCCAGGCTGCTTTGTTTACCTAATCAAGCCTGGGCAATGGCGAGCGCCCCTCCCCCAGCCTCGCTGCAGCCTTGCAGTTTGATCTCAGACTGCTGTGCTAGCAATCAGCGAGACTCCGTGGGCGTAGGACCCTCCGAGCCAAGCGTGT	228425469	228425688	CCTT-GCAATTGGCGAGCAGCC	CCTGGGCAA-TGGCGAGC-GCC	||| |||| |||||||| |||	===XD====I========I===	18	1	1	2
chr2	+	233298744	233298762	GATCCTCCCTCTCTGTGCATGCTCCAACTGTTCCTGTCCTCTTAACCTTCCCCGCTCCTTAGTGAAGCTTCCCCGGCACCATGTTGCCTTCATATTCTAACCTGCAATTGGCGAGCACAGTGAGAACATCCAAACCAGGACAAATGCAGAACCCAAGAGAGTAGACAGTATTGTCTCTAATGAGTCCAGTGTTCCCACCACTTAACAGCCCTGTCAGTC	233298644	233298862	CCTTGCAATTGGCGAGCAGCC	CC-TGCAATTGGCGAGCA-CA	|| ||||||||||||||| |	==I===============I=X	18	1	0	2
chr2	+	237361250	237361270	GGTAGCCGTCTTCTCCAGGAATACCCTGAAACAAAGTAATCGGGTCCTCTGTTTAATCCCGTGGTCTTCTTTGCTCTACAGTAAGAATCCCTGTGGTCCCCCTTCATTTGGCAGAGCAGCACTAAAACTCAGCATGGCTTTCCCTGTTACTGCTTTTCCCCTCAGTACACCATGTCACGATTCTCTCTATCAGGATCTCTAAGGCTCCTGCTCTGCCAAGA	237361150	237361370	CCTTGCAATTGGC-GAGCAGCC	CCTT-CATTTGGCAGAGCAGCA	|||| || ||||| |||||||	====I==X=====D=======X	18	2	1	1
chr3	+	8556877	8556895	ATGTTCTCTTACACGTGTAGCATTTATGAAGCCTTTCCATCTCCCTCACTTCATCACATAACCAGGGAGGGAGATTCAGTTAGAAATGTTTAATATTTTGCCTTGCTTGGCAGAGAGCCCCATAATGGATAATCTGCCCCAAGAAGAAATGTAAGGTGAAGGGGTCAGTTAACAGTAGTGACCACCAACACCAGGCTAAGGCATTTCGTATGAGCCAGG	8556777	8556995	CCTTGCAATTGGC-GAGCAGCC	CCTTGC--TTGGCAGAG-AGCC	|||||| ||||| ||| ||||	======II=====D===I====	18	0	1	3
chr3	+	10811171	10811191	GCAGAAGTCACCTTTCTACAATGTGAATGTGCTCTCATGGCACCCACTGCTAAAAATGCTTCACCTTCAAGCGCATCTTGTTCCACACCATGCTCTCCAGCCTTCACACTGGCGAGCATCCTCCAGAACCCCAGACCCTCCTTGTCCAGTTCACTGTTCTTCTCCCTTCAGGCTCCTGCTCATCTGTCACTTGCTCAGGGACCTCTCCTTTTTCTCCTTGC	10811071	10811291	CCTTGCA-ATTGGCGAGCAGCC	CCTT-CACACTGGCGAGCATCC	|||| || | ||||||||| ||	====I==D=X=========X==	18	2	1	1
chr3	+	14212307	14212325	CTTCATTTACCTCGACAATTCTTCAAGGGAGATACTACAGGCCTATTTTGCAGATGAAGAAACTGAGGCTTCAGTTTCACTAGAGAGAGTAAGTGAGTTGCCTTGCAAATGGCAGAGCCAGTATTCACACTCAAGCCTATCCGACTCAAGACCCATGTTCCTTCCAGTGTGTCAATAGTCTTGATTTAAAAGTGGGGATTATAAACCCCACTCTTTTGC	14212207	14212425	CCTTGCAATTGGCGAGCAGCC	CCTTGCAAATGGC-AG-AGCC	|||||||| |||| || ||||	========X====I==I====	18	1	0	2
chr3	+	18005376	18005396	GCCCCCAGAGGTGGAGTCTACAGAGGCAGGCATACCTCCTTGAGCTCCAGTGGGCTCCACCCAGTTCGAGCTTCCCAGCCGCTTTCTTTACCTACTCAAGCCTTGGCAATGGCGGGCACCCCTCGCCGAGCCTCGCTGCTGCCTTGCACTTTGATCTCAGACTGCTGTGCTAGTGGGTGTAGGACCCTCTGAGCCAGGCACGGGATATAAACTCTTGGTGT	18005276	18005496	CCTT-GCAATTGGCGAGCAGCC	CCTTGGCAA-TGGCGGGCACCC	|||| |||| ||||| ||| ||	====D====I=====X===X==	18	2	1	1
chr3	+	19398985	19399006	ACTAAGAAATAGCTTTAAAAGTATTGCCTTTGCGGTTTAGTTTGGTGCTGGACAAAAATTATATGCTTTTGCATATCTTCAAAGTAATTTATCTGTACCACCTTTCAATTGGAAAGTCAGCCTCTGAAAAATGTTTACATAGGCTCACAATTGCACATACGTAGGAAATTTTTATTTCAGGTTCATTTAGGAGGCAAGTCCTATATCAACCTTGTAACCTTG	19398885	19399106	CCTTGCAATTGGCGAG-CAGCC	CCTTTCAATTGGAAAGTCAGCC	|||| ||||||| || |||||	====X=======XX==D=====	18	3	1	0
chr3	+	40210215	40210234	GCAGACAGCTCAAGCTTCTGCAGTGGGGTGTTGGAGAAAGATCCTATATTGGTGCAGAAAGCTGCTGGGTCCCCAAAGAGCTCTCTCTAAAATGCCCATCCCTGTGCATTTGGGAGAGCCTAAGAGAACCCTTCTTAACTTGCACTGGGGGGTACAATCAGGAAAACAGCATCATGGAAGTTTCCCAAGAACTCTTACCTTCCACTATCTTTCATCAAGA	40210115	40210334	CCT-TGCAATTGGCGAGCAGCC	CCTGTGCATTTGG-GAG-AGCC	||| |||| |||| ||| ||||	===D====X====I===I====	18	1	1	2
chr3	+	45706283	45706303	TTACTCTGTTTTATGTATTTCTGGGGTGAGGAGGTGGCAAGGTCAGGATTGGTGTATTGTGCATGATGTTGTGATGACTCCTTGATTCCTGACCACTCATCCTTGTAATATTGCAGCAGCCAGTTAGGTATACTGCCCCAGCACATTTCTCTACCATTTAGAGAGAGACATGAAGGACATAGGAGTGGTGTGGAAGGGACATTGCCCTGTAGTGTCAGATC	45706183	45706403	CCTTGCAAT-TGGCGAGCAGCC	CCTTGTAATATTGC-AGCAGCC	||||| ||| | || |||||||	=====X===D=X==I=======	18	2	1	1
chr3	+	47424250	47424271	GAGTGACTCCCACAGGTGCTGGGCAGAAACCCTCCCTTGTCCACCTCACCCAACAAGACCTGCATCTACACAGCACTCAGCTTTCAGGCAGGCTCCAGAGCCTTGCAGAGGGGCCAGCAGCCATCCTGTCTCTAGCCATCCAGCACAGGAGGGCTGGAAGAGGCCCCTCAGGGAGAGCTGTGCAGCGCCACTGCTAGACCACACTTCTGCTGGCCCTTCCCA	47424150	47424371	CCTTGCA-ATTGGCGAGCAGCC	CCTTGCAGAGGGGCCAGCAGCC	||||||| | ||| |||||||	=======D=XX===X=======	18	3	1	0
chr3	+	49140308	49140328	TTCTCTGGGAGAGGGAAAAGGACTTGAGTGCTTAGACATGCATGGCACACACATACTTGTATTTCCTCCCAGCTGTGTTCCTGCCCAAGGCAGCACCCACACTTGCATTTGGCTGAGAGCCTCTCCCTTCCTGCTTTCTCTGGTGTTGTGAGAAGTCAGGGACCCTGACTGGAGGGACCGGCTGGAGCCGAGGCAGAAGAACATAAATTGTGAAGATTTCA	49140208	49140428	CCTTGCAATTGGC-GAGCAGCC	ACTTGCATTTGGCTGAG-AGCC	|||||| ||||| ||| ||||	X======X=====D===I====	18	2	1	1
chr3	+	51971062	51971082	CCTGGCCACCCACCAGGCCCTGCCTTGTCCCCCAGAAGACTCAGGTCTCACTCCTTAGGGCTTCCAAAAGCCTATGGTTATTATTCAGTCAAAATACTTTACTTCCAATTGGCTGAGCACCGATTACTCTGTGTCAGGTACTAGCCACATACTCACATGGATTATCTCATTCCATTCTCATTAGAGCGAGCCCAAAACATGAGTGTGGTTATCTCCCATTG	51970962	51971182	CCTTGCAATTGGC-GAGCAGCC	ACTTCCAATTGGCTGAGCA-CC	||| |||||||| ||||| ||	X===X========D=====I==	18	2	1	1
chr3	+	54464467	54464486	GCCCCCAGAGGTGGAGCCTACAGAGGCAGGCAGGCCTCCTTGAGCTGTGGTGGGCTCCACCCAGTTCGAGCTTCCCGGCTGCTTTGTTTCCCTAAGCAAGCCTGGGCAATGGCGAGCGCCCCTCCCCCAGCCTCGCTGCCACCTTGCAGTTTGATCTCAGAGTGCTGTGCTAGCAATCAGCAAGACTCCGTGGGCGTAGGACCCTCCGAGCCAAGTGCGG	54464367	54464586	CCTT-GCAATTGGCGAGCAGCC	CCTGGGCAA-TGGCGAGC-GCC	||| |||| |||||||| |||	===XD====I========I===	18	1	1	2
chr3	+	70681360	70681379	TGCCCCCAGAGGTGGAGTCTACAGAGGCAGGCAGGCCTCCTTGAGCTGCAGTAGGCTCCACCCAGTTCAAGCTTCCGGCGGCTTTGTTTACCTACTGAAGCCTCAGCAATTGCGAGCGCCCCGCCTTGCAGTTCGATCTCCAGCTGCTGTGCTAGCAATGAGCGAGACTCTGTGGGCGTGGGACCCTCTGAGCCAGGCACAGGATACAATCCCCTGGTGT	70681260	70681479	CCTT-GCAATTGGCGAGCAGCC	CCTCAGCAATT-GCGAGC-GCC	||| |||||| |||||| |||	===XD======I======I===	18	1	1	2
chr3	+	72261715	72261735	AGGCACGCACTAGGGATCTGGGAACATACTCCCCATGGAGAAGAGGGGACTACTGGCAGGAGATTGGTGGGTGGAAAGAGAGAGGCCAGGGTGCTTATTGCATTGCAAGTTGGCAGCATCCCTCCACCCCAGGGCACACTCCTGTCAGGCAGCCTTCTCTCACTCCTCTTTCTGGCTCCTTTCCTTGCCCTGTTAGCCTAAGGGTGAGAACAGCTCCCAGC	72261615	72261835	CCTTGCAA-TTGGCGAGCAGCC	CATTGCAAGTTGGC-AGCATCC	| |||||| ||||| |||| ||	=X======D=====I====X==	18	2	1	1
chr3	+	84061468	84061489	TAATTTAGGAGGCAATAAAGATCTTTATAATATTCCAGTAAATGAAAATGAAGATAACAAATCTTCCACTTATTTATATCATATTTAATAATTTTCAATTCCTTGCAATTAGTGTAGCAGTCTTGCCCATTTTTGTTTTTATTTATTTCAAGTTACTCAATGATTATTAATGCTACTGGTAAAGGTATTTTTGTAAATTTTATATTCTATTTGTTTGTTGCC	84061368	84061589	CCTTGCAATTGGCG-AGCAGCC	CCTTGCAATTAGTGTAGCAGTC	|||||||||| | | ||||| |	==========X=X=D=====X=	18	3	1	0
chr3	+	85766546	85766566	CTAAAAATTCGTTGGCTAAAGAATAATATTCTGCTCCTTGAAAACATAGCCACTATGTGGTAGAAGGATGGACACTAAGTTTTCAAGTGAGTGGCACATGCCTTGCACATTTGGAGCAACCAAGAGACTCCTGTACACATTTTAGTTTTGTGATGCTGGAATTTTGCTCTTGCAATTGCATAGGAAGGGAAAATAAATAATTCTTTACGTCAGTTTAGTTA	85766446	85766666	CCTTGCA-ATTGGCGAGCAGCC	CCTTGCACATTTG-GAGCAACC	||||||| ||| | ||||| ||	=======D===X=I=====X==	18	2	1	1
chr3	+	87864303	87864321	TGTAATTTAACATATTCACAGTTTCTGGGCATTAGAACATGGACAGTTTGGGAGGCCGTTATTTGGCCTACCATAGCCAGTTTAAAGTTCAAACTACCTTCCTTGCAATGGTGGCAGCCCAAATCTCAGTTCACTCCTTTAGCGTGAGATAACACTTCTAGGAGTCTGCACCACATATGGGTTGTTCTGGTCAGCCAGAAAACTGTTAGAATTTATACA	87864203	87864421	CCTTGCAATTGGCGAGCAGCC	CCTTGCAA-TGGTG-GCAGCC	|||||||| ||| | ||||||	========I===X=I======	18	1	0	2
chr3	+	96843695	96843714	CAGAATTCGTTTTCCTAGCAAGAGAAATTTGGCTCCAGATATACAGAATAAAAGGATCGTGTTGGAGCGAGGAGCAAGGAATGTTGTAAGTAAAATTATCACTTGAATTGGCAGCCAGCCAAAAATGAGCTAACTTGAGGGTATATGGATTATCACTGTGAGTATATCATGGAACAGCCTTTGTTTATATGACGCCTTAAAGAAAAGTATGCCTTAACAA	96843595	96843814	CCTTGCAATTGGCGAG-CAGCC	ACTTG-AATTGGC-AGCCAGCC	|||| ||||||| || |||||	X====I=======I==D=====	18	1	1	2
chr3	+	101272661	101272680	CTTAATCAAAGGACAGAGAAAACCAGACAGCCAGCCCAAGACACTCTTTGATGCCAGGTGGCCACTGGCCTGGCTGACATTTCTTCCACATACCATATAGCCTTGCAACTTGGCCACACCACTAGGAAAATAAATTGTCTGGCCTCCCCTTCCCACATCTGATGGCTACAATAATGCTTTGGCTGAGAGATGCACATTTTTATTTCTCATCTGGACACAG	101272561	101272780	CCTTGCAA-TTGGCGAGCAGCC	CCTTGCAACTTGGCCA-CA-CC	|||||||| ||||| | || ||	========D=====X=I==I==	18	1	1	2
chr3	+	107408770	107408789	TGCAGCTGCATGTGTGCATGATGCCAGCCCCAGCCTCCAAAGCTTCGCATGCACATGCATCTGGCCCGCACAGCCACGCATGCACTGCACTTGGACCAACCCTTGCCACTGGCAGCAGCCCTCACCATCATGTATTTGCCTGCAGCCAGCCCCTGCCACCAGTGCATGTGCCTTTAGCTGGCCCCAACAGTTGGTCCCTGTAGCCAAGTGGATGCATATC	107408670	107408889	CCTTGCAATTGGCGAGCAGCC	CCTTGCCACTGGC-AGCAGCC	|||||| | |||| |||||||	======X=X====I=======	18	2	0	1
chr3	+	112026219	112026238	AAAAATTCTACCCTACAGGTTTCAGAGGGCACATGACCCTGCCAACACCTTGAATTTTTAGCCTCCAAAACCACGAGACAATAAATTTCTGTGGTTTTAGCCTTCCAATTTGCGGCAGCCCTGGGAAACGAATACACTGTGTATGCCAAGAATACAAGGCCCTGACTGCTCTCCATCTTGGCCATTTCTCAGGGTGTGTTTGTGGGCCCTGTGGGAGGAG	112026119	112026338	CCTTGCAATTGGCGAGCAGCC	CCTTCCAATTTGCG-GCAGCC	|||| ||||| ||| ||||||	====X=====X===I======	18	2	0	1
chr3	+	119795466	119795485	CTTCAGTCTCCTGCTCTGCTCAGCCAGTCAGCCCTGCCTCCCTTGTTTAGGACCACACAGCACTGCTGGGTGTCTGCCTTTCCTTGTGACTCTTCTCTAGCCTCTGCATGGCCAGCAGCCCTCTTCTTTTCTCCTATTCTCTTAAGAAACATGCCCATCACCTGCAGTTTCTCTGGGCTCCCCGTTAATCTGCCTTCCTCATCTCCTAATGCTGCCTCCT	119795366	119795585	CCT-TGCAATTGGCGAGCAGCC	CCTCTGC-A-TGGCCAGCAGCC	||| ||| | |||| |||||||	===D===I=I====X=======	18	1	1	2
chr3	+	127054252	127054272	GGCTGGTGGGTCTGCTCCCAACGTGACTTGCTCACTGCTGGTGTTGGCAGAAGGCTGTGGCTCCTCATTGTGGGGACTCTCCATGGGACTGCTTGAGTGTCCTTGCAATATGGCGGCTGGCTTCCCTGGAGCGAGTGACCCAAGAGAAAGCCATGTTGTGGCCTAACCTTGCAAATCACATGTGTCACTACACAGGTTGGCCCCACTCAGCCTGGGAGGGA	127054152	127054372	CCTTGCAAT-TGGCGAGCAGCC	CCTTGCAATATGGCG-GCTGGC	||||||||| ||||| || | |	=========D=====I==X=X=	18	2	1	1
chr3	+	127174370	127174389	CAGTATCCATTCCTTCCTTCGTCCTTAGTAACAAACATTGTTTTGCAGGAGGAGCAGTAGTTGTCTCAGCAAAGGTAAGAAGAATCCCTTTGCCAGTCTTCCTTGCAACTGGGGGCAGCCTAGAACTCCCCTGGGACCCCACTAAGCCAATGGAATGTCCGTGGGGTCTTCAGGGGGCTCTGGGAAGTCAAGCCTGGCACTGGATCCTCCTTCCTCACTC	127174270	127174489	CCTTGCAATTGGCGAGCAGCC	CCTTGCAACTGGGG-GCAGCC	|||||||| ||| | ||||||	========X===X=I======	18	2	0	1
chr3	+	127393324	127393344	AAGGCCACCATGCTGAGAGGAAGTCCAAATAGCCCAGGCTCAGAGACACACAGAGGAGCCCTAAGACCATGCAGAGACACAGCCAGCCCAGCTGCACCCACCTCTGCACTTGGCAGCAACCACACGGGAGATGCTGAGCCAGCCCAGTCCAGCACCACCCACCAGAGACAACAATGTGACTGCTGTTGTCTTAAGGCACTGTTTTGTTGGTGCTTTGTCAT	127393224	127393444	CCT-TGCAATTGGCGAGCAGCC	CCTCTGCACTTGGC-AGCAACC	||| |||| ||||| |||| ||	===D====X=====I====X==	18	2	1	1
chr3	+	127487313	127487332	CACAAATCTTGTTGGCTCCACTTCCAGATCTGTGCAGACTCCATCCAGAATTCTCCCCACCCTCCTGCTGCAACCCTGACTGCAGCCACTGCTCCTCTGGCCTGGACAATTGCAGCAGCCACCCCTCTGGTCTCCCTGCCACCATTCCTGACCTTCCTACCAACAGCCAGAGCGAGTCTTCTACGTGCCTGTCAGACGGTGTCTCTGCTCAGCCCCCATC	127487213	127487432	CCTTG-CAATTGGCGAGCAGCC	CCTGGACAATT-GC-AGCAGCC	||| | ||||| || |||||||	===X=D=====I==I=======	18	1	1	2
chr3	+	136257158	136257179	AGGGTGCATCAAGACAGATACAGTTTGTTCACACACATAGCCAAAGCTATCAATATGTTATTTTACACGCAAAAGGGAATGAAGGTTGTTAATCAGCTGGCCTTGCAATAGGGAGAGTAGCCTGATTTATCCAGGTGGGCCCAATATAATCACAGGGTCCTTAAAAGTGGAAGAGGGAGGTAGAAGAGGAGCTTATAAGGATGTGATATGAGAAGGACATGA	136257058	136257279	CCTTGCAATTGGC-GAGCAGCC	CCTTGCAATAGGGAGAGTAGCC	||||||||| || ||| ||||	=========X==XD===X====	18	3	1	0
chr3	+	168384112	168384132	ATTAGAGTCAAAAACCTTAGAAATTTAGCTTATGTTCTATTCTACTGTGGCTAACCTGGTACTCATACCACAATACAAAGATTTTCCTGCTGTTCCTTTACCTTTCAATAGGCAGAGAGCCTCTCCCTGTGGCCACTATCACCACAGCCCACAGGGGGTTCTGCCAGGCCACTGCTGATGTTCACTTAAAGTCCAAGGGCTCTTCAGTCAGCCTGTAGTGA	168384012	168384232	CCTTGCAATTGGC-GAGCAGCC	CCTTTCAATAGGCAGAG-AGCC	|||| |||| ||| ||| ||||	====X====X===D===I====	18	2	1	1
chr3	+	168527952	168527971	TTGTGGATTGCGTAGTGCCACTTGCATACCATCTCGAGACTGCTTGCTCCTTGGAATACCTGCTGATTGTATCATTTCTCTTTTCTCCTTTGTCTATGAACCTGCAAGTGGTGAGCAGCCCAGAGGCTACATTCAGTGGAACTTTTCAGTTCTGTGATTCTGTTCAGAATCCACACGTCCTCTAAAAGGCCTCCTATAGAAGGAGTCCCCATTAACTGTA	168527852	168528071	CCTTGCAATTGGCGAGCAGCC	CC-TGCAAGTGGTGAGCAGCC	|| ||||| ||| ||||||||	==I=====X===X========	18	2	0	1
chr3	+	183438897	183438916	CACTCCAGTCATTGCCCAGTGGGCTCATGAACCAAGTGGCCATGGTGAAAGAGATAGAGAGTATGCATGGGCTGAGCAACATGAACCTCCATTCACCCAACCTGCAATTGGCAGAGTGCCCAATCTGCCAGCAGCAGAGACCAACACTGATAAGGCACCATTCCCTGAAGAGATCAGCCAGCTTCCTGGTGGCAGGTTGATTATATTGGACTACTTCCAT	183438797	183439016	CCTTGCAATTGGC-GAGCAGCC	CC-TGCAATTGGCAGAGT-GCC	|| |||||||||| ||| |||	==I==========D===XI===	18	1	1	2
chr3	+	194875891	194875910	CACACATGTAGCAGGGTACAGCACCAGTCTCCTGGGTCTCAGACCCTTATTAAGGCAACAAACATGCTAGATCCAACGATCTTTAAGCTCAGAATTTTTTCCTTCATTGGCTGAGCTGCCACGGCACAGGATTTGTTCATTTATTGGCTGGGTCTGGGGCACCATGACCCAGAGTGGAACTTGACACAGCTCTTGTGCAGAGAAAATGGAAAGCTCCCTA	194875791	194876010	CCTTGCAATTGGC-GAGCAGCC	CCTT-C-ATTGGCTGAGCTGCC	|||| | |||||| |||| |||	====I=I======D====X===	18	1	1	2
chr4	+	1864981	1864999	TCAGAACGTCCCAGCAGTCTCTGTGCCCAAAGCATTACCCTGCGGGACTGAAGCATCAACAGCCCACCCTGGAGCCTCTCAGATGAGCCCGGACGACACACCTGCAAATGGCGAGCACCTCAGACGAGGGCCTCCTTTCCGCAGGAACCCACCAGAGGTGTCTGGTGCGGACCTGTTCCTTCTTGCTCTTTTTTTTTTTTTCTTGAGACAGAGTTTCTC	1864881	1865099	CCTTGCAATTGGCGAGCAGCC	CC-TGCAAATGGCGAGCA-CC	|| ||||| ||||||||| ||	==I=====X=========I==	18	1	0	2
chr4	+	1947269	1947287	CCAGCACACTCCCTGTGGGATGGCCGCTGCTCAGGACACAGTGGGACAAAGTTGGGTTGATAGGATATTTTAGATTCATTTTACCTTTGACAAGGGCAGGCCTTGAATTGGGAGCAGCAGCCACCTGGCCTCACTCTGGCCACAGGTGACACTTGGTCCTTGCTGCCACCTGCTTGGGGCTATGTGGCTACGGCTACACAAAAGCCTGTGCAGGTTAGA	1947169	1947387	CCTTGCAATTGGCGAGCAGCC	CCTTG-AATTGG-GAGCAGCA	||||| |||||| |||||||	=====I======I=======X	18	1	0	2
chr4	+	3628656	3628676	GCGTCGGCTGGCTGGGGTGGGGGTGTCTGGGGCTGAACACCTGCCTCCTGGGAGGATGTTGGAGGCCAACGGGCTTGGCGGGGGGTCCCTTCCCTGTGCCCCTTCCAGTTGGCAGAGCACCAGCCCCTTGTCAGAAGGGCAGCCTTCACCTTGTGACTGCCTGGGAGCTGTATGGAGTGGGCAGGAGTGTGCGCGCAGGTGTGTGTGTGAAATCGTCCCCA	3628556	3628776	CCTTGCAATTGGC-GAGCAGCC	CCTTCCAGTTGGCAGAGCA-CC	|||| || ||||| ||||| ||	====X==X=====D=====I==	18	2	1	1
chr4	+	3723659	3723678	GGCGGGCCCCTAGGACCTGCACCTCTCAGCTGTTCTGCCCCTCCCTGCAGAGGACAGCCTAGGTGGTCAAGAGGGGCAGGAGCTGGCCCTGCCAGCCAGGCCTTGCTTTGGGAGGCAGCCACTTCTCCAAAATGCCTTGTGCAGAATTGCTCTTTCTTCTGCTGGGAATCTGAAAGCACTGACGCTCCCCCTTCCTGGCCTTCCCGGCTCATCCTCAGGC	3723559	3723778	CCTTGCAATTGGCGA-GCAGCC	CCTTGCT-TTGG-GAGGCAGCC	|||||| |||| || ||||||	======XI====I==D======	18	1	1	2
chr4	+	5486275	5486294	TGCCCCCAGAGGTGGAGTCTCAGAGGCAGGCTGGCCTCCTTGAGCCGTAGTGGGCTCCACCCAGTTCGAGCTTCCCAGCCTCTTTGTTTACCTACTCAAGCCTTGGCAATGGCGGGCGCCCCACCCCCAACCTCGCTGCAGCCTTGCAGTTTGATTTCAGACTGCTGTGGTAGCAATGAGCGAGGCTCCGTGGGTGTAGGATCCTCCCAGCCAGGCGCGG	5486175	5486394	CCTT-GCAATTGGCGAGCAGCC	CCTTGGCAA-TGGCGGGC-GCC	|||| |||| ||||| || |||	====D====I=====X==I===	18	1	1	2
chr4	+	6893137	6893157	GAGGTGAGGGATTTCAGAATCTGCTGGTGCATTCTGGGTACCACGGCTCACACCTGTAATCCCAGCACTTTGGGAGGCTGAGGCAGGAAGATCGCTTGAGCCCGCAAGTTGGAGAGCAGCCTGGGCAACATGGCAAAATCCCATCTCTACAAAAAATACAAAAAAATTTAGCTGAGCACGGTGGCACATGCCTGTAGTCCCAGCTACTTGGGAGGCTGAGG	6893037	6893257	CCTTGCAA-TTGGCGAGCAGCC	CCC-GCAAGTTGGAGAGCAGCC	|| |||| |||| ||||||||	==XI====D====X========	18	2	1	1
chr4	+	7592009	7592030	TCCATGGGATATTGGGGACCTCCTCAAAGGATTATATGGGGCCATTTCAGCCGACCAACAGAAAATCCCAGCAGGTTGCAGATGAGAAAAAAAAAATCCCCCTTTAAATTGGCAGAGCAGCTAGGAAAGCGCCGAGGCTTTCATTTGGGGGCTTTTAAGCACCACATGAGCCCTGAGCTTCTCCCCTTTATACTTGAAAAAGATACGCTTCGAGTTTGGCTC	7591909	7592130	CCTTGCAATTGGC-GAGCAGCC	CCTTTAAATTGGCAGAGCAGCT	|||| ||||||| |||||||	====XX=======D=======X	18	3	1	0
chr4	+	8142765	8142783	CACGAGGTGGGCACAGAGGGGGACCAGGGCTCCTGAATCAGCGGCCTTGCCCTTGATGGCCCTCACTCTTCCCCTGCACGGTTGGACAAAGGTGCCACTTCCTGCAATTGTGCAGCACCAATTGTCCCCTCTCTGGACCCTGCCCTCCCCAAGGACAACACCATCCCTTTCTGGTCAACGAGCCCTCAATGAGAACATCAGCCTGGCCCGGCCCTTGAG	8142665	8142883	CCTTGCAATTG-GCGAGCAGCC	CC-TGCAATTGTGC-AGCA-CC	|| |||||||| || |||| ||	==I========D==I====I==	18	0	1	3
chr4	+	46373308	46373327	AGTCAGCAACTGTATTCCATGGAACTTTTCATCACCCCTATATTTCACAGATTGTAATGTAAATCCTAAATGACCCTCCCTGTTAAAGATATTAATTGTGCCATCAATTTGGCAGCAGCCAAAAATACCTCCTAGAGTCCTGCAGATTATCAGGGAAGCTTGAAGGAATGAAAGTTGAAATGAATCTGTTACAGCAATATTCTCCTCACTACTACATTGT	46373208	46373427	CCTTGCAA-TTGGCGAGCAGCC	CCAT-CAATTTGGC-AGCAGCC	|| | ||| ||||| |||||||	==X=I===D=====I=======	18	1	1	2
chr4	+	53809746	53809765	AGAGTAGTACATATTCTGCAAAACAGTCAAATTTTGGTAAAGTTTTAAGACAGACATAAAGAATGCTGAGTCAAGCGGCTTCCTAGGTTTAAGAATTCAACCTTGCAGATTGGCAGAGACCATGGCTTGTGTCTCAGCTCCAGCAAATCCACCAAAGGGATGTGCTGAAGGGGCAAGAACTAGGTTTCCTCCAAAACAGGTTCCTACCTCCCTCCCACTG	53809646	53809865	CCTTGCA-ATTGGCGAGCAGCC	CCTTGCAGATTGGC-AG-AGAC	||||||| |||||| || || |	=======D======I==I==X=	18	1	1	2
chr4	+	54573558	54573578	GGACATATTCTCAATAGGATCAATCTAACTCAATAGGAATCTAAGATACATTCTTGGAAGGGAAGCTATTAAGTTAAATGACATGAATGTTGCTAAACCTCCCTGCAAATTGCCGACAGCCCGTTCTCTCTGATGACAAACATGCTCTGGTTTTAATACCCTTTTCTTTAGCTCTTGTATGTTTTTCTCTCTCTTTCTTTTTCTTCTTCTGGCTGGATTCA	54573458	54573678	CCTTGC-AATTGGCGAGCAGCC	CCCTGCAAATTGCCGA-CAGCC	|| ||| ||||| ||| |||||	==X===D=====X===I=====	18	2	1	1
chr4	+	70372666	70372685	ATATAGAAATGTCAATTGTAGCAAAAACTCTATAATTTCAAAGGGGTATCTATCTCCCTATTCTTTCTGGACATACAGCCAGACTACATTTCTCAGCCTTCCTTGCAATTAGGCATCGCCATGTGCTGAATTTCAGCCAATGAAAGGAGAGAAGAACGTAATAGGAGTTACTTCTGAAACCGTGCCCCAAAGAGTTAAAGAAACCAGTAACTAACAGAAA	70372566	70372785	CCTTGCAATT-GGCGAGCAGCC	CCTTGCAATTAGGC-ATC-GCC	|||||||||| ||| | | |||	==========D===I=X=I===	18	1	1	2
chr4	+	71090084	71090103	GCCCCCAGAGGTGGAGTCTACAGAGGCAGGCAGGCCTCCTGGAGCTGTGGTGGGCTCCACCCAGTTCGAGCTTCCTCGCCAGTTTGTTTACCTACTCAAGCCTTAGCAATGGCGGGCGCCACTCCCCCAGCCTCGCTGCCACCTTGCAGTTTGATCTCAGACTGCTGTGCTAGCAATGAGCGAGGCTCCGTGGGTGTAGGACCCTCTGGGCCAGGTGTGG	71089984	71090203	CCTT-GCAATTGGCGAGCAGCC	CCTTAGCAA-TGGCGGGC-GCC	|||| |||| ||||| || |||	====D====I=====X==I===	18	1	1	2
chr4	+	77642415	77642434	GCTTGATGCTCCTGGAACCCTCTCAGAGACTGCATTGAACATTTCTCAGAACTTTCCCACTGGAGGATGAGGTCAGAGTATTTATCCACCAATTTCTACACCTTCATTGGCTGAGCAGTCCCTCTGGGGGTTTTAACACTCTGGCACTTTCTTTCTGCTCTGTATATGGGCTGAGGAAGCTCCTGAGGATAGAGAACACTATCAAGTAGAAAGACTCAGG	77642315	77642534	CCTTGCAATTGGC-GAGCAGCC	CCTT-C-ATTGGCTGAGCAGTC	|||| | |||||| |||||| |	====I=I======D======X=	18	1	1	2
chr4	+	86029430	86029450	AAATTCATTACTTAATGCCAAATAATTACGTTTTGATGGGGTTGAGTAAATTAAAAATCAATTGAGATTCCTTTACTGCTCTATTTCTATTTCTATATTGCCTTGTAATTAGCAGAGAGCCTGGCACAAATAGGTATCTAGTAAAGCAGTTGAAGAAATCAATGCATGAAAATTTATTTCTACGTACATGAAACATACTATTTATTTCCATATACATAGTA	86029330	86029550	CCTTGCAATTGGC-GAGCAGCC	CCTTGTAATTAGCAGAG-AGCC	||||| |||| || ||| ||||	=====X====X==D===I====	18	2	1	1
chr4	+	94007131	94007152	AAAGCCTTGTTCTTAAGTCCCTAGGTGATACCTGACACACTCAAGCACTAACTTTGTAGGCTTGAGTACAGAAGATAAGTGAAAAGTCACACAGTGGTTCCTTTGCATTTGGCCCAGCAGCCAAGTTTAAAAGGACAAACAGGCTGTACTGCATAGAAGGTGAAATGCTTAAATGTCAGAGCAGCATTGTTAGGAGCTATCTATATGCATAGCAACTATCAT	94007031	94007252	CCTTGCAATTGGCG-AGCAGCC	CTTTGCATTTGGCCCAGCAGCC	| ||||| ||||| |||||||	=X=====X=====XD=======	18	3	1	0
chr4	+	102679193	102679213	CCCATGTAAAAGTATTGAGAAAACAAGCTCTGGGTCTCCACAAATAGCTCTTGTCAAACAGGTCTGTGCAGGATGACACAAGAGACATTCTTTGTCGTGCCCTTGCAATTTGCAGACAGCACAACCAGAAGTTAACAGATTAACATTGACATCGGCACAGTTATGCATCCTTGTAGCCAGATGTGTATCTAGTATATCTGACACCAGATAGGATCACTTTT	102679093	102679313	CCTTGCAATTGGCGAG-CAGCC	CCTTGCAATTTGC-AGACAGCA	|||||||||| || || ||||	==========X==I==D====X	18	2	1	1
chr4	+	105414714	105414734	AAGAAGTGCAGAGCCCCAAAGAGGGTGTCACAGCCCTGGCTCAGGGAGCCATTAGGTCTGGGATCCCTGAAGGGGCCCAGCTCTTCTCTTCTCCTTGTTGCCTGCAATGTGGCGAGCAGGATCAGGAGGTGGCATGTTTCAGCCTTGTTTGCCTTAGGGTTCTTTCAGTTTCGCCATTTGGGTGTTCCCGAGTGCTTCTCCCGTACAGAAGAAGAATGAGG	105414614	105414834	CCTTGCAAT-TGGCGAGCAGCC	CC-TGCAATGTGGCGAGCAGGA	|| |||||| ||||||||||	==I======D==========XX	18	2	1	1
chr4	+	109899978	109899997	GTCCCCAGAGGTGGAGCCTATTGAGGCAGGCAGGCCTCCTTGAGCTGTGGTGGGCTCCACCTAGTTCGAGCTTCCAGACCGCTTTGTTTACCAACTCAAACCTTGGCAATGGCGGGCGCCCCTCTCCCAGCCTTGCTGCCGCCTTGTAGTTTGATCTCAGACTGCTGTGCTAGCAATGAGTGAGGCTCTGTGGGTGTAGGACCTTCCGAGCCAGGTGCGA	109899878	109900097	CCTT-GCAATTGGCGAGCAGCC	CCTTGGCAA-TGGCGGGC-GCC	|||| |||| ||||| || |||	====D====I=====X==I===	18	1	1	2
chr4	+	116257594	116257613	GCCCCCAGAGGTGGAGTCTACAGAGGCAGGCAGGCCTCCTTGAGCTGCCGTGGGCTCCACCCAGTTCGAGCTTCCCGGCCGCTTTGTTTACCTACTCAAGCCTTGGCAATGGCGGGCGCCCCTCCACCAGCCTGGCTGCTGCCTTGCAGTTTGATCTCAGACTGCTGTGCTAGCAATGAGCGAGGCTCCATGGGCGTAGGACCCTCCAAGTCATGCACGG	116257494	116257713	CCTT-GCAATTGGCGAGCAGCC	CCTTGGCAA-TGGCGGGC-GCC	|||| |||| ||||| || |||	====D====I=====X==I===	18	1	1	2
chr4	+	119601611	119601630	GTAACCTTTTTAATAAAACTGTAATCATAAGTGTAGTGCTTTCTTGAGTTCCGTGGGTCATTCTATCTAATTACTGAACCTAAGCGGGGGTCACTAGAATCCTTGAATTGGTAGTCAGCCTGGAAGAAGTGTGGTAGCCTAGGGATCCCACTTGCAGCTGACGTCTGAAGTCGGGGCAGGCTTGTGGGATTGAGCCCTTAACATGTAGGGTCAGTGCTAA	119601511	119601730	CCTTGCAATTGGCGAG-CAGCC	CCTTG-AATTGGT-AGTCAGCC	||||| |||||| || |||||	=====I======XI==D=====	18	1	1	2
chr4	+	120865371	120865392	CCACTCAGGACATTTAATAATCACTCTCAAATCTCCTCACTCTGAGAAAAACATATGGCCTGTTTAAGAAGAGTAGGGACAGACACTGAGATTATTCAGTCCTTGCCATTGCTGAGTCAGCCTTGATATCAATCCTGCTCCAACTCTAGTACCACAAAATCTTAAAACTCCATTTGTGATTTGTTCTCCTGTAGGATAATCTGATATCTCCTTCCCAACCAA	120865271	120865492	CCTTGCAATTGGCGAG-CAGCC	CCTTGCCATTGCTGAGTCAGCC	|||||| |||| ||| |||||	======X====XX===D=====	18	3	1	0
chr4	+	121609439	121609457	AAGAAAAATTGAGCAAGCTTAGGAGACCTTTCAAAATCAAAGAAAGATCAAGACTATCAACATAATAAGACACTGGGATTATACCCTAAGAGGTGCCCAGCCTTAGCAAGGGAGCAGCCTGCTCTTATTATATGTCACCTAGAAGTTAGATCAGGATACCGTCTTTTTCATTAGTCTCTCTTCCTACCTGCTACATCTGAACCACCCTCATCCCAGGTG	121609339	121609557	CCTT-GCAATTGGCGAGCAGCC	CCTTAGCAA--GG-GAGCAGCC	|||| |||| || ||||||||	====D====II==I========	18	0	1	3
chr4	+	143664781	143664800	GCCCCCAGAGGTGGAGCCTACAGAGGCAGGCAGGCCTCCTTGAGCTGTGGTGGGCTCCACCCAGTTCGAGCTTCCCAGCTGCTTTGTTTACCTAAGCAAGCCTTGGCAATGGCGGGCGCCCCTCCCCCAACCTCGCTGCCGCCTTGCTGTTTGATCTCAGACTGCCGTGCTAGCAATCAGCGAGACTCCGTGGGCGTAGGACCCTCCAAGTCAGGTGCGG	143664681	143664900	CCTT-GCAATTGGCGAGCAGCC	CCTTGGCAA-TGGCGGGC-GCC	|||| |||| ||||| || |||	====D====I=====X==I===	18	1	1	2
chr4	+	148323447	148323466	GCCCCCAGAGGTGGAGCCTACAGAAGCAGGCAGGCCTCCTTGAGCTGTGGTGGGCTCCACCCAGTTCGAGCTTCCTGGCTGCTTTGTTTACCTAATCAAGCCTGTGCAATGGCGGGCGCCCCTCCCCCAGCCTGGCTGCAGCCTTGCAGTTTGATCTCAGACTGCTGTGCTAGCAATCAGCGAGACTCCGTGAGTGTAGGACCCTCCGAGCCAGGTGCGG	148323347	148323566	CCT-TGCAATTGGCGAGCAGCC	CCTGTGCAA-TGGCGGGC-GCC	||| ||||| ||||| || |||	===D=====I=====X==I===	18	1	1	2
chr4	+	151408109	151408127	TCTCATTCCTCCTCTGAGATTTAAAGTCCATCACTTCGCGACTCAAACACGCAAGAGGCGTGGGAGACGGAGGAATGGGGAAGCGAGGCGGCGCTGCCCACCTTGGCAATGGCACAGCCGCGGTCTCTGATGCAAAGGCAGGCGGCCGCGCAGGGCCGGGCCTGGGTGGGAAGGCTGGGCTCTGGGAAGGATGTCGGGGCACCCGGCAGTGCCCAAAGC	151408009	151408227	CCTT-GCAATTGGCGAGCAGCC	CCTTGGCAA-TGGC-A-CAGCC	|||| |||| |||| | |||||	====D====I====I=I=====	18	0	1	3
chr4	+	170846295	170846316	TGATTCTACTTTAATTCTAAATTAAAAACTCTCAAATTTAGAATCTGATCAATAGATTGTAATAACTTACTCTTTTTCTGGGAGAGAGGCTGCCCACATTCCTTGGCAATTGGCCATCATCCCCCGATATCAAAGGAAATAATGATGTGTCTTCCATAGCCACATCCCTTTCTGAATATCTTCTGCTTCCCTCGCTAACATTTAAGGATCCTGTGAATATAT	170846195	170846416	CCTT-GCAATTGGCGAGCAGCC	CCTTGGCAATTGGCCATCATCC	|||| ||||||||| | || ||	====D=========X=X==X==	18	3	1	0
chr4	+	181295362	181295383	TTATGTCTCTTTTCCACTATGGGTTTCAAATAAGACAACATTTTCTTGAAAGCTAAAAATACTTCACACACATAGTAAAACGAAGTCAGGGTGTGCTGGTCCTTGAAATGGGGGAGACAGCCAGGAGGAAGAAGAAACAGCCAGTAGAAAAATAGAAGGAAAATGATGCCAAAATAATTACATATTAGTCTTTTTTTAAGGTTTTACTATTTAACCATTGTT	181295262	181295483	CCTTGCAATTGGCGAG-CAGCC	CCTTGAAATGGGGGAGACAGCC	||||| ||| || ||| |||||	=====X===X==X===D=====	18	3	1	0
chr4	+	186717332	186717352	GAAATACTAATGAGTAGATCCTGTTTATTTTCTGGGTGTACACTAATTCTTTTCAACCCATCTTCATATGATTTTCAGCATGAACGGAGGAAGCTGTGACCCTAGAAATTGAGCAGCAGCCTTAGGCTTGGTATATGTCATTTAATCACTTCTGCTAACTCCATTTATATGTTGTTATCTTTGACTGGGGCTGCAATAATCTGGTAACTCTAGCAAGACAT	186717232	186717452	CCTTGCAATTG-GCGAGCAGCC	CCTAGAAATTGAGC-AGCAGCC	||| | ||||| || |||||||	===X=X=====D==I=======	18	2	1	1
chr5	+	37980812	37980832	TTTGTTTACTTTGCAGCCTTTAGGAAGGGGGAAACAGCAAGTGGAGAAGAAGCTTCCTTTTTAATGACATGACCTGGAAGTTGCAAATATGTCTTCAACTCATATCCAATTGGCGAGAGCCTAGCTGCAAGAGAAGCTGGAAACATCTCTAGCTGTGTGGCCATATTCTGGGGCTTCTGCACTTTCTTTTATGAGAAGGAATGAGATTGGAACTATAAGGC	37980712	37980932	CCT-TGCAATTGGCGAGCAGCC	CATATCCAATTGGCGAG-AGCC	| | | ||||||||||| ||||	=X=D=X===========I====	18	2	1	1
chr5	+	44301352	44301370	TTTAAGCTACATATATAACTTTATTTAGACAAAGTTTGGACCAGCTGAACCCTTCAGTAATATGAAAAAGGTAAATTTTACTTCACTGAATAATCACAAACCTTGAATTGGCAGCATCCAAATTATTAGAACTGTGCAGCATTAATGCTGATCTATGTAAATTGGGTTCATAAACTTGCTTGGGCCCTGGAAGCAACTTGCATTATTATGTATTTTTTC	44301252	44301470	CCTTGCAATTGGCGAGCAGCC	CCTTG-AATTGGC-AGCATCC	||||| ||||||| |||| ||	=====I=======I====X==	18	1	0	2
chr5	+	52102484	52102504	GCCCCCAGAGGTGGAGTCTTCAGAGGCAGGCAGGCCTCCTTGAGCTGTGGTGGGCTCCACCCAGTTTGAGCTTCCTCACTGCTTTGTTTACCTACTCAAGCCTTGGCAATGGCGGGCACCCCTCCCCCAGCCTCGCTGCTGCCTTGCAGCTTGATCTCAGACTGCTGTGCTAGCAATGAGCAGGGCTCCGTGGGTGTAGGACCCTCCGAGCCACGCATGGG	52102384	52102604	CCTT-GCAATTGGCGAGCAGCC	CCTTGGCAA-TGGCGGGCACCC	|||| |||| ||||| ||| ||	====D====I=====X===X==	18	2	1	1
chr5	+	62092162	62092181	TCCTGATACTTTGTACATGACCTATTTGTTTTCCTCTTCTCTGGAGATATTTAAGATTCTCTCCTTACCCTCAGTGCACTGAATTTCCCAGTAATATGTCCCTTGCAATCTGGAAGAGCCTACCTAGCACATCCTACAATAGGCAACATAGAGCAAATAGCGTAAATTAGAATTTCAGCACAGATTTTTGCCACCCTCTACAGGTATTTAGGAATATACC	62092062	62092281	CCTTGCAAT-TGGCGAGCAGCC	CCTTGCAATCTGGA-AG-AGCC	||||||||| ||| || ||||	=========D===XI==I====	18	1	1	2
chr5	+	71610136	71610155	GCCCCCAGAGGGGAGCCTACAGAGGCAGGCAGGCCTCCTTGAGCTGTGGTGGGCTCCACCCAGTTCGAGCTTCCTGGCTGCTTTGTTTACCTTAAGCAAGCCTGGGCAATGGCGAGCGCCCCTCCCCCAGCCTCGCTGCCGCCTTGCAGTTTGATCTCAGACTGCTGTGCTAGCAATCAGCGAGACTCCGTGGGCGTAGGACCCTCCGAGCCAGGTGCGG	71610036	71610255	CCTT-GCAATTGGCGAGCAGCC	CCTGGGCAA-TGGCGAGC-GCC	||| |||| |||||||| |||	===XD====I========I===	18	1	1	2
chr5	+	75798316	75798335	GCCCCCATAGGTGGAGCCTACAGAGGCAGGCAGGCCTCCTTGAGCTGTAGTGGGCTCCACCTAGTTCAAGCTTCCTGGCGGCTTTGTTTACCTGCTCAAGCCTCGGCAATGGCGAGCGCCCCTCCCCTAGCCTCCCTCCCCCCTTGCAGTTTGATCTCAGACTGCTGTGCTAGCAATGAGTGAGGCTCCGTGGGCATAGGAACCTCCCAGCCATGTGCGG	75798216	75798435	CCTT-GCAATTGGCGAGCAGCC	CCTCGGCAA-TGGCGAGC-GCC	||| |||| |||||||| |||	===XD====I========I===	18	1	1	2
chr5	+	76445807	76445827	TGCTGCCTCAGCCTCTCAAAGTGCTGGGATTACAGATGTGAGCCGCCATGCCTGGCCCATTTCAACCATTTTTAAGTGTACGTCTCTGTGGCATTAAGTACCTTCACATTGTCGTGCAGCCAACATGAACGCCCCGTTCTCTCCTCCCCAACAACCCCCAGCAACCTCTATTCTACTTTCTGTCTCTATGAATTTGACTACTCTTGGTACCTCATATAGGT	76445707	76445927	CCTTGCA-ATTGGCGAGCAGCC	CCTT-CACATTGTCGTGCAGCC	|||| || |||| || ||||||	====I==D====X==X======	18	2	1	1
chr5	+	82418312	82418333	TTTTGGGTCATAACTCTGTCTCATCTCCACCCTTCCCTAACTTTATCTAGTCTCTGGGACAGGGAAACTGGCTTCGTAAGCAGGAGTAAAAGACTCTTCACCTTGCACTTGGCGCAGCAGTTTCTTTGGATGTTTGTTTTGGCTTTTGTGGAGGAGGAATGCTCTCTTAGGAATGCTCTCTTCTGGTGCCCATGAACGAAAAGAGGAGGAGGGATGTGCACA	82418212	82418433	CCTTGCAATTGGCG-AGCAGCC	CCTTGCACTTGGCGCAGCAGTT	||||||| |||||| |||||	=======X======D=====XX	18	3	1	0
chr5	+	123256606	123256626	CCCCCAGAGGAAGAGTCTACAGAGAGCAGCCAGGCCTCTTTGAGCTGCGGTGGGCTCCACCCAGTTTGAGCTTCCTGGCCACTTTGTTTACCTACTCAAGCCTTGGCAATGGCGGGCACCCCTCCCCCAGCCTTGCTGCCACCTTGCAGTTTGATCTCAGACTGCTGTGCTAGCAATGAGCAAGGCTCTGTGGGTGTAGGACCCTCTGAGCCAGGCACAGG	123256506	123256726	CCTT-GCAATTGGCGAGCAGCC	CCTTGGCAA-TGGCGGGCACCC	|||| |||| ||||| ||| ||	====D====I=====X===X==	18	2	1	1
chr5	+	133333308	133333328	TGCCCAGGAGCAGGGATAAAGGTTTTGGAATGATGTAGTCCAGGCTCCTCATTTATTGATTAGGAAACTGAGGCCAAGGAACAGTGAGAGGCCTGGGGCCCCGGGCAATGGCGATGCAGCCAGGCCGTTGCCTGCCTGTCCTTTTGTGCCCCACATTCTTGTTTTGTTTTTCTGCCCATCTCCACCTCCTTTCTCTCCTGCTTCCAGCCTTCCAGCTCTAA	133333208	133333428	CCTTGCAATTGGCGA-GCAGCC	CCGGGCAA-TGGCGATGCAGCC	|| |||| |||||| ||||||	==XX====I======D======	18	2	1	1
chr5	+	138684367	138684386	GCACCCAGAGGTGGAGCCTACAGAGGCAGGCAAGCCTCCTTGAGCTGTGGTGGGCTCCACCCAGTTCAAGCTTCCCGGCCACTTTGTTTACCTACTCAAGCCTTGGCAATGGCGGGCGCCCCTCCCCCAGCCTCGCTGCCACCTTGCAGTTTGATCTCAGACTGCTGTTCTAGCAATGAGCAAGGCTCCATGGGCATAGGACCCTCTGAGGCAGGTGCGG	138684267	138684486	CCTT-GCAATTGGCGAGCAGCC	CCTTGGCAA-TGGCGGGC-GCC	|||| |||| ||||| || |||	====D====I=====X==I===	18	1	1	2
chr5	+	154302350	154302369	TGTTTGTTTGTGCCAGCTGCCTTTGCTTCCACCAGAAGCTGCACTGGGGACTGCGTAGCCAGAGAACGGAAGCGAGGCAGTTTGGCCCAGACTCACTGGACCTGCAAATGGGAGTCAGCCAGCTGGCTCTGAGTGGGCCTGCCCTCTGCACCTCCTGCCAAGTGAGCGTGAACAGTGGCTGGCTGGTGGGCTGGCCCACTTTCCCTACTCCCTGGGAGCC	154302250	154302469	CCTTGCAATTGGCGAG-CAGCC	CC-TGCAAATGG-GAGTCAGCC	|| ||||| ||| ||| |||||	==I=====X===I===D=====	18	1	1	2
chr5	+	155719626	155719645	GCCCCCAGAGGTGGAGTCTACAGAGGCAGGCAGGCCTCCTTGAGCTGTGGTGGGCTTCACCCAATTCGAGCTTCCCAGCTGATTTGTTTACCTACTCAAGCCTTGGCAATGGCGGGCGCCCCTCCCCCAGCCTTGCTGCCGGCTTGCAGTTTGATCTCAGACTGCTGTGCTAGCAATGAGCGAGGCTCCGTGGGTGTAGGACCCTCTGAGCCAGGTGCAG	155719526	155719745	CCTT-GCAATTGGCGAGCAGCC	CCTTGGCAA-TGGCGGGC-GCC	|||| |||| ||||| || |||	====D====I=====X==I===	18	1	1	2
chr5	+	175540181	175540201	CTGCAGGTACTGTGTGAGAGCAGAGGGGTGGAGGAGAGGGACTCTGCTCCGCTGCATGATGTGAAATTGTGACTCCTTTGACCTCTCTGCAGGAGGGCAGCCTTGCAAATACGCAGCAGCCAGGAAACATGTCTTTTGCCCCTGGTGGACTTAAATTGTAAGGTTTCAGAGAATTATCTTTTCACCTTGGAAGGTGTTTTATGGGTACATGTGTATTAACT	175540081	175540301	CCTTGCAATTGGCG-AGCAGCC	CCTTGCAAATA-CGCAGCAGCC	|||||||| | || |||||||	========X=XI==D=======	18	2	1	1
chr5	+	177303450	177303469	CTCCGCTCGGCCCAGGCAGCGCCCAAGCCTCAGACCCCGACCCCAAACGGCGCCAACCTACGACTCCAGACAGCGCGTCGGGCTCGAGCTCTGGCCGTGGCCTTGCACTTCGGCAGCGCCCCGTGTGCCCCCGCTGTTCGGCCCCGGGCGCCGATTATCCTTCGAAGACCCCAAGCCTCGGGGCGGCCTGGGAGCGCGCGGGACAGCGTCCTCAACAGCG	177303350	177303569	CCTTGCAATT-GGCGAGCAGCC	CCTTGCACTTCGGC-AGC-GCC	||||||| || ||| ||| |||	=======X==D===I===I===	18	1	1	2
chr5_GL339449v2_alt	+	1608621	1608640	GCCCCCAGAGGGGAGCCTACAGAGGCAGGCAGGCCTCCTTGAGCTGTGGTGGGCTCCACCCAGTTCGAGCTTCCTGGCTGCTTTGTTTACCTTAAGCAAGCCTGGGCAATGGCGAGCGCCCCTCCCCCAGCCTCGCTGCCGCCTTGCAGTTTGATCTCAGACTGCTGTGCTAGCAATCAGCGAGACTCCGTGGGCGTAGGACCCTCCGAGCCAGGTGCGG	1608521	1608740	CCTT-GCAATTGGCGAGCAGCC	CCTGGGCAA-TGGCGAGC-GCC	||| |||| |||||||| |||	===XD====I========I===	18	1	1	2
chr5_KI270897v1_alt	+	1140111	1140130	GCCCCCAGAGGGGAGCCTACAGAGGCAGGCAGGCCTCCTTGAGCTGTGGTGGGCTCCACCCAGTTCGAGCTTCCTGGCTGCTTTGTTTACCTTAAGCAAGCCTGGGCAATGGCGAGCGCCCCTCCCCCAGCCTCGCTGCCGCCTTGCAGTTTGATCTCAGACTGCTGTGCTAGCAATCAGCGAGACTCCGTGGGCGTAGGACCCTCCGAGCCAGGTGCGG	1140011	1140230	CCTT-GCAATTGGCGAGCAGCC	CCTGGGCAA-TGGCGAGC-GCC	||| |||| |||||||| |||	===XD====I========I===	18	1	1	2
chr6	+	8892561	8892581	GTTTAATTTATTTTGCTTTGTTAGATGGTGGTGTTCATTAATTTTGCTTTGTCGCCTCGCTTTCCTCTTGATAACATCATTCTTTTTAATAGCAATGGAACCTTGCAAATGTCAAGCAGCCTGCCCCAATCACAACAGGCTGCAACATAAAAACACATTAGAGTTTGGAGGAACCACAAATAACTACTTTAGGAAAAAAATGTAATAGCCCTAATTACGTT	8892461	8892681	CCTTGCAATTGGCGAGCAGCC	CCTTGCAAATGTCAAGCAGCC	|||||||| || | |||||||	========X==X=X=======	18	3	0	0
chr6	+	10004435	10004455	ATATTCAGAAATAGATGGCCCTTGCAAGATGACTTAAATCAAACTACATAAGCAGTCAAATTCTTCATCCCATGTATTTATAAAAAAAAAAATATTATTTCCCTGCAACTGGCAGCAAGCCTGCACATTAATGTTATTCAAGCATATACCTATAGAGATTACTCCTCTTCCAACTGAAGTCTAGAACGATTTTGACAATTAAAATATTTATTCAACTCAAG	10004335	10004555	CCTTGCAATTGGCGAGC-AGCC	CCCTGCAACTGGC-AGCAAGCC	|| ||||| |||| ||| ||||	==X=====X====I===D====	18	2	1	1
chr6	+	23364659	23364679	GCCCCCAGAGGTGGAGTCTACAGAGGCAGGCAGGCCTCCGTGAGCTGCGTTGGGCTCCACCCAGTTCGAGCTTCCTGGCCGCTTTGTTTACCTACTCAAGCCTTGGCAATGGCGGGCACCCCTTTCCCAGCCTCGCTGCCACCTCGCAGTTTGATCTCAGACTGCTGTGCTAGCAATGAATGAGGCTCCGTGGGTATAGGACCCTCCGAGCCAGGTGCGGG	23364559	23364779	CCTT-GCAATTGGCGAGCAGCC	CCTTGGCAA-TGGCGGGCACCC	|||| |||| ||||| ||| ||	====D====I=====X===X==	18	2	1	1
chr6	+	26263626	26263646	TTTCATGTGAAAAGTAAAATGATAGCAATTTTGCAGATCTCTTATTTTTTATTTTAAATAAATTATCATATAATAATACTCTTTCCTTAACTACTGGTATCCTTGAATAAGGCGAGCAGTCTTCCATGGGGTTAGCACTCATTGCTTATCTTTTCCTGCCCCTGCCTCTTGATTCACTGTCTTAACTGAATGTCCTTGGGTATCTGGAGCAACACGTTTGA	26263526	26263746	CCTTGCAATT-GGCGAGCAGCC	CCTTG-AATAAGGCGAGCAGTC	||||| ||| ||||||||| |	=====I===XD=========X=	18	2	1	1
chr6	+	34173191	34173211	TATTTATTGTAGTCTTTGCAGTCTGGGCTTGTTTGTACCTGTCCTTCTTAGAAAGGCTTTCCAAGTATTCAAAAGGATTTGGGTGTTGTGATCCAAGCTGCGTGTGCAATAGGGAGCAGCCCAAGCCCAGTTATGCTGTAGTTCTCGCAGACTGATAGAGGTACTGCTTTGGTGGTTTTGGATAAGATCAGAAGAATTCTCTGGATCAGCAGGCAAAGACC	34173091	34173311	CCT-TGCAATTGGCGAGCAGCC	CGTGTGCAATAGG-GAGCAGCC	| | |||||| || ||||||||	=X=D======X==I========	18	2	1	1
chr6	+	34424919	34424939	CGTAGCCTCGGGACTTGAGAGACTGTAAGGCAGAAAACTACTGTTAAGGCGTTAAGTAGAAGCTTGGATCATCCTAGGCAAGTCTCCAGTCCCAGCCAGCCCTTCAAGTTAGCAAGCAGCCCCCGCAGTCCTGACCTCCCTTTTTGAACTTGCCTTGAACCTTAGGGGAAGATCCCTCCATCCCATTCCATCCCATCCCGGGATGGGATCCCGGGGAGGAA	34424819	34425039	CCTTGCAA-TTGGCGAGCAGCC	CCTT-CAAGTTAGCAAGCAGCC	|||| ||| || || |||||||	====I===D==X==X=======	18	2	1	1
chr6	+	34449275	34449296	TTCCTCTCTGATGCCTCAGCTCTTTTTCTGGGGCTGGCTAGGAGCACTGGCAAGGCTGATGCCATATGGCGGTTCCACTTCCTCAGCCATGGAACTGGATCTTTGCAAATTGGAGAGCAGGCGCTGAGCCTCACTCCTGCTGTCTTCTGTGCCTGACTGTCTCCCTTCAAGGTGGAGATTTGACTTTCTGCCTCAGGTCAAATTCCACAGGCTGTCCCTTTT	34449175	34449396	CCTTGC-AATTGGCGAGCAGCC	CTTTGCAAATTGGAGAGCAGGC	| |||| |||||| |||||| |	=X====D======X======X=	18	3	1	0
chr6	+	43786765	43786786	TGAGCTGGTCCTGGGGGAACCCATCCATCCTGTCTTGATATAGAAGGTGGGAAGCTCTGGGAATGGGTGGAGGGGGAGAAACAGCTTAGGAGCCAAGGGCCCTTGCAATTGGTAGTGCTGCCTTCAGGAATTAGATGATCCAGGCCCCTGTCCCTTAGCCAGGGAAAGAACTGGCCATGTCTCCAAGCTTGCTGCCCAGGAGACAGGAGAGAGCTGTTTTTG	43786665	43786886	CCTTGCAATTGGC-GAGCAGCC	CCTTGCAATTGGTAGTGCTGCC	|||||||||||| | || |||	============XD=X==X===	18	3	1	0
chr6	+	52096644	52096663	GCCCCCAGAGGTGGAGCCTACAGAGGCAGGCAGGCCTCCTTGAGCTGTGGTGGGCTCCACCCAGTTCGAGCTTCCCAGCTGCTTTGTTTACCTAAGCAAGCCTTGGCAATGGCGGGCGCCCCTCCCCCTGCCTCGCTGCTGCCTTGCAGTTTGATCTCAGACTGCTGTGCTAGCAATCAGCAAGACTCCATGGGAGTAGGATCCTCCAAGCCATGTGTGG	52096544	52096763	CCTT-GCAATTGGCGAGCAGCC	CCTTGGCAA-TGGCGGGC-GCC	|||| |||| ||||| || |||	====D====I=====X==I===	18	1	1	2
chr6	+	57457476	57457496	GCCTCCAGAGGTGGAGTCTGCAGAGGCAGGCAGGCCTCCTTGAGCTGTGGAGGGCTCCACCCAGATGGAGCTTCCTGACCCCTTTGTTTACCTACTCAAGCCTTGGCAATGGCGGGCACCCCTTCCCTAGGCTCGCTGCTCCTTTGCAGTTTGATCTCAGGCTGCTGTGCTAGCAATGAGTGAGGCTCTGTGGGTGTAGGACCCCCGAGCCAGGCGTGGGA	57457376	57457596	CCTT-GCAATTGGCGAGCAGCC	CCTTGGCAA-TGGCGGGCACCC	|||| |||| ||||| ||| ||	====D====I=====X===X==	18	2	1	1
chr6	+	60793810	60793830	ATGCCCTTTATGATGAATGCAGCCGTATTCATCTGAGAGCTTGGTTGGGACACCTTGGTTTGTCACATGGCCTCTTTCTTTAGCAGGATAGCTAGTACCTCCTTGCAGTTGGCAGTAAGCCTCTTAAGAGGGAGTGAGCTGATGTATAAGCCTCTGCTTGTATCATGTTTGCAAATATTCCATTGATCAAGGCAAATATATGGCCAAGCCCACATGGGAGG	60793710	60793930	CCTTGCAATTGGCGAGC-AGCC	CCTTGCAGTTGGC-AGTAAGCC	||||||| ||||| || ||||	=======X=====I==XD====	18	2	1	1
chr6	+	81017751	81017770	GCCCCCAGAGGTGGAGTCTACAGAGGCAGGCAGGCCTCCTTGAGCTGTGGTGGGCTTCACCCAGTTCGAGCTTCCCAGCCACTTTGTTTACCTACTCAAGCCTTGGCAATGGCGGGCGCCCCTCCCCAAGCATGGATGCTGCCTTGCAGTTTGATCTCAGACTGCTGTGCTAGCAAAGAGCTGGGCTCCATGGGCATGGGACCCTCTGAGCCAGGCGCAG	81017651	81017870	CCTT-GCAATTGGCGAGCAGCC	CCTTGGCAA-TGGCGGGC-GCC	|||| |||| ||||| || |||	====D====I=====X==I===	18	1	1	2
chr6	+	96986560	96986579	GCCCCCAGAGGTGGAGTCTACAGAGGCAGGCAGGCCTCCTTGAGCTGTGGTGGGCTCCACCCAATTCGAGCTTCCTGGCTGCTTTGTTTACCTACTCAAGCCTTGGCAATGGCGGGCGCCCCTCCCCCAGCCTGGCTGCTGCCTTGCAGTTGGATCTCCCACTGCTGTGCTAGCAATGAGCGAGGCTTCGTGGGTGTAGGACCCTCCAAGCAATGCACGG	96986460	96986679	CCTT-GCAATTGGCGAGCAGCC	CCTTGGCAA-TGGCGGGC-GCC	|||| |||| ||||| || |||	====D====I=====X==I===	18	1	1	2
chr6	+	99841305	99841324	GACTCCCTGCTGAGGGGGCTCAGATATAAGAAACTATTGAAAGGCACTCTTGAAAGCTATAGGGAGGGAGTCAATAATAAGAAAAACTGGGAGAGCTCACCCTTGATAATTGGGACAGCCTCTAGAGGTTATACAAGATTTGGAATATTTGATATTGGAAGCCTGGGAAAGTAAGCATAAACAACTTCAGTCATTAGTAAGGGAGTGTTAAAGTGTGGTT	99841205	99841424	CCTTGC-AATTGGCGAGCAGCC	CCTTGATAATTGG-GA-CAGCC	||||| |||||| || |||||	=====XD======I==I=====	18	1	1	2
chr6	+	100456473	100456492	CCGCAGAAAATTCGCAAATCCTTTGATTGTCTGTTTAAAATGAGGAGGAAACCAGCTCCCTTTGCGGCGGGATTACAGTGGGAACAAGATCTAAAGATTCTCTTGCAATTCGGCGAGGCCGAGGGAACGGGGTTTTGCAAAAGAGAAAAGGAGCTCTGTGAGGGAGGCGATAACTAAATCGGGTTTTAGACAAAAGGATTTTCCTCAGCTAAAGTGGCCG	100456373	100456592	CCTTGCAATT-GGCGAGCAGCC	TCTTGCAATTCGGCGAG--GCC	||||||||| |||||| |||	X=========D======II===	18	1	1	2
chr6	+	102686499	102686517	AATATTAAGTTGTTCATTCTACTAAAGGAAATAGGTGTGTTTGTTGACTATTGATACTTTTTCTGTATTTCTGCATTTTAAATATGATACCACAGTCAAGGCTTGCAATTGCAGCAGCCAGTCCTCAAAAAGAATACATTCTGTTGTGTTTACGACTTTTTCAGGTCCTATTTCATTTCTCAAGTCCAGGAGCTTTTCCCAAGCCTCAACTGTCAATGC	102686399	102686617	CCTTGCAATTGGCGAGCAGCC	GCTTGCAATT-GC-AGCAGCC	||||||||| || |||||||	X=========I==I=======	18	1	0	2
chr6	+	122142150	122142169	TCTATTTTAAATATTGAATAATGCCTCCTTGTTATGTATGATTTATGCTAAATTGTTTTTTGTTTACAAAGAAAAGAAAATGATCCTCTATTTAATAAGACCTTGAATTGGGGAACAGCCTACTTATTCTTCCAGCTATTTCTTATGACTGAAATTTATGACAGCTATTTCTTATGACTGAAACTATTGGTATAAAGAATATTGGTAAGATATTGGTTTG	122142050	122142269	CCTTGCAATTGGCGAGCAGCC	CCTTG-AATTGGGGAACAGCC	||||| |||||| || |||||	=====I======X==X=====	18	2	0	1
chr6	+	148468001	148468021	TACTCCAGCTTGGACTACAGAGCAAGACTGTCTCAAAAAAAAAAATGCAGATTTCTGTCTTCTTTTTGAACATTGGAAGATTCAGCAGGATGGACATTGCACTTGCCAATTGGCAGCAACCAACTGGAGGAACTGTGTACTGGCCGCCCCCTTTATTAGGGACACTCAATATCCTGTTGTGGGTGTCTCACCCGCCTCCCTGCCCCCTTTGTTTTCCTAGA	148467901	148468121	CCTTG-CAATTGGCGAGCAGCC	ACTTGCCAATTGGC-AGCAACC	|||| |||||||| |||| ||	X====D========I====X==	18	2	1	1
chr6	+	151309780	151309800	GGGGGCTTGATTATGTCATTTGGTGGACTTCTATAAGAGCATACACAATGAGGCATGGACACAAACATTTATTTATAATGAAAATAAACACAACTAATTACCTTAGCCTTGGCGAGCAGTCCCTTTCTTCTGAGCTTTGGGATTTTCAGTTTATACAAACAGCTTATATAGAAATGCAACTGGGCTTCCTCTCCCTAACTAAAAAGTGCTGTCATGCTGTG	151309680	151309900	CCTT-GCAATTGGCGAGCAGCC	CCTTAGCC-TTGGCGAGCAGTC	|||| || ||||||||||| |	====D==XI===========X=	18	2	1	1
chr6	+	162092210	162092230	TTTGGGAGGCAGAGGCGGGCAGATCACCTGAGGTCAGGAGTTTGAGACCAGATTGCCAACATGGCGAAACCCCGGCTCTACTAAAAATACCAAAAATTAGCCTGGCATGTTGGCGAGCGCCTATAGTCCCAGCTACTCGGGAGGCTGAGGCAGGAGAATCACTGAACCTGGGAGGCGGAAGTTGCAGTGAGCTGATATTGCGTCATTGCGCTCCAGCGTGG	162092110	162092330	CCTTGCAA-TTGGCGAGCAGCC	CCTGGCATGTTGGCGAGC-GCC	||| ||| ||||||||| |||	===X===XD=========I===	18	2	1	1
chr6	+	167086624	167086644	GCCCCTAGAGGTGGAGTCTATAGAGGCAGGCAGGCCTCCTTGAGCTGCGGTGGGCTCCACCCAGTTCGAGCTTCCAGGCCACTTTGTTTACCTACTCAAGCCTTGGCAATGGCGGGCACCCCTCCCCCAGCCTCGCTGCCAACTTGCAGTTTGATCTCAGACTGCTGTGCTAGCAATGAGTGAGGCTCCGTGGGCATGGGATTCTCTGAGCCAGGCACAGG	167086524	167086744	CCTT-GCAATTGGCGAGCAGCC	CCTTGGCAA-TGGCGGGCACCC	|||| |||| ||||| ||| ||	====D====I=====X===X==	18	2	1	1
chr7	+	1080344	1080365	CTGTATGTGAACATTTAAAGCAGCTTTATAATAGACACAATCTGGAAAGAACTCAAATGTCGCTCCCACGATGGCGGGACACAGACCGCGGCACAGCCCCCCGTGCTCAGTGGCGAGCAGCCACGGCCACCTGGTGTGCACGACGTGACACACCATCTCAAGCGCAGGAGGCACGGGGACAGCCAGGCTCGGAGGCTGCACACGCACAGGTGCCACCCGCGT	1080244	1080465	CCTTGCA-ATTGGCGAGCAGCC	CCGTGCTCAGTGGCGAGCAGCC	|| ||| | ||||||||||||	==X===XD=X============	18	3	1	0
chr7	+	2213251	2213272	TGCTCTTCACCCAGGACCCTTCAAAGAAGGCGGGACCCCGGAGACACCTGCCCTTCCCTACCTGATGCTCAGGCCCATGGTCTGGTCCAGTCTCTCCCAGCTTTGCAGCTTGGCCAGCAGCCTCTGAAAAGACAACAAAAGCACAGACCCTGTCATCACCTGCCACAGGATCATCACATAAGACTGACAATCATGATCACGGTGCTAAGTCCCTGACCTCTC	2213151	2213372	CCTTGCAA-TTGGCGAGCAGCC	CTTTGCAGCTTGGCCAGCAGCC	| ||||| ||||| |||||||	=X=====XD=====X=======	18	3	1	0
chr7	+	8106295	8106314	ATTGTTGCAAAGTTTGCAACCCATTTTAAAGACCAACAAACTTTATAAGAGACGATAGTGCTAAAGAAATAGTCCATCTATCTGATCCCACTTCCCAGGCCCTTGCAATTAGGCAGGGCCATGTGACTGGTTCTGGGTACTGGAGGGAAGAGAAGTGTGCCCTTTCTAGGATGAAGGATAAAACAGCCAATGCGTGACTCTCAGCTCAGCTTTTCCTTGT	8106195	8106414	CCTTGCAATT-GGCGAGCAGCC	CCTTGCAATTAGGC-AGG-GCC	|||||||||| ||| || |||	==========D===I==XI===	18	1	1	2
chr7	+	24049420	24049438	TAGATAGGTATTATTTTGGTATGGAACAACTGCTACTGCTGTCAGTGAGTGACAGGAGCTGTGCTGCTGTTGCTAGTAGGGGGAAAGTTCCTTCTTTCCTCCTTGCAATTGGCACAGTCACAATTACCTCATGGGAGGTAAGAGCTGAGTTTTACTCTTGTAACATAATGCACTTGTTATCTTTAAGGAGTCACCGTTTTTGCCCCTTGGTGGTTTCCT	24049320	24049538	CCTTGCAATTGGCGAGCAGCC	CCTTGCAATTGGC-A-CAGTC	||||||||||||| | ||| |	=============I=I===X=	18	1	0	2
chr7	+	46327600	46327621	GATTTTGCTTGAATATCAATAGACAAGAGAAGCAGGTGGTTCAGGCACTTGTCTAGTGAGTGGAACGCTAACAAGAAGCAAGGAGCCGGCAGGACGCTCCCCTGTGCAATTGGTCAGGAGCCTGCTTGGCTGGTGCCAAGGATTTGTTCTCAGTGACAAGACAAATACAGAAATGGAAAGTGGTTACAAACTTCTGTAGCAATTTGGCACTTTATCTTATAA	46327500	46327721	CCT-TGCAATTGGCGAGCAGCC	CCTGTGCAATTGGTCAGGAGCC	||| ||||||||| || ||||	===D=========XX==X====	18	3	1	0
chr7	+	50319860	50319879	TCATGGACTTTGGGGTTTTCGGTATTTCATATTTTTGAGCCTCACAGACTCACAGCCAGCCCCAGAGGCTGACTTATATTTGAGAAAGTTCTCAGTGGCACCTTGCCTTGGCTGAGCGCCCTCGTGTTTTGAAGTTTCTATGGGATTCTACAAGTTGGTGCTCCTGATGAAGACCAGGACCTATGTGTGGCTGCTCCCCTGCTTGGTGGTTTCCCTGGGG	50319760	50319979	CCTTGCAATTGGC-GAGCAGCC	CCTTGCC-TTGGCTGAGC-GCC	|||||| ||||| |||| |||	======XI=====D====I===	18	1	1	2
chr7	+	73155047	73155068	CAGCTGCTCCCCCCGCGCCGGGCGCCGCGCGCCGCTGCTCCGCCGCTCGGCCCCTCGGCTGCTGCTCTGCCGGCGCTGCCTCCCTCGCCCCGCGGCTCCCCCTTGCAACTTGGCGGGCCTCCTCCCTTTTGTCCGGCCCGGCCCGGCCGCCGCCGCCCCCCGCGCCCGGCGCCGAGCTCCCGGGTCTCCGGGCCGGCTGTCGGTGCCGGCAGGGCGCGGAGG	73154947	73155168	CCTTGCAA-TTGGCGAGCAGCC	CCTTGCAACTTGGCGGGCCTCC	|||||||| |||||| || ||	========D======X==XX==	18	3	1	0
chr7	+	74964802	74964823	ACCAGCTGCTCCCCGCGCCGGGCGCCGCGCGCCGCTGCTCCGCCGCTCGGCCCCTCGGCTGCTGCTCCGCCGGCGCTGCCTCCCTCGCCCCGCGGCTCCCCCTTGCAACTTGGCGGGCCTCCTCCCTTTTGTCCGGCCCGGCCCGGCCGCCGCCGCCCCCCGCGCCCGGCGCCGAGCTCCCGGGTCTCCGGGCCGGCTGTCGGTGCCGGCAGGGCGCGGAGG	74964702	74964923	CCTTGCAA-TTGGCGAGCAGCC	CCTTGCAACTTGGCGGGCCTCC	|||||||| |||||| || ||	========D======X==XX==	18	3	1	0
chr7	+	95364436	95364455	TGTTGACTTGTAAATGTTGATCATGGTTATCTGTGACAGTTGTAGTGCAGTTCACTGATAGCTATGGTTATCCTCCTTCAGGAATTACACTTCCCCATCCCCTTGCAGTTAGGCACAGCCATGTGACTTGCTTTGGCCAATGAAATGAAATGAAATGAGGTGAGTGGCTTGTGGATGGAAGATTTTAAGAACCACTGCTTGCTTCACCATGTTTCCCTCA	95364336	95364555	CCTTGCAATT-GGCGAGCAGCC	CCTTGCAGTTAGGC-A-CAGCC	||||||| || ||| | |||||	=======X==D===I=I=====	18	1	1	2
chr7	+	99659763	99659782	GCCCCTAGAGGTGGAGTCTACAGAGGCAGGCAGACCTCCTTGAGCTGCGGTGGGCTTCACCCAGTTTGAGCTTCCTGGCAGCTTTGTTTACCTACTCAAGCCTTAGCAATGGCGGGCGCCCCTCCCCCAGCCTTGCTGCTGCCTTGCAGTTCGATCTCAGACTGCTGTGCTAGCAATGAGCGAGGCTCCATGGGCGTAGGACCCTCCGAGCCATGCGCGG	99659663	99659882	CCTT-GCAATTGGCGAGCAGCC	CCTTAGCAA-TGGCGGGC-GCC	|||| |||| ||||| || |||	====D====I=====X==I===	18	1	1	2
chr7	+	104735405	104735424	GCCCCCAGAGGTGAAGTCTACAGAGGCAGGCAGGCCTCCTTGAGCTGCGGTGGGCTCCACCCAGTTCGAGCTTCCCAGCCGCTTTGTTTACCTACTCAAGCCTTGGCAATGGCGGGCGCCCCTCTCCCAGCCTAGCTGCCACCTTGCAGTTTGATCTCAGACTGCTGTGCTAGCAATGAGCAAGGCTCCGTGGGCATAGGACCCTCCGAGCCAGTTGCGG	104735305	104735524	CCTT-GCAATTGGCGAGCAGCC	CCTTGGCAA-TGGCGGGC-GCC	|||| |||| ||||| || |||	====D====I=====X==I===	18	1	1	2
chr7	+	128077477	128077496	CTGGTCTGTGCCTGGCTTGATGGGCTCTTTCCCTCAGGGTGGCCGCAGCAACAGAACACAAGGAGCCCCAAAGTGTAGAGGGGACCCGAGCAAGACAGGAACTTGCATGGCAGAGCAGCCTGGAGCAGATGAACAGGCAGGAGGGGCCTCCATCCACCCTTCCCAGTCTTGCTCTGTAGCTGGGGCCACCGGGGGTACCAGCAGTGCCCCACCAGGGGCA	128077377	128077596	CCTTGCAATTGGC-GAGCAGCC	ACTTGC-A-TGGCAGAGCAGCC	||||| | |||| ||||||||	X=====I=I====D========	18	1	1	2
chr7	+	138374981	138375001	TTTGATATGATTCTTTGAGACCTGAGCACAGCCATTCTCTTCAACTGCTACCATTTGAATAAAATTGCTTTCCTTTTACCACATGGCACTTTGTTTTTTGGCTTCCAAGTGGCGAGCAGCCAGACCTGAGTTTGGTTACAAAAGGACTTAAACTGGCAATTTTTAATAATGAAAATAGCCAAAAATGTTCAAAAATGTCTATTCTCTCAAACACACATTTG	138374881	138375101	CCTTGCAATTGGCGAGCAGCC	GCTTCCAAGTGGCGAGCAGCC	||| ||| ||||||||||||	X===X===X============	18	3	0	0
chr7	+	139560861	139560882	GGATGTGGCGTTTCTTAGGCTTGCTGAGGTGGAGCTGCTGCAGGCACAGCGCCTGGACGGGGCTGTGGCGCACGTAGCTCAAGTGCGCAGTGGCAAGGGCCCTGGCAATGGGCCAGCAAGCCACGAGGCTCCGGGTGCTGATGGTGTCTGGTGAGACGGCAGGGCCTGGGTGCGGAGGATCCGGGATGCATATTGGAAAGCTTCCAGGACAGCAGGTGACAG	139560761	139560982	CCTTGCAATTGGCGAGC-AGCC	CCTGGCAATGGGCCAGCAAGCC	||| ||||| ||| ||| ||||	===X=====X===X===D====	18	3	1	0
chr7	+	155832893	155832914	TCTGTGGGCCCAGAGATTTTCTCTGCGTCTACTCACCTTCCAGCCCCCACCCTGGCCCTGGCCCTGAGACCTCCCCACATGGATCTCCTGCCTCGGTGCTCCCTGCAGTTGGATGAGCAGCCCCGGTGGTCCTGACAAGGAGTGAGAGCAGTCGCTACCCCGGTGTAGCCCATGCTGCTGTCTTCAGCCCAGCAGGTCAGTCCTGCTCTGTGACTTTGCTGA	155832793	155833014	CCTTGCAATTGGC-GAGCAGCC	CCCTGCAGTTGGATGAGCAGCC	|| |||| |||| ||||||||	==X====X====XD========	18	3	1	0
chr8	+	3294510	3294529	TGCCTGCAGAGGTGGAGTCTACAGAGGCAGGCAGGCTTCCTTGAGCTGTGGTGGGCTCCACCCAGTTCAAGCTTCTGGGCCGTTTTTTTAGTCATTCAAGCCTTGGCAATGGCGGGCGCCCCTCCCCCAGCCTCGCTGCAGCCTTGCAGTTTGATCTGACTGCTGTGCTAGCAATGAGTGAGGCTCCGTGGGGGTAGGACCCTCTGAGTCATGCACGGGA	3294410	3294629	CCTT-GCAATTGGCGAGCAGCC	CCTTGGCAA-TGGCGGGC-GCC	|||| |||| ||||| || |||	====D====I=====X==I===	18	1	1	2
chr8	+	13529652	13529672	TTTAGGAAATATTGTAAAGGAGAATACTTAGAAAATATTGTAGGAGAGAATTTCAACAGTTGTATCTAAAGACTGATCTCTTATATTTAAGAAAGTCATTCCTTGCAACTGAGAGAGAGCCTCCGAATGGAAGAAAGCAAATAGATAAGAAAAAAGGGAGCACCTATCCTTCCAGAAAGATGAGACTACTATGTTCTAGAAATCAATGGGGAAGTCACAGT	13529552	13529772	CCTTGCAATTG-GCGAGCAGCC	CCTTGCAACTGAGAGAG-AGCC	|||||||| || | ||| ||||	========X==D=X===I====	18	2	1	1
chr8	+	17938989	17939007	AACGATTGGATCAGCACAGTGTAAAGAGTTGTTTGCTTCTGCTTTAAGTAATGACCTCTTGCAAAACTGTCAGGTGTCTGAAGAAGATGGGAGGGGAGAACCTGCAATGGAGAGCAGCCAGGTGATAACGTTTGTTTCTTTTGCTCATTCTTTACACAAACCTCAAAATACCAACAGTAAGGTTTAGAAAATTAGGTTACGCACACAGGAATTTTAGTT	17938889	17939107	CCTTGCAATTGGCGAGCAGCC	CC-TGCAA-TGGAGAGCAGCC	|| ||||| ||| ||||||||	==I=====I===X========	18	1	0	2
chr8	+	20906872	20906893	GGAAATTTTGTGGCCTACCCACCTGCACCAATGGGTTCCTGAGTGGAAGGATTAACTTGATCCACATCTAAGATGCAGCATATTAGAAGAAAGAGCCTTGCCTTGCAGTTGGAGAGGGAGCCGTGGAGAGTCAGTTTCAATACCTCCTAACTGCACGACTTTGAACAAGTTATATAATCCTTTTCAGAATCTCACTGTCCATAATACTAAAATGGGAGCCTA	20906772	20906993	CCTTGCAATTGGCGAGC-AGCC	CCTTGCAGTTGGAGAGGGAGCC	||||||| |||| ||| ||||	=======X====X===XD====	18	3	1	0
chr8	+	23145226	23145246	GGCCCATGCAGCACCTCCCTCCCAGAGGACAGTGGGGCGCAGGGCTGGCTGGGGGCTGGGACACTGGACAAGGAGCCCTGGGGCTGGGGACAGAATGGGGCCTTGCAATTAGGGGACACCCTGAGGAAGGGGGATGAGAAGGGGAACTAGAGTAAAAACCAACACGTGGAAAATCTCTGTGTTCTGCTCTGACCAAGGCTGAATAAATCCCACGACCACTT	23145126	23145346	CCTTGCAATT-GGCGAGCAGCC	CCTTGCAATTAGGGGA-CACCC	|||||||||| || || || ||	==========D==X==I==X==	18	2	1	1
chr8	+	49219698	49219718	ACAACCAGGAACATAAATGCCGGTGTCAGACAGCCCTGCCAGCACTGTGCTTTACCGAGTGTGTGAGCTTGGGCAGGTTACCTAATCTTCCTAATTACATCCTTGTAAATTGGCAGCAGACAGCATGTTTGCTAAGTCTTCATGGTTGTTTTCATAGGCCTCTCTTATGTGATAAACTGTGAGGGTTTTTACAATATACAACAGACATTTCAGGAAAGGTT	49219598	49219818	CCTTGC-AATTGGCGAGCAGCC	CCTTGTAAATTGGC-AGCAGAC	||||| ||||||| ||||| |	=====XD=======I=====X=	18	2	1	1
chr8	+	58091816	58091835	ACTGAAACTCATTTTTAATGGTGACCCTGAAAATCCAAAATGGGGATCTTGCTTCTCCCCTCCATGTGGTCTCTGGGTTACAAGGAACATGTGAAATGATCCCTGCATGGCAGAGCAGCCTGTTACCATGGAGACAGCTTACTACTTTCCCAGCCCTCTGGCTAGTTCCAGGAACGTTAACTCCATACCAGTTTTAAAGAAATGAAAAGAAGTCTAAGGT	58091716	58091935	CCTTGCAATTGGC-GAGCAGCC	CCCTGC-A-TGGCAGAGCAGCC	|| ||| | |||| ||||||||	==X===I=I====D========	18	1	1	2
chr8	+	73510957	73510976	AGATTTTGGTGCCAAGCCTTATCAATGGATTTACACAATTGATATTTAGAAGCTCTTCAAATCTATTTGTAAATTTAAAAGTTAAGTAGAATCATCTCTGCCTTGCAATTGGGAGCTGCAGAAGGTCAACTGGCAGCGCCTGCCTGCGTGGGCAACGTTCTTGGTGACCACTGAAGGCAGTGTGGGCTCACCAAAGCGAGGCTGCTCTCTGGGTTCCTTC	73510857	73511076	CCTTGCAATTGGCGAGCAGCC	CCTTGCAATTGG-GAGCTGCA	|||||||||||| |||| ||	============I====X==X	18	2	0	1
chr8	+	102981313	102981334	ATACTGAGTTATTACGTCCTAGAAGGCTACCAAAATACGTATGTAGATAGGCATTCTTGTAAATAGCTCTGTTAATGTTCTCCTTTTTTGTGCATAGCCTCCTTGCAATATGGTCAGCAGACCTGGCCATCCTATTCTATGGTTGGGTTAAACAAGAAGTAAGAATAAAGGGGTCTAGAAGTTTAACTCTATAAAGGGACCAACAGTATAATCTAAACAGAT	102981213	102981434	CCTTGCAAT-TGGCGAGCAGCC	CCTTGCAATATGGTCAGCAGAC	||||||||| ||| ||||| |	=========D===XX=====X=	18	3	1	0
chr8	+	106985344	106985364	AAGGGAGGGAATCATACTCATAGGAGCTGGGAGAGGGTGCACTGCCTCACAATGCAGACAGGGGTTATGGATTACATGCTATTGCAATAGACAAAAAAGACCTTCAATTGGCATAGCAGACAACAGCCATGATAGTTGCTTCCTTCTGGCTCAGTCTAACATGAACTAAATTGTCAGCAATGGCTGCAGAGTGGGTAGGTCTGGATGCTTATTTTTCTACC	106985244	106985464	CCTTGCAATTGGCG-AGCAGCC	CCTT-CAATTGGCATAGCAGAC	|||| |||||||| ||||| |	====I========XD=====X=	18	2	1	1
chr8	+	114575467	114575486	TGGTGCAGAAATACAAAGTGCATGTGTTTAAAATATAAAGAGGTAGGGTTGAAGTATCTCTACTACATTTGGCAACTACAGTGGCTTCTGTAGAGACACAGCTTGCAAGTTGGCGAGGCCTTCTCTTCTTGATAAAATCACCCCTCTAAATGGCCAATTATCAACTACACCATCACTTAGAAAGCTGTGCAAGGCTTCGACCTACTGTCTGACAGGTAGC	114575367	114575586	CCTTGCAA-TTGGCGAGCAGCC	GCTTGCAAGTTGGCGAG--GCC	||||||| |||||||| |||	X=======D========II===	18	1	1	2
chr8	+	122978257	122978277	ATTAAAATTATAGGGATTGGACAGACTCCCTCCCCCTTTTTATGAATATCAGCATCTAGCACATTTGTGTTGTTGGAGAGTTCTTGTCCTTGACTAGAAGCCTTGCAATCCTGCAGCAGCCATTGACTGTGAGCTCCAGTTGCCTTGGAGATACCTTCCATCAACGTCTATCCTCAGACCTCCCTCACCACTTCCTCATTCTTTCTCAGTCCCCTGCACTC	122978157	122978377	CCTTGCAATTG-GCGAGCAGCC	CCTTGCAATCCTGC-AGCAGCC	||||||||| || |||||||	=========XXD==I=======	18	2	1	1
chr8	+	137780933	137780954	CCTCATATGAGGTCTATGTAATCGAAAATGCACCTGCTGTACTGAAATCCTGGGCAGGGTGGGGGACACGGCCATGGATATAATCAAGAAGCATCAGTCACCTTGGCCAATGGCAAGCAGCCTTGGATATGGAGTAAGTGTAAAAGCCCCTTCTGACAGATGTGTTTTTCAGATTCTTCATTTATATCTGGGAAGTCGCTGTAAAATTGGCATTTGAGCAAT	137780833	137781054	CCTT-GCAATTGGCGAGCAGCC	CCTTGGCCAATGGCAAGCAGCC	|||| || | |||| |||||||	====D==X=X====X=======	18	3	1	0
chr9	+	10124963	10124984	TATTTGTGGATGTTTTAAAGGAGGAGGGATAATCTAAAGGCAAGAACGTCAAAAGAGCGCACTAGTCTCCAGAAGACCATCTTCAGAAATGGTAGAGGACCCTTGCAAATGGCTGTGAAGCCACATAGCTCATGACAGAAAAGTAAAAATACATCAAAGCAATGACTGAATGATCATCACTGTGAAAGTGAAGGTGGTTGTCTGTTAGCCTATCTCAAGAAA	10124863	10125084	CCTTGCAATTGGC-GAGCAGCC	CCTTGCAAATGGCTGTGAAGCC	|||||||| |||| | | ||||	========X====D=X=X====	18	3	1	0
chr9	+	27402885	27402906	AAAGTGCTGAACTGCAGCCTGCCAAGCCAGGAAAATTTAGGGTTGTAATGTGTAGCTTCCAGAAGTCTGCTGGCTTTTGTCTGCTCAGAGACAGCCAACAGCTTGCAATTGTGCGATGAGCCTTTAGCTGTTGGAGACCCTCCCATGGTACTGTATATGGCTCATGCTCCTTAACACAATTTTTGTCCTAAGAGCCTGCTAAGTTGACTCCCTGCATCTCTC	27402785	27403006	CCTTGCAATTG-GCGAGCAGCC	GCTTGCAATTGTGCGATGAGCC	|||||||||| |||| ||||	X==========D====XX====	18	3	1	0
chr9	+	27838034	27838053	CTCTGTTTCTTGTCTCTTAGAATTCTAGCTCCTTGAAAGCAGGAGCAGTCTTAGCACATAGCTCAAGTCACACTTTCCTCAGCAGCCACCACTTCGGCCACTTCTGAATTGGCAGCAGCCACATTCCCTATCACTGTCCCCTTAGCTGCCCCACCATTGCCTCCGTATATTCCTGCGCCATGTGTCACGATTGACCCATCCTATCACAGCCGTGTCGGTG	27837934	27838153	CCT-TGCAATTGGCGAGCAGCC	CTTCTG-AATTGGC-AGCAGCC	| | || ||||||| |||||||	=X=D==I=======I=======	18	1	1	2
chr9	+	28498346	28498365	GCCCCCAGAGGTGGAGTCTACAGAGGCAGGCAGGCCTCCTTGAGCAGCGGTGGGCTCCATCCAGTTCGAGCTTCCTGGCCACTTTGTTTACCTACTTAAGCCTTAGCAATGGCGGGCGCCCCTCCGCTAGCCTCGCTGCTGCCTTGCAGTTAGATCTCAGACTGCTGTGCTAGCAATGAGCGAGCTTCTGTGGGCATGGGTCCCTCTGAGCCAGGCACGG	28498246	28498465	CCTT-GCAATTGGCGAGCAGCC	CCTTAGCAA-TGGCGGGC-GCC	|||| |||| ||||| || |||	====D====I=====X==I===	18	1	1	2
chr9	+	31002984	31003003	GCCCCCAGAGGTGGAGTCTACGGAGGCAGGCAGTCCTCCTTGAGCTGCGGTGGGCTCCACCCAGTTTGAGCTTCCTGGCCGCTTTGTTTACCTACTCAAGCCTTAGCAATGGCGGGCGCCTGTCCCGCAGCCTTGCTGCCACCTTGCAGTTTGATCTCAGACTGCTGTGCTAGCAGTGAGTGAGACTCCGTGGGTTTAGGACCCTCTGAGCCATGTGCGG	31002884	31003103	CCTT-GCAATTGGCGAGCAGCC	CCTTAGCAA-TGGCGGGC-GCC	|||| |||| ||||| || |||	====D====I=====X==I===	18	1	1	2
chr9	+	40452413	40452431	AAGGTCCTGATTTGACCTATTGTGTTGACTACATGATATCTGTTTCAAAAATATAAACAAAATTACCATGAGTATTACTAAACATTTTAGTAATCTGTGCCCTTGCAATTCAGCAAGCCATTTCAACTACCTGGAATTTTCTTTCTCCTTTTTATGGATAACTCCTACTGGTCCTTTAGATATGAGATTAGAGGTTATTTTCCAAAGAAAGCTTTTCTT	40452313	40452531	CCTTGCAATTGGCGAGC-AGCC	CCTTGCAATT--C-AGCAAGCC	|||||||||| | ||| ||||	==========II=I===D====	18	0	1	3
chr9	+	43080249	43080267	AAGGTCCTGATTTGACCTATTGTGTTGACTACATGATATCTGTTTCAAAAATATAAACAAAATTACCATGAGTATTACTAAACATTTTAGTAATCTGTGCCCTTGCAATTCAGCAAGCCATTTCAACTACCTGGAATTTTCTTCCTCCTTTTTATGGATAACTCCTACTGGTCCTTTAGATATCAGATTAGAGGTTATTTTCCAAAGAAAGCTTTTCTT	43080149	43080367	CCTTGCAATTGGCGAGC-AGCC	CCTTGCAATT--C-AGCAAGCC	|||||||||| | ||| ||||	==========II=I===D====	18	0	1	3
chr9	+	63287939	63287957	AAGGTCCTGATTTGACCTATTGTGTTGACTACATGATATCTGTTTCAAAAATATAAACAAAATTACCATGAGTATTACTAAACATTTTAGTAATCTGTGCCCTTGCAATTCAGCAAGCCATTTCAACTACCTGGAATTTTCTTTCTCCTTTTTATGGATAACTCCTACTGGTCCTTTAGATATGAGATTAGAGGTTATTTTCCAAAGAAAGCTTTTCTT	63287839	63288057	CCTTGCAATTGGCGAGC-AGCC	CCTTGCAATT--C-AGCAAGCC	|||||||||| | ||| ||||	==========II=I===D====	18	0	1	3
chr9	+	64592486	64592504	AAGGTCCTGATTTGACCTATTGTGTTAACTACATGATATCTGTTTCAAAAATATAAACAAAATTACCATGAGTATTACTAAACATTTTAGTAATCTGTGCCCTTGCAATTCAGCAAGCCGTTTCAACTACCTGGAATTTTCTTTCTCCTTTTTATGGATAACTCCTACTGGTCCTTTAGATATGAGATTAGAGGTTATTTTCCAAAGAAAGCTTTTCTT	64592386	64592604	CCTTGCAATTGGCGAGC-AGCC	CCTTGCAATT--C-AGCAAGCC	|||||||||| | ||| ||||	==========II=I===D====	18	0	1	3
chr9	+	77522740	77522761	CTGGCTGCCCAATCAGAATCACCTGGGAGGGACCTAAAACTCAATCCACATGCTCTGGCTGCCTTCCAGAGCATTAACTCTGAGCCTGTGGGGGTGATACTCTTGGCATTGGCGTAGCAGCCCCACAGGTGATTCCAATGTGCAACCAAGACTGAGAATCATTGTTTGGGATGTTCTAGTGCCTGATAAACCCAGCAGTAGGAAGAGGAGGAACTCCAAGGG	77522640	77522861	CCTTGCAATTGGCG-AGCAGCC	TCTTGGCATTGGCGTAGCAGCC	|||| ||||||| |||||||	X====XX=======D=======	18	3	1	0
chr9	+	94050901	94050920	GCCCCCAGAGGTGGAGTCTACAGAGGCAGGCAGGCCTCCTTGAGCTGCACTGGGCTCCACCCAGTTCGAGCTTCTCGGCCGCTTTGTTTACCTACTCAAGCCTTGGCAATGGCGGGCGCCCCTCCCCTCGCCTGGCTGCCACCTTGCCGTTTGATCTCAGACTGCTGTGTTAGCAGTGAGTGAGGCTCCGTGGGCATAGGAACCTCCAAGCCAGGTGCGG	94050801	94051020	CCTT-GCAATTGGCGAGCAGCC	CCTTGGCAA-TGGCGGGC-GCC	|||| |||| ||||| || |||	====D====I=====X==I===	18	1	1	2
chr9	+	102391182	102391200	ACAGTTAGGATATACTATAGAAACCAAACAGCTTCTCGTTACGACTCTGTTCTTAACTTTTCCTTTTGTCTTGAGACACTATTCTTGGCATAGCAAGACACCTTAGCAATTGCACAGCCTCGGTTGACCCAAAAAGATATCTCTTTTCCAGAACATGTCTGGCTAGTGAGAAATTCTATTTTTCCAGACCACACCTGGCCAGTGAGTTGAGGTTAGCTT	102391082	102391300	CCTT-GCAATTGGCGAGCAGCC	CCTTAGCAATT-GC-A-CAGCC	|||| |||||| || | |||||	====D======I==I=I=====	18	0	1	3
chr9	+	109752626	109752645	TGTGTCAAAAAGCCTAGAGGTGTAGGAGCATGTGGAATGTTTGGTAAGTTGCAAATAACTCAGAATGGGAGAAGCCCAAGGGGATGAGGGGGAATGATGACCTTGAATCTGGAAGCAGCCATCATATTATGAAGGACCTTGAAGGTGGTGCTAAGGATTTGGGGCTATTTCCTAAGAACAAGAGGAAAACACTGAAGAGTTTTATATAAAGGAATGATAA	109752526	109752745	CCTTGCAAT-TGGCGAGCAGCC	CCTTG-AATCTGGA-AGCAGCC	||||| ||| ||| |||||||	=====I===D===XI=======	18	1	1	2
chr9	+	126238558	126238579	CCAGTTTGCAGTACTTTGTTACACAGCCCTAGCAGACTAATACAGTGATGGAGATCTGGGAGAGGAGCAGTCTGGGCAGGAGGATCAGCCAGTGTGAGGGCCCTGCAATGGGCAGAGCAGCAGGTTCAAGGATCAACAAAGAAGTGGGTGGGCAGGGAGAGAAGAGGAGGAGACGGGTGAGCCAGGTGACAGGGGCTGATTCACACAGCCTTGAGCCATTGT	126238458	126238679	CCTTGCAATTGGC-GAGCAGCC	CCCTGCAATGGGCAGAGCAGCA	|| |||||| ||| |||||||	==X======X===D=======X	18	3	1	0
chr9	+	132342065	132342085	ATCATTGGTATGTGTTTGGCCCAGAGGAAACTGAAATTCACCATCATCTTGACTGGCAATCCCATTACCATGCTTTTTTTAAAAAACGTAATTTTTCTTGCCTTACATTGGCAGAGTAGCCCTTCCTGGCTACTGGCTTAATGTAGTCACTCAGTTCTAGGTGGCATTAGGCATGAGACCTGAAGCACAGACTGTCTTACCACAAAAGGTGACAAGATCTC	132341965	132342185	CCTTGCAATTGGC-GAGCAGCC	CCTTAC-ATTGGCAGAGTAGCC	|||| | |||||| ||| ||||	====X=I======D===X====	18	2	1	1
chr9	+	133179432	133179452	TAAACAAATCTCCAGCCTTGTCCATTTGGTTTTTTAACTGGTAGTACTGGACTGTTACAAGGGCTGGTGCACGGGATTATGAGTCCTTGTTTAATGAAATCCTCTACAATTGGTGACAGCCCTTGAATTGCTTCAGGTTTTAGAGGATATTGGGGTAATTTAGGCAAAGGTTTAGAACGATCTCTTTGTACTTTTATAGGTTCCAAACTTTTAATTCTTAC	133179332	133179552	CCT-TGCAATTGGCGAGCAGCC	CCTCTACAATTGGTGA-CAGCC	||| | ||||||| || |||||	===D=X=======X==I=====	18	2	1	1
chr9	+	133589312	133589332	GCATGGCTCCCTATACCTCTTAATAATAATAAGCACAGGATCCTGTGCCAAGCACCACTATCTCTGTGCCAGGAGGGCATGGCACCCTTCACCAATGTCTCCTTCAATTGCCGGGACAGCCAAGGCAAAGATTATTATTATGCCCATTTTACAGACAAGGAAACAAGAGAGCCAAGGAGTCTAGCATGGGGAGAGAAAAGCACAAGGTCACATGGTGAGGG	133589212	133589432	CCTTGCAATTGGCGAG-CAGCC	CCTT-CAATTGCCGGGACAGCC	|||| |||||| || | |||||	====I======X==X=D=====	18	2	1	1
chr10	+	5949194	5949214	GGCTCCCTGTCAGTGCGTGCAGCACAGCTGGAGACAGGGTCATTGGGAGGAGCCCAAACGCTGGTGTCTTCCCTATAGACATCTCCCACGCCAGGAGGAGCCTTGTAATTGACAGAGAGCCTCAGGTATGTCACTTTTCTCTGTGAGCTGCAAGTCAGGATGAGGGACGGACGGTTTCAGGAGAGGAGGAGGTGTTTCATCCTGAATAGCTAAGAACAGCA	5949094	5949314	CCTTGCAATTGGC-GAGCAGCC	CCTTGTAATTGACAGAG-AGCC	||||| ||||| | ||| ||||	=====X=====X=D===I====	18	2	1	1
chr10	+	7014384	7014403	ACAGAAAAAGACAGTGGTTGTTACTGTTCTAATCAGCATGGAATTTATTAACCTTAATTAAGACTTCAAGTGTAGTTTGCAACCTTTAGAAATGATTAGGCCTTCATTGAGCAAGCAGCCATAGTGATGAGTTGTGCTACCGTTTGTCTTCTCCAAAGCTACACGCAACGTACAATACACAATAATTTTCCCACTAGCTGACTTGTATTGGGAACTCGCC	7014284	7014503	CCTTGCAATTG-GCGAGCAGCC	CCTT-C-ATTGAGCAAGCAGCC	|||| | |||| || |||||||	====I=I====D==X=======	18	1	1	2
chr10	+	7593912	7593932	CACCCAACCTCATTCACCCCTGCAGACTGCAGCCACCTGGCCCCACCAATCCTTGCAGACTGCAGCCACTGGCTCTGTTAACCCTTGACTTGCCTTCCCACCTCCAATGGGCTGAGCAGCCAAGAGCTCTGCCTCCTGTGGGAGGCTTAAGAGGAAAGAGGAGGAGCGTCCACACAGAAGGGTTCATGTGAGGGGCTGGAGCTGATCTTTCTGCACATCGT	7593812	7594032	CCTTGCAATTGGC-GAGCAGCC	CCTC-CAATGGGCTGAGCAGCC	||| |||| ||| ||||||||	===XI====X===D========	18	2	1	1
chr10	+	23202651	23202670	AAAAGTAAAAAGGCTGCAAAACATACAGCAAAACTTTTGAAGGACTTCTGATGGACAACAGATATAGGGCAGGACCTGGGTGGTTTGCAATTTCTCCCAACCTGAAATTGGCTGAGAGCCTCAGAAATTTCCAATACATCCAGGGTTCTGTGGAGACCTTTATTGTGCCATTTGAAACTTTGCTTTGGTACCCAGATAAATCTTGAAGGTTCAAGTTTCT	23202551	23202770	CCTTGCAATTGGC-GAGCAGCC	CC-TGAAATTGGCTGAG-AGCC	|| || ||||||| ||| ||||	==I==X=======D===I====	18	1	1	2
chr10	+	26303285	26303305	TTTTAAAGGACAATTTGTGCCTATATATGAAATTCCAGCAAAACAATTCTAGCAACAACAATAGCTCTTCTTCCCCGCTCCCCTACCCCTTCCCAGTACTCCTTCAAATTGGCTGAGAGCCTTGCTCAGGCCTGTGCAGGGAAATCCTTACCAACTGTAGCCCAAAGAAGGAAGCAAATAAAAGCCTAGTAGGTCCCAGTAGTTTAATAAATCATCTTGAA	26303185	26303405	CCTTGCAATTGGC-GAGCAGCC	CCTTCAAATTGGCTGAG-AGCC	|||| ||||||| ||| ||||	====XX=======D===I====	18	2	1	1
chr10	+	32526153	32526173	GGAGGCAGGGATGAGAGTAAAAACCTTAGCATTTTACCTGATGTTTTCTGCTATGGCTAAGCTGGAACTCAACCCATGATACAAAGTTCTTCCCACTCTGCCTTGCATAGGCAGAGAAGCCCCTCCCTGTGGCCACCACCACAAATGGGTCATGAGGGCTTCTGCCTGTACACACCGTTGATGCTGACTTAAAGCTCATGGTCTCTTCCTTCAGCTTGTGG	32526053	32526273	CCTTGCAATTGGC-GAGCAGCC	CCTTGC-ATAGGCAGAGAAGCC	|||||| || ||| ||| ||||	======I==X===D===X====	18	2	1	1
chr10	+	32642338	32642357	GCCCCCAGAGGTGGAGTCTACAGAGGCAGTGAGACCTCCTTGAGCTGTGGTGGGCTCCACCCAGTTTGAGTTTCCCAGCCGCTTTGTTTACCTACTCAAGCCTTGGCAATGGCGGGCGCCCCTCCCCCAGCCTGGCTGCCGCCTTGCAGTTTGATCTCAGACTGCTGTGCTAGCAATGAGCGAGGCTCCGTGGGCGTAGGACCCTCCGAGCCAGGTGCGG	32642238	32642457	CCTT-GCAATTGGCGAGCAGCC	CCTTGGCAA-TGGCGGGC-GCC	|||| |||| ||||| || |||	====D====I=====X==I===	18	1	1	2
chr10	+	46367885	46367904	GAATGCAAGAGGGTCTCAGCTCCAGAGTCCCAGGCTGGGAGGGCCCACAGTCCAGTAAACTAATCAGGCCCTGACACATCCAGGAGAGCAGCTCCAGGAGCCTGCATTGGGGAGACAGCCTCGGACCCCTGCCACAGGCCTGCACCCCAGAAGTAGGAGCATGGGAAGACCTCTCCTTGGCTCCTGGCCAGCAGAAGTCACATTCCCCAGCCCTCTGGCT	46367785	46368004	CCTTGCAATTGGCGAG-CAGCC	CC-TGC-ATTGGGGAGACAGCC	|| ||| ||||| ||| |||||	==I===I=====X===D=====	18	1	1	2
chr10	+	47411737	47411758	TAACTAAGCAAGATCACCTGTGTAGAGCAGCTGGCACAAGTATGGACTTTATAATATTTTAAACTCTCCTATTGTTTGGCAACACTCAGGCATCCGGGGACCTCTGCAATTGGGGAGTGGCCTGAGGAAGCGCACAGTCTAGGCAGCCAATGTGCCCTGGGTCCTGAGCGAGTGTGCTCTTCCCCGCTGAGTGCCCGGGGTGCAGTTGGATTTTCTGCATCC	47411637	47411858	CCT-TGCAATTGGCGAGCAGCC	CCTCTGCAATTGGGGAGTGGCC	||| ||||||||| ||| |||	===D=========X===XX===	18	3	1	0
chr10	+	49736280	49736300	GGGGAGGCAGAAACAAAGGAGCATAGCCAGAGGAGGGGCGGTATGTCCCCAGCACCCCCGGACAGGAGGCACAGGGCCTCACCGGCCTTCATCTGGCCTGCCTGGCACATTGGCCAGAGCCGGGGCCAGCGACGTGAGCTTGCCCATCACTTGACTGTACAAGGGGTTCAGGCACACCTGCTCCAGGCGCGTGATGGCCACTTTCTCCTCCAGGTCCTGGC	49736180	49736400	CCTTGCA-ATTGGCGAGCAGCC	CCTGGCACATTGGCCAG-AGCC	||| ||| |||||| || ||||	===X===D======X==I====	18	2	1	1
chr10	+	50304608	50304627	TCATAACAAATTTTTATATAATGATTTCTAGTTTTTTAGGGAAAAAATCCTATTTTTAGCAAGTGCCAATATATCATTTCCACTTACTCAATTTACTTTCCCTTCAATATGGCAGCAGCTGATAGTCAAAGTTAGTGAAAGGCTATAACAGTTAAATAAAGACCTATCCAAGGGTTTGGCTCTATTTGCCTAAAGAGGCCACCACATTTCCCCTGTCTGA	50304508	50304727	CCTTGCAAT-TGGCGAGCAGCC	CCTT-CAATATGGC-AGCAGCT	|||| |||| |||| ||||||	====I====D====I======X	18	1	1	2
chr10	+	69361403	69361423	ACTGGGGCTGCAGAGACTGGCCCATCCATCTGGCGCCTGCACAAAGGCTGCCAGCTGGTAGGTCTCTTGACCATGCCCAGTTGGCTGCTGCATTGCTTCTCCTTGCAGGTGGCCAGCAGCCCATGGTTTGGCATCCTGCACTTTCTGTTTGGAACACACACTGGCCTATCACTCTGTTTCCCAAGGTCCTTGGGTTGAGCTACCTAAGCCTGGCGCATTCA	69361303	69361523	CCTTGCAATTGGCGAGCAGCC	CCTTGCAGGTGGCCAGCAGCC	||||||| |||| |||||||	=======XX====X=======	18	3	0	0
chr10	+	78967857	78967878	GCTGAAGCTTAGGAGGAAAGGTCATGGAGGGAAGAGGCCAGGTCTATCCCTGCCCACAGCCCACATGCAGGAAAGTGAGCGGGGACTCCCACATGTGTTCCCTTGCCCAGTGGCGAGCATCCCACACCCCTCCCAGACAGGGTGAGGGACAGGCATCTCCCCCAACAGCTTTGGAGCTGCTCACCTGTCCAGCAAGGACATGCCCCAGAGCCGCAGCCCCTC	78967757	78967978	CCTTGCA-ATTGGCGAGCAGCC	CCTTGCCCAGTGGCGAGCATCC	|||||| | ||||||||| ||	======XD=X=========X==	18	3	1	0
chr10	+	86682601	86682620	GCACTGTAGGGGGGAGGCAAAGGAACGGAGTCCCCACACTGGGCCTGTGTTAGCTCTGAGCCCTTCACGCTTGTTCTCTCACCCTAACTTCTACTCCCGCCCTGTGCAATTGGCATAGCCCTCTCCAGGCAGGGCAGGCTGAGTCAAGGCAGTAGAGCCTAGTGGTTCAGGGTTCCTCCTCCGAATCATGGAGGAATCACACTGTCCATGTCTCAGGGTT	86682501	86682720	CCT-TGCAATTGGCGAGCAGCC	CCTGTGCAATTGGC-AT-AGCC	||| |||||||||| | ||||	===D==========I=XI====	18	1	1	2
chr10	+	101857964	101857982	TCTATTTTCCTAAAACCAGGCCTTTCCCAGAACTGGTTATGTGTCTCCTAATGAGGAATAGCCCTCTTTTCTCCCAGAAGCAATAAAGGTCTGTCCCTAACCTTGCAATTTCAGCAGCCTAGGCAGAGCCTCTTGATGGCATTGTAACAATTATGTTAAGTGGTAGTCAGATGCTGGACAGCTTAGAAGAGGGATTCTGATAAGGGAGAAGCAAAAGCC	101857864	101858082	CCTTGCAATTGGCGAGCAGCC	CCTTGCAATTT-C-AGCAGCC	|||||||||| | |||||||	==========XI=I=======	18	1	0	2
chr10	+	103592791	103592810	ATTGCAGGCCTCTGAGGCTTCAAGGTGGGCTGGGGCAATCAGGGAAGACTCCCTGGAGTCGGGGGCTGGAGCGTGACTTGGGTCTAGAATGCCAGGTGAGCCTTGCAAATTGGGAGAGGCTACTGCATCTGTGAGGAGCAGGGTGTGGTGGGGAAGGTGCCCTGGGATGGGGCTTCTCCTTAAGGCTGAGCAGGGCTCAAATCTGCCGCTTGTAGGGGGG	103592691	103592910	CCTTGC-AATTGGCGAGCAGCC	CCTTGCAAATTGG-GAG-AGGC	|||||| |||||| ||| || |	======D======I===I==X=	18	1	1	2
chr10	+	115587327	115587346	CAGAGGTGGAGCCTACAGAGACAGGCAGCCCTCCTTGAGCTGTGGTGGGCTCCACCCAGTTCAGTTGGAGCTCCCTGGCTGCTTTGTTTACCTGACCAAGCCTTGGCAATGGCGGGCGCCCCTCCCCCAGCCTCGCTGCCGCCTTGCAGTTTGATCTCAGACTGCTGTGCTAGCAATCAGTGAGACTCCGTGGGCATAGGACCCTCCCAGCCAGGTGCGG	115587227	115587446	CCTT-GCAATTGGCGAGCAGCC	CCTTGGCAA-TGGCGGGC-GCC	|||| |||| ||||| || |||	====D====I=====X==I===	18	1	1	2
chr10	+	118621033	118621052	GATGTCCTTAAAAGCACCTGTTTCTTGGGCAGGAACAGATACAATGTACTTCAGGAACACTCTGTGACTTGTTGGCTCGTCTACATAGAGCTCTCTCCATCCTTGCAATTGGCCACAGCACAAGGGGAGGCTTCTCAGATGACCCATCCCTCACTTCCTTCCTCTGGGGCTACCCTAGTACCCTGAAGGTGGGAATGCAGATGTGGGCACATGCATTTCA	118620933	118621152	CCTTGCAATTGGCGAGCAGCC	CCTTGCAATTGGCCA-CAGCA	||||||||||||| | ||||	=============X=I====X	18	2	0	1
chr10	+	122588561	122588582	CTATTCGACCTCGTTCCTGGCCCTCCAGCCATGCACTGCAGACCTGCAAGGGTGGGTGACAGTTTCTGTCCCTGCAGCTGTCTGGCCAAAGCCTTGCCATCCTTGGCAATTTGCCAGAAGCCAGGGAGGACCATGGGGGTGCCACCTAACTCTTGAACATGGGGACAGCATGGTCCTGCCCTCTGGAGCTGTGGAGCTCCATCCTGTGTGTGCCCAGAGTAG	122588461	122588682	CCTT-GCAATTGGCGAGCAGCC	CCTTGGCAATTTGCCAGAAGCC	|||| |||||| || || ||||	====D======X==X==X====	18	3	1	0
chr10	+	125575608	125575626	CTGCCTTTCCTGCTTCCCCCACCTCTCACTGCCTTTGCCATCTCCTCCCCTACCTCCTACTCCCCAACAGGACTTGGCTCAGAGCCATTCCCACCTAACTCCTTCAATGGGCGGCAGCCCACTAGAGACTCCATTTTCCTATTGCACACTTGCCACTTCCTCATCTTTGTTCGTGACCAGATGCAAGTTCCTTGAGGTCAGGGGCTACCCGTCTAATCT	125575508	125575726	CCTTGCAATTGGCGAGCAGCC	CCTT-CAATGGGCG-GCAGCC	|||| |||| |||| ||||||	====I====X====I======	18	1	0	2
chr10	+	129493774	129493794	GAGGGGTCACTGTGCGCCAGGCCCAGTGTGGGATCTGGGGGAGGTTGTCAAAGTTGTCTTCTAATCCAGAACAACTTGCTCACTAATATTTATATTTCTGCCTTCAATCTGGGAAGCAGCCCTTTTCAGAAAGGTTTGCTGCAATACTCTCTAGGGGACAAAGCTGAGTGAAACTCTAGAGGCTTGTCTTATACGCATAGACATCACGTGCACACTTACAC	129493674	129493894	CCTTGCAAT-TGGCGAGCAGCC	CCTT-CAATCTGGGAAGCAGCC	|||| |||| ||| |||||||	====I====D===XX=======	18	2	1	1
chr10	+	129815423	129815442	GATAGGAGATCGTCTAAAGCCACCCAGTAGCCCCAGAGAGGTAGCTCAGGGCCCTCCAGCACCTCCCATGAGCACAGCACTTTACAGTTTACAAGCCTCTCCTTGCTCTTGGCAGCAGCCCTCCAGGGCAGGCAGTGATGTCCTCATCTTAGATGAGAAGTCTCTGAGCTGGCATTTCCTAAGGTCTCTCTGCTCTTCTGAGGGTGACTGGACTCTGACC	129815323	129815542	CCTTGCAATTGGCGAGCAGCC	CCTTGCTCTTGGC-AGCAGCC	|||||| ||||| |||||||	======XX=====I=======	18	2	0	1
chr10	+	130806535	130806556	TTAACACTGAGAAAAATCAAAATCCCTAGGGGGTGAAGTCCTGGAAATCCCATCACAGGACGACTGTCTCATGCTAGTCGGGACTTGGTCTCAGGCTGTTCCTGGCACTTCGGTGAGCAGCCACAAAGCTGGGTGTGCACCATGATGGCTGCCACGGTCGCTGAGCAGCCACAAAGCTGGATGTGCACAATGGCTGCCACGGTCGGTGATCAGCCACAAAGC	130806435	130806656	CCTTGCAATT-GGCGAGCAGCC	CCTGGCACTTCGGTGAGCAGCC	||| ||| || || ||||||||	===X===X==D==X========	18	3	1	0
chr10	+	131561419	131561440	AAGAGAGGCCGGGATGCGCGTCTGACATCCTGGCTCTCCTGCCAGCCTCTCCTGCTCCTTCCAGAATCCCTGGGCTAATGAGGTCTCTGACCCCCTTTCTCATTGCCACTGGCGCAGCAGCCATGGACAGAGGGGCTATCCCCCTGTTCTCGCGGAAAGCTATCACCTGGCTCCCACAGAGTTAGGCAACAATGAGCAAAAGAGGCTTAAAAGGCTGATAAA	131561319	131561540	CCTTGCAATTGGCG-AGCAGCC	CATTGCCACTGGCGCAGCAGCC	| |||| | ||||| |||||||	=X====X=X=====D=======	18	3	1	0
chr11	+	1442567	1442587	AGCCTCACCACCCTCCTCCCCAGCCACAGGGATCTGAAACCTGAAAACCTCCTGCTGGACGAGAAGAACAACATCCGCATCGCAGACTTTGGCATGGCGTCCCTGCAGGTTGGCGACAGCCTGTTGGAGACCAGCTGTGGGTACGTGGCCCTCTGCCCTGGAGAGAGGCTGGGGGACAGGCTGGGCTGGGGGAAGAGGAGCCAGTGGACTGAGAGGCCCCC	1442467	1442687	CCTTGCAA-TTGGCGAGCAGCC	CCCTGCAGGTTGGCGA-CAGCC	|| |||| ||||||| |||||	==X====XD=======I=====	18	2	1	1
chr11	+	1918991	1919009	ATGGTAACGGCCACTGCGAGTGCCCAGGGTGGGGCCCCAGGGTTAGAAAGGGCCTAGAGGGAGGACCCAGACCCTTACCCAGCAAACTCCATGTGTAGCCCCCTGCAATGGCAGCAGCCCCGGGGGGAGGTATGGCAGACTCGGACTGCAGCCAGCCTGGCCATGTCCCTCGCCCGCTTATTGTGTAGGCCCCAACGGTGTCTAGCCAGGAAAGCAGAG	1918891	1919109	CCTTGCAATTGGCGAGCAGCC	CCCTGCAA-TGGC-AGCAGCC	|| ||||| |||| |||||||	==X=====I====I=======	18	1	0	2
chr11	+	6061296	6061315	GTAAGACAGCATAATGTGTCTCCTTTTCTTTCCCTTTGTGATGTCTTTACCACTTTGTCATTGCATTGATGACCTTGCACTTTAAAAAGCAGGGACTATGCCTTGCTTATTGCAGCAGCCCCAGGGCAAGCTCCAGAAGCACCTAGAATCCAGTCGGTAATCAGTAATGTTGGTTGAATAAATATCCATATGATTAGATTAAATAATAAATAAATAAGTG	6061196	6061415	CCTTGCA-ATTGGCGAGCAGCC	CCTTGCTTATT-GC-AGCAGCC	|||||| ||| || |||||||	======XD===I==I=======	18	1	1	2
chr11	+	6519019	6519039	CATCAAAAGGAACAGGAAAGCAGGGAAGACAAAGGATCCATCTGGCCAAGCATAGCTTTCTGGTACCTCTTCTCTGTTCCTCAACAGTAAAAGCCCAGAGCATTGGCAATTGTCAGCAGCCTTTATAGGCTGAGGAACCTCCCAGATCTGAAAGAACTCACAAAAAGGCTCCCAGGCTTTTATTCCACATTCCCTCTCCTCTAATAGAAAGTCTATATCAG	6518919	6519139	CCTT-GCAATTGGCGAGCAGCC	CATTGGCAATTGTC-AGCAGCC	| || ||||||| | |||||||	=X==D=======X=I=======	18	2	1	1
chr11	+	7585577	7585598	GCAGGAAGTCTCCTGGGTCATGCCAGTTGGGGAGTGCTACAGAACTGCCCTCATCCAGCATCCCTGAGGTGTACCAGAGCACATGTGAAGAGTGTGTTCTCCTTGCAAATGGCCAGCCAGGCCATAAAGCAGTCATGCTGCCCACCACAAATCTGCAGGACCCCAGCCATGGCATCAAGCACTCACCCTGTCTAGAGCTCCAAGGAGAGACTAACATGGCTA	7585477	7585698	CCTTGCAATTGGCGAG-CAGCC	CCTTGCAAATGGCCAGCCAGGC	|||||||| |||| || ||| |	========X====X==D===X=	18	3	1	0
chr11	+	11571601	11571622	ATCAAAGTCAGAGTTCCCAGTGAACACCAGCTTTCTGGTGGGACATGCCTCTTCCTGGGCAGTGAGGCCCACTGTGCAGATCAACCGCATGTCCAGGAGCCCTTGCAATGGGCTGAGCTGGCTTTGGCCACCTCTTGTCAATTAGCCATGTCCAGGCTAATTGACAAGAATATTTTGACAAAGGATGTTTCAATCCTATTTAAATAGACTTTCTCCACAAAT	11571501	11571722	CCTTGCAATTGGC-GAGCAGCC	CCTTGCAATGGGCTGAGCTGGC	||||||||| ||| |||| | |	=========X===D====X=X=	18	3	1	0
chr11	+	19984645	19984665	CAGCAGGCCCTAGGGATGTGCTTTACTTCCTCTCTCATTAGCCAGCTTTCTAGGTATTGCACCTTGTGGCACAGAAGGTCTGTGTGCAGAAGGGATCTCTCCTAGCCTTGGCTGAGCAGCCTTCACCAAAAAGCCTCCTGTTGCATGGTAATAGGAGGCAATGCTTAAGGACATGGGTTTAGACACCACATGCTAAGTAGTTGACATCATAGAGGTTGATC	19984545	19984765	CCTTGCAATTGGC-GAGCAGCC	CCTAGCC-TTGGCTGAGCAGCC	||| || ||||| ||||||||	===X==XI=====D========	18	2	1	1
chr11	+	25729217	25729236	ATGCCAGTAAGGCTCTGTCTGCAAAACAAGGCAAGGTCTGCCTCTGAAAAAGCCATGGTCGTAGCCACTGGCACATGCTTCAGTGGGGCAACTAAGGATGCCTTGCAAGTGGGTGCAGCCAGGCAGAGACCCTGGGAGAGACCAGCAGACAGAGGGACACTCAGATCAGACTGGCTGCATCCCAAAGGCAAGATATCCCTTCTTTGTTCAGATTTGTCAC	25729117	25729336	CCTTGCAATTGGCGAGCAGCC	CCTTGCAAGTGG-GTGCAGCC	|||||||| ||| | ||||||	========X===I=X======	18	2	0	1
chr11	+	27514535	27514554	CAGGATTGGTTGGACTCAACTCTGGCCCTCTTCAGGTTGTGCATCCTGCACAATGTATTTTCAGCCACACAATGTATTGTTCAGGATTTGTCGTGCACATACTTGCAGATTGGCAGAGCCAACTGCCAGAGATGAGAACCTTTTAAGTTGTTGTCAAACGTCATAAAATGTGTTCCGTGATTAATTTTGTGGGCACAGATTGGTTTTTGCACAGAGTCCA	27514435	27514654	CCTTGCA-ATTGGCGAGCAGCC	ACTTGCAGATTGGC-AG-AGCC	|||||| |||||| || ||||	X======D======I==I====	18	1	1	2
chr11	+	36881063	36881084	TAATGAAACTCTTTGTCTCCTTTGCTTAGCTGCTTGGCCCCAGGTCTTCTTTGGCCTCTTGAACCTGGTGATGTCTCTATTAAAGTTAATAAGGGTCTAGCATGTCAATTGGCGAGCCAGCCAGGAGGGTGGAGAAAATCCTGTGAGCATTGAGACAATGGAGTCGGGGAAGGGAAATCTTCAGGGGACATCCTGAGCTGGCTGTCCATGTCTATGTGGGGC	36880963	36881184	CCTTGCAATTGGCGAG-CAGCC	CATGTCAATTGGCGAGCCAGCC	| | ||||||||||| |||||	=X=XX===========D=====	18	3	1	0
chr11	+	39288190	39288210	TACTGACTTAAGAAGCTATGTTAGTACACTAGTCCGCCATTTTCATGGTTTGAGGAATAAACCTGCTTTTCCTTCCACCAACTCTCATCTCTTGTGCTTGGCTTTCAAGTGGCGAGCAGCCAAATCTGGGTTAGGTTACACTTAGATCCTCCTTTGCATCTCTTCAGAAACACTGAGGTGGCTGCTTGAACTGATTATAGGGTGAGAAGGGATGGAACGTT	39288090	39288310	CCTTGCAATTGGCGAGCAGCC	GCTTTCAAGTGGCGAGCAGCC	||| ||| ||||||||||||	X===X===X============	18	3	0	0
chr11	+	44875259	44875279	ACAGCCCAACTCACAGCCAGCTTCTCTGATGCCACTGCCAAATACCAGACCATTTACCAGGCTTTTCCAGAGAGCTGGTGTCCCCAACCAGACCTCTAAGCCTGCAATTAGGCAAGCAGCAGAGGGCTTAGCTTTCTCTGGGTTGTGGGCATTTCGGTGGGAAAGATAAGCTTGGTTTGGATTAAGCTAGAGCATAAAATAATATTTATCCTCAAACAATA	44875159	44875379	CCTTGCAATT-GGCGAGCAGCC	CC-TGCAATTAGGCAAGCAGCA	|| ||||||| ||| ||||||	==I=======D===X======X	18	2	1	1
chr11	+	59387336	59387356	GCCCCCAGAGTTGGAGTCTACAGAGGCAGGCAGGCCTCCTTGAGCTGTGGTGGGCTCCACCCAGTTTGAGCTTCCTGGCCACTTTGTTTACCTACTCAAGCCTTGGCAATGGTGAGCACCCCTCCCCCAGCCTCACTGCCGCCTTGCAGTTTGATCTCAGACTGCTGTGCTAGCAATGAGTGAGGCTCCGTGGGTGTAGGACCCTCTGAGCCAGGCACGGG	59387236	59387456	CCTT-GCAATTGGCGAGCAGCC	CCTTGGCAA-TGGTGAGCACCC	|||| |||| ||| ||||| ||	====D====I===X=====X==	18	2	1	1
chr11	+	69428376	69428396	AGAGAGGACAGCTGGCTTGCTAACGTCACACAGCACACTGACGAGCAGGGTCTTCAACTCACTACTCAGGAACCCAGTAGTCAGGGGTGAGGGGGAATGCCCTTCCAATATGGCTAGAGCCAGACTGTCTGGGCCCAATCCCCAGCTTTGTATGTATTACCTAACCTCTCTGTGCCTCAGTTTACCAAGCTATAAAATGGGCATAATGACAGCACCTGCCT	69428276	69428496	CCTTGCAAT-TGGCGAGCAGCC	CCTTCCAATATGGCTAG-AGCC	|||| |||| |||| || ||||	====X====D====X==I====	18	2	1	1
chr11	+	70766197	70766216	GTGGACAATGTGCATGTCCTTAAAAGAGGGAATGTTTTCTTGAACCTTTCGCTCTTCCTCTATTGGAACGCAGATACAATGGCTGGAGTCTAAGCAGCCACCTTGAACTGCGAGGCAGCCTATTAAGGATGTTGGAGCAGCAAGAAAGGCAGAGGCCAGGTCCCTGTATGTTTGAAGCCCTCATATCAGCTCTGGACTGCTGCCCTCTGTCTTCTTTAAT	70766097	70766316	CCTTGCAATTGGCGA-GCAGCC	CCTTG-AACT-GCGAGGCAGCC	||||| || | |||| ||||||	=====I==X=I====D======	18	1	1	2
chr11	+	83518209	83518228	GCCCCCAGAGGTGGAGTCTACAGAGGCAGGCAGGCCTCCTTGAGCTGTGGTGGGCTCCACCCAGTTTGAGCTTCCCAGCTGCTTTGTTTACCTACTCAAGCCTTGGCAATGGCGGGAGCCCCTCCCCCAGCCTTGCTGCCACCTTGCAGTTTGATCTCAGACTGCTGTGCTAGCAAAGAGTGAGGCTCCATGGGCGTAGAACCCTCCAAGCCAGGCGCGG	83518109	83518328	CCTT-GCAATTGGCGAGCAGCC	CCTTGGCAA-TGGCGGG-AGCC	|||| |||| ||||| | ||||	====D====I=====X=I====	18	1	1	2
chr11	+	85580684	85580705	ACAGCAATCTTATTAGGTGAATACTTTTATTATCATCCCCAATTTACAGAAAGCAAAACTGGGGCATGGAATGGCTATAAAACTTTCCTAAAGTCATACAACTTGCAAGTGGCAGAGGAGCCAGAACACAAACCCAGGCAATCTGGCTCCAGAATCCATACTCTTAACCCTTACACCAAACTGTTTAACAGAAGATGTTTGTGTGCTAATGAAATAATTAAA	85580584	85580805	CCTTGCAATTGGC-GAGCAGCC	ACTTGCAAGTGGCAGAGGAGCC	||||||| |||| ||| ||||	X=======X====D===X====	18	3	1	0
chr11	+	86223630	86223649	CTCAGTCTAATGCCTACCATGAGTGAAGTCGGCAGAGCAAGGACTTGAAGTAAGCTGGAGGTAAGCTGGAGTGTGAAGTGTGAAATGAACTGTATGTGCCCCTTGCAAGGGTGAGCAGCCACAGTGCCAGCTGATGTTACCTTGTCAGAATGTAGCTTCAGTATTGCTATGGCTTTGTTTTTCTTTCAACTTGCAAATGCTGATAACTAATACAAAATTT	86223530	86223749	CCTTGCAATTGGCGAGCAGCC	CCTTGCAAG-GGTGAGCAGCC	|||||||| || ||||||||	========XI==X========	18	2	0	1
chr11	+	95981200	95981220	TAGCAGGACTCTCTCTCACTTTGCTGAGAGTTATTTTTCCTTTTTGCCGAATAAATTCCATTTTTCCTCATCCTTCCATGTGTCCACGAACCTAATCTTTCCTTGCCATGTGACGAGAGCCTGGTTTTAGCTGAACTAAGGAGAAAGTTCTGCAACAATATGGAACAAGTGCCTAAGCCACAGGCTGTGTAATAAGAGGCTCCACACAACAGATAGTGACT	95981100	95981320	CCTTGCAAT-TGGCGAGCAGCC	CCTTGCCATGTGACGAG-AGCC	|||||| || || |||| ||||	======X==D==X====I====	18	2	1	1
chr11	+	123132899	123132919	GACAGGGTCTCACTCTGTGGCTCAGGCTGGAGGGCCAGTGGTGTGATCTCCGCTCACTGCAACCTCCACCTCCCAGGCTCAAGTGATTCTCCCACCTCAGCCTTGCAAGTAGGCGTGCACCACCATGCCCAGCTAATTTTTGTATTTTTTGGTAGAGGCAGGGTTTCACCATGTTGGCCAGGCTGGTCTCAAATTACTGACCTCAAGCGATCTGCCTGCCT	123132799	123133019	CCTTGCAATT-GGCGAGCAGCC	CCTTGCAAGTAGGCGTGCA-CC	|||||||| | |||| ||| ||	========X=D====X===I==	18	2	1	1
chr11	+	125445508	125445529	GGCTCCTCCATGAGGCCCACTTTCTATCTGCTAATTGCACACTCTCACCCCCGTCTCACCCACTCTGACCAGCTCCTTTCTGCAGCCCCTGGTGCAGCTCCCTTGCATGTGGCTGAGCAGCAAAAACTGAGGTTGCAGAGGGTCTCCTTCTGCCTATGCTGTATGCAGCCCCACTGTGTCCCATGATCCCACCACGACCCACAACAGGACATGCGCCCGGTC	125445408	125445629	CCTTGCAATTGGC-GAGCAGCC	CCTTGCATGTGGCTGAGCAGCA	||||||| |||| |||||||	=======XX====D=======X	18	3	1	0
chr11	+	128030429	128030448	TTTATTCTCTTTCAAATCTAGTTGATATTCTTGAGAGAAATATTCTTGATATAAAACTATTTAAAGCAGTTATAGAAGGAAAAGGTTGGGGAAAGGTTGTCCTTCCGAATTGGGACAGCCTCTTACAACCTGGGCCCTCTGCAGGACACAGTGGTGGAGCTGCGAGCTTCACCAGGTGCTGACTTGGTCCTCGCCCAGTGCTATGACTTGTCGGCTCGGT	128030329	128030548	CCTTGC-AATTGGCGAGCAGCC	CCTTCCGAATTGG-GA-CAGCC	|||| | |||||| || |||||	====X=D======I==I=====	18	1	1	2
chr11	+	128691940	128691960	GGAAAGAGAAACCTAGCCATGGTGTCTGCCACAGAGGGACCCTCTAAAGTGCTAGGAGGAGGGTGGGGGGCAGTCGCCACCTGTGGGATGCCATGAACAGCCTCTGCAACTGGCCAGCACCAGGAAGGGGGGCCTCCTGGTGGTGGAGTTGGAGTCCTTTCTGGCTGAATGAGGAGCAATGTGGCTGGGGTGTGCGGGTTTCTGGTGAGGTCCGGGTGGGA	128691840	128692060	CCT-TGCAATTGGCGAGCAGCC	CCTCTGCAACTGGCCAGCA-CC	||| ||||| |||| |||| ||	===D=====X====X====I==	18	2	1	1
chr12	+	2627031	2627051	CTTCAAAAATGTCCTGGGGAGGATAAGCCTTAATTCCAAAGAAAAATGGGAGCAGAAAGTGTCCAGTTAAAAGTGTGCATTCTAAGGAGTGTGTGTTCCTCCTGCAACTAGGAGAGCAGCCCCCCTCGCCTCCACCCGCCTGGGGTCCTCTCACGAGGCAAGCACCCAGCCCCCTGCCCACTCCTGCCCTTTGTCCAAGCAGTCCTCAAGCTAGCTGTGCA	2626931	2627151	CCTTGCAATT-GGCGAGCAGCC	CC-TGCAACTAGGAGAGCAGCC	|| ||||| | || ||||||||	==I=====X=D==X========	18	2	1	1
chr12	+	4356098	4356119	GGCCTGTGCTGAGGCCTTGGGCTTTTACTCAAGTGAGATGAGATGCCATTGGCCAGTTTGGGCAGTGATGTGATCAGACTTGTTTCAGCAGGACCATCCTGCTTGCAATGTGGAGAGCAGGCTGTAGGGGGTGCTATAGGAGCACAAGGTTGGAGGCAGGGAAGATGGCAGCACTGGCTGTTGGGCCATTTGAAGAAGCAAGGCCAGGGATGTTGGCAGGGA	4355998	4356219	CCTTGCAAT-TGGCGAGCAGCC	GCTTGCAATGTGGAGAGCAGGC	|||||||| ||| |||||| |	X========D===X======X=	18	3	1	0
chr12	+	4974401	4974421	TAATGATTGCTGTTCCTGCAAACCACTGCCTTATCTTGTCCTTTGGCCTCACTTCACAGCCATCTGCTTACACTTTCTCCCCACTGACTGACTCTTAACCCCTTGCAATCTGGTGTCAGCCTCATTCCCCAGCAGGATCTGGCCTGTCCTCCTGATTGCCACATGCCTTGGCCCGTTCTCAGCAATCATGTCCCCACCCCTCCGCTCTTCTGATGTGCTTG	4974301	4974521	CCTTGCAAT-TGGCGAGCAGCC	CCTTGCAATCTGGTGT-CAGCC	||||||||| ||| | |||||	=========D===X=XI=====	18	2	1	1
chr12	+	39569315	39569335	ACCCCCAGAGGTTGAGTCTACAGATCCAAGCAGGCCTCCTTGAGCTGTGGTGGGCTCCACCCAGTTGGAGCTTCCCTGCCGCTTTGTTTACCTACTGAAGCCTTGGCAATGGCGGGCACCCCTCCCCAGCCTTGCTGCCGTCTTGCAGTTTGATCTCAGACTGCTGTGCTAGCAATGAGCAAGGCTCCGTGGGCATAGTACCCTCCGAGCCAGGCACGGGA	39569215	39569435	CCTT-GCAATTGGCGAGCAGCC	CCTTGGCAA-TGGCGGGCACCC	|||| |||| ||||| ||| ||	====D====I=====X===X==	18	2	1	1
chr12	+	40916337	40916356	TGATTTCTCTACTTGTCTTTTTAAGCATTTTTATATGCATTGAGAAGAAACAACAAGATCTTCAAAATGGCAGGTGAACTAAATTGCTCCAGTCAGAAACCCTGTGCAATTGGGAGAGACTCAAGGAATAGCTTATGAAATTGTCCAACTGAGAAGAAAAATAGCGTATGATTTTTATCAGAGATAAGCACAAGGTCATTTCTTTCAGAAATCAGAAAAT	40916237	40916456	CCT-TGCAATTGGCGAGCAGCC	CCTGTGCAATTGG-GAG-AGAC	||| ||||||||| ||| || |	===D=========I===I==X=	18	1	1	2
chr12	+	70001615	70001634	GGAGTCACACTTACAAGCACTCCTCTTACAGAGAGTCTATGAGTATCTCAAGCTGAGGCCTCTCTCAGGGAAGTCCCTGCCCTCCTGCATAACTCTCTGTCCTTGGAAATTGGGGCAGCCTTGGTCTCTTCTGTTTATTGGGAATTTCAGCATCACCAGGGCCATGAGAGCAACTCGATTGTCCCCTTCACCATTTTGTTTTTCAGGTGAGCCTGGGTGC	70001515	70001734	CCTTGC-AATTGGCGAGCAGCC	CCTTGGAAATTGG-G-GCAGCC	||||| |||||| | ||||||	=====XD======I=I======	18	1	1	2
chr12	+	70304862	70304882	GCCCCCAGAGGTGGAGCCTACAGAGGCAGGCAGGCCTCCTTGAGCTGTGGTGGGCTCCACCCAGTTCGAGCTTCCTGGCTGCTTTGTTTACCTACTCAAGCCTTGGCAATGGCGGGCACCCCTCCCCCAGCCTGGCTGCTGCCTTGCAGTTTGATCTCAGACTGCTGTGCTAGCAATGAGCCGGGCTCCGTGGGCGTAGGACCCTCTGAGCCAGGTGCGGG	70304762	70304982	CCTT-GCAATTGGCGAGCAGCC	CCTTGGCAA-TGGCGGGCACCC	|||| |||| ||||| ||| ||	====D====I=====X===X==	18	2	1	1
chr12	+	86728546	86728566	TTTAGGAGTCTGAGGCTGGTGAATTACCGGAGGTCAGCGGTTTGAGACCAGCCTGGCCAAGATGGTGAAACCTCGTCTCTACTGAAAATACAAAAATTAGCCTGGCATAGTGGCGAGCACCTGTAGTCCCAGCTGCTCGGGAAACCGAGGCAGGAGAATCGCTTGAACCCGGGAGGCAGAGGTTACAGTGAGCTGAGATCTCGTCACTGCCCTCCAGCCTG	86728446	86728666	CCTTGCA-ATTGGCGAGCAGCC	CCTGGCATAGTGGCGAGCA-CC	||| ||| | ||||||||| ||	===X===D=X=========I==	18	2	1	1
chr12	+	95632471	95632491	CCAGCAGATGATGAAGGCTGAGATTTGGAAACAGATCTAGTTCCCAAACCTGTGCTTTTTGCACTATCATCTTACCTCTCATTCTGTTTGTGGTTTGGGGCCTTGCTAACTGGTGACAGCCAAGTTAGCTGGCAACTAAGAGTGAGTTTCTTAAAATGTAAATCAGACTATATCACTTTGCTACAGAAAACCTTCCAAAGACTTCCAGACTGAGTAAAATC	95632371	95632591	CCTTGC-AATTGGCGAGCAGCC	CCTTGCTAACTGGTGA-CAGCC	|||||| || ||| || |||||	======D==X===X==I=====	18	2	1	1
chr12	+	96429844	96429862	AATTAATAGAATTTTGGAGTTATTCTCTGATGTTCAGAAAAAGTAGGTTTAGAGATCCTGGGACTCAAAGAAGGCTACAGATGTTAAAAGGAGAGGAAGTCCTTGCAATGGCGACAGGCGGGAGTCACCGGAGAGAGAGAAGCCAAAGTGTCCATTAGGATATTTTCTGCTGTAAATAACAGAAAACTGAACTCAGAATGGGCATAAATAATACTATAT	96429744	96429962	CCTTGCAATTGGCGAGCAGCC	CCTTGCAA-TGGCGA-CAGGC	|||||||| |||||| ||| |	========I======I===X=	18	1	0	2
chr12	+	97608911	97608930	GCCCCCAGAGGTGGAGCCTACAGAGGCAGGCAGACCTCCTTGAGCTGTGGTGGGCTCCACGCAGTTGGAGCTTCCCGGCTGCTTTGTTTACCTACTCAAGCCTTGGCAATGGCGGGCGCCCCTCCCCCAGTCTCGATGCTGCCTTGCAGTTTGATCTCAGACTGCTGTGCTAGCAATCAGCGAGGCTCCGTGGGCGTAGGACCCTCTGAGCCAGGTGCGG	97608811	97609030	CCTT-GCAATTGGCGAGCAGCC	CCTTGGCAA-TGGCGGGC-GCC	|||| |||| ||||| || |||	====D====I=====X==I===	18	1	1	2
chr12	+	121482821	121482841	ACAACAAAGACATGAAACTAATTGAATACGGCCTCATCTTTCAGAAGCTCTGGGAAAATCTTGCTATTGACTTCATTCATTCAACAAGTATTTCCTGGGCCCTTGCAATCTGGGAGCAGTTTGCGTTGACAGGATGCAAAAATGAATAAGGAAAACGTTATTGGGCCAGGTGCAGTGGCTCACACTTGTAATCCCAGCACTTTGGGAGGCCAAGCGGGGCG	121482721	121482941	CCTTGCAAT-TGGCGAGCAGCC	CCTTGCAATCTGG-GAGCAGTT	||||||||| ||| ||||||	=========D===I======XX	18	2	1	1
chr12	+	121770011	121770032	ATGAAGGAGGTGAAGTGGGGCAGTGTGATCCGAGTGGGGCCATCAGGCTGGTTCAGATAAGGCGGTCAGGAGGCCTTTGTGAGGTGACAGCTAGTCTGAAGCTTGCACTTGGACGAGGAGCCAGGCACGTCAAGGTCTTGGAGCAGAGAGAGCAGCAAGTCCAAAGGCCCTGGGTGAGCCCGCTGGGTGTAGCTGTAGGAAGTACCGCCCGCCGAGTGTCCT	121769911	121770132	CCTTGCAATTGG-CGAGCAGCC	GCTTGCACTTGGACGAGGAGCC	|||||| |||| |||| ||||	X======X====D====X====	18	3	1	0
chr12	+	123029136	123029156	ACAGGCTGGGGTTGAGAGGGGAGATCCCTCCCAATGCTGCCTCCTCCCCAATCTAGACACTGGCACCTCCTGGTCCTCTCCGCCTGCCAGGGTGCCCTCACCTCTGAGATTGGCAGCAGCCTCCCTTGGCCTACTAGGGGTCCCAAAGAGGCCACCTAGGAGCCCGGAGATCTGAGCTCCAACCCTGGCCCTGTGGACCTCAATTTCCCCATATGTAAAAT	123029036	123029256	CCT-TGCAATTGGCGAGCAGCC	CCTCTGAGATTGGC-AGCAGCC	||| || |||||| |||||||	===D==XX======I=======	18	2	1	1
chr12	+	124782433	124782453	CAGGGATCTGCATTTCTAGCAGACTTCCCCAGGGGAGTCTATTGCACAAGAGATTCCAGAAGCAGCAGGCCTAAGCCTTGCTCCTGTCTTTCTAATGTGACCTTGCAAATAGGCACCAGCCCACAGAATACAAGTTGCCCTCTGGGATCAAAAAAACTGCTATTCACTCAGAACATAGGAAGGGCAGTTTCTCCAAAAGCAAAATACACAAATATGCATCT	124782333	124782553	CCTTGCAATT-GGCGAGCAGCC	CCTTGCAAATAGGC-ACCAGCC	|||||||| | ||| | |||||	========X=D===I=X=====	18	2	1	1
chr12	+	129996976	129996997	GGGCTGTGGTGTGCCACCAAGATCTCCTCTTCTGGGCTGAAGTATTTATCCTCCTGGCTGCTTGAAGAGAGTGAACAGTGGAGTCCTGCCCTGGGAATTGCCTTTCACTTAGGCAAGCAGCCTCACTCCACAGCCACAGACCCAGCCCACATCCAACAACTGGCCAATGTACAAAGACCCAGCCTGCTTGTCCAATTTGGGACATCTCTAAATCAGCTCAGG	129996876	129997097	CCTTGCAATT-GGCGAGCAGCC	CCTTTCACTTAGGCAAGCAGCC	|||| || || ||| |||||||	====X==X==D===X=======	18	3	1	0
chr13	+	25156903	25156922	TACAATTATTATAAAGGACACAACTCAGGGCCAGTCAAATGCAGAAACACATGGGGCAAAGTCTGGGAGGGTGCCAAACACAGAGCTTCATGCTCTCTGTCCTTGCAATTGGGACATGTCACCCTCTTGGCACATCAATGTGTTCACCAACCAAGAAGCTCATCCAAGAAGCCCCAGCGTCCAGAGATTCTATTAGGGTTTAATTCCATGAATCACTGGC	25156803	25157022	CCTTGCAATTGGCGAGCA-GCC	CCTTGCAATTGG-GA-CATGTC	|||||||||||| || || | |	============I==I==D=X=	18	1	1	2
chr13	+	33233656	33233674	TTCAGTTGTTCACATGATCTCCTTTGTCTTGGATGCTGGACAAGAGCTCAGGACCCATCAAGTGCAGGTACTCAGAAAGGCTGTAACACCAGCCCTTTGCCCTTGTTGGCAGAGCAGCCACCCCACACGATGAGGCAAGGGGCCAACTGAGCTGTTAATACAAGTCTGCAGATGGCAGAACTAAAGGAGCACTGTAACACCCCCTCTGGGGCTTAGGGT	33233556	33233774	CCTTGCAATTGGC-GAGCAGCC	CCTTG---TTGGCAGAGCAGCC	||||| ||||| ||||||||	=====III=====D========	18	0	1	3
chr13	+	56910087	56910108	GATAGGAAGTGGGGGCGGGGCTGGGCCAGCCCAGGAGCCATGAGCCTGAGTGAGGCAGCAGAACTGAAGGAGCTAAAGCAGGCACCCCCGCCCCCGCCTACCTGGCAAAGTTGCGAGCAGCCGGAAGGAAAGAGCTGTAGTATATACCACCACCCCCCTAGTATACCACCACCCCTCAACCCGGCCCCCACCGCTAACAAAGCTGCCGGCTGCAGGAATGAG	56909987	56910208	CCTTGCAAT-TGGCGAGCAGCC	CCTGGCAAAGTTGCGAGCAGCC	||| |||| | ||||||||||	===X====XD=X==========	18	3	1	0
chr13	+	61541615	61541636	ACATTTGATTTCATTCTTAGCCGTGGACCTAAATAATTTTGAACCTGTTGCACCAAATCAATGTGTCTGTGGGGGTTCCATTGTACAAGCTCTCAAAGCTCCTGGCAATTTGGCCAGAAGCCCTTCTTCAACCCCATTTTCTGAATTTGTCTACATAGAAACTATATTTCATTTATTTAATTTTGCCTGTTCTTCAAACCATAATTTAATAAAGTGGAAATA	61541515	61541736	CCTTGCAA-TTGGCGAGCAGCC	CCTGGCAATTTGGCCAGAAGCC	||| |||| ||||| || ||||	===X====D=====X==X====	18	3	1	0
chr13	+	72410827	72410847	TAATTCCAATATTATTTTAATTGAAATGTTGGCAGTTATAGCATGCATATAAAAAGCTATGCAAATGAAGCATTATTATATAGATAATACATGTGAATAGCCTTGCACTTGCTATGCAGCCAAACCAGATATGTATGTAAGGACACCCCATCCAAAAAGAACTGGGAGTGTCCATGCTGCTTGCTGTTGATGGACATCTCCGCTCCGAAGGTTGCCTTTAG	72410727	72410947	CCTTGCAATTGGCGA-GCAGCC	CCTTGCACTT-GCTATGCAGCC	||||||| || || | ||||||	=======X==I==X=D======	18	2	1	1
chr13	+	77839378	77839397	ACTAAAAGTCATCAGTTTGATTATATCAGATTGAAAATTTGTTTCAGGATTTGACATCTGAAGCCACTCAGACTTGTCTGTCTATAGAACTAGTGTGCTTCCTTCAATTAGGCACCAGCCTTGTATAATCATCCTATGTGTGGACAACTGAGAAAGAAGATACCCAATAAAATAAGATTCTTAATAAATCTTCAAAGGACAATAATTGACTAATTAGTTA	77839278	77839497	CCTTGCAATT-GGCGAGCAGCC	CCTT-CAATTAGGC-ACCAGCC	|||| ||||| ||| | |||||	====I=====D===I=X=====	18	1	1	2
chr13	+	85641711	85641731	GTGTAGGGCACCTTTGATGAGATCACAGGTGTGGACTATGAGGGGCTTGTGTGGCTTGGAGGGGCCTACCCTGGGCTTCCGTGTGTTACCTGTGGGTGCCCCTTGCCAATTGGCCAGAGGCATCTGAGGTGAGAAATAAGCCCATGTTGGCATCCTTGGCATCCCTCAGGAAGACCTGAAGTGAGAGCCTTGGAAAGTCAGGATCCAGCAGGAGGACATTT	85641611	85641831	CCTTG-CAATTGGCGAGCAGCC	CCTTGCCAATTGGCCAG-AGGC	||||| |||||||| || || |	=====D========X==I==X=	18	2	1	1
chr13	+	86956116	86956137	ATTTAATAAAAGGGAAATCAAATCAGGTCACTAAAATTACAGCAGAACAAACCCTCTGTAGCACAGTGAGCAAGGTTCTTCATAAGTTACTTGTTTAGCTCCTTGCAATTTGGGCTGCAGCCATAATAATCAACATAAAGCACGTCAAACACATCATGCTATTTTATTCTTTGGTGCTTTTTCTTACTGTAGCAGGAATGTCCTTCTCATCGTTCAAAAATC	86956016	86956237	CCTTGCAATTGGCGA-GCAGCC	CCTTGCAATTTGGGCTGCAGCC	|||||||||| | | ||||||	==========X=X=XD======	18	3	1	0
chr13	+	96182659	96182678	CATTTGATGTTGTATCTGCTGCAGATTAAAAATAACTATATTGTCGTTACTTTGCCTTTTCTTCTTGTTCAGTACCTGTTATGAACAAAGGCATAGCATTCTTTGCAATTGGCAGCAGACATAGCATCAAATGTAATATACCTGTTGTGAATAAGCAAATAAAATCCTTAACAAAATTCCTTGTACTAATACTTAGTTGCAAAATGATGTCCTGGTCTCA	96182559	96182778	CCTTGCAATTGGCGAGCAGCC	CTTTGCAATTGGC-AGCAGAC	| ||||||||||| ||||| |	=X===========I=====X=	18	2	0	1
chr13	+	106355941	106355960	TCACTGAGTTGGATAAATATATTAACAGGTTCCCTTTGTTCACAGTGTCTTAGTTTATTTTTGCTGCTGTAACAGTCACTCATGATCTCACTTTTCCGATCCTTGCAATTAGGCAGGGCCACGAGTCTGGACCACGAGTCTGTCACATGGACAGAGAGAGCAAGTGATATGCAGCACTTCCAGCCAAAGCCCAGAAAAGCCGGTGTGACAGCTTCACACT	106355841	106356060	CCTTGCAATT-GGCGAGCAGCC	CCTTGCAATTAGGC-AGG-GCC	|||||||||| ||| || |||	==========D===I==XI===	18	1	1	2
chr13	+	110702777	110702797	GCTGGCGGAATGCAGGGTCATGAGCAATTTGAGACCCTGAGACGCTGCAGGCAGGCTGTGACCACAGGGGCCACTCTATACACAAACACGCACACACACGCCTTGCAAGTGCCGGGCAGCCAAGTCTGAAGAACATGGCATCAGGAGACCTCAGCTTGCTTCTGTGACTCCACCATGAACCATGCTACCGTCAGCCCGGCTCTTTCTGCCCCATTTTCTCC	110702677	110702897	CCTTGCAATTGGCGAGCAGCC	CCTTGCAAGTGCCGGGCAGCC	|||||||| || || ||||||	========X==X==X======	18	3	0	0
chr13	+	111325408	111325429	GCAGTGAGCCCTGCGCTCCAGCCGTCCTGGCTGTGGTGTGGGGGGTGTGGAGGGCCTACTGGAGATACCACTGCTGGTGCCAGTGGCCGGGAGTCCAGTACCTGTGCAGTGGGCGAGCTGCCAGTGATGTTTCTAGAGGGAGCAGGGAGCTGCATCAGCCCTGCCGATCCCCCACCATGTGGGAAGCCCACCTCGGCCCCCTTGGCAGCTGTGACCTGGTGC	111325308	111325529	CCT-TGCAATTGGCGAGCAGCC	CCTGTGCAGTGGGCGAGCTGCC	||| |||| | ||||||| |||	===D====X=X=======X===	18	3	1	0
chr13	+	111612821	111612842	TCAGTTTTGAAAATGAAGTGATACGTCCGGCCTGTGTGGAACAGGGTAAGCCAGGGCTCAGAACGGGAGGCAGTGATGCCGTCAAAGCTAGGATAAGATGCATTGTAATGGGCGAGCCAGCCCTGCACTAAGCACTGCTTCATGCGTTTTACAAGGTCATCTGCACAGCTACCCCATGGACTCATTTACTTCTCTCCCTCTCAGTTTCCATATTTGTAAAAT	111612721	111612942	CCTTGCAATTGGCGAG-CAGCC	CATTGTAATGGGCGAGCCAGCC	| ||| ||| |||||| |||||	=X===X===X======D=====	18	3	1	0
chr14	+	22621304	22621323	GCCCTCAGAGGTGGAGTCTACAGAGGCAGGCAGGCCTCCTTGAGCTGCGGTGGGCTCCACCCAGATCGAGCTTCCCGGCCACTTTGTTTACCTACTCAAGCCTTGGCAATGGCGGGCGCCCCTTCCCCAGCCTCACTGCCACCTTGCAGTTTGATCTCAGACTGCTGTGCTAGCAATGAGTGAGGCTCCGTGGGCATAGGACCCTCCAAGCCAGGCACGG	22621204	22621423	CCTT-GCAATTGGCGAGCAGCC	CCTTGGCAA-TGGCGGGC-GCC	|||| |||| ||||| || |||	====D====I=====X==I===	18	1	1	2
chr14	+	50704228	50704247	TTGCTCAGATTGTCCTGGGAGGGAAGACACAAATGCAAGAAGTGTCTCCATAGTACTGCTTTGCTTTTATCATTGTCATCTCAGCCATCGCCTCTGGAGGCCTGTGAAATTGGAGCAGCCAGCCCTGGAAGTGGTGCCCAAAGCCTGTCTCACTGGCTTCATCTTTTGGAGGGGTGGGCAACAGCATTTGTCAGAAATCTTGACAGCTGAGGATCCTTTT	50704128	50704347	CCT-TGCAATTGGCGAGCAGCC	CCTGTGAAATT-G-GAGCAGCC	||| || |||| | ||||||||	===D==X====I=I========	18	1	1	2
chr14	+	63421189	63421210	AGTCAACCTGAACCATGAATACATTTCTACGAAAATGCAGCAGCTTCTGCCTAGGGGTGAAGATGTACAAGGTATTATTCATTTTCTTCCACCCCTTCCCCCTTGCTATTTGTCGAGCAACCTAAGGATATTCTGACTCAATGGAAGGGTGACTTTGGGGTTCAACATGTACAAATTTCCTTGCTCTATTCTTTTGAGAAATTTTGGCCTTCAGAGAAGGCA	63421089	63421310	CCTTGCAATTGG-CGAGCAGCC	CCTTGCTATTTGTCGAGCAACC	|||||| ||| | |||||| ||	======X===X=D======X==	18	3	1	0
chr14	+	69183849	69183867	AAATGTTAATAATTTGATCTCCTCTACTGTTCTCTGAGAGACGGATTATATAAACAGACAGTAGCCAGACCATATATGACAATAGAACTCTGACCCACAACCTCTGCAATTGGCCAGCCTGGGCAGGGCTTGGTCAATGAGTCAGCTTCCCTATATTTTGCCCCTATTTTCAACACAGGACCAACCAGAGAAAGCCAAACCATTACACAAGAAGCCCAG	69183749	69183967	CCT-TGCAATTGGCGAGCAGCC	CCTCTGCAATTGGC---CAGCC	||| |||||||||| |||||	===D==========III=====	18	0	1	3
chr14	+	96683676	96683695	CATTTCCTTCTCTCTGTGGGTCTTATGGCCTTCAGTTCAGATCCACTCTTGTCCCAGGATTGGGGCTGAGAATGCAATGACCACCTTGGACATGCCTTTTCCTTGCAAATGGCAGCAGCACAAGAGCACCAGGTCACGCTGTGCTCCTTAACGCCCCACCAAGAACTGTCATACCATCCTTCCACCCACGTTTCATTGGCTACAGCAAAGTCACCTGGTC	96683576	96683795	CCTTGCAATTGGCGAGCAGCC	CCTTGCAAATGGC-AGCAGCA	|||||||| |||| ||||||	========X====I======X	18	2	0	1
chr14	+	101187605	101187625	GGGTGCCAGTCCCCTGGTGCTGAGGACTGAGAATGACCCCAGACAGTAATGTGCTGGTTTGCCTAAACTTCTTGGATGAAGAAGAAGTGGAGAGAACATCCCTTGGCACTTGGAAGCAGCCGGGGAACACTTACAGTGTTACGCAGGGTGTGCCCTGGCGTCCATGCTCCTGCAGTATGGTGGAGGAGAGATACGTTCCACTTGGCCCCCCTACAGAAAAT	101187505	101187725	CCTT-GCAATTGGCGAGCAGCC	CCTTGGCACTTGGA-AGCAGCC	|||| ||| |||| |||||||	====D===X====XI=======	18	2	1	1
chr14	+	105030275	105030293	GGAATTACCTCCCATGCATATGTATTACCTAGTCAAGGAAAAAAGGCTTCTGTTTAATTAAAAAAAAATGCATTCAGCTTTTCAGCCTCGCAGCTGAGCCCCTTCACTTGGGAGCAGCCTGGGTGCATTTGTGCACAGTTCAGATTCCAGGCAGGACGCTGCTATGGCCCTACCCACCCCCTCATCACTCATCCTGACTCCTGGGGCCAACCCTGGGGC	105030175	105030393	CCTTGCAATTGGCGAGCAGCC	CCTT-CACTTGG-GAGCAGCC	|||| || |||| ||||||||	====I==X====I========	18	1	0	2
chr14	+	106705739	106705759	TATAATCTTAGAAGCCGACTTTAAAAAGATAGTTCTCCTTGTCTTGAATTGTGGGAGCAGCTCAGATGTGATAGAATATTTAAAAAGATAGTTATCATTGCCTTGAATTGTGGGAGCAGCTCAGATGTGATAGAATATTTAAAAAGATAGTTCTCATTCCTTGAATTGTGGGAGCAGCTCAGATGTGATAGTATATTTAAAAAGATAGTTCTCATCGCCTT	106705639	106705859	CCTTGCAATTG-GCGAGCAGCC	CCTTG-AATTGTGGGAGCAGCT	||||| ||||| | |||||||	=====I=====D=X=======X	18	2	1	1
chr14	+	106705797	106705817	AGCTCAGATGTGATAGAATATTTAAAAAGATAGTTATCATTGCCTTGAATTGTGGGAGCAGCTCAGATGTGATAGAATATTTAAAAAGATAGTTCTCATTCCTTGAATTGTGGGAGCAGCTCAGATGTGATAGTATATTTAAAAAGATAGTTCTCATCGCCTTGAATTGTGGGAACAGCTCAGATGTGATAGAATATTTAAAAAGATAGTTCTCCTTGTCT	106705697	106705917	CCTTGCAATTG-GCGAGCAGCC	CCTTG-AATTGTGGGAGCAGCT	||||| ||||| | |||||||	=====I=====D=X=======X	18	2	1	1
chr14	+	106706033	106706053	GCTCAGATGTGATAGAATATTTAAAAAGATAGTTCTCCTTGTCTTGAATTGTGGGAGCAGCTCAGATGAGATAGAATATTTAAAAAGATAGTTCTCATCGCCTTGAATTGTGGGAGCAGCTCAGATGTGATAGAATATTTAAAAAGATAGTTCTCATTGCCTTGAATTGTTGGAGCAGCTCAGATGTGATAGAATATTTAAAAAGATAGTTCTCATTGTCT	106705933	106706153	CCTTGCAATTG-GCGAGCAGCC	CCTTG-AATTGTGGGAGCAGCT	||||| ||||| | |||||||	=====I=====D=X=======X	18	2	1	1
chr14	+	106706327	106706347	GCTCAGATGTGATAGAATATTTGAAAAGATAGTTCTCATCACCTTGAATTGTTGGAGCAGCTCAGATGTGATAGAATATTTAAAAAGATAGTTCTCATCGCCTTGAATTGTGGGAGCAGCTCAGATGTGATAGAATATTTGAAAAGATAGTTCTCATCGCCTTGAATTGTGGGAGCAGCTCAGATGTGATAGAATATTTATAAAGACAGTTCTCATCGCCT	106706227	106706447	CCTTGCAATTG-GCGAGCAGCC	CCTTG-AATTGTGGGAGCAGCT	||||| ||||| | |||||||	=====I=====D=X=======X	18	2	1	1
chr14	+	106706386	106706406	GCTCAGATGTGATAGAATATTTAAAAAGATAGTTCTCATCGCCTTGAATTGTGGGAGCAGCTCAGATGTGATAGAATATTTGAAAAGATAGTTCTCATCGCCTTGAATTGTGGGAGCAGCTCAGATGTGATAGAATATTTATAAAGACAGTTCTCATCGCCTTGAATTGTGGGAGCAGCTCAGATGTGATAGAATATTTATAAAGATAGTTCTCCTTCTCT	106706286	106706506	CCTTGCAATTG-GCGAGCAGCC	CCTTG-AATTGTGGGAGCAGCT	||||| ||||| | |||||||	=====I=====D=X=======X	18	2	1	1
chr14	+	106706445	106706465	GCTCAGATGTGATAGAATATTTGAAAAGATAGTTCTCATCGCCTTGAATTGTGGGAGCAGCTCAGATGTGATAGAATATTTATAAAGACAGTTCTCATCGCCTTGAATTGTGGGAGCAGCTCAGATGTGATAGAATATTTATAAAGATAGTTCTCCTTCTCTTGAATTGTGGGAGCAGCTCAGATGTGATAGAATATTTAAGGGCACACCAGCAACTTATT	106706345	106706565	CCTTGCAATTG-GCGAGCAGCC	CCTTG-AATTGTGGGAGCAGCT	||||| ||||| | |||||||	=====I=====D=X=======X	18	2	1	1
chr14	+	106752179	106752199	TATAATCTTAGAAGCCGACTTTAAAAAGATAGTTCTCCTTGTCTTGAATTGTGGGAGCAGCTCAGATGTGATAGAATATTTAAAAAGATAGTTCTCATCGCCTTGAATTGTGGGAGCAGCTCAGATGTGACAGAATATTTAAAAAGATAGTTCTCCTGGTCTTGAATTGTGGGAGCAGCTCAGATGTGATAGAATATTTAAAAAGATAGTTCTCCTTGTCT	106752079	106752299	CCTTGCAATTG-GCGAGCAGCC	CCTTG-AATTGTGGGAGCAGCT	||||| ||||| | |||||||	=====I=====D=X=======X	18	2	1	1
chr14	+	106752356	106752376	GCTCAGATGTGATAGAATATTTAAAAAGATAGTTCTCCTTGTCTTGAATTGTGGGAGCAGCTCAGATGTGATAGAATATTTAAAAAGATAGTTCTCATCGCCTTGAATTGTGGGAGCAGCTCAGATGTGATAGAATATTTAAAAAGATAGTTCTCATCGCCTTGAATTGTGGGAGCAGCTCAGATGTGATAGAATATTTAAAAAGATAGTTCTCATCGCCT	106752256	106752476	CCTTGCAATTG-GCGAGCAGCC	CCTTG-AATTGTGGGAGCAGCT	||||| ||||| | |||||||	=====I=====D=X=======X	18	2	1	1
chr14	+	106752415	106752435	GCTCAGATGTGATAGAATATTTAAAAAGATAGTTCTCATCGCCTTGAATTGTGGGAGCAGCTCAGATGTGATAGAATATTTAAAAAGATAGTTCTCATCGCCTTGAATTGTGGGAGCAGCTCAGATGTGATAGAATATTTAAAAAGATAGTTCTCATCGCCTTGAATTGTGGGAGCAGCTCAGATGTGATAGAATATTTATAAAGATAGTTCTCATCGCCT	106752315	106752535	CCTTGCAATTG-GCGAGCAGCC	CCTTG-AATTGTGGGAGCAGCT	||||| ||||| | |||||||	=====I=====D=X=======X	18	2	1	1
chr14	+	106752474	106752494	GCTCAGATGTGATAGAATATTTAAAAAGATAGTTCTCATCGCCTTGAATTGTGGGAGCAGCTCAGATGTGATAGAATATTTAAAAAGATAGTTCTCATCGCCTTGAATTGTGGGAGCAGCTCAGATGTGATAGAATATTTATAAAGATAGTTCTCATCGCCTTGAATTGTGGGAGCAGCTCAGATGTGATAGAATATTTAAAAAGATAGTTCTCCTTGTCT	106752374	106752594	CCTTGCAATTG-GCGAGCAGCC	CCTTG-AATTGTGGGAGCAGCT	||||| ||||| | |||||||	=====I=====D=X=======X	18	2	1	1
chr14	+	106752533	106752553	GCTCAGATGTGATAGAATATTTAAAAAGATAGTTCTCATCGCCTTGAATTGTGGGAGCAGCTCAGATGTGATAGAATATTTATAAAGATAGTTCTCATCGCCTTGAATTGTGGGAGCAGCTCAGATGTGATAGAATATTTAAAAAGATAGTTCTCCTTGTCTTGAATTGTGGGAGCAGCTCAGATGTGATAGAATATTTAAAGAGATAGTTCTCATTGCCT	106752433	106752653	CCTTGCAATTG-GCGAGCAGCC	CCTTG-AATTGTGGGAGCAGCT	||||| ||||| | |||||||	=====I=====D=X=======X	18	2	1	1
chr14	+	106752651	106752671	GCTCAGATGTGATAGAATATTTAAAAAGATAGTTCTCCTTGTCTTGAATTGTGGGAGCAGCTCAGATGTGATAGAATATTTAAAGAGATAGTTCTCATTGCCTTGAATTGTGGGAGCAGCTCAGATGTGATAGAATATTTAAAAAGATAGTTCTCCTGGTCTTGAATTGTGGGAGCAGCTCAGATGTGATAGAATATTTAAAAAGATAGTTCTCCTGGTCT	106752551	106752771	CCTTGCAATTG-GCGAGCAGCC	CCTTG-AATTGTGGGAGCAGCT	||||| ||||| | |||||||	=====I=====D=X=======X	18	2	1	1
chr14	+	106752887	106752907	GCTCAGATGTGATAGAATATTTAAAAAGATAGTTCTCCTTGTCTTGAATTGTGGGAGCAGCTCAGATGTGATAGAATATTTAAAAAGATAGTTCTCATTGCCTTGAATTGTGGGAGCAGCTCAGATGTGATAGAATATTTAAAAAGATAGTTCTCCTTGTCTTGAATTGTGGGAGCAGCTCAGATGTGATAGAATATTTAAAAAGATAGTTCTCCTTGTCT	106752787	106753007	CCTTGCAATTG-GCGAGCAGCC	CCTTG-AATTGTGGGAGCAGCT	||||| ||||| | |||||||	=====I=====D=X=======X	18	2	1	1
chr14	+	106753063	106753083	AGCTCAGATGTGATAGAATATTTAAAAAGATAGTTCTCCTTGTCTTGAATTGTGGGAGCAGCTCAGATGTGATAGAATATTTAAAAAGATAGTTCTCATTCCTTGAATTGTGGGAGCAGCTCAGATGTGATAGAATATTTAAAAAGATAGTCCTCATCGCCTTGAATTGTGGGAGCAGCTCAGATGTGATAGAATATTTAAAAAGATAGTTCTCATCGCCT	106752963	106753183	CCTTGCAATTG-GCGAGCAGCC	CCTTG-AATTGTGGGAGCAGCT	||||| ||||| | |||||||	=====I=====D=X=======X	18	2	1	1
chr14	+	106753122	106753142	AGCTCAGATGTGATAGAATATTTAAAAAGATAGTTCTCATTCCTTGAATTGTGGGAGCAGCTCAGATGTGATAGAATATTTAAAAAGATAGTCCTCATCGCCTTGAATTGTGGGAGCAGCTCAGATGTGATAGAATATTTAAAAAGATAGTTCTCATCGCCTTGAATTGTGGGAGCAGCTCAGATGTGATAGAATATTTATAAAGATAGTTCTCATGGTCT	106753022	106753242	CCTTGCAATTG-GCGAGCAGCC	CCTTG-AATTGTGGGAGCAGCT	||||| ||||| | |||||||	=====I=====D=X=======X	18	2	1	1
chr14	+	106753181	106753201	GCTCAGATGTGATAGAATATTTAAAAAGATAGTCCTCATCGCCTTGAATTGTGGGAGCAGCTCAGATGTGATAGAATATTTAAAAAGATAGTTCTCATCGCCTTGAATTGTGGGAGCAGCTCAGATGTGATAGAATATTTATAAAGATAGTTCTCATGGTCTTGAATTGTGGGAGCAGCTCAGATGTGATAGAATATTTAAAAAGATAGTTCTCATCGCCT	106753081	106753301	CCTTGCAATTG-GCGAGCAGCC	CCTTG-AATTGTGGGAGCAGCT	||||| ||||| | |||||||	=====I=====D=X=======X	18	2	1	1
chr14	+	106753299	106753319	GCTCAGATGTGATAGAATATTTATAAAGATAGTTCTCATGGTCTTGAATTGTGGGAGCAGCTCAGATGTGATAGAATATTTAAAAAGATAGTTCTCATCGCCTTGAATTGTGGGAGCAGCTCAGATGTGATAGAATATTTAAAAAGATAGTTCTCATGATCTTGAATTGTGGGAGCAGCTCAGATGTGATAGAATATTTAAAAAGATAGTTCTCATGGTCT	106753199	106753419	CCTTGCAATTG-GCGAGCAGCC	CCTTG-AATTGTGGGAGCAGCT	||||| ||||| | |||||||	=====I=====D=X=======X	18	2	1	1
chr14	+	106753476	106753496	GCTCAGATGTGATAGAATATTTAAAAAGATAGTTCTCATGGTCTTGAATTGTGGGAACAGCTCAGATGTGATAGAATATTTAAAAAGATAGTTCTCATCGCCTTGAATTGTGGGAGCAGCTCAGATGTGATAGAATATTTAAAAAGATAGTTCTCATGGTCTTGAATTGTGGGAACAGCTCAGATGTGATAGAATATTTAAAAAGATAGTTCCCATTGCCT	106753376	106753596	CCTTGCAATTG-GCGAGCAGCC	CCTTG-AATTGTGGGAGCAGCT	||||| ||||| | |||||||	=====I=====D=X=======X	18	2	1	1
chr14	+	106753653	106753673	GCTCAGATGTGATAGAATATTTAAAAAGATAGTTCCCATTGCCTTGAATTTTGGGAGCAGCTCAGATGTGATAGAATATTTAAAAAGATAGTTCTCATCGCCTTGAATTGTGGGAGCAGCTCAGATGTGATAGAATATTTATAAAGATAGTTCTCATGGTCTTGAATTGTGGGAGCAGCTCAGATGTGATAGAATATTTATAAGGATAGTTCTCATCGCCT	106753553	106753773	CCTTGCAATTG-GCGAGCAGCC	CCTTG-AATTGTGGGAGCAGCT	||||| ||||| | |||||||	=====I=====D=X=======X	18	2	1	1
chr14_GL000225v1_random	+	43639	43658	TCCAGAAGGGGCGCTCTCCCAGCCTCAGTCTCCTCGGTGGCCTCCACACCCGGGCAAAAGCCAGGAGGACTGGGACCCACAGCGCGACAGCCTGCCGGGCCCTTGCACGTTGGGACAGCCTGGGCCTGCTGAAGCAGGGCCACAGGGCCAAGGTGTGCCTGCACCACCCGTGTCCCAGGGGAGCCTGTGGTGGGGCTGCGGCCGGAGCCCCAAGCTCACC	43539	43758	CCTTGCAA-TTGGCGAGCAGCC	CCTTGCACGTTGG-GA-CAGCC	||||||| |||| || |||||	=======XD====I==I=====	18	1	1	2
chr14_KI270846v1_alt	+	1197418	1197438	TATAATCTTAGAAGCCGACTTTAAAAAGATAGTTCTCCTTGTCTTGAATTGTGGGAGCAGCTCAGATGTGATAGAATATTTAAAAAGATAGTTATCATTGCCTTGAATTGTGGGAGCAGCTCAGATGTGATAGAATATTTAAAAAGATAGTTCTCATTCCTTGAATTGTGGGAGCAGCTCAGATGTGATAGTATATTTAAAAAGATAGTTCTCATCGCCTT	1197318	1197538	CCTTGCAATTG-GCGAGCAGCC	CCTTG-AATTGTGGGAGCAGCT	||||| ||||| | |||||||	=====I=====D=X=======X	18	2	1	1
chr14_KI270846v1_alt	+	1197476	1197496	AGCTCAGATGTGATAGAATATTTAAAAAGATAGTTATCATTGCCTTGAATTGTGGGAGCAGCTCAGATGTGATAGAATATTTAAAAAGATAGTTCTCATTCCTTGAATTGTGGGAGCAGCTCAGATGTGATAGTATATTTAAAAAGATAGTTCTCATCGCCTTGAATTGTGGGAACAGCTCAGATGTGATAGAATATTTAAAAAGATAGTTCTCCTTGTCT	1197376	1197596	CCTTGCAATTG-GCGAGCAGCC	CCTTG-AATTGTGGGAGCAGCT	||||| ||||| | |||||||	=====I=====D=X=======X	18	2	1	1
chr14_KI270846v1_alt	+	1197712	1197732	GCTCAGATGTGATAGAATATTTAAAAAGATAGTTCTCCTTGTCTTGAATTGTGGGAGCAGCTCAGATGAGATAGAATATTTAAAAAGATAGTTCTCATCGCCTTGAATTGTGGGAGCAGCTCAGATGTGATAGAATATTTAAAAAGATAGTTCTCATTGCCTTGAATTGTTGGAGCAGCTCAGATGTGATAGAATATTTAAAAAGATAGTTCTCATTGTCT	1197612	1197832	CCTTGCAATTG-GCGAGCAGCC	CCTTG-AATTGTGGGAGCAGCT	||||| ||||| | |||||||	=====I=====D=X=======X	18	2	1	1
chr14_KI270846v1_alt	+	1198006	1198026	GCTCAGATGTGATAGAATATTTGAAAAGATAGTTCTCATCACCTTGAATTGTTGGAGCAGCTCAGATGTGATAGAATATTTAAAAAGATAGTTCTCATCGCCTTGAATTGTGGGAGCAGCTCAGATGTGATAGAATATTTGAAAAGATAGTTCTCATCGCCTTGAATTGTGGGAGCAGCTCAGATGTGATAGAATATTTATAAAGACAGTTCTCATCGCCT	1197906	1198126	CCTTGCAATTG-GCGAGCAGCC	CCTTG-AATTGTGGGAGCAGCT	||||| ||||| | |||||||	=====I=====D=X=======X	18	2	1	1
chr14_KI270846v1_alt	+	1198065	1198085	GCTCAGATGTGATAGAATATTTAAAAAGATAGTTCTCATCGCCTTGAATTGTGGGAGCAGCTCAGATGTGATAGAATATTTGAAAAGATAGTTCTCATCGCCTTGAATTGTGGGAGCAGCTCAGATGTGATAGAATATTTATAAAGACAGTTCTCATCGCCTTGAATTGTGGGAGCAGCTCAGATGTGATAGAATATTTATAAAGATAGTTCTCCTTCTCT	1197965	1198185	CCTTGCAATTG-GCGAGCAGCC	CCTTG-AATTGTGGGAGCAGCT	||||| ||||| | |||||||	=====I=====D=X=======X	18	2	1	1
chr14_KI270846v1_alt	+	1198124	1198144	GCTCAGATGTGATAGAATATTTGAAAAGATAGTTCTCATCGCCTTGAATTGTGGGAGCAGCTCAGATGTGATAGAATATTTATAAAGACAGTTCTCATCGCCTTGAATTGTGGGAGCAGCTCAGATGTGATAGAATATTTATAAAGATAGTTCTCCTTCTCTTGAATTGTGGGAGCAGCTCAGATGTGATAGAATATTTAAGGGCACACCAGCAACTTATT	1198024	1198244	CCTTGCAATTG-GCGAGCAGCC	CCTTG-AATTGTGGGAGCAGCT	||||| ||||| | |||||||	=====I=====D=X=======X	18	2	1	1
chr14_KI270846v1_alt	+	1243865	1243885	TATAATCTTAGAAGCCGACTTTAAAAAGATAGTTCTCCTTGTCTTGAATTGTGGGAGCAGCTCAGATGTGATAGAATATTTAAAAAGATAGTTCTCATCGCCTTGAATTGTGGGAGCAGCTCAGATGTGATAGAATATTTAAAAAGATAGTTCTCCTTGTCTTGAATTGTGAGAGCAGCTCAGATGTGATAGAATACTTAAAAAGATAGTTCTCATCGCCT	1243765	1243985	CCTTGCAATTG-GCGAGCAGCC	CCTTG-AATTGTGGGAGCAGCT	||||| ||||| | |||||||	=====I=====D=X=======X	18	2	1	1
chr14_KI270846v1_alt	+	1244041	1244061	AGCTCAGATGTGATAGAATACTTAAAAAGATAGTTCTCATCGCCTTGAATTGTGGGAACAGCTCAGATGTGATAGAATACTTAAAAAGATAGTTCTCATTCCTTGAATTGTGGGAGCAGCTCAGATGTGATAGAATATTTAAAAAGATAGTTATCATTGCCTTGAATTGTGGGAGCAGCTCAGATGTGATAGAATATTTAAAAAGATAGTTCTCCTTGTCT	1243941	1244161	CCTTGCAATTG-GCGAGCAGCC	CCTTG-AATTGTGGGAGCAGCT	||||| ||||| | |||||||	=====I=====D=X=======X	18	2	1	1
chr14_KI270846v1_alt	+	1244100	1244120	AGCTCAGATGTGATAGAATACTTAAAAAGATAGTTCTCATTCCTTGAATTGTGGGAGCAGCTCAGATGTGATAGAATATTTAAAAAGATAGTTATCATTGCCTTGAATTGTGGGAGCAGCTCAGATGTGATAGAATATTTAAAAAGATAGTTCTCCTTGTCTTGAATTGTGGGAGCAGCTCAGATGTGATGGAATATTTAAAAAGATAGTTCTCATCGCCT	1244000	1244220	CCTTGCAATTG-GCGAGCAGCC	CCTTG-AATTGTGGGAGCAGCT	||||| ||||| | |||||||	=====I=====D=X=======X	18	2	1	1
chr14_KI270846v1_alt	+	1244218	1244238	GCTCAGATGTGATAGAATATTTAAAAAGATAGTTCTCCTTGTCTTGAATTGTGGGAGCAGCTCAGATGTGATGGAATATTTAAAAAGATAGTTCTCATCGCCTTGAATTGTGGGAGCAGCTCAGATGTGATAGAATATTTAAAAAGATAGTTCTCATCGCCTTGAATTGTGGGAGCAGCTCAGATGTGATAGAATATTTAAAAAGATAGTTCTCATCGCCT	1244118	1244338	CCTTGCAATTG-GCGAGCAGCC	CCTTG-AATTGTGGGAGCAGCT	||||| ||||| | |||||||	=====I=====D=X=======X	18	2	1	1
chr14_KI270846v1_alt	+	1244277	1244297	GCTCAGATGTGATGGAATATTTAAAAAGATAGTTCTCATCGCCTTGAATTGTGGGAGCAGCTCAGATGTGATAGAATATTTAAAAAGATAGTTCTCATCGCCTTGAATTGTGGGAGCAGCTCAGATGTGATAGAATATTTAAAAAGATAGTTCTCATCGCCTTGAATTGTGGGAGCAGCTCAGATGTGATAGAATATTAAAGAGATAGTTCTCATCCCTGA	1244177	1244397	CCTTGCAATTG-GCGAGCAGCC	CCTTG-AATTGTGGGAGCAGCT	||||| ||||| | |||||||	=====I=====D=X=======X	18	2	1	1
chr14_KI270846v1_alt	+	1244336	1244356	GCTCAGATGTGATAGAATATTTAAAAAGATAGTTCTCATCGCCTTGAATTGTGGGAGCAGCTCAGATGTGATAGAATATTTAAAAAGATAGTTCTCATCGCCTTGAATTGTGGGAGCAGCTCAGATGTGATAGAATATTAAAGAGATAGTTCTCATCCCTGAATATATTTAAAAGATAGTTCTCCTTGTCTTGAATTGTAGGAGCAGCTCAGAGAGAACCC	1244236	1244456	CCTTGCAATTG-GCGAGCAGCC	CCTTG-AATTGTGGGAGCAGCT	||||| ||||| | |||||||	=====I=====D=X=======X	18	2	1	1
chr14_KI270846v1_alt	+	1244715	1244735	AGCTCAGATGTGATAGAATATTTAAAAAGATAGTTCTCATATCTTGAATTGTGGGAGCAGCTCAGATGTGATAGAATATTTAAAAAGATAGTTCTCATCGCCTTGAATTGTGGGAGCAGCTCATTTGTGATAGAATATTTAAAAAGATAGTTCTCATTCCTTGAATTGTGGGAGCAGCTCAGATGTGATAGAATATTTAAAAAGATAGTTCTCATTGTCTT	1244615	1244835	CCTTGCAATTG-GCGAGCAGCC	CCTTG-AATTGTGGGAGCAGCT	||||| ||||| | |||||||	=====I=====D=X=======X	18	2	1	1
chr14_KI270846v1_alt	+	1244773	1244793	AGCTCAGATGTGATAGAATATTTAAAAAGATAGTTCTCATCGCCTTGAATTGTGGGAGCAGCTCATTTGTGATAGAATATTTAAAAAGATAGTTCTCATTCCTTGAATTGTGGGAGCAGCTCAGATGTGATAGAATATTTAAAAAGATAGTTCTCATTGTCTTGAATTGTGGGAACAGCTCAGATGTGATAGAATATTTAAAAAGATAGTTCTCATCGCCT	1244673	1244893	CCTTGCAATTG-GCGAGCAGCC	CCTTG-AATTGTGGGAGCAGCT	||||| ||||| | |||||||	=====I=====D=X=======X	18	2	1	1
chr14_KI270846v1_alt	+	1244891	1244911	GCTCAGATGTGATAGAATATTTAAAAAGATAGTTCTCATTGTCTTGAATTGTGGGAACAGCTCAGATGTGATAGAATATTTAAAAAGATAGTTCTCATCGCCTTGAATTGTGGGAGCAGCTCAGATGTGATAGAATATTTAAAAAGATAGTTCTCATCGCCTTGAATTGTGGGAGCAGCTCAGATGTGATAGAATATTTAAAAAGATAGTTCTCATCGCCT	1244791	1245011	CCTTGCAATTG-GCGAGCAGCC	CCTTG-AATTGTGGGAGCAGCT	||||| ||||| | |||||||	=====I=====D=X=======X	18	2	1	1
chr14_KI270846v1_alt	+	1244950	1244970	GCTCAGATGTGATAGAATATTTAAAAAGATAGTTCTCATCGCCTTGAATTGTGGGAGCAGCTCAGATGTGATAGAATATTTAAAAAGATAGTTCTCATCGCCTTGAATTGTGGGAGCAGCTCAGATGTGATAGAATATTTAAAAAGATAGTTCTCATCGCCTTGAATTGTGGGAGCAGCTCAGATGTGATAGAATATTTAAGGGCACACCAGCAACTTATT	1244850	1245070	CCTTGCAATTG-GCGAGCAGCC	CCTTG-AATTGTGGGAGCAGCT	||||| ||||| | |||||||	=====I=====D=X=======X	18	2	1	1
chr14_KI270846v1_alt	+	1245009	1245029	GCTCAGATGTGATAGAATATTTAAAAAGATAGTTCTCATCGCCTTGAATTGTGGGAGCAGCTCAGATGTGATAGAATATTTAAAAAGATAGTTCTCATCGCCTTGAATTGTGGGAGCAGCTCAGATGTGATAGAATATTTAAGGGCACACCAGCAACTTATTGAATTTTAGCTTTTTTCTCCCAAAGGAAGACCCAGCCCCTGAGAGGAAACCTTCTCCAC	1244909	1245129	CCTTGCAATTG-GCGAGCAGCC	CCTTG-AATTGTGGGAGCAGCT	||||| ||||| | |||||||	=====I=====D=X=======X	18	2	1	1
chr15	+	26149489	26149509	TTTCTGAGAGTCAAAGTATTCTATTCTAAAGAAAAGTCAAGAGAGAGTTCTAAACATGGTGTCTCTGGGGAGCCACATGGGCCCCTCATTCCCGCCTGGGCCTGCCACTGGCTGAGCAGCCAGGGGGTCCTGGGGCCTCGTGGGGACTCTGCTCTCGAGGGCCCCACATGGATTGGGCCCCAGCATGCCAGGAGGGCACCGAAACTTCAGGGGGTGCCAGC	26149389	26149609	CCTTGCAATTGGC-GAGCAGCC	CC-TGCCACTGGCTGAGCAGCC	|| ||| | |||| ||||||||	==I===X=X====D========	18	2	1	1
chr15	+	29064356	29064376	CCAGTTTCCACCCCGAATTCACACTCTTCAAAGCCAGCTCCTCCTGCTGGGCTGCTCCTGATGTGGGGGGCCGGCCCTCCCTGCAAATCTCTGGCATGGCCCTTGCAAATTGGCACCTGCCACGTGGTTGGCACTGGGACTGCAAAGGTGAAAGTGGCATTATCCTGCATTTGAAACTCATTCTAGAGGGAGACGGATACATGAGACTCTCCCCGCCCCCA	29064256	29064476	CCTTGC-AATTGGCGAGCAGCC	CCTTGCAAATTGGC-ACCTGCC	|||||| ||||||| | | |||	======D=======I=X=X===	18	2	1	1
chr15	+	40944542	40944560	TTTACAGCCCTGTCGCCCCACTGAAATGCTCCCCACTACAGCTTCTCCTCAGCCCTGCAATGGGTTGCTTCCTGTCCCCACAAATTGTACTTTTCTGTCTCCTTGGAATTGGGAGCACCACCCACCAGTCCTCTGTTGGAACCCCAGCTTCTTTCCTTCCAGGTAGACGAGGACTGAGCTCTGGATAACTGGAATACCGGCCACCCCAGAGGTGCCTGG	40944442	40944660	CCTTGCAATTGGCGAGCAGCC	CCTTGGAATTGG-GAGCA-CC	||||| |||||| ||||| ||	=====X======I=====I==	18	1	0	2
chr15	+	49838907	49838926	GCCCCCAGAGGTGGAGTCTACAGAGGCAGGCAGGCCTCCTTGAGCTGCAGTGGGCTCCACCCAGTTCGAGCTTCCCAGCCGCTCTGTTTACCTACTCAAGCCTTGGCAATGGCGGGCGCCCCTCCCCTAGCCTTGCTGCTGCCTTGTAGTTTGATCTCACACTGCTGTGCTAGCAATGAGTGAGGCTCCGTGGGCGTAGGACCCTCCGAGCCATGCACGG	49838807	49839026	CCTT-GCAATTGGCGAGCAGCC	CCTTGGCAA-TGGCGGGC-GCC	|||| |||| ||||| || |||	====D====I=====X==I===	18	1	1	2
chr15	+	73760934	73760954	CCAAGTACTGTCTCGTCTTTCCTCTTTCCACAGCCAAACTCACGCCAAGAGTTGTCCCCATTCCCTGCCTCTCCTTCCCTGGCTCTCACTCATCCCTCTTCCTTGCAATCTGGCATCCGCCTCCACCACTCCCCTGAAAAGCCTTTAAATGCTAAACACACCCGTGACCTCTAAGATGCTCAATCCACAGGACACGTTTGAGCCCTGATCTGACTTGTCTT	73760834	73761054	CCTTGCAAT-TGGCGAGCAGCC	CCTTGCAATCTGGC-ATCCGCC	||||||||| |||| | | |||	=========D====I=X=X===	18	2	1	1
chr15	+	74307855	74307875	CAAGCAGAAGCTAGCAAACTCCTAAATATGTTCCATTCCTCTACCTCAATAAATACACCTTATGAACAACCTCAAAGAATTCTCAGCTTCCACACTGGCCCCTGGCAGTATGGCGAGAGCCACTCCCAGGCCCCCACCCCTCAACCCCACCCATCCCCTTTTCTTCTCACACAGCTCAATTTCAGTCCCACACCTATGAGACTCTGTGGGCTCTCTCGAGT	74307755	74307975	CCTTGCAAT-TGGCGAGCAGCC	CCTGGCAGTATGGCGAG-AGCC	||| ||| | ||||||| ||||	===X===X=D=======I====	18	2	1	1
chr15	+	78284924	78284943	AAAAAAAAAATCACATCTCTTCTTTGGACAGTCCCAAAAATGACAAGCGATGATTGTGTTTAAGCAATGGAATCTCCTGAAGAGGAAGGTCCTTGGTGAGCCTGCCATGGCGCAGCAGCCCCCAGGAGAGGGCCCCAGACACCAGCTGCAGCAATTTCCAAAGACGGCATTTAAAGGCTGTGGGGCTAACACCATGTTTTCCAGCCTATGTGGGGATATG	78284824	78285043	CCTTGCAATTGGCG-AGCAGCC	CC-TGCCA-TGGCGCAGCAGCC	|| ||| | ||||| |||||||	==I===X=I=====D=======	18	1	1	2
chr15_KI270905v1_alt	+	1339397	1339417	CCAGTTTCCACCCCGAATTCACACTCTTCAAAGCCAGCTCCTCCTGCTGGGCTGCTCCTGATGTGGGGGGCCGGCCCTCCCTGCAAATCTCTGGCATGGCCCTTGCAAATTGGCACCTGCCACGTGGTTGGCACTGGGACTGCAAAGGTGAAAGTGGCATTATCCTGCATTTGAAACTCATTCTAGAGGGAGACGGATACATGAGACTCTCCCCGCCCCCA	1339297	1339517	CCTTGC-AATTGGCGAGCAGCC	CCTTGCAAATTGGC-ACCTGCC	|||||| ||||||| | | |||	======D=======I=X=X===	18	2	1	1
chr16	+	529183	529202	TTGGGTTGGGTGTGCCTTGCCTCCTCCGAGGTCCTTCTGCTTGCGGGAGGAGCACCCCTCTTTTTCCTGCTTCTGTCTGTGTCTGAGGCTCTCCAGAGCTCCTTGATTGGCAGAGGAGCCAGTGACCTCTGAGTCCCCAGGAGAGCCCGAGGCTCAGTAACTGCATAACTGCGCAGGGCCTCTTGTCTGGGCCTCCACAGACCGTGGTCTCTGAGAGCAG	529083	529302	CCTTGCAATTGGC-GAGCAGCC	CCTTG--ATTGGCAGAGGAGCC	||||| |||||| ||| ||||	=====II======D===X====	18	1	1	2
chr16	+	1758019	1758039	CCTGGGCTGGACCACGGCGCCTGGGCCTGGTTCCCTGCAGGCCTCTGCCTGGGCACACGGGGCACCGGGACCTGCTGGAGGCTGCTCCCTCTCTCTCCTGCCCTGCAACATGGGAGCAGCCGAATCATTGCTGGGTTTTCTGTAATAAGAATGTATTGTTAGTTCCAGTCCCTAATTGACCTTTGTCCCTTCCTTCCCCTGCCTCTCTGTGCGTCGCTGGA	1757919	1758139	CCTTGCAAT-TGGCGAGCAGCC	CCCTGCAACATGG-GAGCAGCC	|| ||||| ||| ||||||||	==X=====XD===I========	18	2	1	1
chr16	+	10541599	10541619	AGCGGTTCGCCAACCCCTGTTTTAAAGAAAAATAAGTGAATAATCCCATGTGGAGGATTCAGAAAAACAGCCACAGAGCACAGCAAGCCCTCCCAGCTGGCCTTGCACACTGGCGACAGCTGGGGCTTGCAGAGCTCAGGGAAGGAGGGCTGTTCCCAGGGCCAGAGGTTAGCATGACAGAATAACAGACGAGATGGAAGGGAGCACCGATGGTGTTCCGT	10541499	10541719	CCTTGCA-ATTGGCGAGCAGCC	CCTTGCACACTGGCGA-CAGCT	||||||| | |||||| ||||	=======D=X======I====X	18	2	1	1
chr16	+	12439181	12439200	TTCCCCAGCCTCCCTCATCAGTGAAGCCAGTCTTTCCCAGAGGCCCTCCACCTGCTCTTGTCCTGGTTGCAGGGGCACCTGAGAAAGTGTCATTTGCCAGCCTTGCAATGGGAAGCAGCCTCTGTAGGCAGGGAAGAGAGCTGAGAGACGGCTAGTGGGCCAGCAGCTGCATGTCTACCATGACCTGGTGACAAGATAGTGACACCTAAGAGCCACTGGA	12439081	12439300	CCTTGCAATTGGCGAGCAGCC	CCTTGCAATGGGA-AGCAGCC	||||||||| || |||||||	=========X==XI=======	18	2	0	1
chr16	+	12900379	12900400	AAACCATTTTACATGTCGCCCAACTTTTCGTTCTCTGAAGATGCCCTGAGAAGCCCTTGACTGCAGCCAAGTGGAGAGGAGGGTTGTGGAAACATTATCTCCTTGCAAATCGCCTAGCAGCCTGCAAAGTGTATACTTAGTTAATGCAATTAAAAAACAAAACGCCGGGGCGTGGGGAGATCTAAATTTGGTGTAGCAGCTTTGGTGCAAATCCTGTTTTGG	12900279	12900500	CCTTGCAATTGGCG-AGCAGCC	CCTTGCAAATCGCCTAGCAGCC	|||||||| | || |||||||	========X=X==XD=======	18	3	1	0
chr16	+	15991821	15991840	CCTTTCTCCTAGAGTTACGGGGAGGAGTAAATGTGCTAAGGCCATACACGCCGACTCTGCAGTGGCCTTGAACCATGCTTCTCTGTCACCCCTTTCGTTGCCTTGACAATGGCTGCAGCCTCCTTTCCCATCTCCCCTAGGATCTTCTCCTAGGGTCTCTTAATACAGGGGTCCCCAATCCCCAGAGCACGGACTGGCACCAGTTCATGCATGCCCTGTT	15991721	15991940	CCTTG-CAATTGGCGAGCAGCC	CCTTGACAA-TGGCT-GCAGCC	||||| ||| |||| ||||||	=====D===I====XI======	18	1	1	2
chr16	+	20399438	20399457	TATCAACACAGGTGGTGGAGCCCCACGTCATCACCCCCACTTCCTTGTCCAGCTGGTCCATGTAGGGTGAATGTGGCCTGAGCATTGCCTCCCAGCAATGCCTGCAGCTTGGCAGCAGCCCTGGAGAAGAAGCAAAGTATTAGGTCGACCTCAGGCCCAGTAGTGACTGTATGGGGAAAGCTTAAAGCAGCAAGAACCCACTGGGAGCAGCTGGATGCTG	20399338	20399557	CCTTGCAA-TTGGCGAGCAGCC	CC-TGCAGCTTGGC-AGCAGCC	|| |||| ||||| |||||||	==I====XD=====I=======	18	1	1	2
chr16	+	23516838	23516858	CTCCAGCTCTGGATCTGACTGATTTATGGAGACCCTCACTTCCCCAGCAGGGATGGCTAAAAATTTGGAAGTTGAGTAGAGGGAGGGTACTTAGGAGTTTCCTTGCTGTTGGGAGACAGCCATAGAAAGCCACCCTCTCCCCAGCTGACATGAAGGAGGAAGTGCAGAGGCCTGACTGCTGCAGGCAGCCAACTGTGGCTGCTGCAGATGCTGTGGCCAGG	23516738	23516958	CCTTGCAATTGGCGAG-CAGCC	CCTTGCTGTTGG-GAGACAGCC	|||||| |||| ||| |||||	======XX====I===D=====	18	2	1	1
chr16	+	48874904	48874924	CTTCCAAAAATTGCTTTCCATCCATTTGCTCCACTTCCAGTTTATTACCTAGCAGTGTGCAGATGGAACCATTTTTTCCCAGAGCTGCTTGAAAGAGAGGCATTGCAATTGTGCAGCAGGCTTGGGAACTGATTTATGGGAGGTATACCCCAGGAACCAGGCCCGATGCCCCCACCCATAGCTGTAGCTGGTAGAATATGACACTGTCTGGCCTAATTCTG	48874804	48875024	CCTTGCAATTG-GCGAGCAGCC	CATTGCAATTGTGC-AGCAGGC	| ||||||||| || ||||| |	=X=========D==I=====X=	18	2	1	1
chr16	+	56027539	56027558	TTATAGGAAAAATATTCTTGTCTAATTTAAGCCCATTTCACTGCGTGTTAAGTTTGTTTCTACTGATTCTGTCCTCTGAGGAGCTGAAACATGGTGACTCCCTTGGCAATGGAGAGCACCACGGGTTGAAGGTGAGAAGATGATGTCTAGTCTTTTCTCCATTCCTGCCAGCAGTACCTGAGGCAAATCACTCCATCGCTCTGTGCTCCTCTTAGCTGTC	56027439	56027658	CCTT-GCAATTGGCGAGCAGCC	CCTTGGCAA-TGGAGAGCA-CC	|||| |||| ||| ||||| ||	====D====I===X=====I==	18	1	1	2
chr16	+	60084699	60084719	AAGCAATTTACAAAAGAAAGACGTTTAATTGGACTTACAGTTCCATGTGGCTGAGGAGGCCTCACAATCATGGTGGAAGGCAAGGAAGAGCAAGTCACATCCTATGCAAATGGCGGCAGGCAAAGAGAGAGCTTGTGCAGGGGAACTCCTCTTTATAAAACCATCAGATCTCGTGAGACTTATTCACTATAGTGAGGACAGCAGAGAAAAGACATGCACGC	60084599	60084819	CCT-TGCAATTGGCGAGCAGCC	CCTATGCAAATGGCG-GCAGGC	||| ||||| ||||| |||| |	===D=====X=====I====X=	18	2	1	1
chr16	+	64306488	64306508	CACATTATATCATTTGATTATCGTTTTATTTCAGTGTGTCAAGCACTGTGCCCTGGATCCCAGGATTCATTTGCCTGGTACGGGAGAAATCTGCACAGCTCTTTGCAATTTGGCTGCAGCCTACCTTTCAGCTTTTTCCCAAGAGAAGATCTTAAAAAGAAATTGAATCATTGCAGGACTATGAGACAGAATATTAAAATTGAATTAATTTAGTGTAGGAT	64306388	64306608	CCTTGCAA-TTGGCGAGCAGCC	CTTTGCAATTTGGCT-GCAGCC	| |||||| ||||| ||||||	=X======D=====XI======	18	2	1	1
chr16	+	67967143	67967163	AAGCAGGAATGCTGGCTTTTGCTTTGACCACTTGAATCAAGCTAGGGGCAGACAAGGGCATGGAGGCTGGGGCACTCACACAGCTGTCAAGCCTGTAAAACCTCTGCAATGTCCAGCAGCCCATGCCACTGTCCTGTGCTACCTCTGCACATGGCAGTCAAGTGATACACACACATAGCCATCATTCACATTGGGCATGGATCATCTCAGTCGTGTCACCA	67967043	67967263	CCT-TGCAATTGGCGAGCAGCC	CCTCTGCAA-TGTCCAGCAGCC	||| ||||| || | |||||||	===D=====I==X=X=======	18	2	1	1
chr16	+	81453124	81453145	TACACTCTAAGGATCCTAGGATCTAGAACACACTAGTGCTCTGATTCACCTCTGGTTTTGCCAGCGAGGAAGGGGTGAGGGGAAGTGTGTCGGCAAAGACCCTTGCAGCTGGCTCAGCAGCCCACCTGGGATTCAAACCCAGACTCCTGCCTTCCCATGGCATCCTTTGTTCGTGGCTCTACTGCTTTCAAGCTACTGTCAGAAATGGTAGGGTGGACGGAG	81453024	81453245	CCTTGCAATTGGCG-AGCAGCC	CCTTGCAGCTGGCTCAGCAGCC	||||||| |||| |||||||	=======XX====XD=======	18	3	1	0
chr16	+	87190733	87190753	CCTAGAGGGTGTTTTGGAAACTACGGGCATTATTGGTTGAAATATTGCTGGAGTATTACTGGCATTTACAGAAGGAGGTGCAGCAAGGGCCACTTGGCATCCTGCAATGGGCAAGACAGCCTCATTCAACCAACAATTTGACCCACACCCTGTGCAACTTGTGACATTCACAGAGATGAACGCGTTCATTGAGTAATTATCTGAGCCTGGGACATAGCTCT	87190633	87190853	CCTTGCAATTGGCGAG-CAGCC	CC-TGCAATGGGCAAGACAGCC	|| |||||| ||| || |||||	==I======X===X==D=====	18	2	1	1
chr16_KI270854v1_alt	+	131851	131870	TTGGGTTGGGTGTGCCTTGCCTCCTCCGAGGTCCTTCTGCTTGCGGGAGGAGCACCCCTCTTTTTCCTGCTTCTGTCTGTGTCTGAGGCTCTCCAGAGCTCCTTGATTGGCAGAGGAGCCAGTGACCTCTGAGTCCCCAGGAGAGCCCGAGGCTCAGTAACTGCATAACTGCGCAGGGCCTCTTGTCTGGGCCTCCACAGACCGTGGTCTCTGAGAGCAG	131751	131970	CCTTGCAATTGGC-GAGCAGCC	CCTTG--ATTGGCAGAGGAGCC	||||| |||||| ||| ||||	=====II======D===X====	18	1	1	2
chr16_KI270853v1_alt	+	1649798	1649817	CCTTTCTCCTAGAGTTACGGGGAGGAGTAAATGTGCTAAGGCCATACACGCCGACTCTGCAGTGGCCTTGAACCATGCTTCTCTGTCACCCCTTTCGTTGCCTTGACAATGGCTGCAGCCTCCTTTCCCATCTCCCCTAGGATCTTCTCCTAGGGTCTCTTAATACAGGGGTCCCCAATCCCCAGAGCACGGACTGGCACCAGTTCATGCATGCCCTGTT	1649698	1649917	CCTTG-CAATTGGCGAGCAGCC	CCTTGACAA-TGGCT-GCAGCC	||||| ||| |||| ||||||	=====D===I====XI======	18	1	1	2
chr17	+	10417578	10417596	TGTTCTGGTCTCTTGGCAATGCTAAAATAACACTCACCAGCTCAAAGGCTAGAGCTCTGTACCATTTTGTACAAAAATCATGTTTGGGAGCCATAAGTAACCTTGAATTTGGAGCAGCCCCAAACCCTGGGGAGCGGGGGGCTTGCTGAGTGGGAGGACAGGGGTGGTGTACATAGCTGTGTAAATGCAGCTGTTGAGTATTAAAACCTCTGAAATGAG	10417478	10417696	CCTTGCAATTGGCGAGCAGCC	CCTTG-AATTTG-GAGCAGCC	||||| |||| | ||||||||	=====I====X=I========	18	1	0	2
chr17	+	20720834	20720853	CGGGTATGGAGGTCACATCACTCCTTTGCCCTTAGGCTTGAGTGGAACGCTCTTCACACCAGTTGTTCCTAACAGAACCATTCTCATTGCTGCTTGCTTTCCTTGAATTGGTGAGCTGCCTGCCTTGACTGTGGGTGAGTGTGGTTTTCCAGTGAACCTTTATGTGTGGAACAATGGAAATTATCAGAAATCATCTCCTTTTTTTTTTAGGCTTTCTATT	20720734	20720953	CCTTGCAATTGGCGAGCAGCC	CCTTG-AATTGGTGAGCTGCC	||||| |||||| |||| |||	=====I======X====X===	18	2	0	1
chr17	+	27049223	27049243	TTGCACTTATACTCCACAAATGTATGTAAGGTTGTTTTAAAATGGGGAATTCATCAAGGAAGAAACATGACCCACAGAGAGGAGACAGAAAAGCCACCAACCTCTGAATTGGTGAGTAGCCAAGGGGGGCTCCCCACCCAAGGAAAATAGTGAGTAAGCAAGAGCCACTGGTGACTCACCCTTCTGCCATCGACTTTTGAAATCCTGGGCACAGAAAATCC	27049123	27049343	CCT-TGCAATTGGCGAGCAGCC	CCTCTG-AATTGGTGAGTAGCC	||| || |||||| ||| ||||	===D==I======X===X====	18	2	1	1
chr17	+	28498001	28498021	ACCCCTCCCACCCAGGGGGGAAGGTAATGGCCGGGCATCCCTGCCAAGGCCCATCAGAGTGGGCGCAGCCACCTAGGAGAGCAGCACTGACATCACTGGGCCTGGCTAATTGGGAGCTGCCAGTCCCTGCGTGTCTTTGGGAAAACCAGCTTCCCCGTTCCCAGAGCACTCCCTGGGTATTTACATAAAACCCTCTGCCCCTGCCAATTCCTCATCGACCC	28497901	28498121	CCTTGC-AATTGGCGAGCAGCC	CCTGGCTAATTGG-GAGCTGCC	||| || |||||| |||| |||	===X==D======I====X===	18	2	1	1
chr17	+	44723917	44723937	ATTAGAAACTTAGGCTGGGCACAGTGGCTCATGACTGTCCTCCCAGCACTTCGGGAGGCTGAGGAGGACAGATCACTTGAGTCCAGGAGTTCAAGATCAGCCTGGCAACATGGCGAGAGCCCGTCTCTACAAAACATACAAAAAATTAAGCGGGTGTGGTGGTGCATGACTGTAGTTGGGAGGCTGAGGTAGGAGGATCACTTGAGCCCAAAAGGCGGAGG	44723817	44724037	CCTTGCAAT-TGGCGAGCAGCC	CCTGGCAACATGGCGAG-AGCC	||| |||| ||||||| ||||	===X====XD=======I====	18	2	1	1
chr17	+	45701062	45701082	CTTACAACCTCTCGGGGTTAGGTGTGTGCTAGCCTCTTTGTTTGTTACAGGGGATATGATAGCCGGTGAGGTATGGGTACTTGCTTGGGATATATGGCTCCCTCTGCAATGGAGATCAGCCCACAAATGTGGGGGCTCCAGTCAAACTAGCTACTTGCCTACTGTGTGTCCCTTGGGCAAATAACTCTCTGTCTTGGAGGAGGTTAGAGTAGATCTGCAAT	45700962	45701182	CCT-TGCAATTGGCGAGCAGCC	CCTCTGCAA-TGGAGATCAGCC	||| ||||| ||| || |||||	===D=====I===X==X=====	18	2	1	1
chr17	+	47006663	47006682	GATCGCACCACTGCACTCCAGCCTGGGTGACAGAGCAAGACTCTGTCTCAAATAAATAAATAAAGGCCAACAGGATGCCTCTGCTAGTCTGGATCTGGTGCCTGGCATTGGCGCAGCACCACCTAACCCTATGCATCCTCTCTTGACTGACAATGTTCAGGCCCCAGAGACGTGCTTCTTCACACCTTATCTTCGGTCTATGGGAAAAATAACTACATCT	47006563	47006782	CCTTGCAATTGGCG-AGCAGCC	CCTGGC-ATTGGCGCAGCA-CC	||| || ||||||| |||| ||	===X==I=======D====I==	18	1	1	2
chr17	+	47925441	47925461	TTCTCAGGTCTGGAGAGCAGGGCAAGAAGAAGCACGTGTGCCACATCCCCGACTGTGGCAAGACGTTCCGTAAGACGTCCTTGCTGCGTGCCCATGTGCGCCTGCACACTGGCGAGCGGCCCTTTGTCTGCAACTGGTTCTTCTGTGGGAAGAGGTTCACACGGAGTGACGAGCTCCAACGGCATGCTCGCACCCACACAGGTCAGCCCCCTGCCTTCGGG	47925341	47925561	CCTTGCA-ATTGGCGAGCAGCC	CC-TGCACACTGGCGAGCGGCC	|| |||| | |||||||| |||	==I====D=X========X===	18	2	1	1
chr17	+	47990191	47990210	TTGTAACTGACCCACCTTGCTAAAAAAGGTCTTTTGGGTGCCAGAAACTGACATGACACTTTGCAGGTGGGCTCCCAAGAGTGCAGGCTGGAACTTATGACCTTGCCAATTGGAGGAGCCCAGTCATCATCTCTAAATCTTTTATTTATTTATTTATTTAGACAGTCTTGCTCTGTCGCCCAGGCTGGAGTTCAGTGGCGCGATCTCGGCTCACTGCAAC	47990091	47990310	CCTTG-CAATTGGCGAGCAGCC	CCTTGCCAATTGGAG-G-AGCC	||||| ||||||| | | ||||	=====D=======X=I=I====	18	1	1	2
chr17	+	61284614	61284635	GGCTGGTTCTTGAAATCAGCCAGACCCAAGAACCCACCGGAAGGAACCAATTCCAGACACAATCTGAAGACTTGTTCACCTCCGATGCTGCTTCTGGGCTCTTTGCAATTAGCAGTGCAGCCCACAACTGCGTTTTTTTTTTTCCTCTACTCTTTTTTTTTTTCCCTCCTGCTGTTTAGGCTTCATTCTAACTAGCTTTTCAGCCTATGTGGGCATTTATTT	61284514	61284735	CCTTGCAATTGGC-GAGCAGCC	CTTTGCAATTAGCAGTGCAGCC	| |||||||| || | ||||||	=X========X==D=X======	18	3	1	0
chr17	+	73630059	73630078	GGAAGAAGTGAAGAATGAGTGCTGGTCAATACCAACCCCCCACCAGGTGCAAGGCCATCACCACGTTCAAGTTCATGTGTTAACTGAGCTTTGCTGTAGCCCTCTGCAGTTGCAGCAGCCGACTCGGAGTCCATGGGCAGAAGTAGCTCAGCTCAGCCACCACCATGACACCTAGACTCGGGCCCTAGGAGAAGCACCTTCTCTTCAAATCTTTATGCCA	73629959	73630178	CCT-TGCAATTGGCGAGCAGCC	CCTCTGCAGTT-GC-AGCAGCC	||| |||| || || |||||||	===D====X==I==I=======	18	1	1	2
chr17	+	79547901	79547921	ACAAGGCTTGGGTTGGGTACCTGGGCTGTACTCGCACCCACACCGATTCACAGCCTTAGCCAACATCCCGGCACCCCAGTGAAGGACTCGGACCTCCAGCCCTTCAGTGGGCTGAGCAGCCAGTGGGTTCATCTGATGGAGGCCCTGCCGAGGGCTGGCCATCCCCTGACCTCCTGGGAGAGGACCAGCTTCCCTCCTCACCCTATCCTGGACTACTCTGA	79547801	79548021	CCTTGCAATTGGC-GAGCAGCC	CCTT-CAGTGGGCTGAGCAGCC	|||| || | ||| ||||||||	====I==X=X===D========	18	2	1	1
chr17	+	79561302	79561322	TTAAAAAAGTCACTACCATGTATGCCCCTGGGGGCTTAAGTTCACCACCGTGCTCCAAGGGTTCAAAGGGAGTGTCAGGGGTGCCAGAAATAGAGCCCAGCCTTGCCAGGGCTGAGCAGCCGGCAAGCCCAGCTTCCAGGAAGAAACGCTGGACAGTCAGCCCTTCCCCAGGCTCTCCAAATCCTAGACCTCCCTCTGCTCCAGTCACCCCCAAGGATTAA	79561202	79561422	CCTTGCAATTGGC-GAGCAGCC	CCTTGCCAG-GGCTGAGCAGCC	|||||| | ||| ||||||||	======X=XI===D========	18	2	1	1
chr17	+	80821548	80821568	TTACTTCACTTAGAATAATGGCCTCCAGCTCCATCCAAGTTGCTGCAAAAGTCATGGTTCTGTCCTCACGGCTGAGGAGTGGTCCTTGGTGCTGCCTGCCCCATGCGAAATGGCAGCAGCCTCATCCCCCCGCCCACTCTCTGTCGTATTTGTCTCTGCGTCATCTGCCGTCACTTGCCACCTCTAATGTGTGCTTGTTCATTTGCCTGTTACCTGTCCTT	80821448	80821668	CCTTGC-AATTGGCGAGCAGCC	CCATGCGAAATGGC-AGCAGCC	|| ||| || |||| |||||||	==X===D==X====I=======	18	2	1	1
chr17	+	81222610	81222629	GACCCACACCCTCAGGCACGAGCCTGTCTTCACCTGCGCGGGCCCCGGACCTCCCTCACCTGTGCGCACCCTGGATCCCCCTCACTTCCCCCGGATCCCGCCTTCAATTGCGCGGGCACCAGATCCCCCCACTCACCTGTGCGTGCCCCGGATCCCCATCACTTCATCACTGGACCAGGGCCTCCCACCTGCGCGGGCTCCGGACCCCTCCAACCTCCGT	81222510	81222729	CCTTGCAATTG-GCGAGCAGCC	CCTT-CAATTGCGCGGGCA-CC	|||| |||||| ||| ||| ||	====I======D===X===I==	18	1	1	2
chr17	+	82282151	82282169	GAACGGAAGTGAGTTCATGTCCCACCTCCCACGACTTAACCCAGGCACAGACGAGGCCACCACGAAGGCTGGGACTGTAATGAGGTTGCCCTAGAGGTGCCCTGTGCAATGCGGCAGCCGCCAACCACGTGTGGTTATTTAAATTAATTAAATAAAAGTAAAAAGCAGTTCCTCAGGCTCCTAAGCCACATTTCAAGTGCTCAGTGATACTCGGAGTGC	82282051	82282269	CCT-TGCAATTGGCGAGCAGCC	CCTGTGCAA-T-GCG-GCAGCC	||| ||||| | ||| ||||||	===D=====I=I===I======	18	0	1	3
chr17_KI270908v1_alt	+	403203	403223	CTTACAACCTCTCGGGGTTAGGTGTGTGCTAGCCTCTTTGTTTGTTACAGGGGATATGATAGCCGGTGAGGTATGGGTACTTGCTTGGGATATATGGCTCCCTCTGCAATGGAGATCAGCCCACAAATGTGGGGGCTCCAGTCAAACTAGCTACTTGCCTACTGTGTGTCCCTTGGGCAAATAACTCTCTGTCTTGGAGGAGGTTAGAGTAGATCTGCAAT	403103	403323	CCT-TGCAATTGGCGAGCAGCC	CCTCTGCAA-TGGAGATCAGCC	||| ||||| ||| || |||||	===D=====I===X==X=====	18	2	1	1
chr18	+	29576224	29576243	TCCAATACCATTCACTGTCTTTGCATATGTTATTGCACTTAAGACCATCATCCAATCCTATTGTCTTCATAATTCTTACTTTTTGAGAACCCCTCGAATACCTGGAATATGGCAGCAGCCGGTAGGAATGAAATTCCTGTTTCCTTGATGGTTATTAGCTTAGGGCTGTTCCCAGGTTCTAGAGGCCACCCACATTCCTTGGCTTGTGGCCCTTTTCCAC	29576124	29576343	CCTTGCAAT-TGGCGAGCAGCC	CCTGG-AATATGGC-AGCAGCC	||| | ||| |||| |||||||	===X=I===D====I=======	18	1	1	2
chr18	+	43278576	43278597	TTGCTCTGGAGTTAATAAGGAAATGGCATTCAGTGTGTGCTGGGATGTGGGAGAAGGGATACAGGGTGAGTCTCAGAAAGCTACTGTGCAAGTGACAGGTCCCTGCACATTGGCTAGCAGCAGCCCAGAGCATCAGGGCTCTGTCTGGGGAGAAATTGGCTTCAGTTCTTTGCATCATGGAAAATTTTATAAACCAGTCTTTTTTCTTTGCTATTCTATTTG	43278476	43278697	CCTTGCA-ATTGGCGAGCAGCC	CCCTGCACATTGGCTAGCAGCA	|| |||| |||||| ||||||	==X====D======X======X	18	3	1	0
chr18	+	50821318	50821337	GGCTGGTGCCAAGTAGTGGTAATAGGAAGAGGTGGAGGGGGCATCAAGGGCACGAGGGAAAGGGTTAGCTCTGGAGGAGGAAGAAAGATGGCTGCCTCTGCCTGCAACTGGGAGGCAGCCACAGAGATGAAGATACATCAACACAAAACTGAGAGGAATGGGCGAGTTCAATTCTTCCAAATTAGCTTTAATCTTTTCAGTAAAACCAGAGTTAGGTTAT	50821218	50821437	CCTTGCAATTGGCGA-GCAGCC	CC-TGCAACTGG-GAGGCAGCC	|| ||||| ||| || ||||||	==I=====X===I==D======	18	1	1	2
chr18	+	64923054	64923073	GCATTTGAAGTGGTTTGTGGGCAATAGAGGGCAGGAGCTTCCTTTTTGAGAGCTTGCTCGGGAGCAAGGAGGTGTTGGATTGGGGAAATCTCACTGCTCTCCTTGCAATGTGGGAGTGCCTACAGAATAATACATTGCTTTCCTTCTTTTCCATCCTTCTGACTTCTATGCCTCTACAATTGCCACCTCTAAATAATCAAACTCATCATTTCTAATAGTG	64922954	64923173	CCTTGCAAT-TGGCGAGCAGCC	CCTTGCAATGTGG-GAGT-GCC	||||||||| ||| ||| |||	=========D===I===XI===	18	1	1	2
chr18	+	66616852	66616872	GAGCTGAGCAGGGAACTCAGACCACTGTGCACTGCACTGATCACCCCACTGACAGAGGCAACAGAGACCTTCACCTTGTAAACAAGGATCAAGTATATACCCTGCCACATTGGCAGCAGCCGGCTCTTACATATAAGTGCCACCTACTGGCTTTCAGGTGGAACCGCACAGCCCTATATAAAACCTCCCAACAGAAGTGCATAGGGCAAAAGCAAAGCCAA	66616752	66616972	CCTTGCA-ATTGGCGAGCAGCC	CCTGCCACATTGGC-AGCAGCC	||| || |||||| |||||||	===XX==D======I=======	18	2	1	1
chr18	+	74177409	74177427	TCTCTAGCTCAGCCTCTACTGTGCTCTGAGTGTGGAAAAGCCATTGCGAGTTAAGTGCTGAGAATAGAGTGGGCTATAACTAACAAAGTACTACAAATAACCTTGCCATTGGCAGAGCCATTTCTTTTTTTCCTCCTGAAAACCATAAAGGCAGAGATGATGATATTCATGAGTATGGTGCTCTGTGATATCTGATGAGACATTAGGAGCCTTGGTTAG	74177309	74177527	CCTTGCAATTGGCGAGCAGCC	CCTTGCCATTGGC-AG-AGCC	|||||| |||||| || ||||	======X======I==I====	18	1	0	2
chr18_KI270864v1_alt	+	942	961	CACTGGTGTGGAATGTTCCGTGAAGTGACCAACAGTACACATTCCAGGCTCTAGGTGACAACAAGCCTTACATTAGGTATTCTGGGAAACAGAAAATTTACCTGCAAATTGGGAGCAGCTTTTAGACAATAGTCATTGTTTGGAGGAATTTATATAAGCAGCAGCTATACGTGAACACAGAGACTGGAAGCTTGTCCAGAACAAGTAACAGAATTGTATC	842	1061	CCTTGC-AATTGGCGAGCAGCC	CC-TGCAAATTGG-GAGCAGCT	|| ||| |||||| |||||||	==I===D======I=======X	18	1	1	2
chr19	+	797053	797073	TGCCCACAACCAACATGGAGCCCTGAGGGTTTCCTGCCCGACTCCAAGATGGCGATGCGACTCCCTTTGCCCTCACGGCCCAGGCGGGCGGGTCCTGCCCACTTGCAAGATGGCGGCAGCCTGGGCAAAGCACGCTTCCCGCCGCCTGACTCGCCACGTACCCACTCTCAAGATGGCGTCTCCCGCAAAGCCACGCGCCAGCTGACTGGCTCAGACGCCGT	796953	797173	CCTTGCAAT-TGGCGAGCAGCC	ACTTGCAAGATGGCG-GCAGCC	||||||| ||||| ||||||	X=======XD=====I======	18	2	1	1
chr19	+	2433417	2433436	TATTGGCCGGCGGCCCCGTCACCCTGACCCTGATCACCCCCATCAGCTGGGTCACCCCGTTACCCCCATGCCCCAGTCATTCCGGTCACCTTGTCCCCTGCCTCGCATTGGCCGACAGCCCCGTCACCCTGACCCTGGTCACCCCCATCAGCTGGGTCACCCCGTTACCCCCATGCCCCGGTCATTCCGGTCACCTTGTCCCCTGCCTCGCATTGGCCGA	2433317	2433536	CCTTGCAATTGG-CGAGCAGCC	CCTCGC-ATTGGCCGA-CAGCC	||| || ||||| ||| |||||	===X==I=====D===I=====	18	1	1	2
chr19	+	5424408	5424426	CTGTAGGACGCAGAAGCAACCTGGTTTCGCCGCTGCCTGGCTGCTCTCCAAACCCATTTCCTCCTTCTTCAGGGCACATAGCAAGGTGTTTCCCAGCATTCCTTGCAGTTGGGGCAGCCATGTGACTTAATTGAGCCAGTGGAAGGTGGGCAGAAGTGATGTGGCCATGACTTACGTTCTGGCCCAGGCTCTTTCTGCAACCTACACTTTAAAGATGGA	5424308	5424526	CCTTGCAATTGGCGAGCAGCC	CCTTGCAGTTGG-G-GCAGCC	||||||| |||| | ||||||	=======X====I=I======	18	1	0	2
chr19	+	14798865	14798886	TGGGCAGCCCCATGTTGCCTGTTCCTTTGCTGTACACATGGTTGACAAAGAAAAGGAAGAGGGAGCCTCCATGTTGAACATGACTGGTCCCCAGCTAGCCCTTTTCTATTGGCGCAGCAGCCGGCATTCACTCATGCAAGCTTCCAGCTTGCTTATCTATGTCTGCAGCTCGATTTTTCAGGCTGTTCTTTGTTAGAAAAGAAATGATTTTGAGGGCTGCTT	14798765	14798986	CCTTGCAATTGGCG-AGCAGCC	CTTTTCTATTGGCGCAGCAGCC	| || | ||||||| |||||||	=X==X=X=======D=======	18	3	1	0
chr19	+	23517996	23518016	AAAGACAAAAGGTCAAGATGTGCTTCAAAAAGCTGGTGAGGGGCATTGGGTCAGGAAAGGCCAGGCTGTCTAAGCATTCAGAGACCCCCTGTGCAACTGTCCTTGCAATTAGGAGCCAGGCCCCAAAAACCTTCCCACTGCGTGTGTCTTTGACCTGTGCTAGGTCCTGCTGTTGATTAGTGTTCCCTACTGAGCAGTTAACCTATGGTTTGAGTATTTAC	23517896	23518116	CCTTGCAATTGGCGAG-CAGCC	CCTTGCAATTAG-GAGCCAGGC	|||||||||| | ||| ||| |	==========X=I===D===X=	18	2	1	1
chr19	+	30501562	30501581	GTTTCCTAGCTTTTCTGGCATGGTGGGTTGCATTTCACTTGTTTTTATGCTGGTCTCCCAGCATAAATTTGACCTCCTTTCATGGGCCTAGACCCTGTTTCCTTCATTGGCTGAGCAGTCAGGAGCTCATCTGGTGAAAGTAAAGTGTTCGCAGATCTTGCTTCATAAAGACCAGTCCATACTGAGACTCACACACCTCTGAAATGTTCACGTAGGTCAG	30501462	30501681	CCTTGCAATTGGC-GAGCAGCC	CCTT-C-ATTGGCTGAGCAGTC	|||| | |||||| |||||| |	====I=I======D======X=	18	1	1	2
chr19	+	32453505	32453525	ATTGTGTGCTTTTTCTTGTGCATGTGGTAGCATTTCTGTTTCAAGCTTTCTGGGTCATCCTTTTATTTTGACAGTTATTTCTTAGAGAATTGGAACCTTACCTTCAATGTGGGGATCAGCCAAAGATGCTTGGTTGAATGCCACTGATTTAAAATTGAAGTAAAAGAGAAAAGTTATTAATTTTTATGTGTGTGAACTCAGGAGCGAGAAGAGTCTCCTGC	32453405	32453625	CCTTGCAAT-TGGCGAGCAGCC	CCTT-CAATGTGGGGATCAGCC	|||| |||| ||| || |||||	====I====D===X==X=====	18	2	1	1
chr19	+	33880535	33880555	GGAAAAATCATGCTGGAGGCATTTTATTTGAAACCATGTGAAATAAGGAAATGTGAAGATGTGAAAATGAAGTGAAAAAAAAGTTAGAATTCATTTCCGTCCTTGCAATGGCTTAGAAGCCGAGCTGGTTCATTTTGAAAGCGTGTAAAAATCTGATCCATTCACCAGTAGGCAGAGACTACAAAATGCTTAAGGTAAAATATGTAAATATGTAAAATTAT	33880435	33880655	CCTTGCAATTGGCG-AGCAGCC	CCTTGCAA-TGGCTTAGAAGCC	|||||||| |||| || ||||	========I====XD==X====	18	2	1	1
chr19	+	38292201	38292220	GGGCTGAGGTCTGTTTCTCTGGGAGGTAGGACGGCTGCTTCCTGGTCTGGCAGGGATGGGTTTGCTTTGGAAATCCTCTAGGAGGCTCCTCCTCGCATGGCCTGCAGTCTGGCAGCAGCCCCGAGTTGTTTCCTCGCTGATCGATTTCTTTCCTCCAGGTAGAGTTTTCTTTGCTTATGTTGAATTCCATTGCCTCTTTTCTCATCACAGAAGTGATGTT	38292101	38292320	CCTTGCAAT-TGGCGAGCAGCC	CC-TGCAGTCTGGC-AGCAGCC	|| |||| | |||| |||||||	==I====X=D====I=======	18	1	1	2
chr19	+	53259326	53259344	TCGTTTTGGTCTTGTACAGGCACAAACAGCAGGTACAACACATCTGTAGGAACAATCTCTACCCCAACTCTTCTCCTGGGAACAGAGCCATCCAAAGCATCCTTGCATTGGTGAGCACCTTTGCATTATGTTACGCCCTTTCCTTCATCACCTACGTTTATTTAGCTCTCTTCGATAATTCCAGTTGGTGGCTAGTGAACACTGCTGCACTAATCATTG	53259226	53259444	CCTTGCAATTGGCGAGCAGCC	CCTTGC-ATTGGTGAGCA-CC	|||||| ||||| ||||| ||	======I=====X=====I==	18	1	0	2
chr19	+	54726603	54726623	CCAGTGATGGCTACATGGTAATCCATGAACCCTGTGACTATTTATGTTATAGGGCAGGGGACTGAAGAGGAAGATGGAGCTCAGGTTGTTGATGAGTTGACCTTGCGATGGGGAGACAGCCTGGACTGTCCTGCTGTGCTCAGAGTAATCACAAGGGTCCTCATGAGAGGAGGAGGAAGAGGAAAGTGGGGTTAGAGCAACGTCGTGGGAGGGAGACTCCA	54726503	54726723	CCTTGCAATTGGCGAG-CAGCC	CCTTGCGATGGG-GAGACAGCC	|||||| || || ||| |||||	======X==X==I===D=====	18	2	1	1
chr19_GL949746v1_alt	+	632252	632272	CCAGTGATGGCTACATGGTAATCCATGAACCCTGTGACTATTTATGTCATAGGGCAGGGGACTGAAGGGGAAGATGGAGCTCAGGTTGTTGATGGGTTGACCTTGCGATGGGGAGACAGCCTGGACTGTCCTGCTGTGCTCAGAGTAATCACAAGGGTCCTCATGAGAGGAGGAGGAAGAGGAAAGTGGGGTTAGAGCAACGTCGTGGGAGGGAGACTCCA	632152	632372	CCTTGCAATTGGCGAG-CAGCC	CCTTGCGATGGG-GAGACAGCC	|||||| || || ||| |||||	======X==X==I===D=====	18	2	1	1
chr19_KI270917v1_alt	+	5530	5550	CCAGTGATGGCTACATGGTAATCCATGAACCCTGTGACTATTTATGTCATAGGGCAGGGGACTGAAGGGGAAGATGGAGCTCAGGTTGTTGATGGGTTGACCTTGCGATGGGGAGACAGCCTGGACTGTCCTGCTGTGCTCAGAGTAATCACAAGGGTCCTCATGAGAGGAGGAGGAAGAGGAAAGTGGGGTTAGAGCAACGTCGTGGGAGGGAGACTCCA	5430	5650	CCTTGCAATTGGCGAG-CAGCC	CCTTGCGATGGG-GAGACAGCC	|||||| || || ||| |||||	======X==X==I===D=====	18	2	1	1
chr19_KI270918v1_alt	+	28194	28214	CCAGTGATGGCTACATGGTAATCCATGAACCCTGTGACTATTTATGTCATAGGGCAGGGGACTGAAGGGGAAGATGGAGCTCAGGTTGTTGATGGGTTGACCTTGCGATGGGGAGACAGCCTGGACTGTCCTGCTGTGCTCAGAGTAATCACAAGGGTCCTCATGAGAGGAGGAGGAAGAGGAAAGTGGGGTTAGAGCAACGTCGTGGGAGGGAGACTCCA	28094	28314	CCTTGCAATTGGCGAG-CAGCC	CCTTGCGATGGG-GAGACAGCC	|||||| || || ||| |||||	======X==X==I===D=====	18	2	1	1
chr19_KI270920v1_alt	+	13412	13432	CCAGTGATGGCTACATGGTAATCCATGAACCCTGTGACTATTTATGTCATAGGGCAGGGGACTGAAGGGGAAGATGGAGCTCAGGTTGTTGATGGGTTGACCTTGCGATGGGGAGACAGCCTGGACTGTCCTGCTGTGCTCAGAGTAATCACAAGGGTCCTCATGAGAGGAGGAGGAAGAGGAAAGTGGGGTTAGAGCAACGTCGTGGGAGGGAGACTCCA	13312	13532	CCTTGCAATTGGCGAG-CAGCC	CCTTGCGATGGG-GAGACAGCC	|||||| || || ||| |||||	======X==X==I===D=====	18	2	1	1
chr19_KI270921v1_alt	+	25127	25147	CCAGTGATGGCTACATGGTAATCCATGAACCCTGTGACTATTTATGTCATAGGGCAGGGGACTGAAGGGGAAGATGGAGCTCAGGTTGTTGATGGGTTGACCTTGCGATGGGGAGACAGCCTGGACTGTCCTGCTGTGCTCAGAGTAATCACAAGGGTCCTCATGAGAGGAGGAGGAAGAGGAAAGTGGGGTTAGAGCAACGTCGTGGGAGGGAGACTCCA	25027	25247	CCTTGCAATTGGCGAG-CAGCC	CCTTGCGATGGG-GAGACAGCC	|||||| || || ||| |||||	======X==X==I===D=====	18	2	1	1
chr19_KI270922v1_alt	+	2543	2563	CCAGTGATGGCTACATGGTAATCCATGAACCCTGTGACTATTTATGTCATAGGGCAGGGGACTGAAGGGGAAGATGGAGCTCAGGTTGTTGATGGGTTGACCTTGCGATGGGGAGACAGCCTGGACTGTCCTGCTGTGCTCAGAGTAATCACAAGGGTCCTCATGAGAGGAGGAGGAAGAGGAAAGTGGGGTTAGAGCAACGTCGTGGGAGGGAGACTCCA	2443	2663	CCTTGCAATTGGCGAG-CAGCC	CCTTGCGATGGG-GAGACAGCC	|||||| || || ||| |||||	======X==X==I===D=====	18	2	1	1
chr19_KI270923v1_alt	+	17560	17580	CCAGTGATGGCTACATGGTAATCCATGAACCCTGTGACTATTTATGTCATAGGGCAGGGGACTGAAGGGGAAGATGGAGCTCAGGTTGTTGATGAGTTGACCTTGCGATGGGGAGACAGCCTGGACTGTCCTGCTGTGCTCAGAGTAATCACAAGGGTCCTCATGAGAGGAGGAGGAAGAGGAAAGTGGGGTTAGAGCAACGTCGTGGGAGGGAGACTCCA	17460	17680	CCTTGCAATTGGCGAG-CAGCC	CCTTGCGATGGG-GAGACAGCC	|||||| || || ||| |||||	======X==X==I===D=====	18	2	1	1
chr19_KI270929v1_alt	+	781	801	CCAGTGATGGCTACATGGTAATCCATGAACCCTGTGACTATTTATGTTATAGGGCAGGGGACTGAAGAGGAAGATGGAGCTCAGGTTGTTGATGAGTTGACCTTGCGATGGGGAGACAGCCTGGACTGTCCTGCTGTGCTCAGAGTAATCACAAGGGTCCTCATGAGAGGAGGAGGAAGAGGAAAGTGGGGTTAGAGCAACGTCGTGGGAGGGAGACTCCA	681	901	CCTTGCAATTGGCGAG-CAGCC	CCTTGCGATGGG-GAGACAGCC	|||||| || || ||| |||||	======X==X==I===D=====	18	2	1	1
chr19_GL949749v2_alt	+	815349	815369	CCAGTGATGGCTACATGGTAATCCATGAACCCTGTGACTATTTATGTCATAGGGCAGGGGACTGAAGGGGAAGATGGAGCTCAGGTTGTTGATGAGTTGACCTTGCGATGGGGAGACAGCCTGGACTGTCCTGCTGTGCTCAGAGTAATCACAAGGGTCCTCATGAGAGGAGGAGGAAGAGGAAAGTGGGGTTAGAGCAACGTCGTGGGAGGGAGACTCCA	815249	815469	CCTTGCAATTGGCGAG-CAGCC	CCTTGCGATGGG-GAGACAGCC	|||||| || || ||| |||||	======X==X==I===D=====	18	2	1	1
chr19_GL949751v2_alt	+	709442	709462	CCAGTGATGGCTACATGGTAATCCATGAACCCTGTGACTATTTATGTCATAGGGCAGGGGACTGAAGGGGAAGATGGAGCTCAGGTTGTTGATGAGTTGACCTTGCGATGGGGAGACAGCCTGGACTGTCCTGCTGTGCTCAGAGTAATCACAAGGGTCCTCATGAGAGGAGGAGGAAGAGGAAAGTGGGGTTAGAGCAACGTCGTGGGAGGGAGACTCCA	709342	709562	CCTTGCAATTGGCGAG-CAGCC	CCTTGCGATGGG-GAGACAGCC	|||||| || || ||| |||||	======X==X==I===D=====	18	2	1	1
chr19_GL949752v1_alt	+	630958	630978	CCAGTGATGGCTACATGGTAATCCATGAACCCTGTGACTATTTATGTCATAGGGCAGGGGACTGAAGGGGAAGATGGAGCTCAGGTTGTTGATGGGTTGACCTTGCGATGGGGAGACAGCCTGGACTGTCCTGCTGTGCTCAGAGTAATCACAAGGGTCCTCATGAGAGGAGGAGGAAGAGGAAAGTGGGGTTAGAGCAACGTCGTGGGAGGGAGACTCCA	630858	631078	CCTTGCAATTGGCGAG-CAGCC	CCTTGCGATGGG-GAGACAGCC	|||||| || || ||| |||||	======X==X==I===D=====	18	2	1	1
chr19_GL949753v2_alt	+	452630	452650	CCAGTGATGGCTACATGGTAATCCATGAACCCTGTGACTATTTATGTCATAGGGCAGGGGACTGAAGGGGAAGATGGAGCTCAGGTTGTTGATGGGTTGACCTTGCGATGGGGAGACAGCCTGGACTGTCCTGCTGTGCTCAGAGTAATCACAAGGGTCCTCATGAGAGGAGGAGGAAGAGGAAAGTGGGGTTAGAGCAACGTCGTGGGAGGGAGACTCCA	452530	452750	CCTTGCAATTGGCGAG-CAGCC	CCTTGCGATGGG-GAGACAGCC	|||||| || || ||| |||||	======X==X==I===D=====	18	2	1	1
chr19_KI270938v1_alt	+	709183	709203	CCAGTGATGGCTACATGGTAATCCATGAACCCTGTGACTATTTATGTCATAGGGCAGGGGACTGAAGGGGAAGATGGAGCTCAGGTTGTTGATGGGTTGACCTTGCGATGGGGAGACAGCCTGGACTGTCCTGCTGTGCTCAGAGTAATCACAAGGGTCCTCATGAGAGGAGGAGGAAGAGGAAAGTGGGGTTAGAGCAACGTCGTGGGAGGGAGACTCCA	709083	709303	CCTTGCAATTGGCGAG-CAGCC	CCTTGCGATGGG-GAGACAGCC	|||||| || || ||| |||||	======X==X==I===D=====	18	2	1	1
chr20	+	2656454	2656473	GGGGTTGAAATTTCTGATCTTAAACTCTCCACTGAATATTCTCTCAGAGCCCTGAAGACAAGGGGTAACACTCCAAAATATGGACTCATTTTCCACTCCACCTTCATTGGCCGAGCAGCTGCCAAGAACAAAGGCCGCATCTCCCGATACCTGGCAAACAAATGCAGTATTGCCTCACGAATCGATTGCTTCTCTGGTATGGGTGGGGGGGCGTTGGCAG	2656354	2656573	CCTTGCAATTGG-CGAGCAGCC	CCTT-C-ATTGGCCGAGCAGCT	|||| | ||||| ||||||||	====I=I=====D========X	18	1	1	2
chr20	+	11346199	11346218	GGTTAAACTCTACCAAGTCTACTGTCCCTTGGCTTATGTAGCTTCTGAAAGTCATATATTCATCAGCTCTTACCTTATTTCCTCCCCACCACCATCTTGACCTATGCAATTGGTGAGGCCACAGACCCCTAGCATGAGGCCCTGTTTTTCCCACAGCAATGGGATTTATGAAATCATTCGAACTTCTCTGTCTGGTGGGGTTTGTGTTGATGCTGCTGTG	11346099	11346318	CCT-TGCAATTGGCGAGCAGCC	CCTATGCAATTGGTGAG--GCC	||| ||||||||| ||| |||	===D=========X===II===	18	1	1	2
chr20	+	18658873	18658894	GTTAGCATCAAAGAAGAAAGTTTTGGTACAAGCAGCCTTACCCACTTATGTAGGGGTGGGACACTGATTAGCAGTTGGTGTGACTGTGGTGCAGAGTGAGCCTTGCACTTAGAGAAGCAGCCCCCTGATGCCCCAGGCTTGGGTGTGGCATCTGACAGCTTTGGACAGGTCACTTACCTCTCTGTAGAAAGGTGGCACATTTGTGCACTCTGTAGAAAGAAT	18658773	18658994	CCTTGCAATTGGCG-AGCAGCC	CCTTGCACTTAGAGAAGCAGCC	||||||| || | | |||||||	=======X==X=X=D=======	18	3	1	0
chr20	+	19499102	19499123	CCAGCTGTTCCAGCTCCCAGGTGTTTCAGTTCCCCTAGCCCAGAGGCCAGACAGGCAGTGAGTGTTGGAGCCTTCACATTTCCAGGTCCAGCCACCATATGATTGCAATTGTGTGAGCAGCCAAGTAAAGACCACCTACCTGAGGCCGGTCAACGCCTAAAAATGTGAGACATAACAATAAAATGTTACAGTTGTCTTAAGCCACTATGTTTGGGATGGTTA	19499002	19499223	CCTTGCAATTG-GCGAGCAGCC	GATTGCAATTGTGTGAGCAGCC	||||||||| | ||||||||	XX=========D=X========	18	3	1	0
chr20	+	25040490	25040510	GAGAGTAAGCCCTGGAGGGGAAGTTCACAGACACAGCCACACAGGTGGAAATCCAGAGAGCACAGCCACTTGGCATACCTGCCTCGGGCCCAGCGACTTTCCTTGCCTCTTGGCAGCAGCCTAGAGAAGCATCAAACTCCTCCAAAGAACAGGAGGCTCCTGCTCCCCAGTGCTGTGCTGGATAACAGCCAGTTTCTCTGCAAAAGAAGCCTTGACTTATA	25040390	25040610	CCTTGCAA-TTGGCGAGCAGCC	CCTTGCCTCTTGGC-AGCAGCC	|||||| ||||| |||||||	======XXD=====I=======	18	2	1	1
chr20	+	25195441	25195460	GGGGAAATTGCACAGGCCGGTCCAGGCTGTGAGGCTGCCCCCTACCAGGGACGACGAGGGCCAGCTCCGCCGCGCCGTAAGGAAACTGGCCAAGGGAACCCCTTGAATCTGGCGAGGGCCCGCCATGAGACGCTCGGGGAACCAGACTGCCGAGCCCCCCTCTCTGGGCCGACGCCAGCCCGGCTGTGGACTGGAGAAAACCGCAAGGCCACCTGCAGAA	25195341	25195560	CCTTGCAAT-TGGCGAGCAGCC	CCTTG-AATCTGGCGAGG-GCC	||||| ||| ||||||| |||	=====I===D=======XI===	18	1	1	2
chr20	+	34294093	34294112	AAGGAAGTCTGTTGCTCTAGCAGTCAGTGAAGCAAAGAGGGCAGAATCCCTTCACAAATTCCACGTCTCAGAAGCAAGCAGGACTTACCCGGAATGCCAGCCTTGGCAATGGCAGCCGCCGCATGGTCCTGGGTGGAGAAGATGTTGCAGCTGGACCACTGCACCTAGAAGAGCCATCAAAACAAGGCTGTTGGTCACTGATGGCTCAAAAGCACCAGGG	34293993	34294212	CCTT-GCAATTGGCGAGCAGCC	CCTTGGCAA-TGGC-AGCCGCC	|||| |||| |||| ||| |||	====D====I====I===X===	18	1	1	2
chr20	+	35796841	35796860	TTTGGTCAGAGAAAGAGGAAGGACCTTTGAGAAGTACTTTGTCTACTTCTGCGTACATCCTGTTACTTTTGATAAGAGGGATTTCTCCTGCCTCAGAGGACCTTGAAATTGGCTAGCACCTCTGCATGTCAGTTTCCTCCCTGTAACTTAATTTTACTTGTATACCATGGTAACATTACATTAGTCCTAATTATATAATCTGGCAGTTGTGAAGATCCAG	35796741	35796960	CCTTGCAATTGGCGAGCAGCC	CCTTGAAATTGGCTAGCA-CC	||||| ||||||| |||| ||	=====X=======X====I==	18	2	0	1
chr20	+	46791955	46791975	GCCCAGGCACATAGGAGGCTTTCCCACAAATCCACAGGTAGATTCACTCAGCAAACAAGCCCTCACTGACACCCCACCTGCACCTGGGAGTGGCGGGGCTCCTGCACACTGGCCAGCAGCCTCTGGGCATTCCCCATTCCATAGTAGAGGCTTCTCTTCCCCCTACAAGGAACCTGAGTGTGGCAGGGCCAGCCAGGCAAGTCCTACCCACCCACCCACTC	46791855	46792075	CCTTGCA-ATTGGCGAGCAGCC	CC-TGCACACTGGCCAGCAGCC	|| |||| | |||| |||||||	==I====D=X====X=======	18	2	1	1
chr20	+	46908406	46908423	GAGAAGCTGACGAGAACATGCCCAGGGGAGGCGAGAGGAATGCAGCGCTGAAGGAATGTAGGAGAACATTCTAGAAAGAAGCGGTAGCAAGGACAAAAGTCCTGAATTGGGAGCAGCCAGTGAACAAGGAGGGCAGGGAAGATGAGGCCAGTTCTGGTAGGGCCTTGCTCAGAATCCAGCTGCCGTTCTGCGTCAATCAGTCATGTCCAGAGTCAAAA	46908306	46908523	CCTTGCAATTGGCGAGCAGCC	CC-TG-AATTGG-GAGCAGCC	|| || |||||| ||||||||	==I==I======I========	18	0	0	3
chr20	+	49439749	49439768	CCACCCAGTATCCAGCCTCCACCTCCTCCTTGCTAACAGAACCCCAATTTTGCTCACAGGTGGCCATATGCCCAGATAAAAACACTCACATTCCTGACTCCCTTGCAGTTAGCAGCAGCCATGTGACCTGGTCTGTACAGCGAGATGTAGGTGGAAGTCCCTGGGCAGGGAATTTCTTTTCACTCCCTCAAAAGTCAAAGTGCCCGGAAAAGAAGACTTT	49439649	49439868	CCTTGCAATTGGCGAGCAGCC	CCTTGCAGTTAGC-AGCAGCC	||||||| || || |||||||	=======X==X==I=======	18	2	0	1
chr20	+	60561339	60561358	GACAACACAGGCTCAGTGGCTGGTCTACTCAGTGGTAAAAAGGCCCAGCCATGCTGCCTCAATTTGAATGAAAAAGAAGTGCCTTCCATCTCCAGGGTCCCCTTGGAGATTGGCGAGGCCTCCTGGGCAACTGCACTGCACTTTAGCTTCTCCCTTTGCCCAGCCCTTCTCCTCCACTGTCGGGTGTTGCTGAGAACACTCCCTGTGAACCTGCCACAGG	60561239	60561458	CCTTGCA-ATTGGCGAGCAGCC	CCTTGGAGATTGGCGAG--GCC	||||| | ||||||||| |||	=====X=D=========II===	18	1	1	2
chr20	+	60731528	60731548	CAAGGCCATAATATTCTATTAGGACCATTACTTCAATTGCAGAGAAATATTTCTCATTAAAAAATGCCTGTTGAATGAGGACAGCTGGCAGGAAGAGCCACCTGTCCAATTAGCAGCAGCCCAGCCGTGCCTCTCCCAGATCCTTTGGCTCCCTGTAACCATCTTGGGAGCTTTCATTTATGTCTATAACGGTGTTCCTCATTGTTTTCTACAAAGCAAAA	60731428	60731648	CCT-TGCAATTGGCGAGCAGCC	CCTGTCCAATTAGC-AGCAGCC	||| | ||||| || |||||||	===D=X=====X==I=======	18	2	1	1
chr20	+	63157524	63157543	ATTTTCACAAGACCTCCAGGCAACTCAAACACACATTTATGTTTGAGAAGTGCTGCTGCCCTGTTAGGCTCCTGGGGGAGGTCAGTCCTAGAGGTGGGGGCCTTGCAGATGGGCAGAGCCACGTGGGAAGCAGTGTGTGGTCCCTGAGCCAGAGGGTCATCAGGGCCTGAAGCTCCCCCAAGCACAAGAGGGCGCCGGTGCAGCCATCGCCCCATCACAC	63157424	63157643	CCTTGCA-ATTGGCGAGCAGCC	CCTTGCAGATGGGC-AG-AGCC	||||||| || ||| || ||||	=======D==X===I==I====	18	1	1	2
chr21	+	17894354	17894375	AATCTATGGCTGAATCTGCAGTACCCAATTTTTAGGTGCCTCACTTCACCAGTCCCAGTGGTATTTTGTCTTTTAGACTTGACACTCGAGTTATACTTCCTCTTGCACTTGGCAGAGTAGCCACATTTGCCACAGGTCACTTCTGAAGGTGGTAGGCCTTAGACCCACAGCAGGGACACAGTATGTGCATCTTATTGTGGGGCTTTCCAAACTATGACATTC	17894254	17894475	CCTTGCAATTGGC-GAGCAGCC	TCTTGCACTTGGCAGAGTAGCC	|||||| ||||| ||| ||||	X======X=====D===X====	18	3	1	0
chr21	+	28192063	28192084	GGGTATTCTTTTCTCTCCTCTCCCCTGCAACAAACTGCTGACCACTGAATTGTCCAGGAGCCTCTCTGCCCTCTTGAGCCCAGGACTCAAGGACTACTGTCCTTGACAATTTGCGAGCTTCCTGGGGGCAGAGCACCAGGTGACCAGCTCCTGCAAGTGCACTAGCACTCCGTCATACCCAAATTGAGGCAGCAGACACTGTACTGGTTGTGCCTCCATCAA	28191963	28192184	CCTTG-CAATTGGCGAGCAGCC	CCTTGACAATTTGCGAGCTTCC	||||| ||||| |||||| ||	=====D=====X======XX==	18	3	1	0
chr21	+	43464719	43464740	CGTTCAACCCAGTGGCCCCCACACACTCCTTCAAGGACCAGCATCCCATGCCCAGCTTCTGCCACTTCCTCTCTGGGCCTGTGCCCAGCAGCAGGACAACCCTTGCCACAGGCAGAGCAGCCCCGCACTCTAGTCCATTGAAAAGCCTGGTGAGATGCCAGGCCAGGCCATGAGCGCGGAGCCTGGTGGCGCGTGTCAGGAGGCGGCGGTGGCAACCTTGAC	43464619	43464840	CCTTGCAATTGGC-GAGCAGCC	CCTTGCCACAGGCAGAGCAGCC	|||||| | ||| ||||||||	======X=XX===D========	18	3	1	0
chr21	+	44181396	44181415	ACTCCAGAGCCGGGCAGGGAATTGCCTCCTTTCACGTTCAGGGTGACTATGCCAGTGCTCACAGTGACGGGTGGGCCGGGGCCAGCTGGCCTAGGGTCTGCCTTGCCATCTGGCGACACCATATCGCTCTTCCATCCTGGCATTTGGATTTTGTTACCAACAGCTTCACCAAACCGCCTTTCATGACACCCAGGACAGCCACGAGGCTGCCCCTGCCCCT	44181296	44181515	CCTTGCAAT-TGGCGAGCAGCC	CCTTGCCATCTGGCGA-CA-CC	|||||| || |||||| || ||	======X==D======I==I==	18	1	1	2
chr21_GL383581v2_alt	+	76177	76195	AAGCTGAGGACTGAATGCTCCAGGAACTTGGCCCAGAGCCTATCTGTACTCAGTGGGGCTTGGCTTGATCTTGAGCACATGCTGATGCAGTTCCTGCTCTCCTTGCAAGGCGTGCAGCCTTCGTCAGCAGAGGACACTCACTTCCCCCTCAGAGAGGTTCTGCTTTCACCTACCCTGTTAACTACAGGTAGGCCATGGTGAGCTAAGAAGCAGAAAATG	76077	76295	CCTTGCAATTGGCGAGCAGCC	CCTTGCAA--GGCGTGCAGCC	|||||||| |||| ||||||	========II====X======	18	1	0	2
chr22	+	12323172	12323192	GCCCCCAGAGGTGGAGCCTACAGAGGCAGGCAGGCCTCCTTGAGCTGCGGTGGGCTCCACCCAGTTCCCGCTTCCTGGCCACTTTGTTTACGTACTCATGCCTTAGCAATGGCGGGCATCCCTCCCCCAGCCTCACTGCCACTTTGCAGTTTGATCTTAGACTGCTGTGCTAGCAATGAGTGAGGCTCCGTGGACGTAGGACTCTCTGAGCCAGGTGCAGG	12323072	12323292	CCTT-GCAATTGGCGAGCAGCC	CCTTAGCAA-TGGCGGGCATCC	|||| |||| ||||| ||| ||	====D====I=====X===X==	18	2	1	1
chr22	+	26852483	26852504	ATGCTGGGAAAGAAGGGCAGTGGTCGATCAATACCCAAGATCAAGTGAGCTTAGCTCCTCACGTGAGTATTTCAGAAGGCATTGCTTTTTGGTTGCATTTCCTTGTAAGTTGGCGAGCTGCATACTGATGGACATTCTTGAGAAGCTTGGAGGGCACTCATCTCTCAGGGATGCCCTAGAAAGGTTGTCTGCACTAGTGAGATTTGCTGCTCATTCCAATTA	26852383	26852604	CCTTGCAA-TTGGCGAGCAGCC	CCTTGTAAGTTGGCGAGCTGCA	||||| || ||||||||| ||	=====X==D=========X==X	18	3	1	0
chr22	+	28339579	28339598	GCCCCCAGAGGTGGAGTCTACAGAGGCAGGCAGGCCTCCTTGAGCTACAGTGGGCTCCACTCAGTTCAAGCTTCCCGGCCGCTTTGTTTACCTACTCAAGCCTTGGCAATGGCGGGCGCCCCTCCCCTAGCCTCGCTGCCGCCTTGCAGTTTGATCTCAGACTGCTGTGCTAGCAATGAGTGAGGCTCCATGGGCGCAGGACCCTCCGAGCCAGGCATGG	28339479	28339698	CCTT-GCAATTGGCGAGCAGCC	CCTTGGCAA-TGGCGGGC-GCC	|||| |||| ||||| || |||	====D====I=====X==I===	18	1	1	2
chr22	+	32120645	32120666	CGTGTCCACCACCCACCACTGGCAGTGCAGCCCCTGATAATGCCCCATAACTCATCCCCATCTAGGATACTGCAGCACCCGATGGTGCCCACAACCTGCCCCCTGCCATTGGCAGTGCAGCCCAGGTTAATGCCCCCAAACTGCTCCCTGATGTTGGCAGTGCAGCCACGGAAAGTGCCCCCAACCAGCCTCCCGCCATGGGAAGTGACTCCCGGGATAGCG	32120545	32120766	CCTTGCAATTGGC-GAGCAGCC	CCCTGCCATTGGCAGTGCAGCC	|| ||| |||||| | ||||||	==X===X======D=X======	18	3	1	0
chr22	+	44597060	44597080	CAGTGAGAGGCCAGTACCGGGCGAGGCTGGGGACAAGCAGGACACCAGAAGCCAAGAAGGCCAGACCCGGAGGGCACAGCCTCCTACCCAGGGAGCTCATCCCAGCAATGTGGGAGCAGCCCTGCCCAGAGAGGGAGAGGGAAAGGGCCTGGCCTGGGGACACACAAGCAACTTAGGGCAGGCCGGAGCTGAGAGCACTCAGGAACGTGGCTGGGGGAGGG	44596960	44597180	CCTTGCAAT-TGGCGAGCAGCC	CCCAGCAATGTGG-GAGCAGCC	|| ||||| ||| ||||||||	==XX=====D===I========	18	2	1	1
chr22	+	45837706	45837726	TTCTAGGCCGGAAGTTGGCACACCTTTTCTGTGAAGGGCCACATAGTAAATATTTTGGCTTTGTAGGCCTTGCTGTCTCTTGGCAGCTCCTCCACCCTGCCCTTGCAGTGTGACAGCAGCCGCCAACACAGGCAAGTGATGGGCATGGCTGTGTGCCGTAGAACCTTGTTTACGGATACGGACATTTGAATTTCAAATTTTCATGTGCCAGAAATCAGTAT	45837606	45837826	CCTTGCAAT-TGGCGAGCAGCC	CCTTGCAGTGTGAC-AGCAGCC	||||||| | || | |||||||	=======X=D==X=I=======	18	2	1	1
chr22	+	47140645	47140663	CTCTGTCTCAAAAAAAAAAAAAAAAGAAAGAAAGAAAGAAAGAAAATGCTACTGTGTGGCACCCATTTCAGGAGACAAGGCTCGTTTATCCGGAAGCTGGCCTTGCTTGGCAGCCAGCCAGGCCTGCAGGGGATGCCTGCCCCTGCCTTTGCTCCTTCTGCAGGCCCTGAAAGCCTGGCCCTGGCGGCTTGGGCCTGGGGGTTGTCCCTGGGGCTCAGT	47140545	47140763	CCTTGCAATTGGCGAG-CAGCC	CCTTGC--TTGGC-AGCCAGCC	|||||| ||||| || |||||	======II=====I==D=====	18	0	1	3
chr22	+	48627027	48627046	CCAGCCCCGTGCTGAGACCTCCTGTCCTCCGTGGGATTGCCGGTCTTGTGGGTTTGTGTGGGCTCCGTGGATGTTGGAAGGATGGCCGCGGGGCCCCTTTCCTTCACTGTGGCAGCAGCCCCTCCTGGTGATCCTGCAGCTTCCTCTGTTTCCTGTAATCTGCCGGGATACACACCAAGGCCAGAAGACATGATTTCCACTCGGCTTGGCATTGGCACCA	48626927	48627146	CCTTGCAAT-TGGCGAGCAGCC	CCTT-CACTGTGGC-AGCAGCC	|||| || | |||| |||||||	====I==X=D====I=======	18	1	1	2
chr22	+	49483888	49483907	CCCGCTGGTAGTCCAAAAGCCTGTGCGACAGAACCACTCAACCTGCTCATTAACACACAGCTCCCCAGACTTGACCCCAGATGGGATCCAGGCCCAGGAACCTGCAATTGGTGAGGAGCCTGTGGCTTTTAAACACAGGATGTCCTAAAACCATGGACCTGTGCTTTCCTCTCCTGCTACACTGGGGGTTGTTTGGGGGTGTGGCTGATCCCTTCAGTTT	49483788	49484007	CCTTGCAATTGGCGAGCAGCC	CC-TGCAATTGGTGAGGAGCC	|| ||||||||| ||| ||||	==I=========X===X====	18	2	0	1
chrX	+	2654864	2654883	TGGGTATTTTTCCACAACAACATGCTTCCCCACAGAAATCTCAGTGGAGAAGACAGGAGTGTGGCAGACCAACATGCTTCTGGAGCTCCACAAAGCTGTCCCTTTAATTGGCAGCACGCCTGGTGAAGGCTGTTTGCTTTGTGGACGTTGACCTCCACCTGCTGGCCCAGTGACTCCTGCTATCTTCATTTTGTCCAGTTCACCTCTCAGTCCCCAGAGC	2654764	2654983	CCTTGCAATTGGCGAGCA-GCC	CCTTT-AATTGGC-AGCACGCC	|||| ||||||| |||| |||	====XI=======I====D===	18	1	1	2
chrX	+	20942504	20942524	AAAAAGAAAAACAAAACAAAAAATAACTGGCTCTGGATGGCTATATAAGAATAATTTTGAGTTTAAAGGGATTCCAAGAATAAAAACAATTACAGGTCAGCCTTGCAAATTGTCAGCTGCCCTAGGCCAAACATGATTTATGTGTGCAGTAAAGGATTCAGCTTGTTTCTTGATCTGCCCTAGGATTCCATTTTTCTTCTACTAACTATGACGTCCCTCCT	20942404	20942624	CCTTGC-AATTGGCGAGCAGCC	CCTTGCAAATTGTC-AGCTGCC	|||||| ||||| | ||| |||	======D=====X=I===X===	18	2	1	1
chrX	+	21814744	21814764	CTATGGCTTACTTTTACAGTTAAATCCCACCTGGTTGTGGGGTAGGACATACAGAACATTCACCTATCTCTGATAGTATTTCCCTGTATTAACCAAAGAACCTGGCAATTAGCAAGCAGCCACACAGGATTAGGTTCACTCACAAGAGCTCTAACCATGCTGACGGTGGTGACAGCATCACCAGTGAGAGAACCCCAAGAAGAAGGGAATATTTAGGGGGA	21814644	21814864	CCTTGCAATTGGCGAGCAGCC	CCTGGCAATTAGCAAGCAGCC	||| |||||| || |||||||	===X======X==X=======	18	3	0	0
chrX	+	24979774	24979795	CTGCATCTGAAGGAAACACAAGAAACAAAAATGGAAATGCCTGAAGAGTGCTTTCACCTGCATTAATCAAGGGACAGCTGCTGCCATTCCCAAGGCGCTGCCCTGCAGTTGGCTGAGCAGACCCACATGGGCCTGCTGAATTAAGTCTGAATTAAGAGTCAGACTGCGAGTGATGCTGCCTCTGTGTTTAGGTGAAAAGGCCACTTTAGCAAGTGTAATAAA	24979674	24979895	CCTTGCAATTGGC-GAGCAGCC	CCCTGCAGTTGGCTGAGCAGAC	|| |||| ||||| |||||| |	==X====X=====D======X=	18	3	1	0
chrX	+	37587484	37587503	GCCCCCAGTGGTGGAGTCTACAGAGGCAGGCAGGCCTCCTTGAGCTGCGGTGGGCTCCACCCAGTTTGAGCTTCCTGGCCACTTTGTTTACCTCCTCAAGCCTTAGCAATGGCGGGCGCCCCTCCCCCAGCCTTGCTGCTGCCGTGCAGTTCGATCTCAGACTGCTGTGCTAGCAAGGATCGAGGCTCCGTGGGCGTGGGGCCCTCCAAGCCAGGCATGG	37587384	37587603	CCTT-GCAATTGGCGAGCAGCC	CCTTAGCAA-TGGCGGGC-GCC	|||| |||| ||||| || |||	====D====I=====X==I===	18	1	1	2
chrX	+	41406944	41406965	CACCCACCTCGGCCTCCCAAAGTGCTGGGATTACAGGCGTGAGGCCACCACGCTCGGCCTTTAACAGCCCACTTCAGCTTTAAGGGAGGCCTATGGGATACCTTACAATATGGCCAGCAGACATTAGGCCCCAAGGAACAGAGTCAGAGAAAAGAGCCCAAGGCTCTCCCCCCTCTGTCCCCAACTGCTTCAGCTCTCCCAGTTGAGAAACAAGTCTACTTC	41406844	41407065	CCTTGCAAT-TGGCGAGCAGCC	CCTTACAATATGGCCAGCAGAC	|||| |||| |||| ||||| |	====X====D====X=====X=	18	3	1	0
chrX	+	49625742	49625761	GCCCCCAGAGGTGGAGTCTACAGAGGCAGGCAGGCCTCCTTGAGCTGCGGTGGGCTCCACCCAGTTCGAGCTTCCCGGCCACTTTGTTTACCTACTCAAGCCTTGGCAATGGCGGGCGCCCCTCCCCCAGCCTCACTGCCGCCTTGCAGTTTGATCTCAGACTGCTGTGCTAGCAATGAGCGAGGCTCCGTGGGCATAGCACCCTCCGAGCCATGCGCGG	49625642	49625861	CCTT-GCAATTGGCGAGCAGCC	CCTTGGCAA-TGGCGGGC-GCC	|||| |||| ||||| || |||	====D====I=====X==I===	18	1	1	2
chrX	+	52999642	52999662	AACTGGATCTTGGAGAGAGAGTAGAGGTCCTCCCTTCACACTGCCAATGGCAACCCCCATTATGGCCCTTCTGAGCATTCTGGTCCTTTCTCCCAAACTTCCTCTCCAATTGGCAGCTGCCACACCTCCTCTCTCTCCCCAGCTCCCCACCCTTGTGAGCCACCAGGGCTCCCCTTCCACCACGGACCTCTACCTCCCTACCCCAGCCCTAGTCATGGGGC	52999542	52999762	CCT-TGCAATTGGCGAGCAGCC	CCTCTCCAATTGGC-AGCTGCC	||| | |||||||| ||| |||	===D=X========I===X===	18	2	1	1
chrX	+	55144724	55144744	TCTTTTCCTAAGATAGTGTTCATTTTCATATGTTAATTCTGTCATTTAATAAAATCTCATTCTTCTTTCAGTAAAACTGTAACCTTACGTCTTTTCCAAACCTTGCCAATTGGCAAACACCTCTTTGTAGAGCTATCCATAGTTCTCAGATCTGCTAGTTTACACTCTGTGGACCTCCAAATATAGTGGAAAAGATAATGTGACCAGGGAGGAGAGGATTG	55144624	55144844	CCTTG-CAATTGGCGAGCAGCC	CCTTGCCAATTGGCAAACA-CC	||||| |||||||| | || ||	=====D========X=X==I==	18	2	1	1
chrX	+	55686725	55686744	GCCCCCAGAGGTGGAGCCTACAGAGTCAGGCAGGCCTCCTTGAGCTGCGGTGGGCTCCAACCAATTCGAGCTTCCCAGCTGCTTTGTTTACCTAAGCAAGCCTGTGCAATGGCGGGCGCCCCTCCCCCAGCCTCGCTGCCACCTTGCGGTTTGATCTCAGACTGCTGTGCTAGCAATCAGCGAGACTCCGTGGGCATAGGACCCTCCGAGCCATGTGCGG	55686625	55686844	CCT-TGCAATTGGCGAGCAGCC	CCTGTGCAA-TGGCGGGC-GCC	||| ||||| ||||| || |||	===D=====I=====X==I===	18	1	1	2
chrX	+	56767107	56767127	GTGCCATCCCAAGGTGGTAAACTCTAACTGCAACTCCAGGCTTTGGGAGGACCCCCAATTCTCCAGCAAAACCTTGTGTAAGCCAGCTGGGTGGCCACTGCCTTGTACTTGGGCGGCAGCCCTGTGATCCCAGTCCTTCTGCCGTTTTCCAGTAGCCATGATTATACGTCCTTTCTCTTTTACTTTCTACACCAGCGAAAGCGATGAAACCTGGAGAGGTC	56767007	56767227	CCTTGCAATT-GGCGAGCAGCC	CCTTGTACTTGGGCG-GCAGCC	||||| | || |||| ||||||	=====X=X==D====I======	18	2	1	1
chrX	+	62758444	62758463	TGCTCTATGGCATCATCCTGCATGACCACTTGTGCATTGAAACCAGCCCAACTGCTAACCCCCAAAAGGTGGTCTGCAGTTATATTAACTTGCAGTTGGGCCTGTGCATTGCAAGCAGCCTGAATGGAACTTTCATCTGCCCACCAAGTTTTAAATTGTAAGAACTGAGCAGGAGTTAGGCAAGCTAGTGTAAGAGCATCCCAGACAGTAGGAATCATCC	62758344	62758563	CCT-TGCAATTGGCGAGCAGCC	CCTGTGC-ATT-GCAAGCAGCC	||| ||| ||| || |||||||	===D===I===I==X=======	18	1	1	2
chrX	+	69202768	69202789	TAGCAAAGAGTTAGCAAGATGATCCACAGCAAGCACTTAGTGGAGGCCCTGGTCTGGAGGGTCTGCTCAAGGGCACCCCAGGTGCCTTCTCCACCCTTGGCCTGTGCATTTGGCAAGCAGCAGGTATAGTTCGTGCATGCATGTGGGGGAAACACAGCACACATATGATTGTATGTTGTGCTGTGAAATGACTGCCGAGATTGCTTTGGGGATGGTTGGGGT	69202668	69202889	CCT-TGCAATTGGCGAGCAGCC	CCTGTGCATTTGGCAAGCAGCA	||| |||| ||||| ||||||	===D====X=====X======X	18	3	1	0
chrX	+	70426662	70426680	AGCTCTGAACTCCAGCAGTCAGGCCCTAAGAGGAAAGCGGGGAGGGGCACTGGAGAAGAGCCCACCTCACCAGCTCTTGTCCACAGGCCACAGCCCCATTCCTTCATATTGGAGCAGCCGCTGGAATTGCCCTCCTGGCCTGGCCTGTGGCTGATACCTTCTACCGTATCCACCGAAGAGGTGCCAACGCTGCTGCCCCACTCACCCTTGCTGGCCACT	70426562	70426780	CCTTGCA-ATTGGCGAGCAGCC	CCTT-CATATT-G-GAGCAGCC	|||| || ||| | ||||||||	====I==D===I=I========	18	0	1	3
chrX	+	74100753	74100773	CTGCCCCCAGAGGTGGAGCCTACAGAGGCAGGCAGGCCTCTTGAGCTGTGGTGGGCTCCACCCAGCTTGAGCTTCCTGGCCATTTGTTTACCTACTCAAGCCTTGGCAATGGCGGGCACCCCTCCCCCAGCCTCACTGCCACCTTGCAGTTTGATCTCAGACTGCTGTGCTAGCAATGAGCGAGGCTCCATGGGCATAGGACCCTCCAAGCCATGTGTGGG	74100653	74100873	CCTT-GCAATTGGCGAGCAGCC	CCTTGGCAA-TGGCGGGCACCC	|||| |||| ||||| ||| ||	====D====I=====X===X==	18	2	1	1
chrX	+	74456244	74456265	AAGAAACTGCCAGGTGGCAGGAGGGCACTGGCTGGGGAAAAGAAAGTGCAGAGAAGGGAGGCTAAGAGTTGGATTGAAGGTGGGAGAAGACATTTTGCTTCCTTGCGATTGGGCAGCTAGCCATTCTTAAAGTCCAGTGTGTGGGCCAAGATTCTTGGCCAGGCCCGAGCTTGGAAAATGGTGAATTGAAATATGAGTTTCCATGTACCTTTCTACCTTAGT	74456144	74456365	CCTTGCAATTGGCGAGC-AGCC	CCTTGCGATTGGGCAGCTAGCC	|||||| ||||| ||| ||||	======X=====XX===D====	18	3	1	0
chrX	+	74794544	74794563	GCCCCCAGAGGTGGAGCCTACAGAGGCAGGCAGGCCTCCTTGAGCTGTGGTGGGCTCCACCCAGTTCGAGCTTCCCGGCTGCTTTGTTTACCTTATCAAGCCTGGGCAATGGCGAGCGCCCCTCCCCCAGCCTCGCTGCTGCCTTGCAGTTTGATCTCGGACTGCTGTGCTAGCAATCAGCGAGACTCTGTGGGCATAGGACCCTCCAAGCCAGGTGCGG	74794444	74794663	CCTT-GCAATTGGCGAGCAGCC	CCTGGGCAA-TGGCGAGC-GCC	||| |||| |||||||| |||	===XD====I========I===	18	1	1	2
chrX	+	75602184	75602203	GCCCCCAGAGGTGGAGTCTACAGAGGCAGGCAGGCCTCCTTGACCTGGGGTGGGCTCCACCCAGTTCGATCTTCCTGGCCACTTTGTTTACCTACTCAAGCCTTGGCAATGGCGGGCGCCCCTCCCCCAGCCTCGCTGCGGCCTTGCAGTTTGATCTCAGACTGCTGTGCCAGCAATGAGTGAGGCTCCGTGGGCGTGGGACCCTCCGAGCCAGGCACGG	75602084	75602303	CCTT-GCAATTGGCGAGCAGCC	CCTTGGCAA-TGGCGGGC-GCC	|||| |||| ||||| || |||	====D====I=====X==I===	18	1	1	2
chrX	+	85427405	85427424	GCCCCCAGAGGTGAAGCCTATAGAGGCAGGCAGGCCTCCTTGAGCTGTGGTGGTCTCCACCCAGTTGGAGCTTCCCAGCTGCTTTGTTTACCTAAGCAAGCCTGGGCAATGGCGAGCGCCCCTCCCCCAGCCTCGCTGCTGCCTTGCAGTTTGATCTCAGACTGCTGTGCTAGCAATCAGCGAGATTCCGTGGGCGTAGGGCCCTCTGAGCCAGGTGCGG	85427305	85427524	CCTT-GCAATTGGCGAGCAGCC	CCTGGGCAA-TGGCGAGC-GCC	||| |||| |||||||| |||	===XD====I========I===	18	1	1	2
chrX	+	104636531	104636551	GCCCCCAGAGGTGGAGTCTACAGATGCAGGCAGGTCTCCTTGAGCTGCGGTGGACTCCACCCAGTTCAAGCTTCCTGGCCACTTTGTTTGCCTACTCAAGCCTTGGCAATGGCGGGCACCCCTCCCCCAGCCTTGCTGCCACCTTGCAGTTTGATTTCAGACTGGTGTTCTAGCAGTGAGTGAGGCTTCGTGGGCGTAGGACCCTCCAAGCCATGCATGGG	104636431	104636651	CCTT-GCAATTGGCGAGCAGCC	CCTTGGCAA-TGGCGGGCACCC	|||| |||| ||||| ||| ||	====D====I=====X===X==	18	2	1	1
chrX	+	106212668	106212688	TATCCTGATAAGGAAAGAATAAAACCATGAGTCTGGTAATAGCCAAGTGTAAGAATAAATCCCCTCAACCCTCAGCCTAGCAGAAGCAGCCCCCTTAAACCCATGCTATTGGAGAGCAGCCTCCCTGTTCCTGGAGACAAGCCAATAACTTCATCTAAGACACCTACCTCAAAAGAAATTGCTGGTGTCAATATCCAGCACTGACATTTTTAATTGCTTCC	106212568	106212788	CCTTGCAATTGGCGAGCAGCC	CCATGCTATTGGAGAGCAGCC	|| ||| ||||| ||||||||	==X===X=====X========	18	3	0	0
chrX	+	108872914	108872932	AGGTGACATTTAAGCTGAAAATTGAAGGAGCTGGGAGAGTGAATTATGCAGATTTCTGGGGGAAGAGCTTTGCAGCAGAGGGACTAGCTAGTGCAAAGGTCCTGCAATGGGAGCATGCCTGGAATTTATTAAGGCATAGGGAAGATGCATAGTGGGTAGAACAAAGTGAGCCATTAGCAGGAAAAGTGATCCAGAAAGGAAATGTTGAAGGATGGGGCT	108872814	108873032	CCTTGCAATTGGCGAGCA-GCC	CC-TGCAA-TGG-GAGCATGCC	|| ||||| ||| ||||| |||	==I=====I===I=====D===	18	0	1	3
chrX	+	109901168	109901188	GCCCCCAGAGGTGGAGTCTACAGAGGCAGGCAGGCCTCCTTGAGCTGTGGTGGGCTCCACCCAGTTCAAGCTTCCAGGTTGCTTTGTTTACCTACTCAAGCCTTGGCAATGGCGGGCACCCCTCCCCCAGCCTTGCTGCCGCCTTGCAGTTTGATCTCAGACTGCTGTGCTAGCAATGTGCGAGGCTCTGTGGGCGTAGTACCCTCCGAGCCAGGCATGGG	109901068	109901288	CCTT-GCAATTGGCGAGCAGCC	CCTTGGCAA-TGGCGGGCACCC	|||| |||| ||||| ||| ||	====D====I=====X===X==	18	2	1	1
chrX	+	120117618	120117638	GTTTTTTTGGCAGCATATATAAATATGCAGACCCTTTGAGTCTGTAGCCTACCAAGAGAGATAGCTCTCGTCTTCATGGTGATTCTGAGCATGGAAAGGCCCTTGCACTTGGCAGCATGACAAGGACTAAGCCACTCGCTCCATTAATTGACTGCCATCCACTGGGCTAAGTGAGATCCTTGCGTTCTATCCCTAGTGAGAGAAGAGAGAGGAAGAAGAAG	120117518	120117738	CCTTGCAATTGGCGAGCA-GCC	CCTTGCACTTGGC-AGCATGAC	||||||| ||||| |||| | |	=======X=====I====D=X=	18	2	1	1
chrX	+	128904556	128904575	GTCTTGCATCAAGTATGAGCAATTAGAAAGAAAGTTGCACTAGAAATAGGCAGGTGCTATATCAGGTTGGACTCTCTTTCATTTCAGAATTTGACCTTAGCCTTGCAATATGGCAAGGCCTTATTTATATACTTATGGGCAAATTCACCCTCACTTAGGAGGGGTTGGGCAGTCACCCTCAGGCCTCAGGTAGAAAGGTTCCTGCCCCTTAGAAAATCTT	128904456	128904675	CCTTGCAAT-TGGCGAGCAGCC	CCTTGCAATATGGCAAG--GCC	||||||||| |||| || |||	=========D====X==II===	18	1	1	2
chrX	+	133482478	133482499	CAGATTGCTTAACTCCATATATTTTTAGCAGCCCAACTTGGTGCCTATGGATTGGAGAAGGAGCTGCTGTTTCCTGGGTGTGTGGCAATATCACAAATGCTCTTGCCATGTGGCCAGCAGCCAATCCCCGACAAAGTCTAGTTTGGGTGCCCTGGTACACATGGAGATGCTCTAGTTATTAATCAGAATGAGCGCTCTTCTTTCCTTGCCAACCAGCACTGT	133482378	133482599	CCTTGCAAT-TGGCGAGCAGCC	TCTTGCCATGTGGCCAGCAGCC	||||| || |||| |||||||	X=====X==D====X=======	18	3	1	0
chrX	+	148568785	148568806	GTTAGTGGTGGCCCAAAACATGATGCGAATTTAGATAGTATTTCTTTCTGCTCACAAATATACACTCTTGATCAACAAGAGAACATTTATTGCAATCTTGCCTTGCAGTTGGCAGAGCAGAATGAATCGTTTTGAAATATAAACTTCCTCAGATCTAAAATATATCACAGGAAAACACAAGACATAAGGGGAGTGGATTATGAAATAAAAGGAGCATATTTC	148568685	148568906	CCTTGCAATTGGC-GAGCAGCC	CCTTGCAGTTGGCAGAGCAGAA	||||||| ||||| ||||||	=======X=====D======XX	18	3	1	0
chrX	+	153280498	153280519	GAAAGAGGGGAACCCTCAGATTTGTAAGAGTGATGCCCATGAGAATTTTGAATACCTAGAATCTCCTGAACCCTCACCCTGGCATTAGCAACCACCTAACCCTTGCTAATTGGGGAGCAATCCCCTTATTCATGGAGGCTCTGTAAAGACCTCGTCCAAGGGAGCTGCCGTAAAGGAAGTTGCCTTCGAGCCTGTAATTCCAGCACACTGAGAGGCCGAAGC	153280398	153280619	CCTTGC-AATTGGCGAGCAGCC	CCTTGCTAATTGGGGAGCAATC	|||||| |||||| ||||| |	======D======X=====XX=	18	3	1	0
chrY	+	2654864	2654883	TGGGTATTTTTCCACAACAACATGCTTCCCCACAGAAATCTCAGTGGAGAAGACAGGAGTGTGGCAGACCAACATGCTTCTGGAGCTCCACAAAGCTGTCCCTTTAATTGGCAGCACGCCTGGTGAAGGCTGTTTGCTTTGTGGACGTTGACCTCCACCTGCTGGCCCAGTGACTCCTGCTATCTTCATTTTGTCCAGTTCACCTCTCAGTCCCCAGAGC	2654764	2654983	CCTTGCAATTGGCGAGCA-GCC	CCTTT-AATTGGC-AGCACGCC	|||| ||||||| |||| |||	====XI=======I====D===	18	1	1	2
chrY	+	19473218	19473238	CTGCCCCTGGAGGTGGAGTCTACAGAGGCAGGCAGGCCTCTTTGAGGTACAGTGGGCTCCACCCAGTTTGAGCTTCCCGCTGCTTTGTTTACCTATCAAGCCTTGGCAATGGCGGGCACCCATCCCCTAGCCTCGCTGCTGCCTTGCAGTTTGATCTCAGACTGCTGTGCTAGCAATGAGCGAGGTTCCGTTGGCATAGGACCCTCTGAGCCAGGTGTGGG	19473118	19473338	CCTT-GCAATTGGCGAGCAGCC	CCTTGGCAA-TGGCGGGCACCC	|||| |||| ||||| ||| ||	====D====I=====X===X==	18	2	1	1
chrY	+	22562445	22562465	GGTTCTTCTACAGCCAACTAGCTGACATTGACAGCCTCTTATTTCAGCTCTTTTTTAAATTTATTATTATTCTTAATTTTTTGTTTGTGTTGAAACTGAGTCTTGCAAATGGACGGCAGCCCTTCTTAGAGTTTCAGCGATTACTCTGATGTGGATCCTTTCCATATCTTTTACTCCACTCCTGATCTCTATACCTAGCCTCCCATCCACATTTCTGATAG	22562345	22562565	CCTTGCAATTGG-CGAGCAGCC	TCTTGCAAATGGACG-GCAGCC	||||||| ||| || ||||||	X=======X===D==I======	18	2	1	1
chrY	+	26036834	26036854	GGTTCTTCTACAGCCAACTAGCTGACATTGACAGCCTCTTATTTCAGCTCTTTCTTAAATTTATTATTATTCTTAATTTTTTGTTTGTGTTGAAACTGAGTCTTGCAAATGGACGGCAGCCCTTCTTAGAGTTTCAGCGATTACTCTGATGTGGATCCTTTCCATATCTTTTACTCCACTCCTGATCTCTATACCTAGCCTCCCATCCACATTTCTGATAG	26036734	26036954	CCTTGCAATTGG-CGAGCAGCC	TCTTGCAAATGGACG-GCAGCC	||||||| ||| || ||||||	X=======X===D==I======	18	2	1	1
chr1	-	3225888	3225906	TCGGCCCCACCTCCAGAAGTGTCGGATCACAGGACACAGCTCCTGGGGACGGAGCCGCCGGGGCAGCCAGATGTGTGGGCACCGCACAGGCAAAGCCGGTGGCATGCTCCAATGCAAGGCCATCTTCTTTACCTCTGCAGGAACAAATCGGATCAGGTGAGGCTGATTCTCCTGCATCCGTGCCTCAGCCCTTAGTGGTCCCAGATCATTGTGGTGGCC	3225788	3226006	GGC-TGCTCGCCAATTGCAAGG	GGCATGCT--CCAA-TGCAAGG	||| |||| |||| |||||||	===D====II====I=======	18	0	1	3
chr1	-	9197370	9197389	CACGGTCAGGATCTGAGGCGCTAGGATCTTGCCAGTGCCTTGGCGCCTTTCTCTGCAGTCCCCGGCCTGCCTCCCTTCTGCTCCCTCTCTTCCGGAGTCTGGTGCTGCCAATTTGCCAGGTGAGCCCCGCCAGCGTCCCATTGCCGGTTCTCGTGGCCCTCACCTTTTCCTTATACCTTCATCCCTGCAGGAGTCGCAGGACCTCAGCTGGCCAGTTGGC	9197270	9197489	GGCTGCTCGCCAA-TTGCAAGG	GG-TGCT-GCCAATTTGCCAGG	|| |||| ||||| |||| |||	==I====I=====D====X===	18	1	1	2
chr1	-	9217305	9217326	CACTAACATTACCCCGTGTCCTGGAACTTAGTACAGATGCATCCCTTTGGGGCCTCATCTGTGGGGTGCTTAATTCTAGAAGAGTTAGGAGAACATCACTGGCATGCTACCCAATTGCATGGGTTCTGGGAACAGACCTCGGCACACATTTGAATTTTTCATATGCCTTTTATTTTTATTTTATTTATTATTATTATTTTTTTGAGACAGAGTCTCTCTCTG	9217205	9217426	GGC-TGCTCGCCAATTGCAAGG	GGCATGCTACCCAATTGCATGG	||| |||| ||||||||| ||	===D====XX=========X==	18	3	1	0
chr1	-	10909963	10909982	GTGAAATGGGGACAAGATGGTATTCACCTCGTTGGCCTCTGTGAGGCTTGCAAGGACATGTCAGGGATGTATGACCACCCTTTAGCACAGCTCTCTTAGGGGCTGCCACGCCATTCAAGGAAGGGGACATGGGGACAGGAGGTCCAGTCGGAGCCTGAATGTAGGGACCGGCCTCTCCACCCCCAGCCCTGAGCCCTTCTGGGGCAACTTCCTGCCGTCT	10909863	10910082	GGCTGCT-CGCCAATTGCAAGG	GGCTGCCACGCC-ATT-CAAGG	|||||| |||| ||| |||||	======XD====I===I=====	18	1	1	2
chr1	-	12217844	12217864	GAGCTGACACACTAGCAGGGACTATGTAAAGACAGACATGTAGGCTATGCCTGTAGTGGTAAGTGCTAAGAAAAATAAAGCAAAGTGAAGGGACAGATAGGGTTGCTGCCAGTTTGCAAGGTGGGTTGAGGAAGGCTTCTCTGAGGTGCTGGAGTTTAAGCAGACACCTTGGTGAGGGGAGGACAGGACAGCCATGGGACTATGGGGGGTGGGATGGGATA	12217744	12217964	GGCTGCTCGCCAA-TTGCAAGG	GGTTGCT-GCCAGTTTGCAAGG	|| |||| |||| ||||||||	==X====I====XD========	18	2	1	1
chr1	-	13576709	13576726	CAGGCTCCTTGGCTCTGCTAAAGAAAACAGTTAAATATCTCCAGTAACATCTTCCAGAAACCCCTTCATGCCTCTCGCCCATCTCCAGAAACCCTAAACAGGCTGCTCCCATGCAAGGAGAGTTCCGCCCTCTCCAACGCCCAATTCCCCCCTCGCTAAAGGCAGCTTCGAGGCAGGGGCTCTGGAAATCGGATGCTAACACAAAAACTGTTTTCTTC	13576609	13576826	GGCTGCTCGCCAATTGCAAGG	GGCTGCTC-CC-A-TGCAAGG	|||||||| || | |||||||	========I==I=I=======	18	0	0	3
chr1	-	17446680	17446698	AAATGAAAATGAGCACACCTTGGGAGTTAAATCTAATTTTTCAGGAAAAACAGGATCGAAATCACTTTCATCAATGTCTGCCTGTTAGTTTGTAACCACCGGCGCTCCCAATCTGCAGGAGTGTTTGCATTCATGTTGTGTTCCTGGCTTGAGATAGAGCCACAATTTGTAAAGCTGGTCTGTAATCAATAGCTCTCCAGTCGGCCGGGCGCGGTGGCT	17446580	17446798	GGCTGCTCGCCAAT-TGCAAGG	GGC-GCTC-CCAATCTGC-AGG	||| |||| ||||| ||| |||	===I====I=====D===I===	18	0	1	3
chr1	-	21921112	21921131	TCAATTTCCCTTTCTCCTAATAACAAAAACTATAACAGTAATATAACAATTGCTGCCATTCCCCAGGTATTAATTGTGAACTAAATACCTCCCTCCCAGTGGCTCGCTGCCATTGCAAAGTAGGGATTAGCATTCTCTTCTTTCAGATAAGAAAGCAGCCACTCAGAAAGGTAAAGTGACTTGCCCAAGGTCATACAGCCCAGAACTGGCAGAGTTGGGG	21921012	21921231	GGCT-GCTCGCCAATTGCAAGG	GGCTCGCT-GCC-ATTGCAAAG	|||| ||| ||| ||||||| |	====D===I===I=======X=	18	1	1	2
chr1	-	25055294	25055314	TTGAGTAAGTCCCTGCACCCAGGGCCTTGCCTTCCCTCCCTGGAGAATGAGGCCCTTGATAATGAAAGGTGGAGCTGGTCACACAGCCTCCCTCACAAACGGCTGCCTCCCAAGTGCAAGATCAGGCTCCCCAGAGCTCCCACCCGCCAGCAGTCCCTCCCCGCACGCGGAGCCCTGAGCCCCTGTCCTGCCCTCCCCAGAAGTGGGAAATGGCGACAGAG	25055194	25055414	GGCTG-CTCGCCAATTGCAAGG	GGCTGCCTC-CCAAGTGCAAGA	||||| ||| |||| ||||||	=====D===I====X======X	18	2	1	1
chr1	-	27967176	27967195	ACGGGGCCCGGAGTCTGCTTTCTCCAGAGGGGTATCAGCTGCCTCAGAACAGGCGCATGACCCATTTAGCACAGAAGTTTTTCCCCAAGGCTAAGGATGAGGCTGCTTCGCCAGTGAAGGGATAGGTGAACGGCGTCCTTTGAAGCAGGATCAGACCCAGCCAGCAGAGATGGAGAGTGACTCTGTTGGCAGAAGGCAGGCGAGGATAAGCTAACGATGC	27967076	27967295	GGCTGC-TCGCCAATTGCAAGG	GGCTGCTTCGCCAG-TG-AAGG	|||||| |||||| || ||||	======D======XI==I====	18	1	1	2
chr1	-	30868578	30868595	CCTGGCCAAGAAGAAGAAATTTCTAGAAGAAATATTTGTAGGACATGTAGAGCTTTCCCTCGAAGGAGGGAATTTTGTGACTGTTACACCCATACCTGGGGGCTGTCCCATTGCAAGGGGCAGAACAATCTCGTGTGCCCCCAGGGCGTACGAGCACTGGAGATGGGCAACACTGGAAAGACAGATTTCAGCTGAAATTAGTAAGTACTTCCAAATAG	30868478	30868695	GGCTGCTCGCCAATTGCAAGG	GGCTG-TC-CC-ATTGCAAGG	||||| || || |||||||||	=====I==I==I=========	18	0	0	3
chr1	-	33655043	33655064	GCTGTCTGGGCACAGATCTCTTCTAGATAGTTCCATGGCATCGGGCATGGGCTTCCCTGGCTGCTGCCAGTTGTGCCCCAAGGCCTTGCTTGGATCCCTGGGCTGCCTCGCCAACAGGAAGGCTCCTACTGCTCAGGGTTAGTCGAGGGGTCCTTTTGAGCTTACTAAACCATGGTTGCCCAGATGGGAGTGGGTGCAAGCTGCAGATCCTTCTAGACAGCC	33654943	33655164	GGCTG-CTCGCCAATTGCAAGG	GGCTGCCTCGCCAACAGGAAGG	||||| |||||||| | ||||	=====D========XX=X====	18	3	1	0
chr1	-	33852878	33852898	TAGAACAGGGGTTGGCAAACTATAGCTTGCTGCCTGTCTTTGTAAATATGGTTTTACCAGATTGCAACCATGCCCATTCATTCATTTACAAATTGTCTGTGGCTGCTTCCACATTGCAATGACAGAGTTAAGGAGTTGTGCAAGATGATGACTTGCAAAGCCCAAAATATTTATTTTCTGGCTTCTTACAGAAAAAAAAGTTTGCTAATTCCTACCATAGA	33852778	33852998	GGCTGCTCGCCA-ATTGCAAGG	GGCTGCTT-CCACATTGCAATG	||||||| ||| ||||||| |	=======XI===D=======X=	18	2	1	1
chr1	-	40065258	40065277	GATTTTGTTCCTTTGTTGAGAATTTGTTACTGGCCCAATGGCAAAGGGTTCAATAGGACTTAATAGAAATTTTTCATGAAGTCAGTTAAAGTGAGAGTAAGGCTGCCTAGCCAATGCAGGTATTACGTAGGGCAGTCATTGCATGTCTAACCACATACGTCTACCAGTTCTGACTTCTCCATTGCTGGTTTTGAGCTGGAATGATTGCAGGCAAAATTTA	40065158	40065377	GGCTG-CTCGCCAATTGCAAGG	GGCTGCCTAGCCAA-TGC-AGG	||||| || ||||| ||| |||	=====D==X=====I===I===	18	1	1	2
chr1	-	47175531	47175551	CGGGCATGGAGATGTGTGGTGAGGGAGGGGAGGGGAGGCAGAAGTTCCAGCAGTAGTGTTGGCAGCACTGGAAAGGGAGAAGGAGGTGGAGTCATCTAGTGGCTGCTCGAGATATTGCAGGCAAGGAAAGGAAAATCACGATGGCTGTCATTCACTGAGCATACTGCATGCTTTCTTTACATCCATTTACTCTTCACCACAACCTCATAAGATGGGCCTCA	47175431	47175651	GGCTGCTCGCCA-ATTGCAAGG	GGCTGCTCGAGATATTGC-AGG	||||||||| | ||||| |||	=========XX=D=====I===	18	2	1	1
chr1	-	53586098	53586118	CCAACTCCATCTATCTCCAGTCCCTCTTGTCCTTCCCCAGGCAAGTTATTTCCATCTGGGGACTCAGTCTCCCCTCTGCACAGTGGCTGGTGGGGGACGAGGCTCTGACCTAATTGCAAGGCCAGAGAACTGGAAGGACACTGGCTTCCAGGAAGCCTCTCCTTGTTAAGCCCAAGCCCCCTGGGTTTGCTTTTCCAAAACAGGGGAGGAAGAAAAGCATC	53585998	53586218	GGCTGCTCGCC-AATTGCAAGG	GGCT-CTGACCTAATTGCAAGG	|||| || || ||||||||||	====I==XX==D==========	18	2	1	1
chr1	-	54115068	54115088	AGACATGGACTGGGTCCTCATGTCCCCACCCCACTGCGTGTCTCATCCATGGGGAATAGTTTTGTGAGCTCCCCTTCTCTCCATGTTAACCCCAGAGTCAGGCTGTTCCCAGAGTGCAAGGGAAGACTCAGCTGCAGCACAATTTATCTCCCTGGGCTGCTCCCTCAGCTGAGATTTACGGGCTGTGCCTGTCACGGTGACCCTGCAGGCTCAATTACAGA	54114968	54115188	GGCTGCTCGCCA-ATTGCAAGG	GGCTGTTC-CCAGAGTGCAAGG	||||| || ||| | |||||||	=====X==I===D=X=======	18	2	1	1
chr1	-	58308854	58308874	GAAATCACTAGAACACTTGGCTGTGTTCCTTACCCGGTAAAAAACAGCCTCCTTTACTACCTAGAGCTGGACAAAGATCTACTTCCTGCAGTGAGACTCAGGCGCTCCCCATATTCCAAGGTCTACCTGGTCAAATCTCCAGAGAGAAAGATGACGTTTATTCCTTCATTTATTTCACAAGCTTTTATTGATCACCTAAATTGTGCGCAACCTCAAAGAGT	58308754	58308974	GGCTGCTCGCCA-ATTGCAAGG	GGC-GCTCCCCATATTCCAAGG	||| |||| ||| ||| |||||	===I====X===D===X=====	18	2	1	1
chr1	-	63050975	63050994	TATGATAGATTATTAGTAAATGTATGTTAAATGAAATGGATGGAAGAAAGGATGGGTGGATAATATATGGGTAAGTAAACAAAACAAAAGCAATACATTTGGCTGCTACGCATTGGAAGGGGACAAATAATCGCTATCTTGAAATTACTTGATCATTACGATAGAGCGTAGTCAGCAGGGCTGGTCAGAATACACGGGGACCTGTGTGTACGGGGGTTGG	63050875	63051094	GGCTGCT-CGCCAATTGCAAGG	GGCTGCTACG-C-ATTGGAAGG	||||||| || | |||| ||||	=======D==I=I====X====	18	1	1	2
chr1	-	66873444	66873463	CAAGTGATTCTCCTACCTCAGCCTCCCGAGCAGCTGGGACTACAGGTATGTACCACCAAGCCCGGCTAATCAAAAAAGAAAAAAAAAATTGTGGAGATAGGGCTCTCGCCATGTTGCAGGCTGGTACAAACTCCTGGGCTCAAGCCATCCTCCTGCCTTGGCCTCCCAGAGTGCTGGGATTACAGGCATGAGCCACCACATCCAGGTGATCTGAAGGAAT	66873344	66873563	GGCTGCTCGCCAA-TTGCAAGG	GGCT-CTCGCCATGTTGC-AGG	|||| ||||||| |||| |||	====I=======XD====I===	18	1	1	2
chr1	-	98548643	98548663	ATATATCAACAATAAAATAGGAAGGAGTTTTTCACATTCTTTCATCCCACTATTTTGGGTTATAACGGATAAAAAACAATCAGAATGCAATTGCATGGAAAGTTGACTCGCCATTGCAAGGTGGTATGAGGGAATTACATGGAGTTCTCCCTAGAGTGCAGGGATTATTTTATTCTGATTGGACAACTGCCCACATTATTTGTTCATGAGATACAGAAGAG	98548543	98548763	GGCTG-CTCGCCAATTGCAAGG	AGTTGACTCGCC-ATTGCAAGG	| || |||||| |||||||||	X=X==D======I=========	18	2	1	1
chr1	-	109911297	109911318	GAACCGCCTTTGCGCACGGACTGGGCCCTGGCGCCAGGGCGGAGGCCGGTGGCGGCCCTGCAGCTGCACCGGGACTGCCAGGCTTCCCTGGGAAACGGAGGGCTGCTCACCCCATTGCACGGAGGGGAACACTGAGCCACCTGCAGGCAGGAGCCCCCGCTCAGCCAGGGTGCCCTGCCTCTCTCCCTACCCGCCACCACCAAGGCACGGGCGGAGTGGCTG	109911197	109911418	GGCTGCTCGCCA-ATTGCAAGG	GGCTGCTCACCCCATTGCACGG	|||||||| || |||||| ||	========X==XD======X==	18	3	1	0
chr1	-	121102424	121102445	CTGCCTCGGCCTCCCTAGCAGCTGGAACTATAGGCGTGCACCACGACATCCAGCTAATTTTTGTATTTGTTGGAGACACAGGGTCCTGCCATGTTGTCCAGGCTGGTCTCCAATTCCAGAGGCAATAATTGGGAGGCCAAGGCGATCTGCCTACCAATTATTTTCTCTTAAATGCATTTTAAAGCTACAAATTTTCTCCTGACTGATTCATGTAGGTTTTAA	121102324	121102545	GGCTGCTCGCCAATTGCA-AGG	GGCTGGTCTCCAATTCCAGAGG	||||| || |||||| || |||	=====X==X======X==D===	18	3	1	0
chr1	-	143889864	143889885	CTGCCTCGGCCTCCCTAGCAGCTGGAACTATAGGCGTGCACCACGACATCCAGCTAATTTTTGTATTTGTTGGAGACACAGGGTCCTGCCATATTGTCCAGGCTGGTCTCCAATTCCAGAGGCAATAATTGGGAGGCCAAGGCGATCTGCCTACCAATTATTTTCTCTTAAATGCATTTTAAAGCTACAAATTTTCTCCTGACTGCTTCATGTAGGTTTTAA	143889764	143889985	GGCTGCTCGCCAATTGCA-AGG	GGCTGGTCTCCAATTCCAGAGG	||||| || |||||| || |||	=====X==X======X==D===	18	3	1	0
chr1	-	149797808	149797829	CTGCCTCGGCCTCCCTAGCAGTTCGAACTATAGGCGTGCACCACGACATCCAGCTAATTTTTGTATCTGTTGGAGACACAGGGTCCTGCCATGTTGTCCAGGCTGGTCTCCAATTCCAGAGGCAATAATTGGGAGGCCAAGGCGATCTGCCTACCAATTATTTTCTCTTAAATGCATTTTAAAGCTACAAATTTTCTCCTGACTGCTTCATGTAGGTTTTAA	149797708	149797929	GGCTGCTCGCCAATTGCA-AGG	GGCTGGTCTCCAATTCCAGAGG	||||| || |||||| || |||	=====X==X======X==D===	18	3	1	0
chr1	-	157003737	157003758	CTCTGATGCCAAATCCAACAGCCAGCCTCACTAAGCCAGCCTGGCTCTGAGTGTTTCCTGACACAAGCGAGTAAAATGCAGTGCAGACAACTATTTATACGTCTGCTGGCCAAATGCACAGGCTTTAGAATCCTGATGCTGACACTCACTGGGGCCATGACCTCAGGTAACATATTTAACCTCTTAACCCCACGTTCCCTTAGCTATAGCAGAAGTAACTAT	157003637	157003858	GGCTGCTCGCCAATTGCA-AGG	GTCTGCTGGCCAAATGCACAGG	| ||||| ||||| |||| |||	=X=====X=====X====D===	18	3	1	0
chr1	-	162049692	162049713	AGAATGTTAGGACTGAAAGAGACCATGATGGTCACCATATTATTTTACAGCTGAGGAAATTGAGGCTGAGGAAACTTAAGCCACATGTCTAATATTATACAGCTGCTGGCCAAGTGGCAAGGCTGAAACTTAAACTCAGTTCTTACGTCTCCCAGGCCTGTAGTTTTCCTTCTTTCCTTTCTTTCTTTTTCTTTCTTTCTTTCTTTCTTTCTTTCTTTCTTT	162049592	162049813	GGCTGCTCGCCAATT-GCAAGG	AGCTGCTGGCCAAGTGGCAAGG	|||||| ||||| | ||||||	X======X=====X=D======	18	3	1	0
chr1	-	167687171	167687191	CACCCCATGGGGCACATCACCCAGAAGTTAAATGGCTTATAATGGCCAAGGGCTGGTTAAGTCCAAGGGCGGATTTTAGAAAATCCTGCCTGGAGTGACAGGCTGCTCGCACATTGAAAGGACACTACCTCCAGGGATCAATGACTTTTCGTGGCCTTGAAATTCACATAGAAGCAGGGCGTAGTGGCTCACGCCTGTAATCCCAGCACTTTGAGAGGCCG	167687071	167687291	GGCTGCTCGCCAATTGCAAGG	GGCTGCTCGCACATTGAAAGG	|||||||||| |||| ||||	==========XX====X====	18	3	0	0
chr1	-	178642641	178642661	GAGCCATTAAGACCATTCTTGAATTCCCTTCTCTATGATTCCATCCTTACTTTTAATTGTGCTTTGGCGATCTGTGTAGCTTTTGCATAGCAAGATAATGAGCTGATCGGCCAATGCAAGGATTTTAGTCCATTTGACATTATTTCTTCTTCATAAATTAGTTATTTGGCATTCTGGTTCATATATCAATATCGTGTGGGTTTTGTAAGTATGACTGAGCA	178642541	178642761	GGCTGCTC-GCCAATTGCAAGG	AGCTGATCGGCCAA-TGCAAGG	|||| || ||||| |||||||	X====X==D=====I=======	18	2	1	1
chr1	-	181366635	181366654	ACCAAGGTGAGGCCACAGTTGCAGGGATAACATTTGAGCCAAGGCTTCATAAGGGCTGCTGTAGGAGGGGAGAGCATCCTGGCACTTTAGTGGGCTACGTGGCCGACTGCAATTGCAAGGATTAGCAGTGTGAGCCCTGATCCTGCTACCTCTTTGCTGTGTGACCCCAGACAACTTGCTTCACTTCTCTGAACCTGAGACCTGCCTCACAAAAATGAAG	181366535	181366754	GGCTG-CTCGCCAATTGCAAGG	GGCCGACT-G-CAATTGCAAGG	||| | || | |||||||||||	===X=D==I=I===========	18	1	1	2
chr1	-	183720486	183720505	CCCTATACTCCCTCTTCACACACAAGCTTTGTTACCATTCTTTTTATTTCATTCCCACTGGTCCAAAACTGTATATGCAACCTATAAGAACTGACCCAGCGGTGCTGCCAATGTGCAAAGACCTGCATCCATGGGCTGCCTACTTCTGGCAAAGGATCAGTTTGCTTAAGTTGTCCACTTCCCTTGTCATACTACTGACTTGTCAATATTACAAGTGTTT	183720386	183720605	GGCTGCTCGCCAAT-TGCAAGG	GG-TGCT-GCCAATGTGCAAAG	|| |||| |||||| ||||| |	==I====I======D=====X=	18	1	1	2
chr1	-	185638076	185638095	CACATCTGGCTTGGAGGGTCCTATGCCCACGGAGCCTCCCTCATTGGCTAGCACAGCAGTCTGAGATCAAACTGCAAGGCAGCAGCAAGGCTGGGGGAGGGGCGCCCGCCATTGCCAAGGCTTGACTAGGTTAACAAAGAGGCTGGGAAGCTCGAAATGGGTGGAGCCCACCACAGCTCAAGGAGGCCTGCCTGCCTCTGTAGGCTCCACCTCTGGGGGC	185637976	185638195	GGCTGCTCGCCAATTG-CAAGG	GGC-GCCCGCC-ATTGCCAAGG	||| || |||| |||| |||||	===I==X====I====D=====	18	1	1	2
chr1	-	202702223	202702243	CTTCTATTACTGTCTGCCCCAGGGCACCCCTGCCACCCTCTACCAGTAGGAGACCTAATGGGGGTGGAGCACGCCTCCCTGGGAAGCCTCAGACGTCTGGGGCTGGCTTGCCAATGGCAGGCTCAGTTCTTGATGCTTCCCTGCCTCCTGCAGCTGCAGCAGCAGCAACCAGCACAGTTCCCAGCATCAAAGAGCTAATCCAATTTCTCAGCTGTGCTTCC	202702123	202702343	GGCT-GCTCGCCAATTGCAAGG	GGCTGGCTTGCCAATGGC-AGG	|||| ||| |||||| || |||	====D===X======X==I===	18	2	1	1
chr1	-	204792437	204792457	ACATATTAAATTATTATCTTATTAACTCAGACAACATCTTATGTTTTCTCCGCAGAGTCCATTTGCTTTCCCGACAAACTGCATTGGATTGGATTTCACAGGCTGCTGAGGCAATGCAAGGAGACAGCTTTCAGACTCCTGGAGAGAGGAGGCTGCAGGAGCGTGATCAGGACAACAGCCACGTGGCCCATGCTCTCCAGCAACACCCAAGGAGCCCAGGA	204792337	204792557	GGCTGCTC-GCCAATTGCAAGG	GGCTGCTGAGGCAA-TGCAAGG	||||||| | ||| |||||||	=======XD=X===I=======	18	2	1	1
chr1	-	234221173	234221194	GGAGACAACCAGAAGAAAACCGAGAAGAAAGAGAGAGAGTGATGTGTCAGATGCAACCAAGAGAGGGTGATTTTGTGGAAACAGTTTTAAGCGGGTGCTGGTCTGCCAGCCAGATTGCAAGGGTGGGTGGGGGCATTACTGGATACTTGGTTGAAGTGTTTGACAGTGAGGGAAGTTTGAGAAGCTATGCTGTCTTAAGGGGGAGGGAGATAACTTTTGAGA	234221073	234221294	GGCTGCTCGCCA-ATTGCAAGG	GTCTGCCAGCCAGATTGCAAGG	| |||| |||| |||||||||	=X====XX====D=========	18	3	1	0
chr1	-	235932100	235932121	CAAAAAGATGTGAAAGCTTTTATTTTATTTTATGAATACTTATTGAACAGCTACTCTGGGCAGGCCCTACTACCAGTTTCTGGGAGAACAAGATGAATTAGGCATGGTCCCTAATTGCAAGGGGTTCACAATTTAGCATCCTATGCAGATCTCCGTGGGGACAGCCCCAGGGGTTACCCTTGTTTGCTTGTGCTTTTGAGGTAGGCATTCAAGTGTAGACAC	235932000	235932221	GGC-TGCTCGCCAATTGCAAGG	GGCATGGTCCCTAATTGCAAGG	||| || || | ||||||||||	===D==X==X=X==========	18	3	1	0
chr1	-	246714407	246714426	TTATTGTTAAAAAGTTTGAACAATATAGAAAGGGATGCTTACTCATTGCTAGCACAGCAGTCTGAGATCGAACTGCAAAGCAGCAGCGAGGCTGGGGGGTGGCGCCCGCCATTGCCAAGGCTTGAATAGGTAAACAAAGCGGCTGGGAAGCTCGAACTGGGTGGAGCCCACCGCAGCTCAACTTTGGCGAATCTGACAATTATGTGTCTTGGAGTTGCTC	246714307	246714526	GGCTGCTCGCCAATTG-CAAGG	GGC-GCCCGCC-ATTGCCAAGG	||| || |||| |||| |||||	===I==X====I====D=====	18	1	1	2
chr1	-	248828976	248828995	TTTCACATCTTCAATACAAAACAAACAGCCTCTCAGTCTCCACTATCATTTGTCTTTTCTCCACTTCCTCCCTTCCCATTCACCCCTACAGTCTGGCTCCGGATGCTGCCAATTCATAGGAATTACAAAGATAAGGTCATCCATGCTCTCAATATTGCCACATCACTGACATCTGACACTGGGTTATTTCTCTCTTTTTTCTTATCATTTAGCTTCTGAG	248828876	248829095	GGCTGCTCGCCAATTGCA-AGG	GGATGCT-GCCAATT-CATAGG	|| |||| ||||||| || |||	==X====I=======I==D===	18	1	1	2
chr2	-	984116	984136	ACACCCCTTTGTTGAAGGGCTGCAGAGAGGGGCGGTGGCACCAAGCTGCCCCATTGCTGAGGGGCCAGGTGGCAGGAGCTCTGTGAGCCACACATCCCTCGGCTGCTTGGCATTGCAGAGGTGACGCTATTGAATCACACTTTACCCTGGGGTTCTTGTACAAACCAGATGCACTTTTGGAGAAGAAAAATAAGCCTCACTTATTTCGAACAGCCTTCCCA	984016	984236	GGCTGCTCGCCAATTGCA-AGG	GGCTGCTTGGC-ATTGCAGAGG	||||||| | | |||||| |||	=======X=X=I======D===	18	2	1	1
chr2	-	3326032	3326052	AAGGGAAGGCTCGGTCAGTGAGCCGTGAGGGCGGATAGACTCCTGGGCTGGCCCAATGCTTCCAGTGGGCTTTGTTGCCTGTGCCAGGGGCTCCTGAGGCGGCTGCTCCCCAGTGCAGAGGAGGCTATGGCTGCAGCACTGCCCCCCTCTCCTGGGGGTAAGGGGTAAGGTGCCCTGGACTGGGCATAAGGTGTGCTCTAGATGCTCAGAGCCCACTGCTC	3325932	3326152	GGCTGCTCGCCAATTGCA-AGG	GGCTGCTCCCCAG-TGCAGAGG	|||||||| ||| |||| |||	========X===XI====D===	18	2	1	1
chr2	-	6187465	6187486	AAAAAAATTCTGAACCCCAGACGGGCCCTTTTGGGTCTTGGGCAACCTCTGGTTGCAGAGCAGGGCCACGAGCATGCAGTGGGAGGGGATCCAGCAGCCAGGCTGCTCCCCACACTGCAGGGCTTCTGTGAACTGCAAAGGCCTTGAAAATGACTTCGTGCCTGATTTTTATTTTCAATGGATTTCTAGAAAGCCAAGTTTAAATAAAGTTTTAAAAATAAA	6187365	6187586	GGCTGCTCGCCA-ATTGCAAGG	GGCTGCTCCCCACACTGCAGGG	|||||||| ||| | |||| ||	========X===D=X====X==	18	3	1	0
chr2	-	9660770	9660789	TCATTTCAACTGAGGGTGTTAGGTTTTCAAGTCCACAGGATGGAATACTTAGTGTCACAGAAATAGAAGCTCATCAAAGGTGTGCTTTGCCGGACTGGGTGGCTGCTCACCAATTCATGGGAGGCTTAGCACATCGTAATGGAAAAGCAGAGAGGGCGTGTAAGCCGGGTGAGTGTGTGTGAGTGTGAGTGTGTGAGTGTATGCATGTGAATGTGTCTCC	9660670	9660889	GGCTGCTCGCCAATTGCAAGG	GGCTGCTCACCAATT-CATGG	|||||||| |||||| || ||	========X======I==X==	18	2	0	1
chr2	-	31601724	31601745	GCCAATATCCCTGCTGAGCACTGATGCAAAACTCCTCAATAAAATACTGGTAAACTGAATCCAGCAGCACATCCAAAAGCTCATCCACCATAGTCAAGTAGGCTTCATCCCCAGTTGCAAGGTGAGTTCAACATATGCAAATCAATCAATGTGATTCATCACATAAACAGAATGAAAGACAAAAAACACAATTATTTCAATCGATGCAGAAAGGGCCTTCAA	31601624	31601845	GGCTGC-TCGCCAATTGCAAGG	GGCTTCATCCCCAGTTGCAAGG	|||| | || ||| ||||||||	====X=D==X===X========	18	3	1	0
chr2	-	48928414	48928435	TCACTTCCAGGATTTTCTCTGTAACTCCAGAGTTAAGTTTAGTCATCTGCGATGTTTTTTCTCACCTTTGGGTCTCCATGGGAATATGTCTAATTTGTGGGGGTGCTTGCAAATTGTCAAGGCATTTGGGAAGATATCAAGTCCTTGGTCTCTAGCCACATAGCGTTTATTTCTGTGACTGCTTTTAGGTTTATCTCTAGTCATGGTGTCTGTCCTTCTGGC	48928314	48928535	GGCTGCTCGCCAATTG-CAAGG	GGGTGCTTGCAAATTGTCAAGG	|| |||| || ||||| |||||	==X====X==X=====D=====	18	3	1	0
chr2	-	50347231	50347251	CCTAGCACCCCAAACAATCCGAAACATAGCCGAGGCGAATGCAGCTGGAGAGGGGCTTGTCCGGAAAGGCAGCCCCGGGAACAGCAAGCGCGGAGCGGGTGGCTGCTCCCAGATTTCCAGGGCTCCAGGTTCTCGAGAGATACTCCCAAAGAGTTTCGGGCGAGAGTGCGTGCCGGCGGGTGGGGGGCCGAGAAATTGTTTAAAGCTCCTCCTGGAAGGTC	50347131	50347351	GGCTGCTCGCCA-ATTGCAAGG	GGCTGCTC-CCAGATTTCCAGG	|||||||| ||| ||| | |||	========I===D===X=X===	18	2	1	1
chr2	-	58325782	58325801	CCACGCCTGGCTCGGAGAGTCCTACGCCCACGGAGCCTCATTCATTGTGAGCACAGCAGTCTGAGATCAAACTGCAAGGTGGCAGTGAGGCTAGGGGAGGGGCGCCCGCCATTGCCAAGGCTTGAGTAGGTAAACAAAGCGGCTGGGAAGCTCGAACTGGGTGGAGCCCACCACAGCTCAAGGAGGCCTGCCTGCCTCAGTAGACTCCACCTCTGGCGGC	58325682	58325901	GGCTGCTCGCCAATTG-CAAGG	GGC-GCCCGCC-ATTGCCAAGG	||| || |||| |||| |||||	===I==X====I====D=====	18	1	1	2
chr2	-	76391941	76391961	GCAAGGGACCGCTTCAAAGAAACTGGAAGACTGCCAGCTTCTAAGATTAGCACTGCCACTACAATAATTTTGCCACGTTCAGAGTTGGGCTGAATCCAGAGGCTGCTTCTCTAATTGAAGGGTCCTAGTGTGGCTCCCTAAGTTCTTTACTTTCCGTCAGCTGTTCCCCAGCATGCAGGCTTTTCCAGCCACTGCTGGATTGCTTGTACTGCTTCCTATAT	76391841	76392061	GGCTGC-TCGCCAATTGCAAGG	GGCTGCTTCTCTAATTG-AAGG	|||||| || | ||||| ||||	======D==X=X=====I====	18	2	1	1
chr2	-	82657227	82657247	GCTATGTAAGGGAAACTCTATTTTCACCCCCAGTGCATTATGATTTATCTTAATTCTGCATCTAAGTAAAAGAACTGAAGCTGCAATCAAACACAGGTTTGGCTGCTGGCCACTTGCAAAGCCTAATAAGAATGAGGTGTGGTGAATGGAAAGTGACTTTATTCCAGAGCTAGCAGTGGGGAAATGGCCAAGGCTTCATTCCTTAAGGAAACTAGTTCAAC	82657127	82657347	GGCTGCTCGCCAATTGCAAGG	GGCTGCTGGCCACTTGCAAAG	||||||| |||| |||||| |	=======X====X======X=	18	3	0	0
chr2	-	84641757	84641776	ATAGGAATCATCATGGTGTATTCAGGGAACTATAAATTCAGGTTGAATAACATCGGGATTGGGGAGGGTGATGAGAAGATGTCCTTGTCATTCTCTCCAAGGCTGCATAGCCATTGCAGGACTTGTCAGTATGCTCTGATGGAGATGAACGCTGAACACACGAGGGAAAATGATCTTCTCCTTCTAACAGGAATCCTCAGGGGAAGGGCTCTGCCCTCCC	84641657	84641876	GGCTGC-TCGCCAATTGCAAGG	GGCTGCATAGCC-ATTGC-AGG	|||||| | ||| ||||| |||	======D=X===I=====I===	18	1	1	2
chr2	-	88214374	88214393	TGAGCTTGGAAAGAACTTTTAGGCAAGGGGAACAGAGAATGCAAACATCCTGAGTGGGGCATAAGCCTGATTATTGAAGGAATAGAAAGGAGGCCAGGAAGGCTGTGGCCAATGTGAAGGCAGGGGTAGGAGTGGGGAGAAACAGGCAGGGGCAGCTCGGGCTGCAGGGCTGTAGTCTGCAGGGAGGAGTTGGGATTTTATCCTAAGGATATCAAGCAGG	88214274	88214493	GGCTGCTCGCCAAT-TGCAAGG	GGCTG-TGGCCAATGTG-AAGG	||||| | |||||| || ||||	=====I=X======D==I====	18	1	1	2
chr2	-	94631510	94631528	AAGAAAAGCTTTCTTTGGAAAATAACCTCTAATCTGATATCTAAAGGACCAGTAGGAGTTATCCGTAAAAAGGAGAAAGAAAATTCCAGGTAGTTGAAATGGCTTGCTGAATTGCAAGGGCACAGATTACTAAAATGTTTAGTAATACTCATGGTAATTTTGTTTATAATTTTGAAACAGATATCATGTAGTCAACACAATAGGTCAAATCAGGACCTT	94631410	94631628	GGC-TGCTCGCCAATTGCAAGG	GGCTTGCT-G--AATTGCAAGG	||| |||| | ||||||||||	===D====I=II==========	18	0	1	3
chr2	-	108987404	108987423	CTTTGACTAGAAGAGGCTCCCCATTTAACAGAGGCAAGTAGGTTTTGCGCTCCGTGAGATGGGGTAAGACCAGGTCTGTCTGCACTCCGGAGCAATGTTGGGCTGCCGCCCAATGGCAGGCACTGGGCTAGGCAAGAGGGTACCATGATGCCTGAGAAACAAAGATGAGCCCCTGACATGTCTGTGCTTCACAAATGTGTATGCCCAACAAAATGAAAGT	108987304	108987523	GGCTGCTCG-CCAATTGCAAGG	GGCTGC-CGCCCAATGGC-AGG	|||||| || ||||| || |||	======I==D=====X==I===	18	1	1	2
chr2	-	112092697	112092716	GGTGAGGGTCAGAAGTAGGGTAGGGGATATGGAAAGAAGAACCCACGTGATAGACTTGCTAGAAATGGGTGGAAGAGAGCAGGTTCAGAGAAGGTTTAGGGGCTGCAGCCATATTGCAGGAGAAGTTTTAGAGGCAGTAAGTACTGGATCCTCGAGGGTCTTCTCTGATTCGATGACTCAAGTTGAGTCTGGGGAATCCCATTGCTTTTTCTTCATGGGG	112092597	112092816	GGCTGCTCGCCA-ATTGCAAGG	GGCTGCA-GCCATATTGC-AGG	|||||| |||| ||||| |||	======XI====D=====I===	18	1	1	2
chr2	-	117551691	117551712	GGAGGGTGTCAAGTCAGGCCACCCGGAGTGGGGCTCAGGAATCATCTGCAGTCAGAGATAAGACTGGAGGCTACTGGAGTGGAAGATCCTGGAACTGTAAGGCTGCTCAGCCAACTTCCAGGACAGAATCTATTGACCAGGTCACATGTTATTTAGTGCTTCAAGATGAATCAGAAATGATGACACTTGAAGTTGGATTTTCTTTCTCTTCTGTTTCAGGGG	117551591	117551812	GGCTGCTC-GCCAATTGCAAGG	GGCTGCTCAGCCAACTTCCAGG	|||||||| ||||| | | |||	========D=====X=X=X===	18	3	1	0
chr2	-	121485849	121485868	ATCCCAGCTACTACAGGCATGGTCCACCACACCAGCTCACATACCCTTTGTGTATGCCAAGGATGTTTGTAAATGCCCGTCCTGTGCCTGGCACTGGGCAGGCTGCTCGTAATTCAGAGGTGAACACAGCAGCTCCCATCTTTATTCTCACAAAGCTGATCATAAGCCAGCATAAGGAGCCTTAGGAAAGCGAATTCCTAGAGGCCACAGAAGTCCAGGC	121485749	121485968	GGCTGCTCGCCAATTGCA-AGG	GGCTGCTCGT-AATT-CAGAGG	||||||||| |||| || |||	=========XI====I==D===	18	1	1	2
chr2	-	123380780	123380800	GGACGACATGAATCTGGTGTGCAGACTCAACAGGCAGGGAGGCGTGAAAGTCCTGCTTGTTTTCTCAGCTGGGAGGCTGGTAGCCTGGGACAAGTTCCAGGCCTGCTCGCCAACTGCTAGGAAACAAATTTGGTGCTGTTCGTGGTGTGGGGGCATGGTGGGAGTCAGATCAGCCTTTTCATATGTGTGGGAGTTAAGTGAAGCCTGTAACTGCTGGCTTT	123380680	123380900	GGCTGCTCGCCAATTGCAAGG	GCCTGCTCGCCAACTGCTAGG	| ||||||||||| ||| |||	=X===========X===X===	18	3	0	0
chr2	-	128376874	128376893	CAAGGATGGGTAACTGATGAGGAACAGACAGGTCTCCTCTGGCAGCTCTGGAGGCTGGAAGTCCAGGATCAAGGGGCTGGCAGGTTGGGAGCCTGGTGAGGGCTGCTCGCCACTTCCAGGATGGCGCCTGGTGCTGAGTCATCCGGAGGCGAGGCACGCTGTGTCCCCTGCAGCAGAAGGTGGGAGAGTCAAGCCCTTTCATAAGCACAGTTAACCCCAC	128376774	128376993	GGCTGCTCGCCAATTGCAAGG	GGCTGCTCGCCACTTCC-AGG	|||||||||||| || | |||	============X==X=I===	18	2	0	1
chr2	-	129551377	129551397	AAAACCAATTTCCTTTTATTGTTAGTGTGTTTTTCTGAATAATGGCATAAAAGGCTGAGGCAAGGTTTGTGCACAGTCCTGAAGGCCAATGAAGAGCTGAGGCTGTGGCCAATTACTAAGGCGCATCCCTTCCTAGAAAGCATTTCCCCAACTCTGGCCCCACCTCTTGGAATGCCATGCTTGGGAACAGCCTGCCATGTGGATGTGGCAGAAAGAAAAAC	129551277	129551497	GGCTGCTCGCCAATTGC-AAGG	GGCTG-TGGCCAATTACTAAGG	||||| | ||||||| | ||||	=====I=X=======X=D====	18	2	1	1
chr2	-	146247183	146247202	CTGACCATTCTGACATTTGACATGTAGCCACACACCCAGCACCTTGTTGCTAATCCTGTAATAAAGTATGACAGTAGTCCTGCCCCTCTCATATGCACAAGGCTGACTGCCTATTCAAGGAAGGAGCACAAATAGAACTATTTGCAAATTTGCCAGAGAAACCCACATCTGCTGACCAACTCTGCATTCTTAACTATGAACAGGCAAATAAGGATCATCA	146247083	146247302	GGCTG-CTCGCCAATTGCAAGG	GGCTGACT-GCCTATT-CAAGG	||||| || ||| ||| |||||	=====D==I===X===I=====	18	1	1	2
chr2	-	155359132	155359152	CTGAGGTTTGGAGGAGAAGGTCCTTTTTGCCCACTATAACTCCCACAGGTTGTGTATAGGTTTCTCTAGGAACACATTCACAGGCCTGGGGTGAGAAATGGGTTGCTGCCAATATGCTAGGAGTTGAAATTAACTACAACTTACTTTCAAAGCCTTACCTGGGAAGAAATGCAAGCCTTCAGTATACTCCAGTATACTCCAGAGTTTCATGAATAGTTATG	155359032	155359252	GGCTGCTCGCCAAT-TGCAAGG	GGTTGCT-GCCAATATGCTAGG	|| |||| |||||| ||| |||	==X====I======D===X===	18	2	1	1
chr2	-	165060607	165060628	TCAGTATATATTTTTTCTTTAAATGGTAGAGATGAGCCTGGGTTAGCAAGCAGCATCCCTCTAGGCTTGTTCAACACTTACTTCCAAGGCTAAACTCTTTGACTTCTTGCCAATTGGCAAGGACGTACCGGCCTCTACTGCAGAATTTCCTTTCAAGAAATAGAATTTAAATGGAAATATCATTTGTATATATTAGTAGTAACAGTAGTTGTAATTTTCAAA	165060507	165060728	GGCTGCTCGCCAATT-GCAAGG	GACTTCTTGCCAATTGGCAAGG	| || || ||||||| ||||||	=X==X==X=======D======	18	3	1	0
chr2	-	168470672	168470693	TTAGCATGCCTGTGTTACTGAGACCATAAACTTTTTTGTTTTCCTTCTGCCTTCACCCAGTGTGTGTTAAGTCTTGCTTGTTAAGCTCCCACACTTAAATGGCTGCTTGCAGAATTGCAAAGGGACTAGGGAGAGAACAAAAACAGATATGCAGGTGGTGGTTGTTAACCAGACAGGATTTCTAAGGAGGGTTCAGGCAGTCAAGTGGTTTTGTGTATGTGT	168470572	168470793	GGCTGCTCGCC-AATTGCAAGG	GGCTGCTTGCAGAATTGCAAAG	||||||| || |||||||| |	=======X==XD========X=	18	3	1	0
chr2	-	173808846	173808866	CTGGACAACCTGGGGTTCTGATGTCCAAGGACAGAAGAAGAAGGAAGTTCCAACTCCAGGAGAGTGAATTTGTCTTTCCCCTTTCTTTTTGTTCTGTCTGGGCCCTCAGCCAATTGGAAGGTTCCCATCGTCGTTGGGTGAGGCAGATCTTTCTATTCAGCCCACTGATTCAAATGCAAATTTCTTCTGGAAACACCCTCATAGGCATACCCAGAAATAAT	173808746	173808966	GGCTGCTC-GCCAATTGCAAGG	GGCC-CTCAGCCAATTGGAAGG	||| ||| |||||||| ||||	===XI===D========X====	18	2	1	1
chr2	-	174209508	174209527	CCAAGTATACATAATTTCCAATTTTTTTTCTAAGCAAATGAAAGGGCCCAAGAATCCTGGGCCGGGCTAGGTTTCCTGAGCACACAGAGTGGGCACATTGGGCTAGCTGCCAAATCAAGGGTCAGCAAGAAACATCAACTCCAAAGGAGCAGGGAGAGATTAAAAACTCGGGCTGAAGCAGAGGTGAACAATTTAAGATAAGGAGATTCAAGAAGTAGGG	174209408	174209627	GGCT-GCTCGCCAATTGCAAGG	GGCTAGCT-GCCAAAT-CAAGG	|||| ||| ||||| | |||||	====D===I=====X=I=====	18	1	1	2
chr2	-	176523910	176523930	AAGAAGCATATTGTGATGGATTTACTATTTCCTTTGTATAGGCCTTAGATTGGAAATTAGCTGAACTTGTAGATTTTGAGTCCTCATTCGTCATATGAGGGGCTGGCCTGCCAATGCAAGGCATGTTGCTGCACAAACATAAGATCTCCAGGAAAACAGCGTTCTGATGTGGGCACACCCAGCCTGATCTGGGCAAATGCTTTAAGCATGCCTTGCCAAGG	176523810	176524030	GGCTGCTC-GCCAATTGCAAGG	GGCTGGCCTGCCAA-TGCAAGG	||||| | ||||| |||||||	=====XX=D=====I=======	18	2	1	1
chr2	-	186966796	186966815	GAATGCTTTTCCTCTTAGGACAATCATGGCTTGTAGCAGAGCAGGAGACTGCATTGGTCAGGGGATTCCGAGTGGATCTACATGGCTGGGTTTAAGTCCCAGCTCTGCCAATTGTCAAGGCTGTGATACTAGGCAAATACTTCTCCTGAGCCTCAGTTTATTCTGTAAAATGAGGGTGACAGGCCGGATGTGGTGGCTCATGCCTGTAATCCCAGCACTT	186966696	186966915	GGCTGCTCGCCAATTG-CAAGG	AGCT-CT-GCCAATTGTCAAGG	||| || |||||||| |||||	X===I==I========D=====	18	1	1	2
chr2	-	197738272	197738292	CCTAGTCTAGTTCAGTGGGATAATTTTGACATTATGTGGTTTTGCTTTTTTTGACTTTAAAACTTAATTCTCTTTTATTTCTTTTTTAAAATTAGAGATGGGGTCTCGCCATATTGCCAGGCTGGCCTTAAACTCCTGGCTCAAGTGATCCTCCTGCCTTGGCCTCCCAAAGTGCTGGGGTTCAGGTGTGAGTTACCACACCTGGCCTAAAACTTGATTCT	197738172	197738392	GGCTGCTCGCCA-ATTGCAAGG	GGGT-CTCGCCATATTGCCAGG	|| | ||||||| ||||| |||	==X=I=======D=====X===	18	2	1	1
chr2	-	219449378	219449398	CCTCAGGGAGGGCTGACAAGGTGCCTGAACCCCCGTCGGGGGGCGTTTGTGGAGAGCAAGACTGCTCAGCAGGAGCCGGGGGGTCGGGGGTTTCGCCTGGGGCTGCTAGCCAGCTGCAAGGGTGGGTTTGCCAAAGAAGGCACAGACACAGGCTCGACTTTGAGTGAAGGATTGTCAAAGTCCTTGTGCTAGGACTGCTACTGGTGAGGCAGAGCGTGAGT	219449278	219449498	GGCTGCTCGCCAATTGCAAGG	GGCTGCTAGCCAGCTGCAAGG	||||||| |||| |||||||	=======X====XX=======	18	3	0	0
chr3	-	495616	495635	CCCATAATGACAAAGTCTATATGATAAAGGCCTGAAAGGACATACCCGTAGTGCAACAAAGTGGGGCTTCTTAACTTGCTGTCCACTGGAGGAACTATGGGGGTGCTCGCCAAGCAGAGGAAGAGACACAGTTACAGTAGGGGTCTGTGGAAGAGCAAAATTTAAGAGAAACTTAAATGATGTAGTATTTTGGTAGAATCAAGCAAAGGAGGGAGGGCTG	495516	495735	GGCTGCTCGCCAATTGCA-AGG	GGGTGCTCGCCAA--GCAGAGG	|| |||||||||| ||| |||	==X==========II===D===	18	1	1	2
chr3	-	14367442	14367461	AGGACAGAGGCGGAAGGAGAGGCGTGGGAATGTCGGGAGTCAGACCACTCAGTCTACTGTGGGGACCTGGGCTTCCATCCCAAATGAAAGGCAGCCACGGGGCTGCTCGCCAAGGCAGGGACGAGGGTAGATGTGGGTTTAACAGGATCCCTCTGGGGCCTAAGAGGAGAGGCTGAACGGGTAAGGGAGGAAGGAGCAAGGGAGGAGGCGAGAGAGATGA	14367342	14367561	GGCTGCTCGCCAATTGCAAGG	GGCTGCTCGCCAAG-GCAGGG	||||||||||||| ||| ||	=============XI===X==	18	2	0	1
chr3	-	24012525	24012544	CCAGAAAACTAGGACACTGAGTCTCTCTAGCTCTTAAGTTGCATAATTTCTGAAAGCTTAGCATGGAGACAAATATATGATGCAGGTAGTTTATTTTGGAGGTTCTGCCAAATTGCAAGGATGAGGAGTCAGGGAGAGCAAGGGGAGAAGGAAAAGGCTGCATTAATGAGGTCAACATTGAGAGTAACTGGGGCTTAATCCTGCCTGGAACATTCCAGCC	24012425	24012644	GGCTGCTCGCC-AATTGCAAGG	GGTT-CT-GCCAAATTGCAAGG	|| | || ||| ||||||||||	==X=I==I===D==========	18	1	1	2
chr3	-	24898835	24898855	AGTAACCCCACTATGGTAGCTGCATTTAGCTTTTTGCTCTAATGTTTTTAGCATTTGGCTTTTGTCCTTCCTGTTGCGAAATATGGCTGCTTCTCCACCAGGCTGCACACCACATTCAAGGTAGGAAGGGTGGAGAATCCACTTTTTGGAAGGGTTGTGTTTCTACTCAGTAACAGAGGGCTCTTCTCCATAAACTTCTATGTACAACTCATTGGCCAAAA	24898735	24898955	GGCTGCTCGCCA-ATTGCAAGG	GGCTGCACACCACATT-CAAGG	|||||| | ||| ||| |||||	======X=X===D===I=====	18	2	1	1
chr3	-	38556565	38556586	GTCAATGATGACACCAATAAAGAGGTTCAGGGTGAAGAAAGACCCAAAGATGATGAAAATGACAAAATAGATGTACATGTAGAGGTTGTATTCCCACTGAGGCTGCTCTTCATACTGCAAGGGAGAAATCACACAGGGAGATCAGACAGGCTGGGGTCTCGGGGGTCACATGGGGAGGGGTGGGGAGCAGAGGCAGAGGGCTGTCTAGGGGTGTCCATTCTG	38556465	38556686	GGCTGCTCGCCA-ATTGCAAGG	GGCTGCTCTTCATACTGCAAGG	|||||||| || | |||||||	========XX==D=X=======	18	3	1	0
chr3	-	46892994	46893013	ATGGGGCTGAGGGCTTCACAGCCCCGCCCTGGGGAGGTTTCAGAGACCGCCTTAACCTCTGCGGGTCACATTCACGGGAATGGCTGGGCTAGGCACACCAGGCTGCTCCCAAGTCAGAGGACAGAGGCTGAGACCCCTCAGCAGCCACCTGCTCTGGGTGAGCCTCCACCCGCATGATATTTCATTTCCTTTCTTATAATGAGGCCAGTGAGTCCCGGTG	46892894	46893113	GGCTGCTCGCCAATTGCA-AGG	GGCTGCTC-CCAAGT-CAGAGG	|||||||| |||| | || |||	========I====X=I==D===	18	1	1	2
chr3	-	59395597	59395616	CCGCCCCTTGATCGGAGGGTCCTACGCCCACGAAGCCTCACTCATTGCTAGCACAGCAGTCTGAGATCAAACTGCAAGGCGGCAGTGAGGCTGGGGGAGGGGCGCCCGCCATTGCCAAGGCTTGAGTAGGAAAACAGCAGCCGGGAAGCTCATGAGTGGAGCCCACCACAACTCAAGGAGGCCTGCCTGCCTCTGTAGGCTCCATCTCTGGGGGCAGGGC	59395497	59395716	GGCTGCTCGCCAATTG-CAAGG	GGC-GCCCGCC-ATTGCCAAGG	||| || |||| |||| |||||	===I==X====I====D=====	18	1	1	2
chr3	-	63256025	63256044	CCGCGCCTAGCTCAGAGGGTCCTACGCCCATTGAGCCTCACTCATTGCTAGCACAGCAGTCTGAGATCAAACTGCAAGGCAGCAGCAAGGCTGGGGGAGGGGCGCCCGCCATTGCCAAGGCTTGAGTAGGTAAACAAAGCAGCCAGGAAGCTCCAACTGGGTGGAGCCCACCGCAGCTCAAGGAAGCCTGCCTGCCTCTGTAGGCTCCACCTCTGGGGGC	63255925	63256144	GGCTGCTCGCCAATTG-CAAGG	GGC-GCCCGCC-ATTGCCAAGG	||| || |||| |||| |||||	===I==X====I====D=====	18	1	1	2
chr3	-	65483026	65483043	AAATCAAGGATTTCTGCAGAGAAATTTTTGCTCCTCCTCTTGGTTTTGCCTGACCCTTGACAGACAAAGATCTTGGACCCCATCTAGAACAGTGCCCTCAGGCTGCTGCAATGCAAGGGCATAGGCAGATACAGGGGCATGAGCAGAGGCATGAGTAGATGTAAAAAAACCTTAAACTTCAAAAAGTCTTCAATAATTCACAGATTAGCCTTTGAGTG	65482926	65483143	GGCTGCTCGCCAATTGCAAGG	GGCTGCT-G-CAA-TGCAAGG	||||||| | ||| |||||||	=======I=I===I=======	18	0	0	3
chr3	-	69469129	69469148	TGATTTCTTTCTCATGTTAAGAGTTTGCAGAGGTGTTCCTACCAAATCCCTTTAAAAATAAAACCCATAAATTAATCTCACACATCTCACTTAGTGACATGGCTGCAACCAATTGCAAGGGAGGCTCGGGGATGTAGTTGTTATTCTGGGTGGCCATTTGCCGGTTCTATTACTACAAGGAAAAGGTAGAAATAAATATTGTAACATAGCTACAGTGGTC	69469029	69469248	GGCTGCTCGCCAATTGCAAGG	GGCTGCAA-CCAATTGCAAGG	|||||| ||||||||||||	======XXI============	18	2	0	1
chr3	-	82510040	82510061	GTCCATGTACCTCATTCTTCCCGGACTCAGTACAAGAACTCCGGACCCACCACATGGCAGGACTGAAAGAACTGTAACACGAACAAGGCTGAACATGCCCCGCTGTTCGCCACATTGCAAGCAACAAGTAGGAGAGATAAGCTGCGGCCCTTCAGGAAGCCCAGACCTAAGGGATCCCTGAATCAGGGCTGTGGCACCCTCTTTGGGGCTCTGTGGTTCCTG	82509940	82510161	GGCTGCTCGCCA-ATTGCAAGG	CGCTGTTCGCCACATTGCAAGC	|||| |||||| ||||||||	X====X======D========X	18	3	1	0
chr3	-	87017556	87017575	CCCTGCCTGGTTCAGAGGGTCCTGCACCCACGGAGCCTTGCTCATTGCTAGCACAGCAGTCTGAGATCAAACTGCAAGGAGGCAGTGAGGCTGGGGGAGGGGCGCCCGCCATTGCCAAGGCTTGAGTAGGTAAACAAAGCAGCAAGGAAGCCCGAACTGGGTGGAGCCCACTGCAGCTCAAGGAGGCCTGCCTGCCTCTGTAGACTCCACCTCTGGGAGC	87017456	87017675	GGCTGCTCGCCAATTG-CAAGG	GGC-GCCCGCC-ATTGCCAAGG	||| || |||| |||| |||||	===I==X====I====D=====	18	1	1	2
chr3	-	95860829	95860848	CCGCACCCGGCTCGGAGGGTCCTACACCCAAAGAGCCTCACTCATTGCTAGCACAGCAGTCTGAGATCAAACTGCAAGGTGGCAGCGAGGCTGGGGCAGGGGCGCCCGCCATTGCCAAGGCTTGAGTAGGTAAACAAAGTGGCTGGAAAGCTCAAACTGGGTGGAGCCCATCGCAGCTCAAAGAGGCCTGCCTGCCTCTGTAGATTCCACCTCTGGGGGC	95860729	95860948	GGCTGCTCGCCAATTG-CAAGG	GGC-GCCCGCC-ATTGCCAAGG	||| || |||| |||| |||||	===I==X====I====D=====	18	1	1	2
chr3	-	107834060	107834080	CTTATCGTCCGCCTTCATTCCTATGCACTAAAGCAGCTTACCAAGCCCGATGTTCTCCACGTGACTCGACTCTGCGTTCCATCCACGGAAGAAAGCGCCAGGCTGCGTCCTATTTGCAAGGCCTATTCCTTTCACCTTCTAAGTCACATTTGTTATCTCTCTTGTCACAGAAGCTGATTCGACAACACATATTCAGTTATATCCTCCCCTTCATCTCACTC	107833960	107834180	GGCTGC-TCGCCAATTGCAAGG	GGCTGCGTC-CTATTTGCAAGG	|||||| || | | ||||||||	======D==I=X=X========	18	2	1	1
chr3	-	112506480	112506500	AAATTACCTCCATGACAGTGCTATCAGAAAAGTCACAAGCCTCATGATGTCCACACCATATTCTAAGTCTTACCCAGCTGTGTGCTCAAAAGCTGTCACATGCAGACTCCCAATTGCAAGGGAGGCTGGGGAATGTGATCTTTAACTTGCCTGCTTCCAGGGTCCCAGAAGATTTGAAGATAAAAAGTAGTTGGAGTGGCTCTGAAACAAGGGTGGTTTTA	112506380	112506600	GGCTG-CTCGCCAATTGCAAGG	TGCAGACTC-CCAATTGCAAGG	|| | ||| ||||||||||||	X==X=D===I============	18	2	1	1
chr3	-	127520659	127520680	TGACAAACAGTGGGTTGGCCAATCTCAAAGGAAGGGAAAACACATTTGCAGCAAGCACCCCAGGCCATATGGCTGGATGGGAAAGACCAGAACCTCAGGTGGCTGCTCTGCCAGGTGGAAGGAGTTGGCTCTGAGGGCTCCACACACATCGATGACAGCAGTCCTGGGTGCGACACTGGCTCTCCACCATCGAACCTCCAACAATCACTACTCCATGGAAAA	127520559	127520780	GGCTGCTC-GCCAATTGCAAGG	GGCTGCTCTGCCAGGTGGAAGG	|||||||| |||| || ||||	========D====XX==X====	18	3	1	0
chr3	-	142600189	142600208	AAGATGTTCTGTGGACTGAAAGCCCTCAGAAACCAATCTAAGGGGGAAATTTGGTGGTCGATGAGAGAATGTGTGTGTCATCGGAAGAGGTGAAACACAAGGCTGCTGGCCAGTTCAAGGTTGAGTGTACACAGTGAGGAGGGAGTGAGGCTGGGGTCCTAGGAATCTTCACACTGGGGAGTTGAAGTCTGGAAAGGTCATGGTAGCTTAGCTTGTCAGA	142600089	142600308	GGCTGCTCGCCAATTGCAAGG	GGCTGCTGGCCAGTT-CAAGG	||||||| |||| || |||||	=======X====X==I=====	18	2	0	1
chr3	-	143872055	143872074	ACATGTGGGATGTGATATATTGATATAGTTATCTTTGGAAAATTTGATCTGCCATACTCTGTTTAAGGAGATACAAATTGTGTTTCCTAAAAATGAAAATGTCTGCTCCCAGATTCAAGGGGAGTGTCAGTGTCACCTTGTAAGAAGAGCATGTGGGATGTGATATATTGATATAGTTATCTTTGGAAAATTTGATCTGCCATACTCTGTTTAAGGAGAT	143871955	143872174	GGCTGCTCGCCA-ATTGCAAGG	GTCTGCTC-CCAGATT-CAAGG	| |||||| ||| ||| |||||	=X======I===D===I=====	18	1	1	2
chr3	-	159601574	159601595	AGCCCTCCGGCCCACCCACCCTAGCCTTTGTTGGCAGTAGGATCAGGTATGCAGAGGGGGAGGAGGGGTCATATTCTCTATATGAGAGCTTAAGCACAGAGGCTGCTCTGCCAGTGGCAAAGGATGTCACTCTTCATTTGCAAAGCTGGAGCACCAGAGTTTGTGCTGCTGCTGAGGATGGAGTCATTTCCCACAGCCCCAGACAGGGAGTTCTTGGGCTCT	159601474	159601695	GGCTGCTC-GCCAATTGCAAGG	GGCTGCTCTGCCAGTGGCAAAG	|||||||| |||| | |||| |	========D====X=X====X=	18	3	1	0
chr3	-	159848378	159848399	AGCGCTAGTATCTGGGCCCATCTTATGCATGGACAGTTCATTCTAGAGAGGGCAGCAGCAGAGGAGGTACCAGAGACAATCCCCATAGAAGGATAGGAGTGGCTGTCTCCCCATTTGCAAGCTACTGGCAAACCATCAGGCATTACATTCAGCTCAAGTCTCTGCCAAGGTGGTGTTTTATTTTGTGTTTTCCATTCCTGTATTCATTTGGACCACATGGAA	159848278	159848499	GGCTG-CTCGCCAATTGCAAGG	GGCTGTCTCCCCATTTGCAAGC	||||| ||| ||| |||||||	=====D===X===X=======X	18	3	1	0
chr3	-	184157475	184157496	CCAGATGCCTTGAGGGACTAAGATAGGCTGTCTCTCCACCCTGTACTTATCTCCAGACCCACTGGACCTGGCCCCTGCCTCCTAAGCCTGGACAACTCTGGGCTGCTCTCCCAATCCCAAGGCCTAACTGCAGTTTTAAGAGGGCCCCCATTACATCCAGTCACTGTTACTTAATATTTTTCTTTAAATCCATTGTCAGTCCACTTACTGTTTTTCTTAGCT	184157375	184157596	GGCTGCTCG-CCAATTGCAAGG	GGCTGCTCTCCCAATCCCAAGG	|||||||| ||||| |||||	========XD=====XX=====	18	3	1	0
chr3	-	193253469	193253488	TATTTCACAGAATTATCATGCCTGGAAGAGAGCATAAGGAACTAAAATCCTACATAAACCATGTACCAATCTCAATGTCTCTCTTATCATCCACCTGTCTGGCTCTTGCCAATTCACAGGGCATTTGCAACAGTTTTTTTATCAGCTCCCAAAGGGTTACTTGCGACAGCTTTTTACCAGCTCCCTAAGGGTTACTTGCAGCAGCTTTTTGAGATAAACA	193253369	193253588	GGCTGCTCGCCAATTGCA-AGG	GGCT-CTTGCCAATT-CACAGG	|||| || ||||||| || |||	====I==X=======I==D===	18	1	1	2
chr3	-	194225005	194225024	ATGTCATTTTGAGACAAGGAAACTGGGTTTAAAAAAAATAAGGAAGCTGAGAAGAGATGAACTTTCTGATGGAACAGGGCCACCTCACCAAGAGGATCAAAGCTGCTCGCCATGCAGAGGCGAATGAAGGATTATTCACTTTCTATTTTTTCACGCCTGCAGCACACATGGGGATCTAATTGGTCAGGATGCGAAATACAGCCAGCCAGCCCCCGCAGCA	194224905	194225124	GGCTGCTCGCCAATTGCA-AGG	AGCTGCTCGCC-A-TGCAGAGG	|||||||||| | |||| |||	X==========I=I====D===	18	1	1	2
chr3	-	194442976	194442995	AGGTATTAAGAGAAATGAAATAACAGCTTCATAGTATTGAGAGAACACAAATGTCAAACCTAGAAATCTGTATAGTTACACTACCACCCAAGTGACAGTGGGCTGCTCTGCCTATGAAGGAACCATTCTTTATTCCTTTACTTTCTTAAATTTGCTTTCACTTAAAAAAAAAAAAAAGAGTGACAGTGAAACAAAGCAAATGAATGTAGTTACAGAAGAT	194442876	194443095	GGCTGCTC-GCCAATTGCAAGG	GGCTGCTCTGCCTA-TG-AAGG	|||||||| ||| | || ||||	========D===X=I==I====	18	1	1	2
chr4	-	2394860	2394879	TTCCATTACACTGTCGGCGGTCAGAGGCGTCCTCGTCCTTGCAGCAACCCTGGTGCCAGCGGCAGATGCCAGCACCCAGCACAGTGGGTGGCACAGGGCAGGTGCCTCGCAAATTCAAGGGACTATCATTCAATCTCTTCCCTGCAAAGGGTAAGGCCAGCCCTAATGATGCTCTCTCACTTCCCATTAAAAGTCCCACCACATTAAGCCAGGAGAAGCT	2394760	2394979	GGCTG-CTCGCCAATTGCAAGG	GG-TGCCTCGCAAATT-CAAGG	|| || ||||| |||| |||||	==I==D=====X====I=====	18	1	1	2
chr4	-	7420121	7420140	CCTAAGAGTCCTCCAGTCTAGCAGGCCGGGGAGACAAGAGAGCATGGATTATACACAGAGGACTTCCAGCCACACTCTGTCAGCCAGATCTCAGCCACTGGGCTGCTCCCATCTGCAAGGGAGGTTGGGAAATGTAGTCCACAATGTGCCTGGGGGGCAAGGATTTGGCTTGTGAACACCCAGCTGGCCCCAGTAGAAAATGGCTGCAGCAACGCCAGTT	7420021	7420240	GGCTGCTCGCCAATTGCAAGG	GGCTGCTC-CCATCTGCAAGG	|||||||| ||| |||||||	========I===XX=======	18	2	0	1
chr4	-	10550119	10550139	GTGAAACCATGAAGACATTGTCAATATCACCGTGTTCTGGGAGGGTTAAAGTAAGACCTCTTGAAGAAGGAAAAAGAGTTAAGGGATTGTTCTTTGGAGTGGCTGCTGCCAGCTTGCAATGGATGGTTGTTAAACTTTCAGAAATTCTGTGAACTGGCTTTACATACAGCCATTATTAAAAATACATTACATAGGCCAGGCGCGGTGGCTCAAGCCTGTAA	10550019	10550239	GGCTGCTCGCCAA-TTGCAAGG	GGCTGCT-GCCAGCTTGCAATG	||||||| |||| |||||| |	=======I====XD======X=	18	2	1	1
chr4	-	15681405	15681426	GGCCCCGCCAGGTCGGGGCTGGGGCGGGCGCGGGCCGGGAGCGCTTACCCCGCGGCAGGAGCGATTCAGCGCCACTACCTGCTTCGCCTGGTTGTGGTGTGGCTGCTGCGCCAACCGAAAGGCCTCCTTAATCCGCAGCAGTCTCTTTTCGCTCCCATGGCTCTGGGACTCTGTCCGGACTAGCCCTGTCCGCGCTCGGCTACATCCGGCCCGCCCACCAGC	15681305	15681526	GGCTGCT-CGCCAATTGCAAGG	GGCTGCTGCGCCAACCGAAAGG	||||||| |||||| | ||||	=======D======XX=X====	18	3	1	0
chr4	-	42152360	42152380	TGTGTGTCTGTGCCGTGGCCGCCGCCGCCGCCGCCTGTCGCTGAGGCTGGCATCGCCGAGCCCCCGCGCGGGGGGCTGCCGCCCGAGCTCCTGATTGACAGGCTGCCTCGCCAATGCCTGGAGGGAGAAAGGAGGTAAAGAGCAAGTGTTTAGGGTAATATCTGCTAATGATAATGGGGGCGGGGCGGGGCCTGGCGCCGCAGCCGCCCGCGGGGTCTGCC	42152260	42152480	GGCTG-CTCGCCAATTGCAAGG	GGCTGCCTCGCCAA-TGCCTGG	||||| |||||||| ||| ||	=====D========I===XX==	18	2	1	1
chr4	-	42280189	42280207	CTTCTCAGGTGGCGCAGCTGAGGACAAGCTGGGAAGGGGAATAGCGCAGAGGGAAAGATCCAGACCACAGCTCCTTCCAGTCCGCCTTGCTCTGAATCACGGCTGCTGCCAAATGCAGGACCACAGTTTGCTGACAAAAAAGGGTTCTAGGCAAATGCATAACATTTTAGCATCTTAGGGGGGGCTTAGTAATCCCTGATTAAGAAAATGTCGTCATTA	42280089	42280307	GGCTGCTCGCCAATTGCAAGG	GGCTGCT-GCCAAATGC-AGG	||||||| ||||| ||| |||	=======I=====X===I===	18	1	0	2
chr4	-	46824694	46824715	GAAGTTCAACTTTCTGATGTATTTCTGAGCCTGCTTATTATGTGAGTATTACTGTTTGTGTAAAAAAAAAAAAAAAAAGCAAATTCACCATTATCAAGTAGGCTTCATCACCAAATGCAAGGTTGGCTTAACATATGCAAATCAATAAATGTAATTCATTGCATAAAAAGAACTAAAGACAAAAAACACATGATTATCTCAATAGATACAGAAAAGGCTTTT	46824594	46824815	GGCTGC-TCGCCAATTGCAAGG	GGCTTCATCACCAAATGCAAGG	|||| | || |||| |||||||	====X=D==X====X=======	18	3	1	0
chr4	-	56867779	56867799	CACCTCAATCTCCCAAGTAGCTAGGACTACAGGAATGTGCCACCACGCCCAGCTAATTAAAAAAAAATTTTATAGAGATGGGGACTCACTATGTTGCCGAGGCTGGTCGCCAATTCCAGGGCTCAAGCAATCCTCCCACCGCAGCCTCACAAAGTGGTGGGATTATAGGTGTGAGCCACCATGCCCAGCAGAATAGCTTATTTTCAGTCAAATTCTCAACA	56867679	56867899	GGCTGCTCGCCAATTGCAAGG	GGCTGGTCGCCAATTCCAGGG	||||| ||||||||| || ||	=====X=========X==X==	18	3	0	0
chr4	-	67412389	67412407	AGGAATGTTTAAATCTGCGGAAGCTGCGCCCACAGCTGACCCTTCCCCCAGGTGCTCTGTCCCAGGGAGATGGGAGTTTTATCTCTAAGCCCCTGACTGGGGCTGCTGCCATTCAGAGGTGCCCTGCCCGGAGAGGAGGAATCTAGAGAGGCAGTCTGGCTACAGCAGCTTTGCAGAGCTGCGGTGGACTCTGCCCAGTTCGAACTTCCTGGTGGCTTT	67412289	67412507	GGCTGCTCGCCAATTGCA-AGG	GGCTGCT-GCC-ATT-CAGAGG	||||||| ||| ||| || |||	=======I===I===I==D===	18	0	1	3
chr4	-	82565864	82565885	TTGTTATTTTATGATTCAAATCACTTCCCTAATTCATTTGAAAAAACAGAATTGAGAAGCACAGCTCATAAATAACGCTCTCAGGGATTCTGGAAATCCCTGCTGCTGGTCCAATTGCAATGACTTTCATTATAATAAAAATCTCTGTATAACGAAGTTATTGCCAAACCTTATCCAACAACTGGTAATCCAAGTAGTCTCTGATAAACAACAAAATCAGCT	82565764	82565985	GGCTGCTCG-CCAATTGCAAGG	TGCTGCTGGTCCAATTGCAATG	|||||| | |||||||||| |	X======X=D==========X=	18	3	1	0
chr4	-	89856572	89856591	CTGCGCCTGGCTCAGAGGGTCCCATGCCCACGGAGCCTTGCTCATTGCTAGCACAGCAGTCTGAGATTGAACTGTAAGGTGGCAGCGAGGCTGGGGGAAGGGCGCTCGCCATTGCTGAGGCTTGAGTAGGTAAACAAAGTGGCCAGGAAGCCCAAACTGGGGGGAGCCCACCGCAGTTCAAGGAGGCCTGCCTGCCTCTGTAGACTCCACCTCTGGGGGC	89856472	89856691	GGCTGCTCGCCAATTGCA-AGG	GGC-GCTCGCC-ATTGCTGAGG	||| ||||||| ||||| |||	===I=======I=====XD===	18	1	1	2
chr4	-	100916619	100916638	CTGTGCATGGCTCAGAGGGTCCTATGCCCATGGAGACTTGCTCATTGCTAGCACAGCAGTCTGAGATCAAACTGCAAGATAGCAGCAAGGCTGGGGAAGGGGCGCCCGCCATTGCCAAGGCTTGAGTAGGTAAACAAAGCAGCCAGGAAGCTCGAACTGGGTGGAACCCACCACAGCTCAAGGAGGCCTGCCTGCCTCTGTAGACTCCACCTCTGGGGGC	100916519	100916738	GGCTGCTCGCCAATTG-CAAGG	GGC-GCCCGCC-ATTGCCAAGG	||| || |||| |||| |||||	===I==X====I====D=====	18	1	1	2
chr4	-	115334941	115334962	ATTGAACCCCAGGAACTTTCTGTAACTCTGATGAAAGAGTTTCTTAATTCATGAAACCGTAAAGTCAAGGTAACCAAAATCTACATGCAAAATCTGAATTGGTTGCTTGCCAAGTTGCAATGTTACTAGGATTTTCAGTTTCACAAAATTTAAAAATAAAATTGAGGGTATTTAAGAATATATATAGAGAAGCTAAGAATTGAAATGAGACTCCTGGTAACT	115334841	115335062	GGCTGCTCGCCAA-TTGCAAGG	GGTTGCTTGCCAAGTTGCAATG	|| |||| ||||| |||||| |	==X====X=====D======X=	18	3	1	0
chr4	-	123115138	123115157	GACACAGGAGACTGTTGCCACTGCTGCTCTCACAGTTGCTTCTGCTATCCTGTCTGCCTCCTTGCAGCCTGGAGCAGGGCTCCAGGCCATCGCTGGGCTGGGCTGCCGTCCAAGGCAAGGATGACATTGCCGCAAGTTCCCCCTGTGGACCCGGCTCTCGGTGGCAGCCTGGGGCTCCTCCTCGCACAGCTTGAGACCCTGCCGGGGGGCACCTCTGGGG	123115038	123115257	GGCTGCTCG-CCAATTGCAAGG	GGCTGC-CGTCCAAG-GCAAGG	|||||| || |||| ||||||	======I==D====XI======	18	1	1	2
chr4	-	123283789	123283809	AATACCTCATGACACATGAAAAATGTATGAAATTCTAATTCCAATGTCCATAAAGTTGTATTGGAACACAGCCACACTCATTCATTTACGTATTGCCCATGGCTGCTTCCACACTGCAAGGGCAGATTTGAGTAGTTCCAGGAGGAACTGTGTTCTCCGCAAGACCAAAACACTTGCTGTCTGGCCCTTTACAGCATAAGTTTGCGCACCCCTGATGTAAA	123283689	123283909	GGCTGCTCGCCA-ATTGCAAGG	GGCTGCTT-CCACACTGCAAGG	||||||| ||| | |||||||	=======XI===D=X=======	18	2	1	1
chr4	-	161772874	161772894	AGCAATCTATAAATCCAATGCAATTCCCACTAAAATACCTCCATCATTCTTCACAGAACTGGAAAAAACAATCCAAAAATTCATATGGAACCAAAAAAGAGCCTGCATAGCCAATGCAAGGCTAAGCAAAAAGAACAAATCTGGAGGAATCACACTACCTGATTTCATACTATACTATAAGGCCATAGTCACCAAAACAGCATGGTACTGGTATAAAAGTA	161772774	161772994	GGCTGC-TCGCCAATTGCAAGG	GCCTGCATAGCCAA-TGCAAGG	| |||| | ||||| |||||||	=X====D=X=====I=======	18	2	1	1
chr4	-	169343594	169343615	ATGTCCTTGTGGCTGATATCATTTATTTCAAAAGGCAGAAGAACCTTCTGCCCACCCACAACAAATCTTGGTACTAGTAGTTACAATGGGGTGGACCTGAGGCTGCTCTCAGATTGGCAAGGAAGCCCTCCATCTGGAGGGTAGTTAGCAACAACCAAGGTAGTTGGGGAGTTGTCTTTGAATTTACTTCCTGGTGTTCAGCCTGCAACCAGCTTCCCGATT	169343494	169343715	GGCTGCTCGCCAATT-GCAAGG	GGCTGCTCTCAGATTGGCAAGG	|||||||| | ||| ||||||	========X=XX===D======	18	3	1	0
chr4	-	182893486	182893506	GCCTTGATCCGATTAACCAATTTCCCTTACTACAGGTAATCAAGGCAGTATGCACAAGGTAGCTTCTCTTACTAGTGGGAGGACTAATGGAGGGAGTGGGGGCTGCTGGCAAATTCAGAGGTGGGCACCACTGTGCTTCCCAGCATGGCTTTGCAGACCACTTCAAACCAGCTCTACAGAGGGCAGATCTGTTTTCTTGTCCTGATCTCAGCAGGCAGCGC	182893386	182893606	GGCTGCTCGCCAATTGCA-AGG	GGCTGCTGGCAAATT-CAGAGG	||||||| || |||| || |||	=======X==X====I==D===	18	2	1	1
chr4	-	183348770	183348790	CTCTGTGGTTGACAGTTATTCCCATGCATCAGGTTGCTGGTCACCCTCCCACTCCCTACCTTGCTGATGTGCCCGGCATCACAGCCTGCCTGACGACGCTGGCTGTGGCACAATGGCAAGGTGAATGTGGCCATGGGGGCTGGCCCCAGAACTCCAAAAGCAGTGTTGTCAGAGGCAATCGAACCACAGTGACTCCATCTTGAATAGGCAGTGGGTAAAAT	183348670	183348890	GGCTGCTCGC-CAATTGCAAGG	GGCTG-TGGCACAATGGCAAGG	||||| | || |||| ||||||	=====I=X==D====X======	18	2	1	1
chr4	-	187210411	187210428	AGCATTTTGGAGGTTTTTGTTATGTAGTGGTAAAAACACAAAATGATGCACTCAGCATTCCAGATCACAGGCTGGAGAGGAGGAGGAGTTCTGTGGATGTGGCTCTCGCCATGCAAGGAGCCTGTGGTCTTGGTCAGCCTGGGCTGCTGTAACAAAACGTTGTCGACTGCGGCTCTGAACCACAGGCATGACCTTCTCACAGTTCTGGGAGTTGGGAT	187210311	187210528	GGCTGCTCGCCAATTGCAAGG	GGCT-CTCGCC-A-TGCAAGG	|||| |||||| | |||||||	====I======I=I=======	18	0	0	3
chr5	-	16655161	16655179	ACACAAGCAAAAGTTATGGTGTCACCGTCTATGACTTGGCTTTGTGAGTCACACAGTATTTTTCCTGTCACCTTCTATTTGTCAGAAGTGAGTAAACTAGGGCTGCCCCATATTCAAGGAGGGGACAATTAGACTCCACCTTTTCGTGGGAGGAGTATCACAGAATTTGTGGATGTATTTTAAAAGCAGCACAATTGATGTTCTAGCCCAAATTATTTA	16655061	16655279	GGCTGCTCGCCA-ATTGCAAGG	GGCTGC-C-CCATATT-CAAGG	|||||| | ||| ||| |||||	======I=I===D===I=====	18	0	1	3
chr5	-	50156589	50156609	CCCAAATCTGGCTCAGAGAGTCCTACACTCACGGAGTCTCGCTGATTGCTAGTGCAGCAGTCTGAGATCAAACTGCAAGGCGGCAGCGAGGCTGGGGGAGGGGTGCTCGCCATTGCCCAGGCTTGCTTAGGTAAACAAAGCAGCTGGGAAGCTCGAACTTGGCGGTGCCTGCCTCTGTAGGCTCCACCTCTGGGGGCAGGGCACAGACAAACAAAAGACAG	50156489	50156709	GGCTGCTCGCCAATTGCA-AGG	GGGTGCTCGCC-ATTGCCCAGG	|| |||||||| ||||| |||	==X========I=====XD===	18	2	1	1
chr5	-	51251183	51251202	CCGCACCTGGCTTGGAGGGTCCTACGCCCACGAACTCTCACTGATTGCTAGCACAGCAGTCTGAGATCAAACTGCAAGGCAGCAGCCAGGCTGGGGGAGGGGCGCCCGCCATTGCACAGGCTTGCTTAGGTAAACAAAGCAGCCAGGAAGCTAGAACTGGGTGGAGCCCACCACAACTCAAGGAGGCCTGCCTGCCTCTATAGGCTCCACCTCTGGGGGC	51251083	51251302	GGCTGCTCGCCAATTGCA-AGG	GGC-GCCCGCC-ATTGCACAGG	||| || |||| |||||| |||	===I==X====I======D===	18	1	1	2
chr5	-	53803227	53803246	CCACACCTGGCTCAGAGGGTCCTACGGCCACGGAGCCTCGCTCATTGCTAGCACAGCAGTCTGAGATCAAACTGCAAGGCAGCAGTGAGGCTAGGGGAGGGGCGCCCGCCATTGCCAAGGCTTGAGTAGGTAAACAAAACAGCCAGGAAGCTCGAACTGGGTGGAGCCTGCCACAGCTCAAGGAGGCCTGCCTGCCTCTGTAGGCTCCACCTCTGGGGGC	53803127	53803346	GGCTGCTCGCCAATTG-CAAGG	GGC-GCCCGCC-ATTGCCAAGG	||| || |||| |||| |||||	===I==X====I====D=====	18	1	1	2
chr5	-	53818489	53818508	GGGACCACCCTTCAAGTAGCAGAGTTTAGATTCATTAGGGAAGAAAGAGTATGTAAATTCCCCACTCACCACCACCACCACCATCATCACCATCACCTGTGGCTGCTCCCAAAGGCAAGGGACAGATGACCAGTGCTTCCTTAGCCCACCAGGATACTGTTTTTCAGTCCCAGCTGCACACCAGACAGAATCACCTGGGCAGTTTTTAACAATACTGACT	53818389	53818608	GGCTGCTCGCCAATTGCAAGG	GGCTGCTC-CCAAAGGCAAGG	|||||||| |||| ||||||	========I====XX======	18	2	0	1
chr5	-	58216350	58216369	CCCGCACCTGGCTGGGAGGGTCCCATGCCCACGGAGCCTCGCTCATTGCTGGCACAGCAGTTTGAGATCAAACTGCAAGGAGGCAGTGGGCTGGGGGAGGGGCGCCCGCCATTGCCAAGGCTTGAGTAGGTAAACAAAGCGGCCTGGAAGCTCCAACTGGGTGGAGCCCACGGCAGCTCAAGGAGACCTGTCTGCCTCTGTAGGCTCCACCAATGGGGGC	58216250	58216469	GGCTGCTCGCCAATTG-CAAGG	GGC-GCCCGCC-ATTGCCAAGG	||| || |||| |||| |||||	===I==X====I====D=====	18	1	1	2
chr5	-	74871171	74871191	GCAGCCATCTTGGAACCATGAGCTGATCATGAGAATGAAATCCATGTATTAACATGCTAGAGCCAAGAGACGGGAACCTGGGACAATGGTGATGTTATATGGCTGCTACACCAATTCCAGGCTGCTCACCTCCAGTCTTCTCTGTTACTTACCAACAATCCTAACTAATTCTCAAAGTTAAACACTGTCACTTTCATATAGCTAGAAAAAAAGAATACTTC	74871071	74871291	GGCTGCT-CGCCAATTGCAAGG	GGCTGCTACACCAATTCC-AGG	||||||| | |||||| | |||	=======D=X======X=I===	18	2	1	1
chr5	-	86524067	86524087	AGGGTTGTGATACCAGGGATACCTTCTATTGTGGTACATGAAGGAAAAAACGTCATAGGGTCATGAATATAAGTGACTCTAAGAGCTAAGAATGGCTTGTGGCTGCTGCCAGATGGCAATGTGCTACAACCACAGTCCCACAGCCACAGGGAACTGAATTTGGCTAACAACCTGAATCAGCTTGAATGCTGATTCTTACGCAGAGCTCCCGGAATGGAATA	86523967	86524187	GGCTGCTCGCCA-ATTGCAAGG	GGCTGCT-GCCAGATGGCAATG	||||||| |||| || |||| |	=======I====D==X====X=	18	2	1	1
chr5	-	94026382	94026401	CCTCTGCTGGCATAGGGCAGTGGGCCACAACTGTTATATCCTTTGGTGTACCCACATTCGGTGGGTCTTGAGTTCTTGTCCTGTGTCCAAGAAGAAGGAGGGCATGCTGACAATTGAAGGGCGATGAGGGCAAAGAAGAATTTCATTGGGTGAAGAAACAGTTCTCAGTGGAGAAAGGACATGAGGATGATTTTTCTCCCAGTGTGGCTGAGTCCAGGGC	94026282	94026501	GGC-TGCTCGCCAATTGCAAGG	GGCATGCT-GACAATTG-AAGG	||| |||| | |||||| ||||	===D====I=X======I====	18	1	1	2
chr5	-	102492841	102492861	CCCGCTCCTGGCTCAGAGGGTCCCATGCCCACGAAGCCTCACTCATTGCTAGCACAGCAGTCTGAGATCAAACTGCAAGGCGGCAACGAGGCTGGGGAAGGGGTGCTCGCCATTGCTGAGGCTTGAGTAGGTAAACAAAGCAGCTGGGAAGCTCTAACTGGGTGGAGCCCACCACTGCTCAAGGAGGCCTGCCTGCCTCTGTAGACTCCACCTCTAGGGGC	102492741	102492961	GGCTGCTCGCCAATTGCA-AGG	GGGTGCTCGCC-ATTGCTGAGG	|| |||||||| ||||| |||	==X========I=====XD===	18	2	1	1
chr5	-	107377551	107377570	CGGTTTTCAAAAGAAAAGTCAGTGACCACAACTCTGAGAGCAATGAATGGAAAGGAGGAGTTGAAAACTGTTTTTCTAATTATTTGAAAATAATACAAATGGCTGCTGCCGTTGCTAAGGCACCGGAGAAAAACAGAGTCCCTGAAAATCCACAGGTACTGTGTGACTCTTCCTTTCACAACGACACAGAGAGGGAAACAGCCCCATTTAAGCTTCCTAC	107377451	107377670	GGCTGCTCGCCAATTGC-AAGG	GGCTGCT-GCCG-TTGCTAAGG	||||||| ||| |||| ||||	=======I===XI====D====	18	1	1	2
chr5	-	116441075	116441095	GTGCTTTTCTGACACTTTTACTTGCTGAATGACTTTTTGTTGAAAGAGCTTTTGTTCAGGCAGTAAAACCTAGGTGCTGGGGTCCAGGAGCATCTTATTTGGCTTCTGCCAAATTACAAGGCTGAACAATGAGACCAGTTTGTGTTTATCTGACATGGGCCTTTAGGAAAACATTCAGGTCCAAGATGTCATCTCTGATTCCATGAAACACCTAGCCTGGT	116440975	116441195	GGCTGCTCGCC-AATTGCAAGG	GGCTTCT-GCCAAATTACAAGG	|||| || ||| |||| |||||	====X==I===D====X=====	18	2	1	1
chr5	-	126851170	126851190	GTTCCTGAGTGGTCCTGGGTACTCACAGGCACCCGAACTCAAGGGTCCAGGTCAGTCCAGAGTGCTTTCATGGAAACGGCAGGCTATGTGTGCCGAGAATGTCGCTCAGCCAATTGCATGGAATTCAGAGTTCCCCTGAGGTTCCCTGAGACTTGGTTCTCCCTGCTCTGATGGGATTTGGGATAGAAAGTGGGAGTGCCTGGTTAATTTGGAGTTTGAGG	126851070	126851290	GGCTGCTC-GCCAATTGCAAGG	GTC-GCTCAGCCAATTGCATGG	| | |||| |||||||||| ||	=X=I====D==========X==	18	2	1	1
chr5	-	129073334	129073352	CTACAGGGAAATAGAAAATAGGGAAGGGAAGGCTCTGTTGGGACAAAACAAACTAGATGCCAGAAACACAGATATTAGACTTCAGTCCAAATGAGCTCACGGGCTGCCAATTGCACAGGCAGGAAGAAAATGAGGAGAAAATAGATGGGAACTACATTTGCTAAAGGAGTCTTGGAGTATAAATTAGTCAGCCCACAAGGGAATTTAATTTGCAGATCG	129073234	129073452	GGCTGCTCGCCAATTGCA-AGG	GG--GCT-GCCAATTGCACAGG	|| ||| |||||||||| |||	==II===I==========D===	18	0	1	3
chr5	-	131087596	131087615	CTGCACATGGCTCAGAGGGTCCTACGCCCACGGAGCCTCACTCATTGCTAGCACAGCAGTCTGAGATCAAACTGCAAGGCAGCAGCCAGGCTGCGGGAGGGGCGCCCGCCATTGCCAAGGCTTGAGTATGTAAACAAAGCAGCCTGGAAGCTCAAACTAGGTGGAGCCCACCACAGCTCAAGGAGGCCTGCCTGCCTCTGTAGGCTCCACCTCTGGGGGC	131087496	131087715	GGCTGCTCGCCAATTG-CAAGG	GGC-GCCCGCC-ATTGCCAAGG	||| || |||| |||| |||||	===I==X====I====D=====	18	1	1	2
chr5	-	132747857	132747877	ACCGCAGACGCGGTCCCCGCCGCCGCCCCAGAGCAAGCTCCGCGGCCGGCTCCACAGTCCCGCAAGCCGCGCAACCTGGAAGGCGACCTGGACGAGCGCCGGCTGCTCTGCCACTTGCAGCTGGCCCAGGACCGCGAGGCGCGCCTGTGGCGGGGCGGCAAACCCCAGGTACCCGTCGCTGCCGCGTGGCCCTCCTCGCGCGTGCACGGCAGGCGGATGTG	132747757	132747977	GGCTGCTC-GCCAATTGCAAGG	GGCTGCTCTGCCACTTGC-AGC	|||||||| |||| |||| ||	========D====X====I==X	18	2	1	1
chr5	-	134638198	134638217	CAGAAACATGGTCAGAATTGTGTTTTTAAATGTTTCCTCTGGCAGCAGTGTGCAGATTTTATTGGAATAAGTCAAGACTGAAAGCTGAGATAAGTAATGAGGCTGCTGCAATTACACAGGTGAGAGGAAACAAGGGCCTGTGTTGAGTCAGTGGGAACAGAGAAAGAGGGAATCCTATGAGAAACTGTAAAGGTTGGAATCTGTAAGATTTCATGGCTGG	134638098	134638317	GGCTGCTCGCCAATTGCA-AGG	GGCTGCT-G-CAATTACACAGG	||||||| | ||||| || |||	=======I=I=====X==D===	18	1	1	2
chr5	-	137195621	137195641	GAGGAAGATGTGGGAGCTGGGGCAGTGGATGAAGGATGGGGCTTAGGCATGACGGCCACCCTATTTGGCCACAGGCTACAGTAGGCCAGCCTTGAGCTTGGACTGCTGCCAATGTGCATGGCATGATGTGAGGGTGGCCCACAGCTCCAGATTTGGAAACTTTATGTCAGTCATCACCCAGACTACCTACTCCAAGGCAGGTGACTCAGCCCAGGCAGGCT	137195521	137195741	GGCTGCTCGCCAAT-TGCAAGG	GACTGCT-GCCAATGTGCATGG	| ||||| |||||| |||| ||	=X=====I======D====X==	18	2	1	1
chr5	-	157351602	157351622	TGTGTGTTCTCGTTTTACAAACCACATGACAACTCCTTGAGATCGGCCTTCTTATCACCATTGTACAACGGGAGAGACTGAAGCTCAGCGGGGCCGGCTTGGCTGCTCTCACAAAGCAAGGTCCTGGCAAACAATGGTGTAAGCCTGGGCCTGTTGGCCACTAGAGCTGGAGATCCTGGCTGGCCTCTTTGATGCTCTGCTGCTCTGCTTGTACCATCCTG	157351502	157351722	GGCTGCTCGC-CAATTGCAAGG	GGCTGCTCTCACAAA-GCAAGG	|||||||| | ||| ||||||	========X=D===XI======	18	2	1	1
chr5	-	161218566	161218586	ATAAAGGCATCAGTGAGGTGAGGGAACCAACTACATGAATATCAGGGGGAATATTATTGAAGGCAGAGGAGAGAGAAAGTGCAAAGGCCCTGCGGCAGAAGCCTGCTCGACATATTCAAGGAACATTGAGAAAGCCAGTGTGGCTGAAATGGGGCAAACTAGGTGGAAAGTTACAGGAACCAAAGTAGGAGAGGCACCAGGGAGAGGAGTCAAGCTGACTC	161218466	161218686	GGCTGCTCGCCA-ATTGCAAGG	GCCTGCTCGACATATT-CAAGG	| ||||||| || ||| |||||	=X=======X==D===I=====	18	2	1	1
chr5	-	168721585	168721603	AAGACACTCAGCTACCCATGTGTAGGACAGGGCCAGGCAGGCGAGGAGAGTGGGCCGGCTGTGGAGGCTGCAGCCTGCACAACTCTGTTTAAAGGGGCAGGGCTGCTCAGCCATGCAGGAATGCAGGGGTAGGGCCCTGGTACGGCCAGGTCTCTCAATTTTCCAAAAGAATATAGAGAGTGGGATTTGTGGAAGAAATCTGATATTTAAATGTTGACA	168721485	168721703	GGCTGCTC-GCCAATTGCAAGG	GGCTGCTCAGCC-A-TGC-AGG	|||||||| ||| | ||| |||	========D===I=I===I===	18	0	1	3
chr5	-	171702406	171702426	GCCCGTGTGTACTTTATGGCAAATGGGATCCATATGTCCCTGATTCATTGATACTTAAGCCATTAGGATGCTGTGTTGTAAGAACACTTTGATGTCCAAGGGCTGTCTTGCCATTTGCAGGACTTTTTTCTTCACAAACAGGAAGTTTTCCCTTCTCAAGGAGTACACAAAGCAAGAGGCCGGCTCCCCCAGAATGTGTGACAGTGAGTGGGAGGCAGTCC	171702306	171702526	GGCTG-CTCGCCAATTGCAAGG	GGCTGTCTTGCCATTTGC-AGG	||||| || |||| |||| |||	=====D==X====X====I===	18	2	1	1
chr5	-	173664551	173664570	GAATGGATGTTGCCTCCTGGCAAGGCGTTCATTTGGTCACCCTTTGGGGAGGCAAATTGTAGCTAGGAGCTGTGGAGTCAGGGTTCCCCAAGGAAGTGGAGGCTCTCCCCAATTGCAAGTAGTGACTAGCCCTACATTTGGAAGGCTGAACCTCATGCTACCTGTCCCATCCTCATAACAAGATGACCCCAGAAACAGGCCTGGTGGGAAATGGAGTGAG	173664451	173664670	GGCTGCTCGCCAATTGCAAGG	GGCT-CTCCCCAATTGCAAGT	|||| ||| |||||||||||	====I===X===========X	18	2	0	1
chr6	-	14104004	14104022	CTTACTGGTACCAGTAGAATGTGCTTTCAGTGGCATTGTTGATATACATTCTTAAAAATAAAACCCTTAGGCAAGCTTAGGTGCTTTTTCATATGAAGTGGGCTTGCTCCCATTGCAGGTAGAGATAAACGCTCTGTCATTTCTGCTGTTCCTGCCGGCAGCTGCGCTCAGGTCTGTGCACGTGGGGGAGACCTTCCCTGGCCTTCCTCAGAACCATCA	14103904	14104122	GGC-TGCTCGCCAATTGCAAGG	GGCTTGCTC-CC-ATTGC-AGG	||| ||||| || ||||| |||	===D=====I==I=====I===	18	0	1	3
chr6	-	22598746	22598767	CAGACAGAGGAAGTGGCAGGAAGAGCTATGGGAATCTGAGCTGCAGGAGATTTTCGGTGTCCCATAATCACAGACCAAAGAAGCGAGATGAGGGTCAGTGGCCTGCTCGCTAATGTGCCAGGGGAGAGCTGAGAATCCTTGAGCTGAACAAACACTTTGTTAATAGGAAGAAACATAGGTGGAAGAAACATAGGTGGAAAAGCGTTGGTGCTAGATTTTTGC	22598646	22598867	GGCTGCTCGCCAAT-TGCAAGG	GCCTGCTCGCTAATGTGCCAGG	| |||||||| ||| ||| |||	=X========X===D===X===	18	3	1	0
chr6	-	35140926	35140945	GTCGCCAGGATATTTCGGGGGCACACTCTCCTTGACGTCTGGCATTTTGCTGATGGTATCTGGGTGAGGGAGAAAGGCGTGTTGTTGGCGTCGGGGAAGGGGCCTCCCCAATTGCCAAGGGGGTCCCTGGGGGCGGCGGGAAGGGGGGTAGCGGCCTCAGGGTCTTGGGGGTGCTGAGGGGCAGAAAGGGGCAAAGGAGCGTGGAGGAGCGGAAGTCGAG	35140826	35141045	GGCTGCTCGCCAATTG-CAAGG	GGC--CTCCCCAATTGCCAAGG	||| ||| ||||||| |||||	===II===X=======D=====	18	1	1	2
chr6	-	40292897	40292915	AATGCCTGGCTGAGTGTGAGCCTAACCACTTACTGTTTAAATGTGTCCGTTGTCTGTCTTCTGGTCTAGAATGTGAGCCCCTTGAGGCAAGGATTCTGTTGGCTGCCTCGCCATGCAGGTGACAGTACTTGGCAAATTGCAGGTGCTGAGGAAGTAGTGAATGAATGGATGAATGGAAACAACTCCAGGTACATAGTAACTTCTAGCTTGTTGGCATAA	40292797	40293015	GGCTG-CTCGCCAATTGCAAGG	GGCTGCCTCGCC-A-TGC-AGG	||||| |||||| | ||| |||	=====D======I=I===I===	18	0	1	3
chr6	-	78647184	78647203	CCGCACCTAGCTTGGAGGGTCCTACACACACGGAGCCTCGCTCATTGCTAGCACAGCAGTCTGAGATCAAACCGCAAGGCTGCAGCGAGGCTGGGGGAGGGGCGCCCGCCATTGCCAAGGCTTGAGTAGGTAAAGAAAGTGGCAGGGAAGCTCAAACTGGGTGGAGCCCACCACAGCTCAAAGAGGCGTGCCTGCCTCTGTAGGCTCCACCTCTGGGGGC	78647084	78647303	GGCTGCTCGCCAATTG-CAAGG	GGC-GCCCGCC-ATTGCCAAGG	||| || |||| |||| |||||	===I==X====I====D=====	18	1	1	2
chr6	-	78758575	78758594	CCTGTGCCTGCTTGGAGGCTCCAGCACCCACGAAGCCTGACTCATTGCTAGCAAAGCAGTCTGAGATCAAACTGCAAGGCCGCAGCGAGGCTCGGGGAGGGGCGCCCGCCATTGCCAAGGCTTCAATAGGTAAACAAAGCAACCAGGAAGCTCAAACTGGGTGGAGCCCACCACAGCTCAAGGAGGCCTGCCTGTCTCTGTAGACTCCACCTCTAGGGGC	78758475	78758694	GGCTGCTCGCCAATTG-CAAGG	GGC-GCCCGCC-ATTGCCAAGG	||| || |||| |||| |||||	===I==X====I====D=====	18	1	1	2
chr6	-	80783475	80783494	CCGCACATGGCTTGGAGGGTCCTATGCCCACGGAGCCTCACTCATTGCTAGCACAGCAGTCTGAGATCAAACTGCAAGGCAGCTGCGAGGCCGGGGGAGGGGCGCCCGCCATTGCCAAGGCTTGAGTAGGTAAACGAAGTGGCCAGGAAGCTCGAACTGGATGGAGCCCACTGCAGCTCAAGGAGGCCTGTCTGCTTCTGTAGACTCCACCTCTGGGGGC	80783375	80783594	GGCTGCTCGCCAATTG-CAAGG	GGC-GCCCGCC-ATTGCCAAGG	||| || |||| |||| |||||	===I==X====I====D=====	18	1	1	2
chr6	-	81845973	81845992	TCAGACTCATGGAGAAACAGCAGGGTGAATTCTGGATCTGAAAGTGAAAATAAAAGAAATACAAAAACCAATGAGATTGATTCCCAAACTCCAAGGTCATGGCTGCTGCTAATTCATAGGTACCTCTTTGTGAACTAGAAAAATAAAATGCCTTTTTGAGTGACGCAGACCTATTAGTGCACAGGGTTTTGTTCTACTGGACTCTGATCAATCTGAGCCA	81845873	81846092	GGCTGCTCGCCAATTGCA-AGG	GGCTGCT-GCTAATT-CATAGG	||||||| || |||| || |||	=======I==X====I==D===	18	1	1	2
chr6	-	82715656	82715675	CCGTGCCTGGCTCAGAGGGTCCTATGCCCACAGAGCCTCGCTCATTGCTAGCACAGCAGTCTGAGATCAAACTGCAAGGTGGCAGCGAGGCTGAGGGAGGGGCGCCCGCCATTGCCAAGGCTTGAGTAGGTAAACAAAGTGGCCGGGAAGCTCGAACTTGGTGGAGCCCACTGCAGCTCAAGGAGGTCTGCCTGCCTCTGTAGACTCCACTTCTGGGGGC	82715556	82715775	GGCTGCTCGCCAATTG-CAAGG	GGC-GCCCGCC-ATTGCCAAGG	||| || |||| |||| |||||	===I==X====I====D=====	18	1	1	2
chr6	-	85358201	85358220	GTTTGGAAGTAGACAACTTCTGGCATCAGTTCAGCAGTTCAACAATGTCAGAGCTGGTATCTCTACAATTCTCCTGAACTTTCTGTCGTGGTTATAAAATGGCTGCTGCCACATTTAAGGCAGAAAAAAGTGGAACTAGGTATTTTACTAAACACATCTGTCTCTTTTATAAGGAAAGAAAAAGATTTCCTAGAAGACACTCCGGATATAAAGCCTTACC	85358101	85358320	GGCTGCTCGCCA-ATTGCAAGG	GGCTGCT-GCCACATTT-AAGG	||||||| |||| ||| ||||	=======I====D===XI====	18	1	1	2
chr6	-	92952313	92952332	CCAGGCCTGGCTCAGAGGGTCCTACGCCCACTGAGACTCACTCATTGCTAGCACAGCAGTCTGAGATCAAACTACAAGGCAGCAGCGAGGCTGGGGGAGGGGCGCCCGCCATTGCCAAGGCTTGAGTAGGTAAACAAAGTGGCCAGGAAGCTCGAACTGGGTGAAGCCCACCGCAGCTCAAGGAAGCCTGCCTCCCTCTGTGGACTCCACCTCTGGGGGC	92952213	92952432	GGCTGCTCGCCAATTG-CAAGG	GGC-GCCCGCC-ATTGCCAAGG	||| || |||| |||| |||||	===I==X====I====D=====	18	1	1	2
chr6	-	106541933	106541954	CACTGGTTATCACTAAGAGTACATTTAGCCATGGCTCAGAAGGGTCATTGTTATATTGAGTTAACAATTTGCAGTTGTATTTACTAATTGCAGGGCTTCTTGCTGCTTGCCAATTAGCCAGGAAAAAACTTTTTTAAGACAAACTTTCCCTACTCCAAAATACCCTTTCTGCTATTCCCAATTCCCACATCGATGCCACACACTATAACTTTTCAATTTTCA	106541833	106542054	GGCTGCTCGCCAATT-GCAAGG	TGCTGCTTGCCAATTAGCCAGG	|||||| ||||||| || |||	X======X=======D==X===	18	3	1	0
chr6	-	117021340	117021360	ACTGACAATGTGTTTTAACCCATTTGATGTGGGAGGTCTCAGCAAGGGGAGAACCAAAGATGACCTTAGGGCTTCAGACTTGGGAGATATGTCCGTTTTGGGCTGTTCCCCAATGCAGAGGATGCAAGAGGAGAGCAGTTTGAACAGTGATGTGGATCACTCTGAATTAAACCCTGAATTACAAAAGTCATTCATTAGATTTACTCCTTAGTTTGATTGTT	117021240	117021460	GGCTGCTCGCCAATTGCA-AGG	GGCTGTTCCCCAA-TGCAGAGG	||||| || |||| |||| |||	=====X==X====I====D===	18	2	1	1
chr6	-	117973498	117973518	TTTATGTATTTATTTACTCATCTATTTACCTAAAAATAAGTGTTACTGAAGGTTCGTAGACATTTTTCCTGAGAGCTGGTTTGATGATGATATGCTTTCTGGGTCTCTCCACATTGCAAGGTCAAAACTTGTTTTTAAATTTATTATTATTTTGTTTATTTATTTATTTAATTTTTAATATATATTTTTTTGAGACAAGGTCTTGCTCTGTTGCCCAGGCT	117973398	117973618	GGCTGCTCGCCA-ATTGCAAGG	GGGT-CTCTCCACATTGCAAGG	|| | ||| ||| |||||||||	==X=I===X===D=========	18	2	1	1
chr6	-	119400423	119400442	CCGTGCATGGCTCGGAGGGTCCTACGCCCATGGAGCCTCGCTCATTGCTAGCACAGCAGTCTGAGATCAAACTGCAAGGCGGCAGCGAGGCTGGGGGAGGGGCGCCCGCCATTGCCAAGGCTTGAGTAGGTAAACAAAGCAGCCGGGGAGCTCGAACTGGGTGGAGCTCACCGCAGCTCAAGGAGGCCTGCCTGCCTCTGTAGACTCCACCTCTGGGGGC	119400323	119400542	GGCTGCTCGCCAATTG-CAAGG	GGC-GCCCGCC-ATTGCCAAGG	||| || |||| |||| |||||	===I==X====I====D=====	18	1	1	2
chr6	-	134205718	134205739	ATTCTCCTAGCCTTGGTATTTTCTGGCTGCGAGCTTTGGATATGTCAGCTAACCTATTCAGCTTATTATTTCATTTCTAATAGAGGCATAACAAGGAAAGGGCTGTCTCTCCTATTTCAAGGGATTGCGGCAAACACTACATTAGATTTCTGTGAATACTCCTTGTAAAAGCGTGAGGCATAATACAAATATCAGATATCAGCGTGAGTTTTCTATTTCATT	134205618	134205839	GGCTG-CTCGCCAATTGCAAGG	GGCTGTCTCTCCTATTTCAAGG	||||| ||| || ||| |||||	=====D===X==X===X=====	18	3	1	0
chr6	-	139149298	139149317	CTTTGTGCCTTCTCAGATGTCTGTGATTTGGAAGAGGTTTCCAAACTCATTTCTGTTCTAAACAGTGTGAGATTTGGGAGACACAGGTTATAGGTGATCTGGCTCTGCCATTTTGCAAGGCTGCCAAACCTTGCCAAGCCCAAGTTTTATCTGCAGAAAGTGAGCATGACATGATACTGTTTGTGACGAGCTCTTTTTCAAACCATAGAGCTGTTTGGAA	139149198	139149417	GGCTGCTCGCCAA-TTGCAAGG	GGCT-CT-GCCATTTTGCAAGG	|||| || |||| ||||||||	====I==I====XD========	18	1	1	2
chr6	-	144730428	144730447	AAACTCAACTTTTGCTTCTCTTTTGAAAGGCCCTGAGACGGGAGTTAAAGGAGAAAGAATATTCTGTCCTGAATGCTGTCGACCAGGCCCGAGTTTTCTTGGCTGATCAGCCAATTGAGGCCCCTGAAGAGCCAAGAAGAAACCTACAATCAAAAACAGGTGAGACTGGTTTCTCCACTACATCATAAAAACACATGCTAGGAGAACAAAAAACCCAAAA	144730328	144730547	GGCTGCTC-GCCAATTGCAAGG	GGCTGATCAGCCAATTG--AGG	||||| || |||||||| |||	=====X==D========II===	18	1	1	2
chr6	-	151784844	151784863	CCTTCCCACCAAAGATAAGTTTTTTGAACAGTTTCCCCATGAGTGCTCCCCCCACCCCAACTTGTGCCTTTTATTCATGTCTTTATAATATTTATTGGTTGGCTGGTGCAATTGCAGAGGTTGGCAAGTCTGAAATTTGTAGAGCAGGCCAGCAGGCTGGAAACTCAGGCAGGAGTTAATGCTACATTCTAGGGACATTTTTTTCTTCTCTGGAAACTTC	151784744	151784963	GGCTGCTCGCCAATTGCA-AGG	GGCTGGT-G-CAATTGCAGAGG	||||| | | |||||||| |||	=====X=I=I========D===	18	1	1	2
chr6	-	160154546	160154565	GGGAGCATGTGTTCTTTTTATCTTTGTAAGGCTTGTAGCAATTCTTCAGGTATTATACACCTAAGAGCTAAATATTTGAATGTGTAGTTAAAAAGAGGTAGGCTCTCTGCCATTGCATGGGCAACGGATGGCTCATACCCACTTTCACTCTAGCCTGTTACCTCCTCTCAATACCCTCTGGGCTGGTCCTCATGGTTCCTCCTGACCCCTGCAGTTTTCT	160154446	160154665	GGCTGCTC-GCCAATTGCAAGG	GGCT-CTCTGCC-ATTGCATGG	|||| ||| ||| |||||| ||	====I===D===I======X==	18	1	1	2
chr7	-	2080036	2080057	CGCAGAGAGGCACAGCAGGTGTCCTGGACACATCTACCGTCTCCCGAGGTCAGAGAGAAGGAGACCATCCGTGCGTCCGTCAACCCTGTCAGCGCTGGCTGCCTGCTCGCCTAATGCACAGGACAGAAGCCCCAAGGGGCCACATGGCCAACAGGCAGGCAGCAGGCGGGTGGGCCAGCCTCGAGGCTGGGGGCTTTCTCTGCACTGCTGCTCAGCAAACAG	2079936	2080157	GGCTGCTCGCCAATTGCA-AGG	GCCTGCTCGCCTAATGCACAGG	| ||||||||| | |||| |||	=X=========X=X====D===	18	3	1	0
chr7	-	3713185	3713205	CTGGAGAAGCAGATCTTGCACAGCGGGGAGCAGGCTGAAGGCACCAGGAACCCTCTGCCAGCACACCCCTGAGATAAGCACTTCCTTCAAAGCTGAGTCCGGCTGCTCAGCGAATTGATGGATGATGAAGACATTGTCTTCCTTTGTTAGGATAAGAAGGATAATGATCTTTCTCCTTCCAAGTCGTCTGGGAGCTCAGGCTCTGTGTTGTGATAAAGTAC	3713085	3713305	GGCTGCTC-GCCAATTGCAAGG	GGCTGCTCAGCGAATTG-ATGG	|||||||| || ||||| | ||	========D==X=====I=X==	18	2	1	1
chr7	-	4997244	4997263	CTGACCAGGTGGACAGGACCCAGAGTCTACTTTCCTCAGAGGGGTATCAGCTGCCTCAGACCCAGTTAGCACAGAACTTTTTTCCCAAGGGTAAGGCTGAGGCTGCTTCGCCAGTGAAGGGAGAGGTGAACGGCGTCCTTTGAAGCAGGATCAGACCCAGCCAGCAGAGATGGAGAGTGACTGCTGGCAGAAGGCAGGCGAGGATAAGCTAACGATGCTG	4997144	4997363	GGCTGC-TCGCCAATTGCAAGG	GGCTGCTTCGCCAG-TG-AAGG	|||||| |||||| || ||||	======D======XI==I====	18	1	1	2
chr7	-	10533655	10533675	CCCGCGCCTGGCTCAGAGGGTCCCACGCCCACGGAGCCTCGCTCATTGCTAGCACAGCAGTCTAAGATCGAACTGGAAGGTGGCAGCGAGGCTGGGGGAGGGGTGCCCGCCATTGCTAAGGCTTGAGCAGGTAAACAAAATGGCCGGGAAGCTCAAACTGGGTGGAGCCCACCACAGCTCAAGGAGGCCTGCCTGCCTCTGTAGACTCCACCTCTCGGGGC	10533555	10533775	GGCTGCTCGCCAATTGC-AAGG	GGGTGCCCGCC-ATTGCTAAGG	|| ||| |||| ||||| ||||	==X===X====I=====D====	18	2	1	1
chr7	-	10741091	10741111	TCAGCTAGAAGAGCTCTGCTTCATGTGTTTCTCCCTCATCGTGGGCTAGCAGGCTCCTGGGGGTGGTACAAGCTCAAGAGAGCAAGCTGGCACATGTCAAGGCTTATCTGCCAATGCAAGGGAAAAGAAGGTGCACACTAGCCACTGTGAGGTTGGGGAAGGACAACAGTAAAGTCTCCTTGGCAAAGCTATGGATCTAGAAAGAGGTAAAGAACTGGACT	10740991	10741211	GGCTGCTC-GCCAATTGCAAGG	GGCTTATCTGCCAA-TGCAAGG	|||| || ||||| |||||||	====XX==D=====I=======	18	2	1	1
chr7	-	70595178	70595198	ACAAGAGTGAAACTGTCTCAAGAAAAAAAAAAAAGAATTATTACCAGCTGCTTTGTGGTCAGGATGTCCCAAGCTGGCACTGCAGCAACCGCTGTTAGGGGGCTTGGTGCCATTTGCAAGGATGTCATCCTCAGCCACTGGTTTCTAGGCAGCCCCTCCAGGAATTCCTCTTCCATGCACCTCCTTGGGCAGAGCGTTGAGGTGTGGTGGCTGAAATTCAG	70595078	70595298	GGC-TGCTCGCCAATTGCAAGG	GGCTTGGT-GCCATTTGCAAGG	||| || | |||| ||||||||	===D==X=I====X========	18	2	1	1
chr7	-	75237568	75237589	CCTCCGCGCCCTGCCGGCACCGACAGCCGGCCCGGAGACCCGGGAGCTCGGCGCCGGGCGCGGGGGGCGGCGGCGGCCGGGCCGGGCCGGACAAAAGGGAGGAGGCCCGCCAAGTTGCAAGGGGGAGCCGCGGGGCGAGGGAGGCAGCGCCGGCGGAGCAGCAGCCGAGGGGCCGAGCGGCGGAGCAGCGGCGCGCGGCGCCCGGCGCGGGGAGCAGCTGGT	75237468	75237689	GGCTGCTCGCCAA-TTGCAAGG	GGAGGCCCGCCAAGTTGCAAGG	|| || |||||| ||||||||	==XX==X======D========	18	3	1	0
chr7	-	91583710	91583729	CCGCACCTGGCTTGGAGGGTCCTACGCCCACGGAGTCTCGCTGATTCCTAGCACAGCAGTCTGAGATCAAACTGCAAGGCGGCAGCGAGGCTGGGGGAGGGGCGCCCGCCATTGCACAGGCTTGATTAGGTAAACAAAGCAGCCAGGAAGCTCCAACTGGGTGGAGCCCACCACAGCTCAAGGAGGCCTGCCTGCCTCTGTAGGCTCCACCTCTGGGGGC	91583610	91583829	GGCTGCTCGCCAATTGCA-AGG	GGC-GCCCGCC-ATTGCACAGG	||| || |||| |||||| |||	===I==X====I======D===	18	1	1	2
chr7	-	100406104	100406123	CCCAGGTGATTTCACTTTGAAGCTTCTGACAAGTTCCTTTAGATCCAGCTGTTTGATTTAATACTCATTGCTTGATTTTCTAAGGCCCCTGAGCCATTGAGCCTCTGCTCAATTGCAAGGCTGGTCAAACCCAAAGTGACTACAGGGAGGAAATATGATGGTGCTAACCCAATGGTTCTCAACCGGGTAGACTGTGCCCCCCAGAAGGCACCTGGCAATG	100406004	100406223	GGCTGCTCGC-CAATTGCAAGG	GCCT-CT-GCTCAATTGCAAGG	| || || || |||||||||||	=X==I==I==D===========	18	1	1	2
chr7	-	101649771	101649789	GTACTGGGGACCAGGGAAAAGTCAGCGGCCAGCCCTCCCGCAGCAGGGAGGCAGGCAGAAGAGCTGGAGCTTGTGGGGAATCCCGGAGCCCGGCGGATGTGGCTGCTGCAATATGAAGGCAGGGCCAGTGTAGACGCTTATGGAGGTCTCTTCACACCATCTCTGTAAGATCACAGCCAAGCGTCCAGGGAAGGCACGGGTCACTGTGACTTCTTAACA	101649671	101649889	GGCTGCTCGCCAAT-TGCAAGG	GGCTGCT-G-CAATATG-AAGG	||||||| | |||| || ||||	=======I=I====D==I====	18	0	1	3
chr7	-	117091865	117091886	CACACTTCTTATCTCTCAGTTTCTGTGTCAGGAGTCCAGGCATGGCTTAGATGGGTCTTCTGCTCTGGGCCTCACAAGGCTATAATCAAGGTGTTGACCAGGCTGCTATCTCAATTGCAAGTTCAGTCAGGGGAGAATCTGCTTCCAGTCTCACTCAGGCTGTTGGCAGTAATCATTGCTGTAGCACTGAGGGCTTGAGTTTCTGACTGGCTGTTGTAGAGG	117091765	117091986	GGCTGCTCGC-CAATTGCAAGG	GGCTGCTATCTCAATTGCAAGT	||||||| | ||||||||||	=======XX=D==========X	18	3	1	0
chr7	-	121904274	121904292	GCTTAGCAAGAGTGCATGCACCTCCAGTTCCTCCAAGTAGGGGAAAACAGAATGGGGAGACAAGGGAGATTGAGCCGTTTTTCAAGTATCTCACTCAGGAGGCTGGCTGCCAATCAAGGACACCCCAGAAGGAAGACAGTGAAGGGCACATCACTGGTGAGGAGGACTAAGATGGATCGCAGATGGCAGCCTGGAACCAGGCCTCCCATATCAGGGAGC	121904174	121904392	GGCT-GCTCGCCAATTGCAAGG	GGCTGGCT-GCCAA-T-CAAGG	|||| ||| ||||| | |||||	====D===I=====I=I=====	18	0	1	3
chr7	-	146545036	146545056	GTTATTTCTAAGTGTCTGAAACTTAGGCCTGAAGAGCTAGTACATATATGAGTAAGCAAAGCAAAAAGGTGTTTAGGCAGGGGAAATCTCAAAGATAAATGGATAGCTCACCAATTCAAGGTATCTTTGGGGTAGTTTACCATAGTCACAGAGAAGCTCAGGTAGGAGGGAGTATGGAAAGTCAATGATTAGGGGATTTGGAGAAAAATTGAGTGGAACAG	146544936	146545156	GGCT-GCTCGCCAATTGCAAGG	GGATAGCTCACCAATT-CAAGG	|| | |||| |||||| |||||	==X=D====X======I=====	18	2	1	1
chr8	-	4140876	4140896	TCCCCTAGGGTGGTTTTGATTTTCTAAGCGTGTAAATGGGCTCAGCACCCTCACTCCAGGTTTCAAATCAAATCTCTGCCCAAGAGGGCATTTGGGAGATTGCTGATCGCCAATGCACAGGCTCAGTAGGGCCGACTTACTGCTAACAAAAACTTCAACACCAACAACAAAAAGTCCTCGTATCTCAATAAATGGGAAGAAAACATAAAAGATTTAGGCAG	4140776	4140996	GGCTGCTCGCCAATTGCA-AGG	TGCTGATCGCCAA-TGCACAGG	|||| ||||||| |||| |||	X====X=======I====D===	18	2	1	1
chr8	-	5845675	5845696	GCAAAATCAAAAGCAAGTTGGTTGCTTCCTAGATACAATGGGGTACAGGCATTGGATAAAAATACCCATTCCAAGTAAGAGAAATTGTCTAGGACAGAGGGGCTGCTGGACCTATTGCAAGTCCAAAACCTAATAGGGCAGTCATTAAATCTGAAAGCTCAAAAATGATCTTTGACTTCATGTCTCACATCCAGGTTATGTTGATGCAAAACGTAGGCTCAC	5845575	5845796	GGCTGCTCG-CCAATTGCAAGG	GGCTGCTGGACCTATTGCAAGT	||||||| | || ||||||||	=======X=D==X========X	18	3	1	0
chr8	-	16670558	16670577	CCACACCTGGCTCGGAGGGTCCTACGCCCACGGAGTCTCGCTGATTGCTAGCACAGCAGTCTGAGATCAAACTGCAAGGCGGCAGCGAGGCTGGGGGAGGGGCGCTCGCCATTGCCCAGGCTTGCTTAGGTAAACAAAGCAGCCAGGAAGCTCGAACTGGGTGGAGCCCACCACAGCTCAAGGAGGCCTGCCTGCCTCTGTAGGCTCCACCTCTGGGGGC	16670458	16670677	GGCTGCTCGCCAATTGCA-AGG	GGC-GCTCGCC-ATTGCCCAGG	||| ||||||| ||||| |||	===I=======I=====XD===	18	1	1	2
chr8	-	22680914	22680934	TTTGGACTGTGTGACCACCCCACCCCCATGCTGAACACTGTACCTGGCTTAGTAGTTTTGCTAAATTCATGGATGAATGAATGAAATGTGAAGAAGCTCCGGATGATGCCAAGTTGCAAGGGAAAGCCAAGAACTGAGGGGAACTTTTGGGAGGCATGAAATGGAAGACCAAAAAAGGTGGGGAGAGGGAGGAAGAAATGTTTTTTTCTCAGGCATGAAAC	22680814	22681034	GGCTGCTCGCCAA-TTGCAAGG	GGATGAT-GCCAAGTTGCAAGG	|| || | ||||| ||||||||	==X==X=I=====D========	18	2	1	1
chr8	-	23117498	23117518	AAGTGGTCACGGGATTTATTCAGCCTTGGTCAGAGCAGAACACAGAGATTTTCCGTGTGTTGGTTTTTACTCTAGTTCCCCTTCTCATCCCCCTTCCTCAGGGTGTCCCCTAATTGCAAGGCCCCATTCCTGTCCCCAGCCCCAGGGCTCCTTGTCCAGTGTCCCAGCCCCCAGCCCAGCCCTGTGCCCCACTGTCCTCTGGGAGGGAGGTGCTGCATGGG	23117398	23117618	GGCTGCTCGCC-AATTGCAAGG	GGGTG-TCCCCTAATTGCAAGG	|| || || || ||||||||||	==X==I==X==D==========	18	2	1	1
chr8	-	37902766	37902786	TCAGACCATGAACACCAGGCTAAGGAGCCAGCCTTCAGAGAACACCAGGCTGAGACCAGGGGAGCCAGCCTTCAGAGAACTTTGAGCAGTGACCTGCTTAGGCTGTTCTCAAATTGCAAGGGAGGTATGAGAAGAAGGAGTCCAGCAGCCAACAGCTTGGCAGGCAGGTCACAGCTAGATGCCTTCATTCATTTTCACCTGGGGATTGTCTGCCTTCTGCC	37902666	37902886	GGCTGCTCGCCAATTGCAAGG	GGCTGTTCTCAAATTGCAAGG	||||| || | ||||||||||	=====X==X=X==========	18	3	0	0
chr8	-	54751994	54752015	CAGTGGTGTTCGTGGGGTTGCACTTAAGTCAAATCAGTGAGGCTCTCTTATCAGTGGGCTCTTCTAAGGTTGAAGGGATGGCGGGGCCTCAGAAACCAGAGGCTTCTTGCCAATTTGCATGGAGAGGTTAATGTAGAGGAAGAACCTGTTGAAGTTTTAGGTAGTATGACCTTGTAATCGCTTAACATTGTCTTAGGTTCTTGGAAACTGTGACTTCAAGCA	54751894	54752115	GGCTGCTCGCCAA-TTGCAAGG	GGCTTCTTGCCAATTTGCATGG	|||| || ||||| ||||| ||	====X==X=====D=====X==	18	3	1	0
chr8	-	58535276	58535297	CCACACTGAAGTGGACGGCTGGCCAGCCTGGATTTCCCCTGAGGATTTCCCCTTCCCCAATCCCATTGTCTTAGTGCTCAGGGATTTTCTCTGACCTTCTGGCTGCCTCGCCAATTGCTGTGACAAACCCATCTTAACCTCAGGAAGGAAGGCACCAGGTTCAAGAGGCCAGAAAAGAGAACCAAGGCCCACAAAAGACACATGGGCTTTTATCAGGAGCTT	58535176	58535397	GGCTG-CTCGCCAATTGCAAGG	GGCTGCCTCGCCAATTGCTGTG	||||| |||||||||||| |	=====D============XXX=	18	3	1	0
chr8	-	65121077	65121096	CCGCACATGGCTCCAAGGGTCCTACGCCCACGGAGTCTCGCTGATTGCTAGCACAGCAGTCTGAGATCAAACTGCAAGGCGGCAGCCAGGCTGGGGGAGGGGCGCTCGCCATTGCCCAGGCTTGCTTAGGTAAACAAAGCAGCCGGGAAGCTGGAACTGGGTGGAGCCCACCATGGCTCAAGGAGGCCTGCCTGCCTCTGTAGGCTCCACCTCTGGGGGC	65120977	65121196	GGCTGCTCGCCAATTGCA-AGG	GGC-GCTCGCC-ATTGCCCAGG	||| ||||||| ||||| |||	===I=======I=====XD===	18	1	1	2
chr8	-	84443045	84443065	ACTCCTCAATTTTCTATCTGTAAAGGGAAGTGATGTGAAAGAGCCTACCTCATGAAGCTGTTGTGAAGGCTAAATATGTCAATGTTTGCAAAGCTAAGAAGGCTGTGGCCACATTGTAAGGACTTAGTACAAGTCAGCTATCATTTTTATATTACTACATTGGTCAGTTAATTCTTCCTACAATTTTATTAGGTGAGTGTTATTGCCTACTTTACAGAAGA	84442945	84443165	GGCTGCTCGCCA-ATTGCAAGG	GGCTG-TGGCCACATTGTAAGG	||||| | |||| |||| ||||	=====I=X====D====X====	18	2	1	1
chr8	-	88574527	88574547	CCCGAGCATGGCTCGGAGGGTCCTATGCCAATGGAGCCTCACTCATTGCTAGCACAGCAGTCTGAGATCAAACTGCAATGCAGCAGCGAGGCTAGGGGAGGGGTGCCCGCCATTGCCAAGGCTTGAGCAGGTAAACAAAGCAGCTGAGAAGCTCGAACTGGGTAGAACCCACCACAGCTCAAGGAGGCCTGCCCACCTCTGTAGCCTCCACCTCTGGGGGC	88574427	88574647	GGCTGCTCGCCAATTG-CAAGG	GGGTGCCCGCC-ATTGCCAAGG	|| ||| |||| |||| |||||	==X===X====I====D=====	18	2	1	1
chr8	-	90889628	90889648	ATCCAAGGGTGGCTTAAGTGGGTGATTCCTATTCAGAGATTATCATGAGATTGTAGTCATTTTAAGGTCCTTGAGGAGTTGCTTTTGAGCTCACTTACATGGCTGCTGACACATTCCAAGGAAATAGAGTCAGCTATGTGGCTTCCATTTGTCACCACATGGGCCTCTCCATAGGGCTGCTCCTATGATATAGTAGCTGGCTTTCTCTAAAGAAGTGATTG	90889528	90889748	GGCTGCTCGCCA-ATTGCAAGG	GGCTGCT-GACACATTCCAAGG	||||||| | || ||| |||||	=======I=X==D===X=====	18	2	1	1
chr8	-	108646484	108646504	TAATAATAATAATGCCCACCTCTCAGTGTTGTCACCAAGATTAAATGAATTGTGTCTTTGAGTTTTAAATGCAAGATTTCAAAATTAGTGACAATGTATAGGCTGTAGCCAATTTGCATGGGTGAGTTCATGAATAAGTTCCAAATAGACAAGAATATGCCTTTTATTGTATATTCTGCTTACAGACTTGGAATTCAGAATCTTTCTCAAAAAGCCTAGAA	108646384	108646604	GGCTGCTCGCCAA-TTGCAAGG	GGCTG-TAGCCAATTTGCATGG	||||| | ||||| ||||| ||	=====I=X=====D=====X==	18	2	1	1
chr8	-	119374310	119374329	ACATGCAAAAGAAAAACATGAATATTATCTAAATTTTTAAAGGCACATTAGCCTACACATTTCAGATTTTTAAATTACATGATAAGATAAGGGTAAATGGGGCTCTCCCCAACTTGCAGGTGGGAGCCACAGGCAGAATACAACAGTGATTTGATTGAGCTTTTTCCACCGAATTTCATTGCCTCTTAAAAATGGCCAAAACATCCACGGAACAACTTTA	119374210	119374429	GGCTGCTCGCCAA-TTGCAAGG	GGCT-CTCCCCAACTTGC-AGG	|||| ||| |||| |||| |||	====I===X====D====I===	18	1	1	2
chr8	-	129242164	129242183	GACTTTTGTGCAGAGAGCTAACACATCTGAACTAACCTTGAGATCCTCTGCCATCTATAAATCACTTCTCAATCTCTTCCCGATAAGATTCTAAATAGGTGGCTCTCTGGCAATTCAAGGGATGATACACGCGTGTGTGTCTTCTCTCTTTATGTAAGTTATAAGATCTGAATGACAGAGGCACATTCTTCTTTTATGTTTTCTTTCCTTTCTCCTCCTA	129242064	129242283	GGCTGCTC-GCCAATTGCAAGG	GGCT-CTCTGGCAATT-CAAGG	|||| ||| | ||||| |||||	====I===D=X=====I=====	18	1	1	2
chr8	-	141113006	141113025	TCTCTCTGTGTCAAATGGGCATGCTTGCTCTTCCCTCTTGAAGTATGGTGAGGATTAAATAATGGAGAAGGTGTAGACAGCTCTAAAACCCAATGAGTGCGGCTGTCGTCAATATGCAGGCCTCTCCGTAAACCAGCGTTAAAGAGCTCTGCAGAGTTTTGCAGACAGTGAGGAAGCCGTGTGCTTCCCGGCATGCATCCTTTATATGTTTCTCTGGGTG	141112906	141113125	GGCTGCTCGCCAAT-TGCAAGG	GGCTG-TCGTCAATATGC-AGG	||||| ||| |||| ||| |||	=====I===X====D===I===	18	1	1	2
chr8	-	142074702	142074722	TGAAGGGCTCAGGTGTGAGACAACAAGGAAGCTAGGCTTTCCCCAGGGACCCCAAATGCAGGATCTGAGTCCCCCGAAGAGCCTGAAACCTCACAGCGCAGGCTGTGGCCAAATGCAGAGGTCCAGTGGGGCAGGGCTAGAGGAGCCTCTGGGTGTGGGAGGTGGGATTCCTGTCCATGGCTGTCCCCTCCTCCCTTTGCTGTGAGGAGTTAGCCTGCACT	142074602	142074822	GGCTGCTCGCCAATTGCA-AGG	GGCTG-TGGCCAAATGCAGAGG	||||| | ||||| |||| |||	=====I=X=====X====D===	18	2	1	1
chr8	-	143521890	143521910	AGCACACATGCATCTTTCAGGGGTGCTGGAACAGGAGGGAGGGTTTTTCTGTTCTCCACCCCACCATCCCAACAATGCAGCCCCAGCCTCTGGCCACAGAGGCGGCTCCCATATTGAAAGGAGAGCCAGCATCAGTGGGCACGGCTGCCATGGGAGTCCTCCCTGCTGGGGGCTCAGGGGATACCCGCAAAGTGCCCTCTATGGAAGGGTCAGACTAGAAG	143521790	143522010	GGCTGCTCGCCA-ATTGCAAGG	GGCGGCTC-CCATATTGAAAGG	||| |||| ||| |||| ||||	===X====I===D====X====	18	2	1	1
chr8_KI270816v1_alt	-	11930	11950	AGCACACATGCATCTTTCAGGGGTGCTGGAACAGGAGGGAGGGTTTTTCTGTTCTCCACCCCACCATCCCAACAATGCAGCCCCAGCCTCTGGCCACAGAGGCGGCTCCCATATTGAAAGGAGAGCCAGCATCAGTGGGCACGGCTGCCATGGGAGTCCTCCCTGCTGGGGGCTCAGGGGATACCCGCAAAGTGCCCTCTATGGAAGGGTCAGACTAGAAG	11830	12050	GGCTGCTCGCCA-ATTGCAAGG	GGCGGCTC-CCATATTGAAAGG	||| |||| ||| |||| ||||	===X====I===D====X====	18	2	1	1
chr9	-	9239713	9239734	ATCTTGCTGTGAGCTTATTTTAGTATGAAGCCCTGGATTTTGGGATCTGGGCAGATGGCCATGGTACAGCCTGAAGACATTTGTGTATCTATAGCACCTGGGCTGCTAGCCAAAGTGCAGGGTCAAGCCCAGGATAGTCCTGTCCTCCCTGGCCCAGTTGTGACTCCTGGTGATCCAGGCATTATCTTCACAGCTGTCTGACCTCTATCCTTTGGCTTGTGC	9239613	9239834	GGCTGCTCGCCAAT-TGCAAGG	GGCTGCTAGCCAAAGTGCAGGG	||||||| ||||| |||| ||	=======X=====XD====X==	18	3	1	0
chr9	-	9304757	9304778	TTCTCTAGATTATATATTTCCCTAGAAATATATAATATATATAATACTATATAATCTCTAGATTTTATATGTATATTTTCTTACCTTGGAGAATAAGCCTGGCTGCTGGCCTAATGGAAAGGAAAAAGAGCTGACAGTCTTATTGTTCATTCACAGGTTTCTGTTTAATCTCCACCCTCCAACGTTCTTGGTGTCCTTGCATCCAAGGCCCTTCTCAATAAT	9304657	9304878	GGCTGCTCGCC-AATTGCAAGG	GGCTGCTGGCCTAATGGAAAGG	||||||| ||| ||| | ||||	=======X===D===X=X====	18	3	1	0
chr9	-	15902987	15903006	CCTGTGCCTGGCTCAGAGGGTCCTACACCCACGGAGCCTCACTCATTGCAAGCACAGCAGTCTGAGATCAAACTGCAAGGCGGCAGCGAGCTGGGGGAGGGGCGCTCGCCATTGCCTAGGCTAGAGTAGGTAAACAAAGCAGCCGGGAAGCTCGAACTGGGTGGAGCCCACCGCAGCTCAAGGAAGCGTGCCTGCCTCTGTAGACTCCACCTCTGGGGGT	15902887	15903106	GGCTGCTCGCCAATTGCA-AGG	GGC-GCTCGCC-ATTGCCTAGG	||| ||||||| ||||| |||	===I=======I=====XD===	18	1	1	2
chr9	-	18910856	18910877	CTAGGTTTGGGTGGGAAGCAGAATGCTCGTTGCATGAAATGAATGTACATTTAATGTTTGTTCTGTGAATTGCAACTCAGCAGCACCACAAGACAATGAAGGCTGCTGGCTAATGTGGAAGGAGGCACTTTCTCCTCTAAAACACAAAACTGTATTTGTATTTTTTGTACAGATAATACAGCTTATTTATTTAAATCTTGTCGTCTGAGTCTCTGTTAAACT	18910756	18910977	GGCTGCTCGCCAAT-TGCAAGG	GGCTGCTGGCTAATGTGGAAGG	||||||| || ||| || ||||	=======X==X===D==X====	18	3	1	0
chr9	-	27145161	27145181	TGGGTTAGGTTAGGTGAGTGGTCTCCCTGAGGTTCAGCTGGCAAAGACCCAAGAAGCAACTTCTTAAGCTCATCTCCAAATAGCCCCCTGATCTCCCCAAGGCTGCCACCACATTGCCAGGCTGGTTGTGAAACTGCTTTTCCAGAATTGCTTGCACGTGCAGAGAACTGGTCTCCTGTTAAGGTCAGCCCTGTAAAAAAGGGGGCAAGAATCAAAGGACT	27145061	27145281	GGCTGCTCGCCA-ATTGCAAGG	GGCTGC-CACCACATTGCCAGG	|||||| | ||| ||||| |||	======I=X===D=====X===	18	2	1	1
chr9	-	31120344	31120363	GAGTATCTTGGGCTGTTAAAAATCCTCTTTTCCAGCAAATAGCATCATGAGCATGTACTACATGAAAGCATGGGCTGAGTCTGTAAATTTTAAGCCTCATGCCTGCTCCCAATTGTAAGGCTAGAGTTAGAGCAATGAGTACTGAATTCTGGGCTGAGGTGGTGCCTGATTTTTCTATTAGGGGCTGTATTAGTCCGTTTTCACACTGCTGATAAAGTCA	31120244	31120463	GGCTGCTCGCCAATTGCAAGG	GCCTGCTC-CCAATTGTAAGG	| |||||| ||||||| ||||	=X======I=======X====	18	2	0	1
chr9	-	35769194	35769213	TAGCAAGCGGCCTAGCTGAGCAGGGGGCTAGGTGCACTCAGCTGCAGGGGCACTGCGTGCCCATGTGTACCTGCCTCAGCACCACCAGTGTCACAGCCCTGGCTGCACCCATTGCCAAGGAAGAAAGAACCATGTGGTTGAAACACATCTACTGTACCTGGCCCTGTCAGACTTGGGAGGACAGGTTCTTGTCTTGTTGTCCTTGATGCTGTTTCCATCA	35769094	35769313	GGCTGCTCGCCAATTG-CAAGG	GGCTGCAC-CC-ATTGCCAAGG	|||||| | || |||| |||||	======X=I==I====D=====	18	1	1	2
chr9	-	63172546	63172564	AAGAAAAGCTTTCTTTGGAAAATAACCTCTAATCTCATATCTAAAGGACCAGTAGGAGTTATCCATAAAAAGGAGAAAGAAAATTCCAGGTAGTTGAAACGGCTTGCTGAATTGCAAGGGCACAGATTACTAAAATGTTTAGTAATACTCATGGTAATTTTGTTTATATTTTTGAAACAGATATCATGTAGTTAACACAATAGGTCAAATCAGGACCTT	63172446	63172664	GGC-TGCTCGCCAATTGCAAGG	GGCTTGCT-G--AATTGCAAGG	||| |||| | ||||||||||	===D====I=II==========	18	0	1	3
chr9	-	65923889	65923907	AAGAAAAGCTTTCTTTGGAAAATAACCTCTAATCTCATATCTAAAGGACCAGTAGGAGTTATCCATAAAAAGGAGAAAGAAAATTCCAGGTAGTTGAAATGGCTTGCTGAATTGCAAGGGCACAGATTACTAAAATGTTTAGTAATACTCATGGTAATTTTGTTTATATTTTTGAAACAGATATCATGTAGTCAACACAATAGGTCAAATCAGGACCTT	65923789	65924007	GGC-TGCTCGCCAATTGCAAGG	GGCTTGCT-G--AATTGCAAGG	||| |||| | ||||||||||	===D====I=II==========	18	0	1	3
chr9	-	76906315	76906336	GGGTGTGCCGCCCAGGAGCCCCGGGGCGCGCCGGGCACGCTCTCTGGCACGCGCCTCGGGCGCCGTGGCGCGTGGGCGGAGGTGCAGGGGTATGGCGAGGGGCTCCTCCGCCAATCGCAGGGCCGTGCTGCGGCCTCCTGACGTGGCGCGCCGAAAGCTGCTGCAACCATGGACAGCGCCCAGAAGTGCGAGCCAAGTGCAAGGGGCTGCTGCAGAGGGAGG	76906215	76906436	GGCTGCT-CGCCAATTGCAAGG	GGCTCCTCCGCCAATCGCAGGG	|||| || ||||||| ||| ||	====X==D=======X===X==	18	3	1	0
chr9	-	89864233	89864253	TTGTGAGCAGGGGTGAATTCCTCTCCCACAAGAGAGGAATTTTACTTTTGTCGTGGGGAGTGGGAGGTATTTATCCAGGGTGGACTAGGGCATTAATTATCGCTGCTGCCAATTTGCACGGCAAGAGCTGGGCCTCATCTGCACTCCTTTTCCTCGGTTTTCCTTTCCGAGGAAGGTAGATTTGTTGGGAGAGGATGCTGCAGGCTGAACCTCACCTCAGC	89864133	89864353	GGCTGCTCGCCAA-TTGCAAGG	CGCTGCT-GCCAATTTGCACGG	|||||| ||||| ||||| ||	X======I=====D=====X==	18	2	1	1
chr9	-	109691500	109691520	TTACTTAGAAAGACAGTCTAATTTCCCAGCAAATTTAAGAATGCTCTTTCTAGCATTTCAAATTGTGATCTTCCTACCTGTATTTGAACAGGTAGGAAAGGGATGCTCCCAAATGCTAAGGACAATGGTGTTCTTTGTAGATGCTGCTAACAATTAGAAAACTCTTATATCAAATTTGACCTTTCTCTCCCCATAATTTCTAGTCTATGGTCTTCATTCAG	109691400	109691620	GGCTGCTCGCCAATTGC-AAGG	GGATGCTC-CCAAATGCTAAGG	|| ||||| |||| ||| ||||	==X=====I====X===D====	18	2	1	1
chr9	-	114077099	114077120	GCAGAAGGGCTAACTCTCTCAAGATGTGGGATCTGTCCATAGCTCCATCAACCACTGCTCCCCAAGAGCTGGAGTCCTGTCTTTTACTCCTCCAATGATGGGGTGCTCCCCACCTTGCAAGGCAGCCCACAGCCCCATGTTAGGAATTATTTCAAAAGTATAATGAACATGATGGGGTCATTCAGGATAGGCCTGCTTCCTCTTCCTCCTGAAAGTGCACGG	114076999	114077220	GGCTGCTCGCCAA-TTGCAAGG	GGGTGCTCCCCACCTTGCAAGG	|| ||||| ||| ||||||||	==X=====X===XD========	18	3	1	0
chr9	-	114659768	114659786	ACCATGCCCGGCTAATTTTTGTGTTTTTAGTAGAGACGGGGTTTCACCATGTTGGCCAGGCTGGTCTCAAACTCCTGACCTCAGGAAATCTGCCTGCCTCGGCCTCCCAAGTTGCAAGGATTACAGGCGTGAGCCACCATGCCTGGCCATGAACACTTTTTCTAGTGAGGCCTTCTCTGGCCTATTTACTCTATTTAATTCTCTCTGTTTATTCCCTCT	114659668	114659886	GGCTGCTCGCCAA-TTGCAAGG	GGC--CTC-CCAAGTTGCAAGG	||| ||| |||| ||||||||	===II===I====D========	18	0	1	3
chr9	-	114981900	114981919	CATACAAAGCCAAGCAAAATATCTAATGATTAAATATGTAACCTGGAAGCTGCACATAGTACTTCAGCTCACATTCCCTTGGCCTTAAGTTTGTCACATGGGCTCACCCAATCTGCAAGGTAGATTAGGAAATACAGAAATAGAGTCTATATTCTTAGCTGATATACGTTGCCAGCTAAAAACTGGGGTTCCGTGATTCCGAGAGAAGAGGATAATGGGT	114981800	114982019	GGCTGCTCGCCAAT-TGCAAGG	GGCT-CAC-CCAATCTGCAAGG	|||| | | ||||| |||||||	====I=X=I=====D=======	18	1	1	2
chr9	-	115979094	115979113	GGAATCCCATTCATGTTACTTACTAACTGCATGACCTTGGGCAAGTTGCCTAGCCTGTCTAATCCTTTGTTTCCTCACTTGTAAAATGAAGAATAATAATGGCTGTGCCAATTTCATAGGATGTGGTGAGGATTAAGTGTGTTTATCTAAAGAGCTCAGCACAGTGCCTGGCACATAGCAAGGACTCAATACATATAAAACTATTATTGAAATAGTTTCT	115978994	115979213	GGCTGCTCGCCAATTGCA-AGG	GGCTG-T-GCCAATTTCATAGG	||||| | ||||||| || |||	=====I=I=======X==D===	18	1	1	2
chr9	-	127508083	127508103	CCGGGTGGGGCGGCAGAGATGAGAGGTCAGGGCCAAGGGTAGAGGGAGGCCTGTGGGCTCCATCCCCCAACTTAGGGCCCAAACGGCTGGAGCAGGTGGGGGCTGCTCACCGACTTGCAGGTAGGGGCCAGCTTCTTGAGCAGGAACGGGATGCTGATCTGCAGCAGCGCCTCCCGGAAGAACCTCTTCCGCACAGAGCTGCTGTCGTAGTCGTATTTCTG	127507983	127508203	GGCTGCTCGCCAA-TTGCAAGG	GGCTGCTCACCGACTTGC-AGG	|||||||| || | |||| |||	========X==X=D====I===	18	2	1	1
chr9	-	129703945	129703962	TCCAGCGATGTTTAAAGTTGAGCCTCTCTGGGAATGCAGCACTGCCCAGAGCCAGGGGCACGGCAGGTCCCGTCAGCCTCGCAGGCACTGCCCTTGTCTGGGCTGCTCGCCATGAAGGGCTGGCCAGGGGACCCCAAGAGGGGGCAGAGGGGCAGGTTCTTCCAGGACAGAGAGAACTGACTTTCCATGGAGCTGGTGCTTTAGGGTGGGGTCTGTGG	129703845	129704062	GGCTGCTCGCCAATTGCAAGG	GGCTGCTCGCC-A-TG-AAGG	||||||||||| | || ||||	===========I=I==I====	18	0	0	3
chr9	-	131604407	131604426	GCGGGAAACGATTATGGAGGGAGAGAAGCAACACATCAAGACAATCCCACATACTGGGGAGTGGGGTCCGCTGCCTGCACTTCCTCTGCCCCATGTACTTGTCTGCTCCAATCTGCAAGGCAGCATTTCTCTGAGTTGGACGAAGCGCTACAGGCACTTTAACAGGCTAGAGACCAGGCTTCTGTCATCGGCACCACATGCAACCGAACAGACACTTGTC	131604307	131604526	GGCTGCTCGCCAAT-TGCAAGG	GTCTGCT--CCAATCTGCAAGG	| ||||| ||||| |||||||	=X=====II=====D=======	18	1	1	2
chr9	-	132504633	132504653	TTGCACAAAAATGAAAATGCTGCATTAGGTTGCTGTTAGCAGCAAATATCGTGGCCATAAAGCTTTATCTTTATCAACAGCAGCCCTTCCTGATGTGACGGGCAGCTCCGCAAATTGCAGGCAAAAGGGCTTTTATGGAGCAGAAATATCCCCCAAAGCAGGCCCAAATCAGCATCAATTTCACTTTATTTCTTCGTAAATGGAGGTTAAATGGCTTCTGG	132504533	132504753	GGCTGCT-CGCCAATTGCAAGG	GGCAGCTCCGCAAATTGC-AGG	||| ||| ||| |||||| |||	===X===D===X======I===	18	2	1	1
chr9	-	137303714	137303734	GGTCTTCCTGGGGCCGTGATCCCGCTGGTTCTGTTCAGCTCTCTCCTTTGGGCCTCACTGCTTCTCCCAGGAGCTCTCAAGGGGGCCACGGAGGGTGGAGGGGTGCTCCCCAATATGCAGGTGAGGACACAGTGGAGTCCCGGAGTAGGCCCCCAGCAGAACAGAGATGGGCGCTGTGGAGCCCAGGCCCGGGGCAGGGATGGCATGGCCTGGCCTGCCGT	137303614	137303834	GGCTGCTCGCCAAT-TGCAAGG	GGGTGCTCCCCAATATGC-AGG	|| ||||| ||||| ||| |||	==X=====X=====D===I===	18	2	1	1
chr10	-	2942613	2942634	CACGTGCCTGTTTCCTGCTGCAGGAGGCGTTCTGCATGCACCCCCGTCTCTGTTTAGACTGTGGTGTCCCTACACTCTGCCCCCCTGAACAATCAACCTCTGCTTCTCTCCAGATTGCAAGGGGATCATCCCTTCCAGAATGCATCTGTTTTCTACCTCTCATCCCAAGATACACCAAATTCTTTTACAGCATAAACTTACAGAATCCCACTTCCCTTTCTT	2942513	2942734	GGCTGCTCGCCA-ATTGCAAGG	TGCTTCTCTCCAGATTGCAAGG	||| ||| ||| |||||||||	X===X===X===D=========	18	3	1	0
chr10	-	21920919	21920939	TGACCAAACCACAGCATAATGACCCACTGTGAGAATAATGAACAAGAGTAATGCCAGCTCAGCATTGCTCATTTTTCTCACCCGCCTGTAGTAGAATACAGGCTGTCGCCAATCTGGAAGTCCATTGATCAGAATATCATCATACCTACAGTACAAATATAACAGTTTTTCACGGGGAGTTTAAAATAAAAACAAAAAAAACTATTTGTGCCTATATTACA	21920819	21921039	GGCTGCTCGCCAAT-TGCAAGG	GGCTG-TCGCCAATCTGGAAGT	||||| |||||||| || |||	=====I========D==X===X	18	2	1	1
chr10	-	48476308	48476328	GCTGAATGACCAGATGAATTCCCAAATGAGAGGCACTCCAGCTGTGGCCACAGCTTGGTGGGCTGGGCAGGCCACCAGCAGTGAGGCTCCCCTGACCACTGGCTGCTCCCACTTCTCAAGGGGATGGCTGGGCTGTCCCATCTGCAGCAGGCACGCCACCCACTCCTGTCTGTCAGAGGTGGCCTGCCGGTGCCAGAATAAGCACCCCAGGAAGGGCTCAG	48476208	48476428	GGCTGCTCGCCAATTG-CAAGG	GGCTGCTC-CCACTTCTCAAGG	|||||||| ||| || |||||	========I===X==XD=====	18	2	1	1
chr10	-	66214486	66214506	CAAAAAATTTTAGTTAAGTATATTTTACTATGTTATTTGTGATTGTATATTGAATCGTATTGTCATATTAAATTTATTTTTACTTCATTATATATAGATAGGCTGCCTGGACAATTCAAGGAAATGTATTCCTCTTGTTCCTAGAAGTACAGGTTGTCTCCTGTCTTATAAGACAGCTATTTGGTTAGAGCAGCTTCTGATTTTCTACATAAGGCTTATAA	66214386	66214606	GGCTG-CTCGCCAATTGCAAGG	GGCTGCCTGGACAATT-CAAGG	||||| || | ||||| |||||	=====D==X=X=====I=====	18	2	1	1
chr10	-	71952493	71952514	GGGAGGAAGTAACACAGCATATATGACAGTTTAAGGTTATGTCTTTTAGTGACGTGAATAGAAGGGGAGAGGAGAAATAAGGGCGATGGAGTAGGTACAGGGGTGCTCACCAATATGGAAGGATTGGTGAAGAGATGTCAGAATTTCTTTGGTTTGCTCTTGGGGGAGGATGAGCTTTTGATTTTTGACTATCCAGTCCCTTGAAAGGAGGCTCCTTGCTGT	71952393	71952614	GGCTGCTCGCCAAT-TGCAAGG	GGGTGCTCACCAATATGGAAGG	|| ||||| ||||| || ||||	==X=====X=====D==X====	18	3	1	0
chr10	-	101206991	101207011	AGATCGCGCCACTGCACCCCAGCCTGGGTGACAGAGCGAGACTCCGTCTCAAGAAAAAAAAAAGAAAAAAGAAAACACACTTAAGCATATAGTCACACAACTCTGCTCCCAATTGCAGAGGACTCTGGACACTGGCTTGAGCATGCCAGGTCTAGAGGCTCCTGTAAGCTTAAAGATACAAGGAAAACACAAGCAGACAGCAGGGGAAGATGGTGGGTGGG	101206891	101207111	GGCTGCTCGCCAATTGCA-AGG	CTCTGCTC-CCAATTGCAGAGG	|||||| ||||||||| |||	XX======I=========D===	18	2	1	1
chr10	-	102469261	102469281	GTACAAGATCAACAAAATGGCCTTCTGGGTCGGAGAGGTAGGGCCAGTGCTGGGTGGCTAACATGGAGGAGGGGGTGGGGTGGAGACTAGAGGCTGCCCAGGCTGCTGGGCAGATTGCAGGTGCCTGGTCCCACCCAGTCAGAGGCCTGGGCAGTCCAGGTTGTTCACCAAGACTCATCAAGAAAAGCTGTGGAGGCCTTGATGACTCCTCCTCGATGGGG	102469161	102469381	GGCTGCTCGCCA-ATTGCAAGG	GGCTGCTGGGCAGATTGC-AGG	||||||| | || ||||| |||	=======X=X==D=====I===	18	2	1	1
chr10	-	103780168	103780187	CTGGCCACTACGGGATCAAATTCAGACTGAAATCTGGGACAAAGAGAGCACTTTTTGGCAAAGATGAAGCCAAAACAGACCCTCAGCGGGCCTGGGCCCAGGCTGCTGCTCAAGGCAAGGAGATTCCAGAGCAGGCCCCCAGTGTGCAACCCTGATGGGCTTCCTGGAAAGGGAAGCCAAGCGGAACACTTCTAAATGACAGTCTAACATCCTTGCCTTT	103780068	103780287	GGCTGCTCGC-CAATTGCAAGG	GGCTGCT-GCTCAAG-GCAAGG	||||||| || ||| ||||||	=======I==D===XI======	18	1	1	2
chr10	-	104682664	104682684	CCTCCTATGGAACTTGGGTCAAGTCCTTAAGGAATAACTTATGTAGGCAATAGGATGGTTAATGCATCCTGCCTCCCAGGCTGCTCTGGAAGAGGTTGGGGGCTGCTGGTCAAATTGCAGGAGATGCAGCTTTCTCCAGCATATTTATTTTGCTAAAATCATTGAAGAAACACAGCTAGGCAGAAAAGTATTCCAAAATGACACCTGCGTTAGGAAACTTG	104682564	104682784	GGCTGCTCGCC-AATTGCAAGG	GGCTGCTGGTCAAATTGC-AGG	||||||| | | |||||| |||	=======X=X=D======I===	18	2	1	1
chr10	-	105988923	105988942	TTATTACACCTTGTTCTATTATGTTGTTACTATTTACTGCCCAACACAGAAGTAGTCCACAATCACCAATACTAAAGCTGCCTGGTAGTCCAGATTTTCTGGCTCTCCCAATTTGTAAGGTCTAATTAGTAGCAATATCGTTCTTCTCCAGAGGGATTTTCACCACACACTAGAGACTGAGTTGGAACAACTTGCTTGACTAGCTCTGTAACTTTACAGG	105988823	105989042	GGCTGCTCGCCAA-TTGCAAGG	GGCT-CTC-CCAATTTGTAAGG	|||| ||| |||| ||| ||||	====I===I====D===X====	18	1	1	2
chr10	-	106888300	106888320	AATGGAAAAGAAAAAAAAGTAAAATACTATTGGCCCAATACAGAAGTTAAGTCTCAGGCCTTCTAACTTCATAGTCTCCTTATAAGATCAAACTGACTGAGGCTGCTCAACAATTGGAAGGTATTTGGTGCTGGTGCCTGTACATTAAGGAGGTTCGTGCCTTTAACATTTTTTTCATGATAGAAACAGCACTGGAAAAGAAGAAAATATCAAGACTATCA	106888200	106888420	GGCTGCTCGCCAATTGCAAGG	GGCTGCTCAACAATTGGAAGG	|||||||| |||||| ||||	========XX======X====	18	3	0	0
chr10	-	121041866	121041886	CTACAGGGCAGTCCTTTAGCTCGTGCATCTACAGGTAGATCATTCTGTCTGAGCTTGGCCTCACAGTTCTATTCTTGGCTGGGTTCTCTCCCAATCCAGGGGCTGTCTGGCCATTGCAGGGGCATTTGGGTATCTTGGTCCTGTCCCACAGGTCCCTCAGCCTTTAGTATGCTGGCCTGGCATGTTGTCATGGTATGGCACAGCTCCGGGAGTAGAAGCAG	121041766	121041986	GGCTG-CTCGCCAATTGCAAGG	GGCTGTCTGGCC-ATTGCAGGG	||||| || ||| |||||| ||	=====D==X===I======X==	18	2	1	1
chr10	-	124284350	124284369	ACAGGAGCAGCTCCCAAGTCTTGCACACTCATTATGTGCCCAAGGCAGTGCTAAGCATGTCACATGCTATCGCATTTAATCTCTGGGCCATGGATGCCGTGGCTCTCTCCATTGCACAGGTTAACAAACTGAGGCTCAAAAGGATAAGTACCTTGCCAAGGCCACCTAGCAGCCAATCAACAACAGAACCAGGATTTAAATCTGATCTGACTGTGTGTCC	124284250	124284469	GGCTGCTCGCCAATTGCA-AGG	GGCT-CTCTCC-ATTGCACAGG	|||| ||| || |||||| |||	====I===X==I======D===	18	1	1	2
chr10	-	124736117	124736137	CACAAGAAGCACCTAGGTGGCATGCAGCCGACCATGGGCTTTGCAGCAGAACCCCTGCCTGCCCAGTCACACTCATCTCCTACCTGGCACTGCTCTGCAAGGCACTACGCCCATTGCAAGGGGCTTCTCAAACAAGCTCTAAACTGATCTTCCTAAAAACGCTGGGTGGCAGGACCAGCAAGGTGAGAAATCAGAGGCCCAGTGAGGGTTACAGGGCAAAT	124736017	124736237	GGCTGCT-CGCCAATTGCAAGG	GGCA-CTACGCCCATTGCAAGG	||| || |||| |||||||||	===XI==D====X=========	18	2	1	1
chr10	-	127072099	127072119	CAGGAACCTGAACTTATTTTCTTCTCCCACCCCTGATCTTGTTCAGAGATCTCTCTTGTTAGGTGCTCCTCCCACATCTGTGCCCTCGGTCTTGGATTCTGCCTGCTGCCAACATGCAAGGTGCCAGTGAGCCCCTTTCTCCTTCCTCCATCATGGTCAGGATTTATTCAGCATTTCTCTGAAAGTGAGCAGGTCTCAGAGTTATGCTTAGTACCTCATTG	127071999	127072219	GGCTGCTCGCCAAT-TGCAAGG	GCCTGCT-GCCAACATGCAAGG	| ||||| ||||| |||||||	=X=====I=====XD=======	18	2	1	1
chr10	-	128937429	128937449	TGTGTAAGTCCTGGTATCCAAAGCCAGGAGAGTGTGTCTCAGCTCTGAGAGAAGCGGGTGGGGAGCAGGAAATTTTGCCTCTCTCTTTTTGTTCTGTCTGGGCAGTCAGCCAATTGGAAGGTGCCTGCTCACCCTGTCTTAAATGCCAATCTCCTCTGGAAACACCCTCACAGACATACCCCAAAATCATGCTTTGCCAGTTCTTTAGCTATTCCTTAATG	128937329	128937549	GGCTGCTC-GCCAATTGCAAGG	GGCAG-TCAGCCAATTGGAAGG	||| | || |||||||| ||||	===X=I==D========X====	18	2	1	1
chr11	-	836398	836419	CAAGAGTGACTACATCAGCCTGCTGGCCTCAGGCACCTACCTGGCCACAGCCTACATCCTGGTGGTGGCGGGCACTGTCGTCATGGTGACTGGGGTCTTGGGCTGCTGCGCCACCTTCAAGGAGCGTCGGAACCTGCTGCGCCTGGTCAGGAGGGCGCAGGGCCACGGGGTGGGGGTGGTGCAGATGGGCCCAAGGAGGTTGTCGCTGCAGGCTTTGAACCT	836298	836519	GGCTGCT-CGCCAATTGCAAGG	GGCTGCTGCGCCACCTTCAAGG	||||||| ||||| | |||||	=======D=====XX=X=====	18	3	1	0
chr11	-	2399347	2399367	ATCTAGGGCTCCCAGCAGCCTCTTTGCAGGCCAATTTGGAAACTGTCCCCAGCCCTGCATTTTAGGGGGTTACAGAGTCTCTCAGCAGGCCCTCCTCCCCTGCTGCTCCCAACTTGCAAGCCTGCACTGGTTGGGAGAACATAATGGTCCAAGGAGCCCCCTCTCTACTTTCCGCTGTGTTCCCTGTGGGGAGGGAAGAGCAGTTTAAGAAATAAGGAATC	2399247	2399467	GGCTGCTCGCCAA-TTGCAAGG	TGCTGCTC-CCAACTTGCAAGC	||||||| |||| |||||||	X=======I====D=======X	18	2	1	1
chr11	-	12724499	12724520	AGATGAGGCACAATTAATTTATTTGTACTGTCTGTGGAGGCGTATGCCAGCTAATGTAGTGCAAGAGCTTTTATCTTTATGTTTGTAATGAAGAGGGGCAGGCCGCTGGCAAATTGACAAGGAGTGCTGATGACTCATCCTCTGAATGCGAGTGCTTTCTTCTGAAATCATAAAATGCGCGTGCACACGCAAGCCTAGTTCCTGTTTGAAATGGACAGAACC	12724399	12724620	GGCTGCTCGCCAATTG-CAAGG	GGCCGCTGGCAAATTGACAAGG	||| ||| || ||||| |||||	===X===X==X=====D=====	18	3	1	0
chr11	-	15139522	15139542	CATTAGGAAAAGTTAGAAAGTAAGAAGGAATAATTTAAAAGTTAGAATAAGAAGCAGTAGAATTGTTGGAGCTGAGGAGGCAACAGGATAGCTTTTTTCTGGCTGCCTCCCAACTGCTAGGCGCTGTCCTCACCAGAAGAGAGGTGGAACCAGTCTTTAGATCAACACCTACTGTGTGCCAGGCACTTCACATATGTGAGCTCACTAATGTGCCTAGCATT	15139422	15139642	GGCTG-CTCGCCAATTGCAAGG	GGCTGCCTC-CCAACTGCTAGG	||||| ||| |||| ||| |||	=====D===I====X===X===	18	2	1	1
chr11	-	35909552	35909572	TGTTGATTTTTCTTGACTAATTAAAGATGATTGGAGTTTTAGAGTTTGGCTTTATTTTTGTTTTTCTCCATCTTTCACATATCCCAACTCACACACTGTCTGCTGCTGCCAATTAGCAAGAACGTGGGAGAAGAGTTAGTCCTGGCTATAACCAGGCTGGATACAAACCTGTCACAATGAGATTAGGGATATTCAGGCAAAAGCATTTACCTTAATGTGTT	35909452	35909672	GGCTGCTCGCCAATT-GCAAGG	TGCTGCT-GCCAATTAGCAAGA	|||||| ||||||| |||||	X======I=======D=====X	18	2	1	1
chr11	-	43575097	43575117	ACTCCCCTCTGGGCGCTCCCCACCGCCAGAACTGACGCCTTCGAGGGCGGTGGATTTGTGAATCAGCTCCCCTTTCCCCCACACAGGGGAGCCCCTAAATGGCTGCTGGCCATTTGCAAAGGGTTGTGTGCATGTGTGTATTTAATTGCAGGCTTATTTGTTTCTGCTCTGGGAGTCTGTCCGTCTCTCTGTAACTCGGATCATTGCTCTCTGGGAAGCTG	43574997	43575217	GGCTGCTCGCCAATTGCAAGG	GGCTGCTGGCCATTTGCAAAG	||||||| |||| |||||| |	=======X====X======X=	18	3	0	0
chr11	-	47214402	47214423	TAGAGCCCAGCTTCTAACTTAGGAAAGGCACTAGCTCTCTACAAAGCCGCCACTCCCCAACTACACCCTGTAGGGACCAGCCAATCCCAAAGCCCGAGCGGGCGTCATCACCAATTGCAAGGCGGGAGACAGAGCCTTGGCTGGCACCGGGCCTCCTCCCCGGACCCGCAGAGGCCTGGCAGCGCCGCGTTTGAGGAGGGTTCGTGTCAGGAAGTCAAGGCT	47214302	47214523	GGCTGC-TCGCCAATTGCAAGG	GGCGTCATCACCAATTGCAAGG	||| | || ||||||||||||	===XX=D==X============	18	3	1	0
chr11	-	62712458	62712477	TGAGTTATAATTTATTTTCCTATACTTCAATGGCTCGACTCTTGGCCTAAGCAAGCACTAAATAGACTAATAACTACCCACCCATGTCAACTGACTGCATGGCTGGCTCCCAAGTGAAGGCATGGTAGAATAGGGAGGGAACGGCAGCCACCATGCAAGAGGAGAGTCCTCCTTGGTTGGAGCCCATGCGACCTGAGAAAGAGGCATTAAAAAATGAATA	62712358	62712577	GGCT-GCTCGCCAATTGCAAGG	GGCTGGCTC-CCAAGTG-AAGG	|||| |||| |||| || ||||	====D====I====X==I====	18	1	1	2
chr11	-	64873564	64873583	CACCCTCACAGCATGGCCCGATTCTGATCCTGTTGTTTCCAGCATGCCCCAGGGGTTCAAAAGCATGACAGCCACATAAGATTGGCTGTGGTCTCACCATGGCTGCTCCCATTGCCTAGGCCCAGGGAGCCAAGAAAGAAAGCAGCTCCCGCCCTCTCAGTGCACAGAGCACTGTGGAGATGGGAGGCTGATGTAAAATGGGTTCTTACTCGGACACTTT	64873464	64873683	GGCTGCTCGCCAATTGCA-AGG	GGCTGCTC-CC-ATTGCCTAGG	|||||||| || ||||| |||	========I==I=====XD===	18	1	1	2
chr11	-	70815586	70815606	ACCATCCACAGATCGGCCCCCTCACACCCCTTGCAGCCCCCTTCCTGTTACACCATCACTGCAACACCAGCTCCCAGGCTGGGCCCGGTGAGCTCCTTGGGGCGCTCGCCATTGTGCAAGCTGGCTCAGGGCAGCTTCGAACCAGGGTTGGCACCTCCATGCAGGAAGCAGACCCTGCCTACAGCTCTGAGCCCAGGCCAGGAGGCACTGGGTTGCTTGGT	70815486	70815706	GGCTGCTCGCCAAT-TGCAAGG	GGC-GCTCGCCATTGTGCAAGC	||| |||||||| | ||||||	===I========X=D======X	18	2	1	1
chr11	-	82644428	82644448	AAGGCAAGCAGGAGGTATCCATGGCATTAATATGCTACACAAGAGGCTAACTCTGAGGACCCAGGGAAGGAATGCAGACATCATAACACAAAAAATGGCAGGCCCTTGCCAATTGCACAGGTGAGAGCAAAGCTAATGAAACCATACACCTGGGAGCAATTCAGAGTCAGTGAGAATGAGCCTGGACAAGTGAAAACAAATAAAGTTAATGAAGAGAAGAA	82644328	82644548	GGCTGCTCGCCAATTGCA-AGG	GGCC-CTTGCCAATTGCACAGG	||| || |||||||||| |||	===XI==X==========D===	18	2	1	1
chr11	-	85459150	85459170	TGAGAGGGTGTCAGGGACAGGTAACAGGGAGACAGACTGGCCTCTTCTCCCTAGTGCAAGAGCAGCTTGCTGGAGGTGTGGTTAAAGCACTCAGGGTCTTCGCTGCTTCTCCAATTCAAGGACAGCAAGGTCACTACCACTGCAGTGGCAGTAGCAGAGGGCCTTTTGGTTGACTTCAGGAGCTCTACCTCAGAAAAATGTAGAGCCACTGCTACTGGGAA	85459050	85459270	GGCTGC-TCGCCAATTGCAAGG	CGCTGCTTCTCCAATT-CAAGG	||||| || |||||| |||||	X=====D==X======I=====	18	2	1	1
chr11	-	85857345	85857364	CCTCCATAGGACCCATGGAGATGGCCATCCTCATTGAGACCCTCATTACCCTGGGTGCCAAGCTGCAGTGGTCCAGCTGCAACATCACCCAGGACCATGAGGCAGCTGCCATTGCCAAGGCTGGCATTCCAGTTGTACGCCTGGAAGGGCGAAACAGAGGAGGAGTACCTGTGGTGCACCAAGCAGACATTATACTTCAAAGACGGCCTCCTCAACGTGA	85857245	85857464	GGCTGCTCGCCAATTG-CAAGG	GGCAGCT-GCC-ATTGCCAAGG	||| ||| ||| |||| |||||	===X===I===I====D=====	18	1	1	2
chr11	-	92054710	92054731	CACACATTTATCCTTCACCCCCAGTAGTCCAGACACACTGGATATTTTACATTGCTCAACCACATATACTCATCTGCACCTGCAAGAATGTATTCATGCTGGCTGCTGGTCCTATTGCCAGGTGTGTCCCTGGAAAGTCTCTTTGTCCGCCTGGAAAACTCCTAGACTTGCTTTAAGATCTAGCTCAAATGTCTAAAAGCAGATTAGTAACTCCTCTATTGT	92054610	92054831	GGCTGCTCG-CCAATTGCAAGG	GGCTGCTGGTCCTATTGCCAGG	||||||| | || ||||| |||	=======X=D==X=====X===	18	3	1	0
chr11	-	109789163	109789181	ATCACTCAGACTTCCCTGCCTCAAATGCTGCTGCTGTTCATGCCAACTTCAGAGATGGCTCTGTGAATGGTTCCAAGGCAGCCTGTCTGAGGGGAGCCCAGGCTGTGCCATTGTCAAGGTATCTGTGTCAGCCTCTTAGTTATCAGACTTTATCAGATGGAAGAGATCAAATCGCTCATCTGCTTTTTTTAGTTTTGAATGCTGAGCATCTGGTGTTTG	109789063	109789281	GGCTGCTCGCCAATTG-CAAGG	GGCTG-T-GCC-ATTGTCAAGG	||||| | ||| |||| |||||	=====I=I===I====D=====	18	0	1	3
chr11	-	116225113	116225133	GGGGAGCCAGCTCCCTGCATAAGTGCACAGATAGACAGATAGATCGTATTAAGCATACAACATTCAGGGGCTTCATTTGGAAAAGACACTGATTCTAAATGGCTGTTTGCCATTGACAAGGCACATCACCAAGGCTAACGCAGACAGCTCTGGGTTATCCAGCTTGTATTCCTGCCACCCCTCCATCCCCTGTGTGGGCACACACATGCACCCTAGGGCCC	116225013	116225233	GGCTGCTCGCCAATTG-CAAGG	GGCTGTTTGCC-ATTGACAAGG	||||| | ||| |||| |||||	=====X=X===I====D=====	18	2	1	1
chr11	-	121701708	121701727	AGACCAGGGTGATTTATCTTGAGCACCAAGCATGATGCTTCATATGTGTCAGTGATTCACAAAGCACTGCGGGTGGGAATGGGTGATGCACCCATCAGGAGGCTGCTGCAATTGTCCAGGGAAGAAAGTTCCCCAAGAATGGAGGACCTGAACCAGGGCAGCGGCAATGGAGATGAAAAGGGAGATATAGGTTAAAGAGATTTAGGAGATTATTTAACTA	121701608	121701827	GGCTGCTCGCCAATTG-CAAGG	GGCTGCT-G-CAATTGTCCAGG	||||||| | |||||| | |||	=======I=I======D=X===	18	1	1	2
chr11	-	131796451	131796470	CCTCTGCAGAGGGGCATTGCTGCTGCTGCTGGTTCCTATGACGGTGAATAGTAGGTGTTGAAGGAAGATGGAAGCAGAACTCACTTCCCCTGGAACTAGTGGCTGCTGCCAGTATGAAGGGCCTTTGCAGGGAAAATGCCACAGGAACCGCAGGCCAACACAAAGGGGCAAGTGCCTGTCCCCTTTTCTGCCTTCCACCCTTCTTAGTGACCCCTTCTGA	131796351	131796570	GGCTGCTCGCCAAT-TGCAAGG	GGCTGCT-GCCAGTATG-AAGG	||||||| |||| | || ||||	=======I====X=D==I====	18	1	1	2
chr11	-	134138905	134138923	AGGGCTTTTGCTAGAATTAGTGAAATCTGACTATTTAGAAAGAAAAGATCCATGTAGCTGGGCCATTAAAGAAGATAAAGGAAAAGAATGGGCTGTGTGAGGCTGCCCAATATGCAAGGAGTTAAAGCAGCTTGGAGCAGAGTTGCTCTGTGATTTTCTTTAGCGGTTATCATAAGCCAGGACCCAGAGACCTTCATCAAGGTGTTCTGTATGAAGGCC	134138805	134139023	GGCTGCTCGCCAAT-TGCAAGG	GGCTG--C-CCAATATGCAAGG	||||| | ||||| |||||||	=====II=I=====D=======	18	0	1	3
chr11_KI270830v1_alt	-	18465	18485	TGCTGCTGCTGCTCGCATGGGCCGTGCATGCCGCTTTCCGTTCCAAGTTGGGCAGGTGCTGCTGACAGGGAAGCTGAGGGCGTCTGCCTGCACCGCCGTTGGCAGCTTCTCCAATGCAAGGCAGACCCGGCCTCCTAAGGAGGGGTTTCTCCAGGAAGTTAAGGTGCTTAGACGGTGAAGAACGAAACGGCCCACAACAGTCCTTCTATTTCGCTGCTTTG	18365	18585	GGCTGC-TCGCCAATTGCAAGG	GGCAGCTTCTCCAA-TGCAAGG	||| || || |||| |||||||	===X==D==X====I=======	18	2	1	1
chr12	-	14978098	14978118	CCGGGGGGAGTTAAAATGAGTGACAACACTACTCTGCCTGCTCCAGCTTCAAACCAGGGTCCTACCACCCCACGCAAAGGCCCTCCCAAGTTCAAGCAGAGGCAGACTCGCCAATTCAAGAGTAAACCTCCAAAGAAAGGTGTGAAAGGGTAAGACCAAAATGAAAAGAAAAACTTTCTATTACTTTCTTTTTCCCACAAGACTGCTTTTGTTTTGGGAAA	14977998	14978218	GGCTG-CTCGCCAATTGCAAGG	GGCAGACTCGCCAATT-CAAGA	||| | |||||||||| ||||	===X=D==========I====X	18	2	1	1
chr12	-	49044039	49044059	CATCCCCTTCAGCTAAGCTCTGCTCCACGGCGCCCTCTGCAGGCAGGTCAGCAGGTATCACTGTGGACAGAACGGAAGTGTCAGACTCGGGTTGAGAGCATGCTGCTCCCAACTTGCAGGGTGACACTTTGTGCCTACTCTCTCCCACAACACCAGCTGGGTCTACCACCCTCTTGGCCCTTTCAATGAGTCCACCCCCTGGGTCTCTCTAGCATTGCCCC	49043939	49044159	GGCTGCTCGCCAA-TTGCAAGG	TGCTGCTC-CCAACTTGCAGGG	||||||| |||| ||||| ||	X=======I====D=====X==	18	2	1	1
chr12	-	49050986	49051005	CTGGTGGCATCAGCTGAGGCGACAAGGATGGCTCCCCAGATGGGGACAACGGCAGCTCCTCGGGCAGAGGGGACAGAGGTGGTTCCCCAGGCTCAGACAGGGCTGGCTCTCCAAGCAAGGGAGATAAGGATGGTTCCCCAGGGGGAGGGAACAAGGGCAGCTCCTCAGGTGCAGGGCATTGGCCTGGCTCCTCAGGGGGCTTTTCAGGCCGAGGGGACAG	49050886	49051105	GGCT-GCTCGCCAATTGCAAGG	GGCTGGCTCTCCAA--GCAAGG	|||| |||| |||| ||||||	====D====X====II======	18	1	1	2
chr12	-	64722610	64722628	CACTTTGGTGTTAGAAGAATCAATCAACTCCAAGTGGAAGCCTATTTTCCCTTCTCCAAAGTGAGGCCAACATGGCTGTTTCCCTCTTTGTGACCTGCCTGGCTGCCGCCAATGCGAGGCACTCATAATGGCATGGTTACAGGCAGGAACCACATCTCTCTACTGCATGCCTCAGTAACATTATCCCTAATTAAAAAAAAATGGTACTGTTATTGGGAG	64722510	64722728	GGCTGCTCGCCAATTGCAAGG	GGCTGC-CGCCAA-TGCGAGG	|||||| |||||| ||| |||	======I======I===X===	18	1	0	2
chr12	-	77582846	77582865	TCCTGTAGTGAAGCAGGATGTTCTATTGGACCAAGTTCACATTTGGTATTTGTTCACCATGGTGGAAATGAATGGGAACCGGGGCCTGTCACAGAGGTGAGACTGCTAGCCAATTCAAGGCATATCCACACCATTTTTGAGGAAATATTAAATAAAATACATATGTGACCATTTAAGTGCCTAATTTACAGCACTTGATTTGTCTGACACACAATGAGGG	77582746	77582965	GGCTGCTCGCCAATTGCAAGG	GACTGCTAGCCAATT-CAAGG	| ||||| ||||||| |||||	=X=====X=======I=====	18	2	0	1
chr12	-	105835600	105835618	TCAAGAGAGTGAGCAAAGGTGCTCAGGGTCCCCTGAGACCTAGGCTTGGAACTGAATCACTGTCACTTCCACTCATTCTATTAGCTAAAACAAGTTCCATGGCTAGCTCCAATTCAAGGCTCCGTCTCATGATGGGAGAAGCTGCAAAGCCACATTGCAAAAGCATGGCTACAGGAAGTGTGGACAACTGGGGCCATTCTTGCAATCAATCTGTCACAT	105835500	105835718	GGCT-GCTCGCCAATTGCAAGG	GGCTAGCT--CCAATT-CAAGG	|||| ||| |||||| |||||	====D===II======I=====	18	0	1	3
chr12	-	111389611	111389632	GGAAATGAGAAGATACAGCCAGTGACATAGGAGAAAAACCAGGAGAAGCCAATTGCAGGTCACGTATCTGGGCTTGATAACTATGGATGTACCCTTGGCGGGCTTCTCCCCACATTGGAAGGCAGGTCCAGGAAGGCAGGGGGTTTGGTCTGCCTTGTTCACCGCTGTGTCTCAGCACCTGGCAGTGCCCAGGACATAGCAGGTGCTTGGTGACGAGGATAT	111389511	111389732	GGCTGCTCGCCA-ATTGCAAGG	GGCTTCTCCCCACATTGGAAGG	|||| ||| ||| |||| ||||	====X===X===D====X====	18	3	1	0
chr12	-	113876201	113876222	TAATTAAAACCAGACTAGGATTCTCTGACTGGATTCAAGTCCCGCATTAAACAGAAATTCTGTCTGGATCAGATGTTGTGTTTCCTATATCTGGGTGGGGGGCTGCTCCCGCAACTGCAGGGCAGAATCTGCAACCTATGCTGGGAGTGGCTGCCACCCACACTGGGAAGAAGGTAAGTCTAGAGGCATAGCTGGGAGGTGGGGGTCATGAGTGTGAACCTG	113876101	113876322	GGCTGCTCGC-CAATTGCAAGG	GGCTGCTCCCGCAACTGCAGGG	|||||||| | ||| |||| ||	========X=D===X====X==	18	3	1	0
chr12	-	121679497	121679517	CCCCTCCCAGATACTGACATGCCAAGAGCATTAGGCCTGGGGGGCTCCTGTCCCAAATACCCTTCGGGTAATCACTTCCAGATCTGAGTGGCAAGGATATGGCTGAGCGCCATATTCAAGGATCTTGTTTACAGCTTTGGGTGAGAGGAGTTGCCCTGTATAGTCTGGGGCAAGAGGGACTCCCCTCAACACCCACAGATAAATGTCCCCTCAATCAGCAA	121679397	121679617	GGCTGCTCGCCA-ATTGCAAGG	GGCTGAGCGCCATATT-CAAGG	||||| ||||| ||| |||||	=====XX=====D===I=====	18	2	1	1
chr12	-	132390614	132390632	CAGGTTAACCACCCTGTAAGCTGCACTGCACGGAGTACCAGGCACCACGTGAGCTGAGCTGGAGCTGGGGACGCAGGAGGTGCCGCAGCCCCAGCTCACAGGCGTGTCCCAATTCAAGGCCCCCGCAAACTGTCACAAAAGCAGGAGGAGGCACCAGGGAGAGAAGGGCAGGGCTGGAGATCCACAGCCGGCCGAGGGCACGGGTGTGGGCAAGGCCCT	132390514	132390732	GGC-TGCTCGCCAATTGCAAGG	GGCGTG-TC-CCAATT-CAAGG	||| || || |||||| |||||	===D==I==I======I=====	18	0	1	3
chr13	-	56622092	56622112	AGAGAAAACACTGGAATTCAACAGAGAAGTGACAGAAAACACCTAAGGCAAAGAAGAGAGAAGTAAGTGAGACTGTTTAGCCAGGATGGGCTGGCTGGGAGCCTGCTCTCCAATGCAGAGGAACTGTAAAAAAAAAAAAAAAAAAAAAAAAAAAAAAAAGTGACCCTCAGGGCCGGGCGTGGTGGCTCATGCCTGTAATCCCAGCACTTTGGGAGGCCGAG	56621992	56622212	GGCTGCTCGCCAATTGCA-AGG	GCCTGCTCTCCAA-TGCAGAGG	| |||||| |||| |||| |||	=X======X====I====D===	18	2	1	1
chr13	-	63396695	63396715	GTTTGCCTACCTCCTTCTTCCTAGACATGGGACAAGAACTCAGGACCCACCAAATGGCGGGACTGAAAGAGCTGTAACAGAAACAAGGCTGAAACATGTCGCCTGCTCACCACATTGCAGGCAACAAGGAGAGAAGAGATGTGGCCCTTTGGGGAGCCCGGACCTACGGGCTCTGTGAGCCAGCCTTGTGACACCTTCTTTCGGGCTTTGTGATTCCTGAT	63396595	63396815	GGCTGCTCGCCA-ATTGCAAGG	GCCTGCTCACCACATTGC-AGG	| |||||| ||| ||||| |||	=X======X===D=====I===	18	2	1	1
chr13	-	96991152	96991173	ACCATTTTAAACAATAATTCTATGAAGAAAAGATGGGTTATAGGTAGAAACAACTGCCTTATTGTTCTGAAAAACAATAGTTCAATTCAGATTGAATGAAGACTGACTAGCCAATTGTAAGGGTGGAGGGGTTGACTAGGAAGCTTAATCTGTGTTCCATAAAACCTCATAAAAGTATGAGTTTACAAAATACGTGTGATGTTAACAACAGCACACAAAAAA	96991052	96991273	GGCTG-CTCGCCAATTGCAAGG	GACTGACTAGCCAATTGTAAGG	| ||| || |||||||| ||||	=X===D==X========X====	18	3	1	0
chr13	-	99375342	99375361	TAATAACCAGAAACCTGAGTTCAACCAAGAGATGTGAAAGGAGGGGGGATCTGCAGTTCTCCCAAGGAAGAGAGTGGTCAGACAGGGAGAGGGGGGTGGGGGCTGCACTGCCTTGCAAGGGTCTCGGCCATGCGTCAGCATGGGGGTGGGCAGCTGGTGCCAACAGGTAACCGGTGCCAGTTGCTATGACAGCAGTGGGCGAGGCAGGCCCAGCACATCT	99375242	99375461	GGCTGCTC-GCCAATTGCAAGG	GGCTGCACTGCC--TTGCAAGG	|||||| | ||| ||||||||	======X=D===II========	18	1	1	2
chr13	-	105562729	105562749	CTGGCTGGAGTGCAGTGGCACGATCTCAGCTCACTGCAACCTCTGCTTCCTAGGTTCAAGCGATTCTCCCGCCTCAGCCTCCCGAGTAGCTGGGATTACAGGCTGCTGCCACAATGCCAGGCTAATTTTTTGTATTTTTACTAGAGATGGAGTTTCACCGTGTTGGCCAGGCTGCTCTAGAGCTCCTGACCTCAGGTGATGCACCCGCCTTGGCCTCCCAA	105562629	105562849	GGCTGCTCGCCA-ATTGCAAGG	GGCTGCT-GCCACAATGCCAGG	||||||| |||| | ||| |||	=======I====D=X===X===	18	2	1	1
chr13	-	111013287	111013307	ATCTTTATAGTGTCGTCCAGTCTCAGAGGTCACATAACATCAGTTTAGCCACACTCTTGGTCAAGGCCATAGTGCAATTTGCTCAAATTCTAGTGCAGGAGGCTGCTTGCTCAATAGAAGGAGTGTCAAGGTCACACTTTTTTTTTTTTTAAAGCACATGGAATGGATGACATTGTCGTGGTCATTCTTGGAAATTACAGTCTGAAACTGAAGCATATGCA	111013187	111013407	GGCTGCTCGC-CAATTGCAAGG	GGCTGCTTGCTCAATAG-AAGG	||||||| || |||| | ||||	=======X==D====X=I====	18	2	1	1
chr13	-	113399580	113399600	GACCCTCCCTCCTGCCCAGGATCACTGCTCCAGGCTGGCCACATTCACCCGATGGGGGCTCTGCCCCTCGCCCCAGGCCTGAGTCCTACTTCATTTATGCGGCTGCTTCAACAATGCAAGGAAGAGATTTGTAATGGGAAAGGTATTTTATTTCTTTTTGAAATTATTTCCAGCTGAATGATGTTAGTAAAAATACAGAGAGAATACAACAAATGACATTT	113399480	113399700	GGCTGC-TCGCCAATTGCAAGG	GGCTGCTTCAACAA-TGCAAGG	|||||| || ||| |||||||	======D==XX===I=======	18	2	1	1
chr14	-	24337968	24337987	CTCACCCTGGAAGGAGGGTCTGTCCTTGGGCTCACTGCTCCAGCAGAGCTGCATTAGCTCCTTCAGTCCTTCTAAGCCGGGAGTCTCAGGCCCGGCTTGGGGCAGCTCAGCCAATGAAGGCCGGTTCTGCCTGTTGCACACTGCTTCGTACACGAGTGATGGTTCGGTTGGCACTGGAGTAGGGGAGGAGGGTGAGAAGAGAAGGCATTCAGGGTAAAAG	24337868	24338087	GGCTGCTC-GCCAATTGCAAGG	GGCAGCTCAGCCAA-TG-AAGG	||| |||| ||||| || ||||	===X====D=====I==I====	18	1	1	2
chr14	-	39237717	39237736	TTATTTTTACATAGCATGCATTGTTTTTAAAATTATATTTTTATATTTATTTGGAGGGACTTCATATTATGGGATGGCTAGGCAACCCCAGTCATTTCTTGGTGCTGCCAATGGTCAAGGTTTTTGTTTGTTTGTTTTTTGAGACAAAGTCTCGCTCTTGTTGCCCAGGCTGGAGTGCAGTGGCGCGATCTCTGCTAACTGCAACCTCTGCCTCCCAGGT	39237617	39237836	GGCTGCTCGCCAATTG-CAAGG	GG-TGCT-GCCAATGGTCAAGG	|| |||| |||||| | |||||	==I====I======X=D=====	18	1	1	2
chr14	-	52503033	52503052	CGCTTGAGGGCTCCGAGGGTCCTATGCCCACAGAGCCTCACTCATTGCTAGCACAGCAGTCTGAGATCAAACTGCAAGGTGGCAGCGAGGCTTGAGGAGGGGCGCCCGCCATTGCCAAGGCTTGAGTAGGTAAACAAAGCAGATGGGAAGCTCCAACTGGGTGGAGCCCACCACAGCTCAAGGAGGCCTGCCTGCCTCTGTAGACTCCACCTCTGGGGGC	52502933	52503152	GGCTGCTCGCCAATTG-CAAGG	GGC-GCCCGCC-ATTGCCAAGG	||| || |||| |||| |||||	===I==X====I====D=====	18	1	1	2
chr14	-	58792052	58792073	GTGAGTAGATGAAGAAAGATGTCCCAGAATTTTATGTTGACTTACAAGAAAAAAGGCGCATTTTTTTCTTCTTGGTCCTATGTCAGTGATTCCCAGGGCAGGCTGGCTGGCCAAATGCATGGCCCCTGTGACCTGCTGTTTCCATCTGTGCCTCCACTGTCTTGGTTGTTGAGTTTGCCCTTGACAAAGAATGTTAAGGCATCTTATGTAAATTAGATGGGG	58791952	58792173	GGCT-GCTCGCCAATTGCAAGG	GGCTGGCTGGCCAAATGCATGG	|||| ||| ||||| |||| ||	====D===X=====X====X==	18	3	1	0
chr14	-	59551924	59551943	CCGCGCATGGCTCAGAGGATCCCACGCCCATGGAGCCTCGCTCATTGCTAGCACAGCAGGCTGAGATCCAACTGCAAGGCAGCAGCGAGGCTGGGGGAGGGGCGCCCGCCATTGCCAAGGCTTGAATAGGTAAACAAAGCGGCCTGGAAGATGGAACAGGGTGGAGCCCACCACAGCTCAAGGAGGACTGCCTGCCTCTGTAGGCTCCAACTCTGGGGGC	59551824	59552043	GGCTGCTCGCCAATTG-CAAGG	GGC-GCCCGCC-ATTGCCAAGG	||| || |||| |||| |||||	===I==X====I====D=====	18	1	1	2
chr14	-	64146782	64146801	TGAATCACATTTGGGCTTGAGGGTGTTGTCCGTGGTTCAGCTATGCTTTGCCGCATCACTCAGTCTTTGCACACTGATCCTGCTTTAGCACTGCCCTTGTGGCTGCTGCCCATTCAGAGGACCTCTGCCATCGCCATCACGGCAGGCGGCACACGCTGTGCTGTTTCTGCACTTCCTGCGTGACGGCCTTACAATAGTCACTGTCAGGACTGGAAAGTCT	64146682	64146901	GGCTGCTCGCCAATTGCA-AGG	GGCTGCT-GCCCATT-CAGAGG	||||||| ||| ||| || |||	=======I===X===I==D===	18	1	1	2
chr14	-	70399048	70399068	CTCCAGGAGCAGATAGTGGGCCCCAGTCCTGGCCATCACAAGTGTCAGGCTCGGAAGTCACCCAGATGCAGGGTGGACCCCGGGGATGCGGCCCCGCGGAGGCTGCTCCCAAGGTGCAAGAACCCACTGCAGTGCCCGTGGTGGGTGGGTGTGGTGGGTGCTCCGCTGGCCAGGTCCCCAAAGCAGGCGCCGCTCCCACTTCCCACCCTGGGGCCCCAACG	70398948	70399168	GGCTGCTCGCCAAT-TGCAAGG	GGCTGCTC-CCAAGGTGCAAGA	|||||||| |||| ||||||	========I====XD======X	18	2	1	1
chr14	-	76186379	76186398	CCCATTAGAGAGTTGAAATAGGATAGGCTGAGCTCATTTGTAATTCATTTTATCTGTTCACAAACGTTATGATCTGCATATCAGAGTTGTGTGCCCAGCTGGCTGTGCCACTTGACAAGGAGTTTCAAAGAGTAAGAAGAAGACTCACTTCATGCTATTAATTTTGACCTTTGGAGCCATAATAAACAGCCTGAGGTTTTACCTCAGGGCTTGGGGGAAG	76186279	76186498	GGCTGCTCGCCAATTG-CAAGG	GGCTG-T-GCCACTTGACAAGG	||||| | |||| ||| |||||	=====I=I====X===D=====	18	1	1	2
chr14	-	80112421	80112440	CGGGTACCATGTATCTTCATCTTCTACTGGCCTCCTCTCTCCACCCTGGTTCATTTCTCTCCAAGCACATTAATCTCTTTGTTGTTCCTATAATGTGCCAGGCATGCTCCCATTGCAGGGCCTTTGCACCTGCTATTCCCTTTGGCTAGAATGCTCTTCCCCCCTCAGATATCCTGAAGAATCGTTCTTTGCCTTTTTGTGAAGCCTTTCCTGGAGACAT	80112321	80112540	GGC-TGCTCGCCAATTGCAAGG	GGCATGCTC-CC-ATTGCAGGG	||| ||||| || |||||| ||	===D=====I==I======X==	18	1	1	2
chr14	-	96978127	96978145	TGAGCAGCAAGGCTTAAAGGATGTAGCTCCCCGCTGAGTCAACTCCCTTTAAAGAACTTTCCAGAAAACTCCATCCAACTTTTGCTACCTACATGTCACAGGCTGCCCCAACTGCAAGGAAAAATGGGAAATGTACTTTCTTTTTCTTTTTTTTTTAAGTTGGCAAATTACCACCTGCCAAAATATAGGGGTTTTGTTAGTGAAGAGGAAAGGAAAAAC	96978027	96978245	GGCTGCTCGCCAATTGCAAGG	GGCTGC-C-CCAACTGCAAGG	|||||| | |||| |||||||	======I=I====X=======	18	1	0	2
chr14_GL000225v1_random	-	104719	104738	GGAGACCGGCGGACACCAGCCACAGCCCCACGAAGGACTCCCCTGGGATGCGGTTGGCGCAAGCACACCTTAGCCCTGTGGCCCCGCCTGAGCGGGCCCAGGCTGTCCCACTGTGCAAGGGCCTGGCAATTTGTTGCGCTCTGGGTCCCGGTCCTCCAGGCTTTTACCCAGGTGTGGAGGCCACCAAGGAGCCTGAGCGTCGGAGAGCGCCCCTTCCGGA	104619	104838	GGCTGCTCGCCAAT-TGCAAGG	GGCTG-TC-CCACTGTGCAAGG	||||| || ||| | |||||||	=====I==I===X=D=======	18	1	1	2
chr15	-	25811863	25811884	CAAGGTTTGACCCAGCCTGACCTCGTAGCACTTCCTCGTCCAGATGGATGTGGGCTTGTCCTCCCATCACGCACCTGTCCAAGCTGGCTGCACCTGCATGGACTGCTCTCCACTCTGCAAGGGCCAACACAGCTCACACCCACCCCGATGCCAGAGGAAACCGAGGCACACGGCTGGAAGCTGCCAGTGGGCAAAGCGCTCCAGCCCCAGCTGGTGCAGAAG	25811763	25811984	GGCTGCTCGCCAAT-TGCAAGG	GACTGCTCTCCACTCTGCAAGG	| |||||| ||| | |||||||	=X======X===X=D=======	18	3	1	0
chr15	-	40104274	40104295	GCCTACTTGCTGCACATGAAGCCGGTGGAACTGGTCTGCAATGCACTGAAGCTTTCGGGCAATCTGTACCTCTGCTTGATGTTGCCACTGCCCTTCGGGGGGCTGCTCCCCAATGGGCAAGACTGCTGGGAAACTGGCAGGGAGAGGAAGCCGATAGCCAGCATTGCCTGCAAAGATAGAGGATCCACATCTCAGCATTCTCCACAACTGCTCCAACCTCCC	40104174	40104395	GGCTGCTCGCCAATT-GCAAGG	GGCTGCTCCCCAATGGGCAAGA	|||||||| ||||| |||||	========X=====XD=====X	18	3	1	0
chr15	-	47431675	47431694	GCTGGAGATAGGGTTGACTGGCAGAACTGCCACTATGGACAGCAGGAACACTGTTTGGTCATTGGCCCTTGAGGTCTAGCATGTGCATATGAGTGAATCAGGCTGGTCCCAATTCCAAGGCCACCCACAAAAATGCTTCCTGTGTGATCTGTTTTGAATGCCTTCTCTTGATTCACATGCACGAAAGAAATGCACAGTTTAGACTTCAGATACAGTACAG	47431575	47431794	GGCTGCTCGCCAATTGCAAGG	GGCTGGTC-CCAATTCCAAGG	||||| || |||||| |||||	=====X==I======X=====	18	2	0	1
chr15	-	48498816	48498835	CATCTGCGAGCACCCATCAACCACACTGAGAGAGCACCTGACCCCCTCAGTGGCCAAGTCCCACAGCCACACCCAGAAATCCTAGAGCCCACAGTGCCCCGGCTGCTCTGCCACTGAAGGCTTCTGAGCATCCCAGATACATGGCACAGTGATGGCCAGAGAGGGAGTCAGGCCAGACTAGTGTAAAGGGATCAACTGGAAACCCACAAGAAAGCCTGAT	48498716	48498935	GGCTGCTC-GCCAATTGCAAGG	GGCTGCTCTGCCAC-TG-AAGG	|||||||| |||| || ||||	========D====XI==I====	18	1	1	2
chr15	-	59506681	59506700	GTTAGCTCTAAACTCTTATGGGTCCATTCTGTGACTCTCCTATTAGGACTCGACAGAGGCCCCACACAGCTCATCTGCCACACATACTTTGAGTACCATTGGATCTGCCAAGTTGCAAGGCCCACAGGGCAGCAGCTTTTACTACAGCTTGAACTGGCTGCAAAGCCTTCCCCTGCTCTACACCCTACTCATACTATACAGCCTTACGAGTGATTCAGTC	59506581	59506800	GGCTGCTCGCCAA-TTGCAAGG	GGAT-CT-GCCAAGTTGCAAGG	|| | || ||||| ||||||||	==X=I==I=====D========	18	1	1	2
chr15	-	62332668	62332687	CTCAGATGGGGCGGCCGGGCAGAGACGCTCCTCACCTCCCAGACGGGGTCGCGGCCCGGCAGAGGTGCTCCTCACATCCCAGACGGGGCGGCGGGGCAGAGGCGCTCGCCACATTTCAGGCGATGGGCGGCCGGGCAGAGACGTTCCTCACTTCCTAGATGGGATGGTGGCTGGGAAGAGGCGCTTCTCACTTCCTAGGTGGGATGGCGGCCGGGCAGAG	62332568	62332787	GGCTGCTCGCCA-ATTGCAAGG	GGC-GCTCGCCACATTTC-AGG	||| |||||||| ||| | |||	===I========D===X=I===	18	1	1	2
chr15	-	67637456	67637476	GCTTGCTTTTAAGTTTTATTAGACAGTACCAGCCCAGTGGTTAGTCTAGAACTAATTTTCCCCGTGCAGCAGAGGTAGTACTCTTCTGAGTACTCTACCTGGTGCCTTGCAAATTGCAAGGTTTTTCCACACTGACTGGTGGGAATACAAACTTTTCTTGCCCAGTATTAATCTGGAGATCGTTTCTTCTGAGCCTTTCTAGTGGTTCTCTCCCTGGCCTC	67637356	67637576	GGCTG-CTCGCCAATTGCAAGG	GG-TGCCTTGCAAATTGCAAGG	|| || || || ||||||||||	==I==D==X==X==========	18	2	1	1
chr15	-	68206363	68206384	GTCCACAGCTGAGTCTATGAGGCTCTACAAGTAGGTGTGGCTGCACAGGTGTGCCCTACACAAAGGCCCCCAGCCCAGGTGCGAGTGGTTGCTGGCCAGGGGCTGCACTGCCAATAGGAAGGGGGGCATTGTGCCACTTTGCACACAGGCGCATAGACGGGAGGCGCTGCCTGTGCCCCACTCTCCCCTCCCCGCTCCTTTCCTGACCGCCTCTGTGTGGAA	68206263	68206484	GGCTGCTC-GCCAATTGCAAGG	GGCTGCACTGCCAATAGGAAGG	|||||| | |||||| | ||||	======X=D======X=X====	18	3	1	0
chr15	-	71591478	71591498	GTTTATGCATGTCACAAACATATAACTATGTGATAAGATTTTGATCGCTCAGACAGCTTCACTTCTCACACAGCAAGAGCATTGCTATACCGATCCTCTTGGCTGACTCCCATCTGCAAGGTAGAGGAGCAGATCATCCCCTGGGCTTCCCTGTCACACATGTGACATGCTCCATGTGTGGCAGATGACACTGAAAGGGAGAGTTCAAGGACAAACACCTG	71591378	71591598	GGCTG-CTCGCCAATTGCAAGG	GGCTGACTC-CCATCTGCAAGG	||||| ||| ||| |||||||	=====D===I===XX=======	18	2	1	1
chr15	-	72975965	72975986	TGTGTCCACCTATAAGAAACATAGGGAAAGGAATTAACCAGCTGTACTAGAGCCTTTTACCTACCACCTAAATTTCCTCTCTGAGCCAGAGAGTGTTTCTGGCTTCTCACCAAAATGCAAGGAGATTTTGGTTAAAATCCATCCCATTCCAAATTTGTGAGACAGACTCTGGTTCCATAGGCCCAATACACCACCTGCTTCAAATGGTCGTAGTCCAGGTGG	72975865	72976086	GGCTGCTCGCCAAT-TGCAAGG	GGCTTCTCACCAAAATGCAAGG	|||| ||| |||| |||||||	====X===X====XD=======	18	3	1	0
chr15	-	74720054	74720074	AACTGTGTCCTAGACCCATAGGGTCAGATTGCTCAGCCTAGTTCAAGCAGTGAGACTACCTCTGTGCCAGTATCCTGGGCTGTCTCTTCCCTTCACTCTTGGCAGCTCCCAATTGTCAAAGATTGGACAGGGTCCTGGTTTGGCTAGTTCTAACTTGCTGAAGCCAGTCAGCACCCTCACAGAGCCAGCTAGGTACTGGGCCCAGGGGCTTCCAGAGAGTT	74719954	74720174	GGCTGCTCGCCAATTG-CAAGG	GGCAGCTC-CCAATTGTCAAAG	||| |||| ||||||| ||| |	===X====I=======D===X=	18	2	1	1
chr15	-	87464168	87464187	CCGCACCTGGCTTGCAGGGTCCCAAGCCCACAGAGTCTAGCTGACTGCTAGCACAGCAGTCTGAGATCAAACTGCAAGGCGGCAGCGAGGCTGGGGGAGGGGCTCTCGCCATTGCCCAGGCTTGCTTAGGTAAACAAAGCAGCCAGGAAGCTCCAACTGGGTGGAGCCCACCACAGCTCAAGGAGGCCTGCCTGCCTCTGTAGGCTCCACCTCTGGGGGC	87464068	87464287	GGCTGCTCGCCAATTGCA-AGG	GGCT-CTCGCC-ATTGCCCAGG	|||| |||||| ||||| |||	====I======I=====XD===	18	1	1	2
chr15	-	88972973	88972991	TGTCAGCTACTCCTGATCTGGATGAAGGATTTGGCCTGTGGCTAATTAAAGGCTGAGGTGAACTGGCGCCCCTTGCAGATGAAGGGATGGCCCGTGCTTGGCCTGCTGCCAATTCAAGGCACTCTCTCTTTCCATCTGAGACGTGGTGGAAGGGGGAGGGGTGTAGGGAGAGTAGCCTTTGACCCTTTGCTACTCAGGTGGTGGTTGGGGGCGGGGGTG	88972873	88973091	GGCTGCTCGCCAATTGCAAGG	GCCTGCT-GCCAATT-CAAGG	| ||||| ||||||| |||||	=X=====I=======I=====	18	1	0	2
chr15	-	92753872	92753892	CAGGAAGGACTAAAAGGGTGGAACCTATAAAAGTGCAAATGGATCATTCTAAACCTTTACCTAAATTACCCCAATCCACTAATACCAGAAGCAATTCAAGGGCTCTCACCAATTGCACAAGATTTAATTATACAAGGATTTACAATTCTGTGTACCAGTCCTTGAAACACTCCAATCCTACCAGTTAAAAAAAAAAAAAAAGTGGGCAGGGGACAGTGGCT	92753772	92753992	GGCTGCTCGCCAATTGCA-AGG	GGCT-CTCACCAATTGCACAAG	|||| ||| ||||||||| | |	====I===X=========D=X=	18	2	1	1
chr15	-	94475343	94475363	GAAAAAAGGCAGAGTGCAGCTTTGACTTGAGGGAAAGGCGATCATTTGCTAGGAACCTTCACCAGCCCAACCGCCAAGCCACCATTTACTCGGGCACAATGGCTGGCTCCCATTTGCAAAGCAGATGTAAATCTGACCCTCCAAAGAAATAACTGGAGGTTGGCATTGTGTCAGGTATAATGCCATGCAGGAAGCCTAGTCCTCAGATGAAAGCAAAATAA	94475243	94475463	GGCT-GCTCGCCAATTGCAAGG	GGCTGGCTC-CCATTTGCAAAG	|||| |||| ||| |||||| |	====D====I===X======X=	18	2	1	1
chr15	-	96555185	96555205	AAGAGGGCATGGAAGATTCCACAGGAGGTTTTTATGGACCAAGGCTACATGGGGTGACATGACTCCTGCCCTCATTCTGTCATCTAGAATCTAGTCCCATGGCTCTCACCTAACTGCAAGGGAGTCTGGCAACATGTAGCCTAGCTTTGTGCCCAAAAAGGAAAGGGACACGGTGTAGTGAACACATAGCGCATCTGTCATTGCAAGTATAGACTACAATC	96555085	96555305	GGCTGCTCGCC-AATTGCAAGG	GGCT-CTCACCTAACTGCAAGG	|||| ||| || || |||||||	====I===X==D==X=======	18	2	1	1
chr16	-	23278535	23278555	GACAGTCTCACACTGTCACCCAGGCTGGATAGCCTGTCCACATATTGTATGATTCAATTCATGTGAAATGTCCAGAATAGGTAAATCCATGCAGATGGAAGGCAGACTGCCAATTGCCAGGGGGTAGTGGGAGACGGGAGGGGGGTAACTGCTTAATGAGTATGGGGTTTTCTTATAGGGTGATACAAATGTTTTGGAATTAGAGGTGATGGTTGCATAAC	23278435	23278655	GGCTG-CTCGCCAATTGCAAGG	GGCAGACT-GCCAATTGCCAGG	||| | || ||||||||| |||	===X=D==I=========X===	18	2	1	1
chr16	-	27127328	27127349	TCCCCCTCCCCTAGCTAGTCCATAGGAAACAGCCATACATCCCTTGCCTTGACAACCTCTGCAAGTGCAAACTGAACCCAACAGTTTTCCTGGTACCACTGGCTGCTTTGCCTTTTGCAAGGGGGGAAGTGACTCAAGCACTGGTATTCCATGTCTCCCAACTGCATGCAGGAAACACATTTCAAGCTCATCTAGGAGAAGAGTCTCTAAGAGTTGATAGTG	27127228	27127449	GGCTGCTC-GCCAATTGCAAGG	GGCTGCTTTGCCTTTTGCAAGG	||||||| ||| ||||||||	=======XD===XX========	18	3	1	0
chr16	-	28950923	28950943	TTGGTTTCAGAGGTGGGCGCATGATGAGCGGGTACAGAGACCAATGAAAAGGCGGGAAGGCGGATCCCGCGCGTGGGGCGCGAAGAGTTGCTGACGAGCAGGCTGTTTGTCCAATGCAAGGCGAAAGTCGCTGAAGGGGGCGGGGCGAGGCGAGAGGAGGCGGGCGTGTGTTGTGGAGGAAAGTGTGCCATGGCGGAGCCTGTGGGGAAGCGGGGCCGCTG	28950823	28951043	GGCTGCTCG-CCAATTGCAAGG	GGCTGTTTGTCCAA-TGCAAGG	||||| | | |||| |||||||	=====X=X=D====I=======	18	2	1	1
chr16	-	31077872	31077892	ATCGCCACAGCCATCGGACTGGAGAGTACCAGTGCTCACTCTGTCCCCGCAAGTACCCCAATCTCATGGCCCTGCGCAACCACGTGCGGGTACATTGCAAGGCTGCTCGCCGAAGTGCAGACATCGGGGCTGAGGGTGCCCCCAGCCACCTCAAGGTAGAACTCCCGCCTGACCCAGTGGAGGCAGAGGCAGCCCCGCACACAGATCAGGACCATGTGTGC	31077772	31077992	GGCTGCTCGCC-AATTGCAAGG	GGCTGCTCGCCGAAGTGC-AGA	||||||||||| || ||| ||	===========D==X===I==X	18	2	1	1
chr16	-	49791519	49791539	TTGTTAACAGCATTCAATGCTATGCCAAAAAATCAGTTTCCCTTACATTTCATCTTTTACTTACACGCACACATGTAAATATATGGTGCTTCTATTAAGAGACTGCTGCCAGTGTGCAAGGTTACCATGCTGCCATTTTGTTAGACACCTTCCACAAGGTCTCCATGGGTCCCTAAACCTTAAGAATGACGTAAAGGTATATGAGCTGATAAAGAGGTCAG	49791419	49791639	GGCTGCTCGCCAAT-TGCAAGG	GACTGCT-GCCAGTGTGCAAGG	| ||||| |||| | |||||||	=X=====I====X=D=======	18	2	1	1
chr16	-	57570766	57570787	AGGGGAGTTTGCAGGGGGCTCCACCACATCCCTTCCATGGATCCAGGTCTCCTGCAGAGGCAGCCTTGTGTTCTATGCTGGTGAAGTCTACGAAGCCAGCGTCTGCTCGCCAACCTGCCAGGGCAGCCGGGCCTCCCGCCTCCTCTGTCCTGCCCTGCCCTCCAGTGCCCAGGCCCTGAGGGTCTGGCTCAGCCTGCACTTGACTCTGTTCCCCTGCAGACC	57570666	57570887	GGCTGCTCGCCAAT-TGCAAGG	GTCTGCTCGCCAACCTGCCAGG	| ||||||||||| ||| |||	=X===========XD===X===	18	3	1	0
chr16	-	59977041	59977060	CCGCACCTGGCTCGGAGGGTCCTGTGCGCACGGAGTCTTGCTGATTGCTAGCACAGCAGTCTGAGATCAAACTGCAACGCAGCAGCGAGGCTGGGGGAGGGGCGCTCGCCATTGCCCAGGCTTGCTTAGGTAAACAAAGCAGCCTGGAAGCTCCAACTGGGTGGAGCCCACCACAGCTCAAGGAGGCCTGCCTGCCTCTGTAGGCTCCACCTCTGGGGGC	59976941	59977160	GGCTGCTCGCCAATTGCA-AGG	GGC-GCTCGCC-ATTGCCCAGG	||| ||||||| ||||| |||	===I=======I=====XD===	18	1	1	2
chr16	-	67255429	67255447	TGTCTCCCAGCAGTCCCAGTTGCTGCCTTCCCGCCTCACTGCTGACTCTCCTCTTCTCGCTCAGGTGCTGTACAAGGTCTGCAACTCCTTTGTGGAGATGGGCTCTGCCAATGTGCAGGCCACTGACTACCTGAAGGGAGTCGGTCAGTATTTCCCCGCTCCCAGCTGGCATTGGAGGTCTGCCTCCCCTGGGTTGCTGAGGCCCTCCCACCCCGCATC	67255329	67255547	GGCTGCTCGCCAAT-TGCAAGG	GGCT-CT-GCCAATGTGC-AGG	|||| || |||||| ||| |||	====I==I======D===I===	18	0	1	3
chr16	-	67920624	67920644	GCTGAGATTAAAGGCGTGAGCCACTGTGCCCAGCCCTGACCTCTTTAGATCCACTCATAGCATCCCATGCTCATCCTCCTCCCACACCTACTGAGGTGGAGGCTGGCTCTCAATTGCATGGCATAGCTGATGGTGACCTGGTCCAGCCATCCTCACTGGCTGTGCCTCTCCAAGCTCACCTTCCCTAGTCAGTCCTCCCATCACACAAGGTTACCCTTCTC	67920524	67920744	GGCT-GCTCGCCAATTGCAAGG	GGCTGGCTCT-CAATTGCATGG	|||| |||| |||||||| ||	====D====XI========X==	18	2	1	1
chr16	-	72735826	72735846	TTGGATGGGGTTTTTGTGGGGACTTTTTTGATGATGATGATGTTGTTGTTGCTTTCTGTTTGTTTGTTTTTCTTTCAACAGTCAGGTCCCTCTTCCTTAGGGCTGCTGCCATTTGCCTAGGGTCCACTCCAGACCCTTTTCACCTGGGTCTCTCCTGCACCTGAAGGTGTCACTGGTGGAGGCTACAGAACAGCAAAGATAGCTGCCTGCACCTTCCTCTG	72735726	72735946	GGCTGCTCGCCAATTGCA-AGG	GGCTGCT-GCCATTTGCCTAGG	||||||| |||| |||| |||	=======I====X====XD===	18	2	1	1
chr16	-	74739473	74739493	TGACCCCTCCAGGCAAAGCTGCTTCTCCCCTGCCGCTGAGTGACTCCTTTTCCACCGTGACCGCTCAGCTCCTCCAGGGCTCATCTCACCAGTCTATGGGGTCTGCTCAGCCATAGCAAGGCACTGGCCTCTTGATGCCAAAAGAGGCTTATCCTAAGACTGCAGGCATCTCTGACTCCTCCCAAACACGGAGGATGGCTTCAGCGCTGTCTCCTGCTGGA	74739373	74739593	GGCTGCTC-GCCAATTGCAAGG	GTCTGCTCAGCC-ATAGCAAGG	| |||||| ||| || ||||||	=X======D===I==X======	18	2	1	1
chr16	-	82044401	82044420	GAATTCTGAACCAATGGAGAAATGAGACAGGGGGCTTAAGACATCAGCTTTATTCCTGATAGATGCATTGGAGCACGGGTCTTAGGCATGTGGTAATAACGGTGCTCAGCCAAGGCAAGGTCGAAAAGTCTCAGGCCTCACCCACAGATGGGGCCTGGGCTGGGCAGCTGGGCTTAGCACAGGTGTTTATAGGCTGGGAGGTTGGAAGGAAGAGACAATA	82044301	82044520	GGCTGCTC-GCCAATTGCAAGG	GG-TGCTCAGCCAAG-GCAAGG	|| ||||| ||||| ||||||	==I=====D=====XI======	18	1	1	2
chr16	-	83471782	83471802	GTTTGAAGTAGGCAGGATTTGATCTTGGAACCTGGGCTCTAAACCACTACTACACCATATGCTCACCCGAGCAGTGCCTAAATACCCAGCTTCTTAGCCAGGCTCTCAGCAACTTGCAAGGAAGAGTCATATTTTAATTACCTCTTGAGTCTCATCGAGCACATGGAGGAGACCTTGGGATATTGTTGAGGCTTAATATTGAGTTAAAATGGTGATTGTCT	83471682	83471902	GGCTGCTCGCCAA-TTGCAAGG	GGCT-CTCAGCAACTTGCAAGG	|||| ||| ||| ||||||||	====I===XX===D========	18	2	1	1
chr17	-	1882904	1882924	GAATGAGCATTAGCAGATTAAAGGACTACCCCAGACGGCCACTTTATAGCTTACGGGTTGTTGACTTTCCCAGTTTCTGATTTTAGGCCTGGGGTGGTCTGGCCACTGCCAATATGCAAGGCTAGTTTAAGAAAAGATTCTTTGGTACTTTGGCACTGATTCTCTTCACCACTGGGGGGCATCAAAGCAACTGAGATTCAAAGAAAGGTCATTCCGTTTCT	1882804	1883024	GGCTGCTCGCCAAT-TGCAAGG	GGCCACT-GCCAATATGCAAGG	||| || |||||| |||||||	===XX==I======D=======	18	2	1	1
chr17	-	2513438	2513456	GGGGCTCCCAAAAGGGCAAAAGTGGAAGCTGCCAGGCCTTCTTAAAGCGTAGGTGCAGAACTAGCACCTTGGCTATATTCTTGGTTAAAGCAAGTAGAAGGGCTAGCCCCAATTCAAGGGGAGGGGACTATGCCAGGGTCCCTTCCAATACTGGAAGGCATGGTTCATTTCAGCAACCAATGTAACATATTACCACAGAAAGTTTTCCATCTTTGGTTG	2513338	2513556	GGCT-GCTCGCCAATTGCAAGG	GGCTAGC-C-CCAATT-CAAGG	|||| || | |||||| |||||	====D==I=I======I=====	18	0	1	3
chr17	-	3978912	3978931	TAAAGGCAGTGTTGGCAAGTTTAAACTCTTGGTTTTAAAGCATATTACAAAACAGTGAGCATCAGAACCAAATGGTTATGTGTTTAAATCAATTCAGCAGGGCTTCTGTCAATTGCAAGGCACTGCTGAAGTGCAAAGATGAAGATAATGATGAAGATGAAGAGAGGGAAGAACCTCTCTTCCCTCAAGAGGTTCACAGTCTGGGGTGGTATATAAGCAG	3978812	3979031	GGCTGCTCGCCAATTGCAAGG	GGCTTCT-GTCAATTGCAAGG	|||| || | |||||||||||	====X==I=X===========	18	2	0	1
chr17	-	7103345	7103366	TTCCGATTGAGCATCAGAAACTGGGGCATCCCTAAATTCTGGAATCCCACAAATAGGACAAAGTCCCATGCATGAAGGGGCAGCCCTCAGAGGCAGGTGAGGCTGCTCCCCAAATTCAGAGGAGTCAACGGAGTTGGAGAGAAAGTGCCTGGAGACAACACACACTATGTGCTGCTACCTGCTGCCAGCCCTCCCTCCCATCACCACGAGAAACAGAACAAC	7103245	7103466	GGCTGCTCGCCAATTGCA-AGG	GGCTGCTCCCCAAATTCAGAGG	|||||||| |||| | || |||	========X====X=X==D===	18	3	1	0
chr17	-	10598611	10598629	AAGGCACAATATGTTTGTTCAATTTGAAGGAATTTCTAGATAACCTGAAGCCCATTCATAGACCCCTTAGGGCTTCCTGACCCCAGGTTGAGAGCTTCTGGGCTGCTCAGCCTTCAAGGGTTCTAAGTGGTTTTACTCTTCTGTCCTGGGCTCCATGACCCCTTCTTTGTCGTATGTGTCTCAGAGGAGTCATAACATCTGACAGCTATTTTTATGAGC	10598511	10598729	GGCTGCTC-GCCAATTGCAAGG	GGCTGCTCAGCC--TT-CAAGG	|||||||| ||| || |||||	========D===II==I=====	18	0	1	3
chr17	-	10861478	10861498	TTGGCCTTATAACCCTTAGAAGAAACTGCATTACATCAGACTGCTTCTTCCTCCGTGGCTCCTGGAGATCTTTGTGTGTACCCATCTTGGCTTACTGGATGGCTGCCGCCAGATGGAAAGGCCGTTGGAATTACTGAAATGCAGAAATGCTCTGTGCCAACTGGCAAACAGCCACCATCAAAGCCCCTCTTCCTGCACCCCTTGCCCGCTGCCTCCTGATC	10861378	10861598	GGCTGCTCGCCA-ATTGCAAGG	GGCTGC-CGCCAGATGGAAAGG	|||||| ||||| || | ||||	======I=====D==X=X====	18	2	1	1
chr17	-	13018079	13018100	CCGGTCACCTACGCCCGCGTTTCCCGTGCACCACCTAGCCGCTCCGCATGGCGGATCCAGCCAATCAGCGCGCCGTGCACCGAGCTTCCCGCCTACGCGAGGCTGCTCATCCAATAGAAAGGAGCTTTACCGCTCGGGACTTGTCAATTGACAGTGGCCATAGAGTAGAGGAATACTAGAGCGTCTCAAGCGGCCCCGCCCCTAGTTCTGTTCCGGTTTGCC	13017979	13018200	GGCTGCTCG-CCAATTGCAAGG	GGCTGCTCATCCAATAGAAAGG	|||||||| ||||| | ||||	========XD=====X=X====	18	3	1	0
chr17	-	17717134	17717153	GTGCCTGAGGTCAGAAGTCCATTTGTGGAAGAGGCTGGGAGTCAGTCTGTTGCTGGGATTGGGGAGGGATCACAGGGACCAGGGTCAAGAGTCAGAATGTGGCTGCTGCCATGGCTAAGGGTCAGTCTGTGGCTGCAGTTGCAGATCAGTCTGTATGGCACAGAAGACAGGTTAGGCCTCAGCCACACCACTGTCCCCAGCCCCTTGGTGGCTTCCTGGC	17717034	17717253	GGCTGCTCGCCAATTGC-AAGG	GGCTGCT-GCC-ATGGCTAAGG	||||||| ||| || || ||||	=======I===I==X==D====	18	1	1	2
chr17	-	33388858	33388878	CCCCACAATTTCAGTGACTTAATATAGCAAATGTTCACTTCTTGCTCACACAAAGTCCAAGGCAGTGTGGCTGCACTCCCTGTGGTAACCCAGCAATCCAGGCTGCTTCCAACTTGCAAGACCTCCATCTCAATTCATGGCCTCTGCGGCCACATCAGCAGCCCTGAGCTCAGGAGCTCATGAAGAAGTTACTCCCACTCTTGTTTGTTTGTTTGTTTTTG	33388758	33388978	GGCTGCTCGCCAA-TTGCAAGG	GGCTGCTT-CCAACTTGCAAGA	||||||| |||| |||||||	=======XI====D=======X	18	2	1	1
chr17	-	37102745	37102764	TTGGTTTGTTGTTCGCAAGGAGTTAAGAGCAAGGCTCAGCACTGGCTGCAGAAGAGGGAGCAGCTACGGGCTGAGGACAGTGTTTCAGAAACCAGGCTTTGGCTTCGCCAAGTTGGAAGGACGGAGGATGCTGGCTTCTGGGCTAACAAAGGTCTTGCCCTCTCAATCAAGCTATTCTAGAGCTTTGAAAGAATAACAAAATAAATGCCTGTAATGCTCT	37102645	37102864	GGCTGCTCGCCAA-TTGCAAGG	GGCT--TCGCCAAGTTGGAAGG	|||| ||||||| ||| ||||	====II=======D===X====	18	1	1	2
chr17	-	50613748	50613768	ATTGTATTCAAACATTTTAGTTAATTCTCCATTCATATTTTAGCATAATGGGATCGGGTGCTCTCGGCATTTATGGAGATTAATGCAGAGAAAATGTTCCGGCTGCTCAGGCAATGCAGGGCGACTAGCGCCCTCTGGTTCTTGTGGTACTCAAGGAAGGAAGGAAGAGGCCCGGCCCACCCGGCCCACCCTCCACCATCGCGGTGTGGATGACCCGTAGC	50613648	50613868	GGCTGCTC-GCCAATTGCAAGG	GGCTGCTCAGGCAA-TGCAGGG	|||||||| | ||| |||| ||	========D=X===I====X==	18	2	1	1
chr17	-	70661323	70661341	AGCCCAAATGATATTCCCTGCCCAGTTATACTTGCCGTGCTCACTTTTCATAAGAGACAATTTGTTCAGGTCCATTTGTCCAACGCAATGCCGAGTTTTAGGCTGTGCCATTGCAGAGGTAGTTGTGCTACCACATGCCCGACCTATTTATCCTTTCTGTGGCTTGAGCATCATTCCCTGGACAAATCAATGGCAGCTACGCTAGCAGGGTTTATTTTC	70661223	70661441	GGCTGCTCGCCAATTGCA-AGG	GGCTG-T-GCC-ATTGCAGAGG	||||| | ||| |||||| |||	=====I=I===I======D===	18	0	1	3
chr17	-	70695929	70695949	CTGAATATTTTAAGCCCATTGTTTGGAGCTACTGCTCTGAAAAAGAAGATTTGTTTCAAAATATTACTGCTTCTTGACCATGTACCCGGTCACTTAAGAGGTCTGCTGCCAATATACAAGGAGATGAATGTTGTTTCTACTTCTGCTAATACAATATTCACTTTGAAGCCTATTGTCAAAGGATAATTTTGACTTTCAAGTCTTCCTACCTAAAAATAAAT	70695829	70696049	GGCTGCTCGCCAAT-TGCAAGG	GTCTGCT-GCCAATATACAAGG	| ||||| |||||| | |||||	=X=====I======D=X=====	18	2	1	1
chr17	-	75556639	75556660	TGGGGGGCTCAGAGACCTGTTTTGCAGGGGTTGTATTGGTGGATCCAGAGGGAAGGACCTGACGCCCATGTCTCAGCCAGTGATCATTCAGTGAGTGGCTGGCTGGTGCGCCAGTAGCAAGGCCTAGGCCCTTCTGTGCCCCTGCCTCCCTCAGCTCCCCACCTCACCACCAGAAAAGCAAGTTACAGGGACCCCTCTTGTCGCTAGGGATGTTTTTAATTT	75556539	75556760	GGCTGCT-CGCCAATTGCAAGG	GGCTGGTGCGCCAGTAGCAAGG	||||| | ||||| | ||||||	=====X=D=====X=X======	18	3	1	0
chr17_KI270857v1_alt	-	1338745	1338764	TTGGTTTGTTGTTCGCAAGGAGTTAAGAGCAAGGCTCAGCACTGGCTGCAGAAGAGGGAGCAGCTACGGGCTGAGGACAGTGTTTCAGAAACCAGGCTTTGGCTTCGCCAAGTTGGAAGGACGGAGGATGCTGGCTTCTGGGCTAACAAAGGTCTTGCCCTCTCAATCAAGCTATTCTAGAGCTTTGAAAGAATAACAAAATAAATGCCTGTAATGCTCT	1338645	1338864	GGCTGCTCGCCAA-TTGCAAGG	GGCT--TCGCCAAGTTGGAAGG	|||| ||||||| ||| ||||	====II=======D===X====	18	1	1	2
chr17_GL000258v2_alt	-	1086895	1086915	ATTGCAGATCTACTCTAACCTCCTCCAAGACAGAGAGTTATTTGCCCAAGGGACACACAGTAGGCAAGTAGCTAGTTTGACTGGAGCCCCCACATTTGTGGGCTGATCTCCATTGCAGAGGGAGCCATATATCCCAAGCAAGCACCCATACCTCACCGGCTATCATATCCCCTGTAACAAACAAAGAGGCTAGCACACACCTAACCCCGAGAGGTTGTAAG	1086795	1087015	GGCTGCTCGCCAATTGCA-AGG	GGCTGATCTCC-ATTGCAGAGG	||||| || || |||||| |||	=====X==X==I======D===	18	2	1	1
chr18	-	23453229	23453249	AAGCGACAGCCAGCTGATGCTTGCTTCTCCGAGCCCGGCGGTCAGCAGCCGGAAGTAGCCCGCCCGGGGGCGGGGAAAGGTGCCTTAAGGAGGAGCTAGGGGCGTGCGGCCAATTGCAAGCGACTGTCCTAGCGAAGAGGGCGGAAGAGGAGAGATCCAGTTCCGGACGCGGCCGCCGCCGTCGCCGCCATCTGTCACCTCCACTCCGGCATCAGCAGCCA	23453129	23453349	GGC-TGCTCGCCAATTGCAAGG	GGCGTGCG-GCCAATTGCAAGC	||| ||| ||||||||||||	===D===XI============X	18	2	1	1
chr18	-	33787319	33787339	CCCGCACATGGCTCGAAGGGTCCTACGCCCACGGAGTCTGGCTGATTGCTAGCACAGCAGTCTGAGATCAAACTGCAAGGTGGCAGTGAGGCTGGGGGAGGGGTGCCCGCCATTGCCAAGGCTTGCTTAGGTAAACAAAGCAGCCAGGAAGCTCAAACTGGGTGGAGCCCACCACAACTCAAGGAGGCCTGCCTGCCTCTGTAGGCTCCATCTCTGGGGGC	33787219	33787439	GGCTGCTCGCCAATTG-CAAGG	GGGTGCCCGCC-ATTGCCAAGG	|| ||| |||| |||| |||||	==X===X====I====D=====	18	2	1	1
chr18	-	35467694	35467714	GGGGAGGCCCCACAGCACCTCTCCCGCTCTCGGTTTGTTATTGGGAAGGTGCTGAAGGATGCTGGGGCTGCCAACCTGGAGGAAAAGGAGCCTGGTTCCAGGCAGCTGCCACTTGCACAGGCTGCTCTCCCAGCTGACTTGCTTTGTTTTATTTTCTCTAAGCCTGAAGAAGGGCTTTCCCCAGAGAGAAAGGACACCTGGTGCCTAATTCCCCAAAGCAG	35467594	35467814	GGCTGCTCGCCAATTGCA-AGG	GGCAGCT-GCCACTTGCACAGG	||| ||| |||| ||||| |||	===X===I====X=====D===	18	2	1	1
chr18	-	35791052	35791071	CCGTGCCTGGCTCAGAGGGTCCCACGCCCACAGAGCCTTGCTCATTGCCAGCACAGCAGTCTGAGATCGAACCTCAAGGTGGCAGCAAGGCTGAGGGAGGGGCGCCCGCCATTGCTAAGGCTTGAGTAGGTAAACAAAGTGGCCGGGAAGCTCGAACTGTGTGGAGCCCACCACAGCTCAAGGAGGCCTGCCTGCCTCTGTAGACTCCACCTCTGGGGGC	35790952	35791171	GGCTGCTCGCCAATTGC-AAGG	GGC-GCCCGCC-ATTGCTAAGG	||| || |||| ||||| ||||	===I==X====I=====D====	18	1	1	2
chr18	-	35897921	35897940	ATCGTGCTTGGCTAGGAGGGTCCTACGCCCACGGAACCTCACTCATTGCTAGCACAGCAGTCTGAGATCAAGCTGCAAGGTGGCAGCGAAGCTGGGGAGGGGCGCCCGCCATTGCCAAGGCTTGAGTAGGTAAACAAAGCAGCCAGGAAGCTTGAACTGGGTGGAGTCCACCACAGTTCAAGGAAGCCTGCCTGCCTCTGTAGACTCCACCTCTGGGGGC	35897821	35898040	GGCTGCTCGCCAATTG-CAAGG	GGC-GCCCGCC-ATTGCCAAGG	||| || |||| |||| |||||	===I==X====I====D=====	18	1	1	2
chr18	-	36332334	36332353	GCCTTCCCTGCAGCAGCTGTGGCCCCAGGATGTCTGTGGGGATGTAGGCGGCACCTTGCTCCAGGTGGCCCTATTTATTTCAGAGTGTGGCTCACATAGGGGCTGGCTCTCCTTGCAAGGCTTCTCTTTAAGGCTTTGCCTTAAGGACAGAGGCCTAGAGGGAAGGAGACATGATTCTCTCTCACAGGCCTGCTAACAGCTCCACCTGAAAGGAACTGAG	36332234	36332453	GGCT-GCTCGCCAATTGCAAGG	GGCTGGCTCTCC--TTGCAAGG	|||| |||| || ||||||||	====D====X==II========	18	1	1	2
chr18	-	43772932	43772951	GATACAATTCTGTTACTTGTTCTGGACAAGCTTCCAGTCTCTGTGTTCACGTATAGCTGCTGCTTATATAAATTCCTCCAAACAATGACTATTGTCTAAAAGCTGCTCCCAATTTGCAGGTAAATTTTCTGTTTCCCAGAATACCTAATGTAAGGCTTGTTGTCACCTAGAGCCTGGAATGTGTACTGTTGGTCACTTCACGGAACATTCCACACCAGTG	43772832	43773051	GGCTGCTCGCCAA-TTGCAAGG	AGCTGCTC-CCAATTTGC-AGG	||||||| |||| |||| |||	X=======I====D====I===	18	1	1	2
chr18	-	55232718	55232739	TGATCTCAGAGCTGCCAGAGGAGACACTCTGCCCCTGTAGTCCTGGTGGCATGCCTGCCGAAAAAGAGAAATCAGGTGACATGTACACCACAATCTCACTGCCTGCACACCAGATTGCAAGGCTGCCAGCAGACAATTCATACTGCTGAACTGTGATCCTTCTGTCACTTTTTTTTCCCCCTGCTATCTGTTGAAGTTTCAAAAAATGCACCTGCAGAAACA	55232618	55232839	GGCTGCTCGCCA-ATTGCAAGG	GCCTGCACACCAGATTGCAAGG	| |||| | ||| |||||||||	=X====X=X===D=========	18	3	1	0
chr18	-	63155751	63155770	CGAGCAGGTGAGAAGAGGCTGGGAGGAACCGGCAATGCAGCGACCAGGAGCAGGTGGTGGAGCGGGGAAGAGAGAGGGAGGGCTGCTTGGCCAGATGCCAGGCACTCTGCCAATTGCAGGCCCTGCAGATCTTGCCCCGAGCTCAGGGTCACCTTGAACCCTCTCCTTTCTTTCTCCAGAGTGCTTGTCGCACCCTCTCCCTTCCTGGGGCCCTCACTCA	63155651	63155870	GGCTGCTC-GCCAATTGCAAGG	GGCA-CTCTGCCAATTGC-AGG	||| ||| ||||||||| |||	===XI===D=========I===	18	1	1	2
chr18	-	78660659	78660679	TTCAGAGTCTCGGGGAAACTTTGTGATTTAAGACCTTGTCAATGCAACTTATCTTCCTAGTTCTTGTGGAAATGAAGTTTTCAAACATGTAATTGTGCCAGGCTACTGCCAGATTGCCAGGGAGTTCCGTTTTCTCCAGCTCTGAAAGCTGCATGTGACACTGCATGCCAGTCTCCCACCCGCTTTCTCACTGTGAGCGACGCCCTTCTCTCCCTCCTGCC	78660559	78660779	GGCTGCTCGCCA-ATTGCAAGG	GGCTACT-GCCAGATTGCCAGG	|||| || |||| ||||| |||	====X==I====D=====X===	18	2	1	1
chr18	-	78683148	78683167	TCCCTTCTCTGCTCACGGTCCTGCCTCACTGCTCCTTCTCCCGTCCCTTCCTGACGCCCTACTTCCTGCAAAGTGAAAACTGTCAGAGCCTCATTCGCAAGGCAGCTCGCCTTGCGAAGGCGGGAGTGGGGGTGTTGCGGGGTTGGGAGGGAAGGGGGTGGAAATGGACAAACAGAGAGAGGATTTTTAATGCAGTGGTTTCTACCGTTGGGATGGTAAA	78683048	78683267	GGCTGCTCGCCAATTGC-AAGG	GGCAGCTCGCC--TTGCGAAGG	||| ||||||| |||| ||||	===X=======II====D====	18	1	1	2
chr18_KI270912v1_alt	-	170252	170272	TTCAGAGTCTCGGGGAAACTTTGTGATTTAAGACCTTGTCAATGCAACTTATCTTCCTAGTTCTTGTGGAAATGAAGTTTTCAAACATGTAATTGTGCCAGGCTACTGCCAGATTGCCAGGGAGTTCCGTTTTCTCCAGCTCTGAAAGCTGCATGTGACACTGCATGCCAGTCTCCCACCCGCTTTCTCACTGTGAGCGACGCCCTTCTCTCCCTCCTGCC	170152	170372	GGCTGCTCGCCA-ATTGCAAGG	GGCTACT-GCCAGATTGCCAGG	|||| || |||| ||||| |||	====X==I====D=====X===	18	2	1	1
chr19	-	1362677	1362697	GCCCAGCCCTCCCTGTTAGAGCATTACTCCTGTCACTTACCTCAAGCCCTTGTCCTCCTGTCCCCTCGCGGGGAGTGAGGGATGGCCCAGTGAGCCGAGGGGCTGCGTCGCCATTGCTCGGGTGTGGCCACGTACTGTCTCGCGGCTTCCGTTGGTGATGGCGTTTGGGGGGCTGTCCAGGGAGGCAGGGCCTTCAGCCCAAGAGTGAACTGCTCCCGCGC	1362577	1362797	GGCTGC-TCGCCAATTGCAAGG	GGCTGCGTCGCC-ATTGCTCGG	|||||| ||||| ||||| ||	======D=====I=====XX==	18	2	1	1
chr19	-	5838487	5838507	AGACAGACACCCACTTCCTCCTGGTTTGGCAAATCAGCCAGACCTCCCATATCCTCAGCCCACCTCGGTGCATCCAGAAAGACCCCTGCCTGCGACTAGGGGCTGCTGGCCAAATGCCAGGCCACTGCACAGCCTGCAGACCCTCCCCCAGGGATCTTGTGCCAGCCCACCCGCACTCTGAATTACAGCAGACAGGACTGAGGCTGAGGGGAGGAGGCTCG	5838387	5838607	GGCTGCTCGCCAATTGCAAGG	GGCTGCTGGCCAAATGCCAGG	||||||| ||||| ||| |||	=======X=====X===X===	18	3	0	0
chr19	-	6015937	6015956	TTTGGGAAATTTCAAAAGGAGAGAGAAAACCAGAGTGATCCCCACGTCCTATCACCGGCTTCTAAAGCCGACACCGTGGGCTACACCTGGCCACAGCCAAGGCTGCCGCCAATTGAAAGTAACTGCAAGCACTCCAGAGGTGGCTGCGAATCAGGCCACCTGGAAAGGAGGAGGAAGCCTCGCATTTTCCCAAAAGCTCCATTTCTTGGGAAAGGAAGAG	6015837	6016056	GGCTGCTCGCCAATTGCAAGG	GGCTGC-CGCCAATTGAAAGT	|||||| ||||||||| |||	======I=========X===X	18	2	0	1
chr19	-	11768797	11768818	GCCCTGTAGTGGGAGGAGTCTCCTGGTATACCCTTCCTCAATAAGCTACTTCCTTAGAACACTCAGCTTTTCTTCCCCCATCCCTTCCTTGGGGATATATGGCTGGTCAGCCAATTGGATGGTGGTATTAAGGGGACAGGACTGAAATGATTCTTCCCTTCTGATGTTCTCAGACTAATGAAGGGAGAAAACTATCCCTAAGGACAGGAAAACCAACTCCAC	11768697	11768918	GGCTGCTC-GCCAATTGCAAGG	GGCTGGTCAGCCAATTGGATGG	||||| || |||||||| | ||	=====X==D========X=X==	18	3	1	0
chr19	-	13605383	13605403	GAAAAAGAAAGAAAACAAATTAAGAAGCTCAACCCTATACAGAAACATTTCACAAGTCACTTCAACACCCACAGGTATAAGTAGGTGGTGCACAGAATGAGGCTGCCCCCAGATTGCAAAGAACCAATTGAAGGAAGGAAGGAGGGAAGAATTATCTCCATTCCATTTCCTCTCACCCTGCTTTAAGCATGCAAAGAAATGAGAACTCTCCCAGCCTCTCC	13605283	13605503	GGCTGCTCGCCA-ATTGCAAGG	GGCTGCCC-CCAGATTGCAAAG	|||||| | ||| ||||||| |	======X=I===D=======X=	18	2	1	1
chr19	-	16233994	16234015	CAAAAGCCCACAGAGGGAGGAGAGGCTCCCAGAGAGCCAGGGGCCTTCTGGCCGGGCCCCCCAAGCAGGCTGCTGAGGCCGTGTCTGCAAGCCACATCCTGGCTGCTCACCACTTCCAGAGGCGGCTCTGCCCTCCCACACATTTGCATGGTCCAGACAAATCCCTTTCACCCCCCTGAGGCCTGTGCTCATCCTGTCGTCATGGCCTCCCCTGCCAGCCCC	16233894	16234115	GGCTGCTCGCCAATTGCA-AGG	GGCTGCTCACCACTTCCAGAGG	|||||||| ||| || || |||	========X===X==X==D===	18	3	1	0
chr19	-	18493439	18493460	GCGGCCCTGAGGGGCTTGCCCTGGGCCCTGGGCAGCATAACAATGCATCTGGCCCCTCTGAAGCCAGGGCTGTGCTGTCACTGCTGGCCAGGGCAGGGAGGGCTGGCTCCCCAAATGCAGGGCCTGGTGCTCCAACTTGGGTGGAAAACAGAGACCCTGAACTGGGAGTGAGCTGCCGCACTTGGGAGGAGAGAGTGACATGAACATGGTGTACTCTCAACC	18493339	18493560	GGCT-GCTCGCCAATTGCAAGG	GGCTGGCTCCCCAAATGCAGGG	|||| |||| |||| |||| ||	====D====X====X====X==	18	3	1	0
chr19	-	23909514	23909534	GTAAATACTCTGACTATAAGCTACCTGCTCAGTAGAGGAAACTAATCAACAGCATGGCCTAGCATAGTTCAAAGACACATGTGGTGAGAAGCTCACTGGGGCCTGGCTCCTAATTGCAAGGACAGTTGCACAGGTGTGTCTGAATGCTTGGTGAGCCTGGCCTTTCCTCACCCAATGTCTCTCACCAGCCATTTCAACCACATCTTGGCCTTCTGTCATTC	23909414	23909634	GGCT-GCTCGCCAATTGCAAGG	GCCTGGCTC-CTAATTGCAAGG	| || |||| | ||||||||||	=X==D====I=X==========	18	2	1	1
chr19	-	24078752	24078772	ATAAATACTCCAACTATAAGCTACCTGCTCAGTAGAGGAAACTAATCAACAGCAGGGCCTAGCATAGGTCAAAGACACAAGCAGTGGGAAGCTTTTTGGGGCCTGGCTCCTAATTGCAAGGACAGTTGCACAGGTGTCTCTGAATGCTTAGACAGCCTGGCCTTTCCTGACCCAATGCCCCCCATCAGCTTTTTCAAGCACATCTTGATCTTTTGTCATTC	24078652	24078872	GGCT-GCTCGCCAATTGCAAGG	GCCTGGCTC-CTAATTGCAAGG	| || |||| | ||||||||||	=X==D====I=X==========	18	2	1	1
chr19	-	29294590	29294607	TGTGAAGACCTTCAATCTTATCTACCTTGGGGGATGATACTGTGGTTATCAAATGTCAGAGGACCTTGAAGGATGGAAAACACGTGTATGTGACTCATCAGGCTGTGCCATTGCAAGGTGATGCTGATGTCAGGATATTTTTGTCTGCAGGAGAATCCACTACTGTATGGAGCTTGTCCTGGAAAGCCATTGCACCCCACCCCACCACCCCCACCATC	29294490	29294707	GGCTGCTCGCCAATTGCAAGG	GGCTG-T-GCC-ATTGCAAGG	||||| | ||| |||||||||	=====I=I===I=========	18	0	0	3
chr19	-	33137967	33137986	ACTGAACTCACAGGCACTTGTGGGTCCTGGTTTGCAGGTCTTCTGAGCAAAGTGCCAGAAGGAGGAGAGGGTGAGAGCCCAGCCTAGACGAAGTTAGGGTGGCTGCTGCCAGCTTGCAGGCCTGGAAACAGTGGGAATGGGATGGAGACCTCTGGACTGAGAGTGCCACACATTTTTTTTTTTTTTTGAGACGGAGTTTCGCTCTTGTTACCCAGGCTGG	33137867	33138086	GGCTGCTCGCCAA-TTGCAAGG	GGCTGCT-GCCAGCTTGC-AGG	||||||| |||| |||| |||	=======I====XD====I===	18	1	1	2
chr19	-	39038292	39038313	TTCTCTCTCTGCTAGGGGTGTGGGTGGGAAGCTGGGGAAAGTCCTGCTGGTCCAGTTTGCAGAAGTAGAAATGTCATGGACCTCCGGGAACAGAGAAGTGGGCTGCACGACTAATTCCAAGGGTGTTAGAGGTTCCACCAATGCGGCTTTCTGGACTACAGCTCTCCCTGGAGGCCATTGTTAACAGGATTAGAGTGAGGTAGGAGGCGGGACTCGACTCCA	39038192	39038413	GGCTGCTCGCC-AATTGCAAGG	GGCTGCACGACTAATTCCAAGG	|||||| || | |||| |||||	======X==X=D====X=====	18	3	1	0
chr19	-	39136913	39136932	AATGGGGACCCGCCCTGGGTGGGGCACACCGGGAAGGTTTTCCTGAGGAGGAAATGCCACTTGAAGGATGAACTTGGCCTCGACTAAGGGAGGAGGCTGAGGCAGCTGCCATTGCAGAGGTCTCCCGGCGGGGGAGTGCAGGGGGCCTTTGAGGAATTGAAGGAAGACAGGTAGGTCGGTTCTTGGGTTGGTCTGGATTCCAGTCTTGACAGCTGCTTGG	39136813	39137032	GGCTGCTCGCCAATTGCA-AGG	GGCAGCT-GCC-ATTGCAGAGG	||| ||| ||| |||||| |||	===X===I===I======D===	18	1	1	2
chr19	-	41777872	41777893	AGAGGTTAGAGCCAACTAGCAATAAACCTTAATCTGCAGCTATCAAATTCTAAAACAAAATCCCAACCCAGCTCCTTACCTGGGAGGGGACCAAGCTGAAGGCTGCTCTCCATTGGCACAGGAGAAGAAAACTCACCTTCCTTATAGGAAGTGAGCAAAACTCCAAGAGTAAAGGAATTTTATGGCAAAACAAAACTCAGATCTCAAACAATCAACTGGGGA	41777772	41777993	GGCTGCTCGCCAATTGCA-AGG	GGCTGCTCTCCATTGGCACAGG	|||||||| ||| | ||| |||	========X===X=X===D===	18	3	1	0
chr19	-	45125946	45125965	ATTCTGGCCTCAGACCTCTTCGTCCTTTCCCAGACCCCACGCCAAGGCAGAGCTCCCTGTGGGATGAGTTTCTCACTTGACCTGAAATCTCTACTTGTGGGGCTGCTGCAAGTGCACAGGCTTCAGGAAAGGTGGACCACACCCCCTGTGCCCCAGGCTCCTTCCCGAGGGTGTGCAGCCCACCATCCAGATAGGGGTGGATGGTGCCCAAGTCGTGGGG	45125846	45126065	GGCTGCTCGCCAATTGCA-AGG	GGCTGCT-G-CAAGTGCACAGG	||||||| | ||| |||| |||	=======I=I===X====D===	18	1	1	2
chr19_KI270882v1_alt	-	220600	220620	TGGAGTCTCCCTCCCACGACGTTGCTCTAACCCCACTTTCCTCTTCCTCCTCCTCTCATGAGGACCCTTGTGATTACTCTGAGCACAGCAGGACAGTCCAGGCTGTCTCCCCATCGCAAGGTCAACCCATCAACAACCTGAGCTCCATCTTCCCCTTCAGTCCCCTGCCCTATGACATAAATAGTCACAGGGTTCATGGATTACCATGTAGCCATCACTGG	220500	220720	GGCTG-CTCGCCAATTGCAAGG	GGCTGTCTCCCC-ATCGCAAGG	||||| ||| || || ||||||	=====D===X==I==X======	18	2	1	1
chr19_KI270883v1_alt	-	142192	142212	TGGAGTCTCCCTCCCACGACGTTGCTCTAACCCCACTTTCCTCTTCCTCCTCCTCTCATGAGGACCCTTGTGATTACTCTGAGCACAGCAGGACAGTCCAGGCTGTCTCCCCATCGCAAGGTCAACCCATCAACAACCTGAGCTCCATCTTCCCCTTCAGTCCCCTGCCCTATGACATAAATAGTCACAGGGTTCATGGATTACCATGTAGCCATCACTGG	142092	142312	GGCTG-CTCGCCAATTGCAAGG	GGCTGTCTCCCC-ATCGCAAGG	||||| ||| || || ||||||	=====D===X==I==X======	18	2	1	1
chr19_KI270884v1_alt	-	128800	128820	TGGAGTCTCCCTCCCACGACGTTGCTCTAACCCCACTTTCCTCTTCCTCCTCCTCTCATGAGGACCCTTGTGATTACTCTGAGCACAGCAGGACAGTCCAGGCTGTCTCCCCATCGCAAGGTCAACTCATCAACAACCTGAGCTCCATCTTCCTCTTCAGTCCCCTGCCCTATAACATAAATAGTCACAGGGTTCATGGATTACCATGTAGCCATCACTGG	128700	128920	GGCTG-CTCGCCAATTGCAAGG	GGCTGTCTCCCC-ATCGCAAGG	||||| ||| || || ||||||	=====D===X==I==X======	18	2	1	1
chr19_KI270885v1_alt	-	142776	142796	TGGAGTCTCCCTCCCACGACGTTGCTCTAACCCCACTTTCCTCTTCCTCCTCCTCTCATGAGGACCCTTGTGATTACTCTGAGCACAGCAGGACAGTCCAGGCTGTCTCCCCATCGCAAGGTCAACTCATCAACAACCTGAGCTCCATCTTCCTCTTCAGTCCCCTGCCCTAAAACATAAATAGTCACAGGGTTCATGGATTACCATGTAGCCATCACTGG	142676	142896	GGCTG-CTCGCCAATTGCAAGG	GGCTGTCTCCCC-ATCGCAAGG	||||| ||| || || ||||||	=====D===X==I==X======	18	2	1	1
chr19_KI270886v1_alt	-	176026	176046	TGGAGTCTCCCTCCCACGACGTTGCTCTAACCCCACTTTCCTCTTCCTCCTCCTCTCATGAGGACCCTTGTGATTACTCTGAGCACAGCAGGACAGTCCAGGCTGTCTCCCCATCGCAAGGTCAACCCATCAACAACCTGAGCTCCATCTTCCCCTTCAGTCCCCTGCCCTATGACATAAATAGTCACAGGGTTCATGGATTACCATGTAGCCATCACTGG	175926	176146	GGCTG-CTCGCCAATTGCAAGG	GGCTGTCTCCCC-ATCGCAAGG	||||| ||| || || ||||||	=====D===X==I==X======	18	2	1	1
chr19_KI270887v1_alt	-	181782	181802	TGGAGTCTCCCTCCCACGACGTTGCTCTAACCCCACTTTCCTCTTCCTCTTCCTCTCATGAGGACCCTTGTGATTACTCTGAGCACAGCAGGACAGTCCAGGCTGTCTCCCCATCGCAAGGTCAACTCATCAACAACCTGAGCTCCATCTTCCTCTTCAGTCCCCTGCCCTAAAACATAAATAGTCACAGGGTTCATGGATTACCATGTAGCCATCACTGG	181682	181902	GGCTG-CTCGCCAATTGCAAGG	GGCTGTCTCCCC-ATCGCAAGG	||||| ||| || || ||||||	=====D===X==I==X======	18	2	1	1
chr19_KI270888v1_alt	-	127326	127346	TGGAGTCTCCCTCCCACGACGTTGCTCTAACCCCACTTTCCTCTTCCTCCTCCTCTCATGAGGACCCTTGTGATTACTCTGAGCACAGCAGGACAGTCCAGGCTGTCTCCCCATCGCAAGGTCAACTCATCAACAACCTGAGCTCCATCTTCCCCTTCAGTCCCCTGCCCTATGACATAAATAGTCACAGGGTTCATGGATTACCATGTAGCCATCACTGG	127226	127446	GGCTG-CTCGCCAATTGCAAGG	GGCTGTCTCCCC-ATCGCAAGG	||||| ||| || || ||||||	=====D===X==I==X======	18	2	1	1
chr19_KI270889v1_alt	-	142452	142472	TGGAGTCTCCCTCCCACGACGTTGCTCTAACCCCACTTTCCTCTTCCTCCTCCTCTCATGAGGACCCTTGTGATTACTCTGAGCACAGCAGGACAGTCCAGGCTGTCTCCCCATCGCAAGGTCAACTCATCAACAACCTGAGCTCCATCTTCCTCTTCAGTCCCCTGCCCTATAACATAAATAGTCACAGGGTTCATGGATTACCATGTAGCCATCACTGG	142352	142572	GGCTG-CTCGCCAATTGCAAGG	GGCTGTCTCCCC-ATCGCAAGG	||||| ||| || || ||||||	=====D===X==I==X======	18	2	1	1
chr19_KI270890v1_alt	-	156239	156259	TGGAGTCTCCCTCCCACGACGTTGCTCTAACCCCACTTTCCTCTTCCTCCTCCTCTCATGAGGACCCTTGTGATTACTCTGAGCACAGCAGGACAGTCCAGGCTGTCTCCCCATCGCAAGGTCAACTCATCAACAACCTGAGCTCCATCTTCCTCTTCAGTCCCCTGCCCTATAACATAAATAGTCACAGGGTTCATGGATTACCATGTAGCCATCACTGG	156139	156359	GGCTG-CTCGCCAATTGCAAGG	GGCTGTCTCCCC-ATCGCAAGG	||||| ||| || || ||||||	=====D===X==I==X======	18	2	1	1
chr19_KI270891v1_alt	-	142467	142487	TGGAGTCTCCCTCCCACGACGTTGCTCTAACCCCACTTTCCTCTTCCTCCTCCTCTCATGAGGACCCTTGTGATTACTCTGAGCACAGCAGGACAGTCCAGGCTGTCTCCCCATCGCAAGGTCAACCCATCAACAACCTGAGCTCCATCTTCCCCTTCAGTCCCCTGCCCTATGACATAAATAGTCACAGGGTTCATGGATTACCATGTAGCCATCACTGG	142367	142587	GGCTG-CTCGCCAATTGCAAGG	GGCTGTCTCCCC-ATCGCAAGG	||||| ||| || || ||||||	=====D===X==I==X======	18	2	1	1
chr19_KI270914v1_alt	-	176984	177004	TGGAGTCTCCCTCCCACGACGTTGCTCTAACCCCACTTTCCTCTTCCTCCTCCTCTCATGAGGACCCTTGTGATTACTCTGAGCACAGCAGGACAGTCCAGGCTGTCTCCCCATCGCAAGGTCAACTCATCAACAACCTGAGCTCCATCTTCCCCTTCAGTCCCCTGCCCTATGACATAAATAGTCACAGGGTTCATGGATTACCATGTAGCCATCACTGG	176884	177104	GGCTG-CTCGCCAATTGCAAGG	GGCTGTCTCCCC-ATCGCAAGG	||||| ||| || || ||||||	=====D===X==I==X======	18	2	1	1
chr19_KI270915v1_alt	-	142454	142474	TGGAGTCTCCCTCCCACGACGTTGCTCTAACCCCACTTTCCTCTTCCTCCTCCTCTCATGAGGACCCTTGTGATTACTCTGAGCACAGCAGGACAGTCCAGGCTGTCTCCCCATCGCAAGGTCAACTCATCAACAACCTGAGCTCCATCTTCCCCTTCAGTCCCCTGCCCTATGACATAAATAGTCACAGGGTTCATGGATTACCATGTAGCCATCACTGG	142354	142574	GGCTG-CTCGCCAATTGCAAGG	GGCTGTCTCCCC-ATCGCAAGG	||||| ||| || || ||||||	=====D===X==I==X======	18	2	1	1
chr19_KI270916v1_alt	-	156303	156323	TGGAGTCTCCCTCCCACGACGTTGCTCTAACCCCACTTTCCTCTTCCTCCTCCTCTCATGAGGACCCTTGTGATTACTCTGAGCACAGCAGGACAGTCCAGGCTGTCTCCCCATCGCAAGGTCAACTCATCAACAACCTGAGCTCCATCTTCCCCTTCAGTCCCCTGCCCTATGACATAAATAGTCACAGGGTTCATGGATTACCATGTAGCCATCACTGG	156203	156423	GGCTG-CTCGCCAATTGCAAGG	GGCTGTCTCCCC-ATCGCAAGG	||||| ||| || || ||||||	=====D===X==I==X======	18	2	1	1
chr19_KI270919v1_alt	-	142455	142475	TGGAGTCTCCCTCCCACGACGTTGCTCTAACCCCACTTTCCTCTTCCTCCTCCTCTCATGAGGACCCTTGTGATTACTCTGAGCACAGCAGGACAGTCCAGGCTGTCTCCCCATCGCAAGGTCAACTCATCAACAACCTGAGCTCCATCTTCCTCTTCAGTCCCCTGCCCTATAACATAAATAGTCACAGGGTTCATGGATTACCATGTAGCCATCACTGG	142355	142575	GGCTG-CTCGCCAATTGCAAGG	GGCTGTCTCCCC-ATCGCAAGG	||||| ||| || || ||||||	=====D===X==I==X======	18	2	1	1
chr19_KI270930v1_alt	-	172527	172547	TGGAGTCTCCCTCCCACGACGTTGCTCTAACCCCACTTTCCTCTTCCTCCTCCTCTCATGAGGACCCTTGTGATTACTCTGAGCACAGCAGGACAGTCCAGGCTGTCTCCCCATCGCAAGGTCAACTCATCAACAACCTGAGCTCCATCTTCCTCTTCAGTCCCCTGCCCTATAACATAAATAGTCACAGGGTTCATGGATTACCATGTAGCCATCACTGG	172427	172647	GGCTG-CTCGCCAATTGCAAGG	GGCTGTCTCCCC-ATCGCAAGG	||||| ||| || || ||||||	=====D===X==I==X======	18	2	1	1
chr19_KI270931v1_alt	-	141941	141961	TGGAGTCTCCCTCCCACGACGTTGCTCTAACCCCACTTTCCTCTTCCTCCTCCTCTCATGAGGACCCTTGTGATTACTCTGAGCACAGCAGGACAGTCCAGGCTGTCTCCCCATCGCAAGGTCAACTCATCAACAACCTGAGCTCCATCTTCCCCTTCAGTCCCCTGCCCTATGACATAAATAGTCACAGGGTTCATGGATTACCATGTAGCCATCACTGG	141841	142061	GGCTG-CTCGCCAATTGCAAGG	GGCTGTCTCCCC-ATCGCAAGG	||||| ||| || || ||||||	=====D===X==I==X======	18	2	1	1
chr19_KI270932v1_alt	-	187485	187505	TGGAGTCTCCCTCCCACGACGTTGCTCTAACCCCACTTTCCTCTTCCTCCTCCTCTCATGAGGACCCTTGTGATTACTCTGAGCACAGCAGGACAGTCCAGGCTGTCTCCCCATCGCAAGGTCAACTCATCAACAACCTGAGCTCCATCTTCCTCTTCAGTCCCCTGCCCTATAACATAAATAGTCACAGGGTTCATGGATTACCATGTAGCCATCACTGG	187385	187605	GGCTG-CTCGCCAATTGCAAGG	GGCTGTCTCCCC-ATCGCAAGG	||||| ||| || || ||||||	=====D===X==I==X======	18	2	1	1
chr19_KI270933v1_alt	-	142291	142311	TGGAGTCTCCCTCCCACGACGTTGCTCTAACCCCACTTTCCTCTTCCTCCTCCTCTCATGAGGACCCTTGTGATTACTCTGAGCACAGCAGGACAGTCCAGGCTGTCTCCCCATCGCAAGGTCAACTCATCAACAACCTGAGCTCCATCTTCCTCTTCAGTCCCCTGCCCTATAACATAAATAGTCACAGGGTTCATGGATTACCATGTAGCCATCACTGG	142191	142411	GGCTG-CTCGCCAATTGCAAGG	GGCTGTCTCCCC-ATCGCAAGG	||||| ||| || || ||||||	=====D===X==I==X======	18	2	1	1
chr19_GL000209v2_alt	-	149168	149188	TGGAGTCTCCCTCCCACGACGTTGCTCTAACCCCACTTTCCTCTTCCTCCTCCTCTCATGAGGACCCTTGTGATTACTCTGAGCACAGCAGGACAGTCCAGGCTGTCTCCCCATCGCAAGGTCAACCCATCAACAACCTGAGCTCCATCTTCCCCTTCAGTCCCCTGCCCTATGACATAAATAGTCACAGGGTTCATGGATTACCATGTAGCCATCACTGG	149068	149288	GGCTG-CTCGCCAATTGCAAGG	GGCTGTCTCCCC-ATCGCAAGG	||||| ||| || || ||||||	=====D===X==I==X======	18	2	1	1
chr20	-	1389707	1389727	CCGGGAGGCTATACCTGACTTAAACCTGATCCCAAGGACAAAATGTCCAGTTAGTTACTTTTTAAGAAGAAAAAAGAAAACATTCCTTCAATCCCCTTGGGGCTGCTCTCACAATGGCAGGCACACGGCCTGCTGAAGTAAGTAAAAGAGGTCTAAACCTAGCTGTGTGCCAGGACAAGCTAACAGTAAAGATGACGAAGCTACTGGAGGCAGCAGGGAGG	1389607	1389827	GGCTGCTCGC-CAATTGCAAGG	GGCTGCTCTCACAATGGC-AGG	|||||||| | |||| || |||	========X=D====X==I===	18	2	1	1
chr20	-	16052318	16052336	AAACAAATGATAAAGTTAATTTCCAATTCAATAGTGAAATATTAACAATCTAACTATAGCCAGATCAAAGACACCTGAACACAGAAAACCTTTATTTGCTGGTGCTGCCATTGCACAGGCTGTACAATGAAATAGATTTGAAAAGCTGATTGATTTTCCCGCACATAAATTCTGGATGTCAATTTCCAACCAAACTCCAATACAGCTATGTGGCATGAA	16052218	16052436	GGCTGCTCGCCAATTGCA-AGG	GG-TGCT-GCC-ATTGCACAGG	|| |||| ||| |||||| |||	==I====I===I======D===	18	0	1	3
chr20	-	16355419	16355440	GAACAAAGGAGTTTCACAGATAAAATAAAATCTGGAGACCACTGGTACTTTCCAATTTCCTCATTGTATCAGTGGGGAAACTGAGGATCAGATGACTTATGGCTGCTCAGCAAATTGCAGCGGGGTCACAGTCTACAGAACTCAGTGTCCAGATTCATGGTCTGGTGTTGATCTGAACAAAACCACCTACAGCCTCCAAGAACACCCTTATGCATGCACACA	16355319	16355540	GGCTGCTC-GCCAATTGCAAGG	GGCTGCTCAGCAAATTGCAGCG	|||||||| || ||||||| |	========D==X=======XX=	18	3	1	0
chr20	-	21453365	21453385	CTCTCAAAGTGCTGGCATTACAGGCATGAGCCACCGTGCCTGGCCTGGGAAGCTCTTTTAACAGAGGTGATGTAAAGTAGAAAAAGCAGTGGGCTCAAAAGGCTGCTCCCAACTGCCTAGGTGACCTTAGACAAGTCTTCATACCTCTCTGAGTCTCAGTTTTCTCACCTGCAAGTTGAAGGGTTTATAATGGATGATTTGTGAGGTCTCTCAAGGAGTTT	21453265	21453485	GGCTGCTCGCCAATTGCA-AGG	GGCTGCTC-CCAACTGCCTAGG	|||||||| |||| ||| |||	========I====X===XD===	18	2	1	1
chr20	-	24366850	24366870	GGGCCATTGCCATTCCCAGCGTATATCTCCACCGTACGGTCTCTGCCACGTCATTCTCCCTGTCGGTGCCCGCGACTCTGCATCTCTCAGCAGCTCTGCGGGCTGCTCTGCCACTGCATGGTCCTAACAGAAGATCAGAGCAGGGGAACCCACCTGCTTTCCTTGGTCTCAATAGAAGTATATTTTCCTCTTTCCCAACATGTTTCATGAGCATGAGGCTT	24366750	24366970	GGCTGCTC-GCCAATTGCAAGG	GGCTGCTCTGCCAC-TGCATGG	|||||||| |||| |||| ||	========D====XI====X==	18	2	1	1
chr20	-	43782813	43782832	GGGGTTTCTCTATGTTGGTCAGGCTGGTCTTGAACTCCCCACCTCAGGTGTCCCACCTGCCTTGGCCTCCCAAAGTGCTGGGATTACAGGTGTGAGCCACTGCGCTCAGCCATTGCAAGGGGATTCTTAATCCTAAGGGTTGCAGAGGGACGAAGGTACATCTTCTGCAGCTTCTTTAGGCTGAATAGGGGCCACGATATTCCTGCTTAACTATTAGGGT	43782713	43782932	GGCTGCTC-GCCAATTGCAAGG	TGC-GCTCAGCC-ATTGCAAGG	|| |||| ||| |||||||||	X==I====D===I=========	18	1	1	2
chr20	-	50782331	50782351	CAGGCTAGAGCGCAGTGGCGAAATTTCAGCTCACTGCAACCTCTGCCTCCTGAGTTCAAGCTATTGTCATGCCTCAGCCTCCCAAGTAGCTGGGATTACAGGCGCTCGCCACCTTGCCAGGCTACTTTTTGTATTTTTAGTAGAGACATGATTTTACCACGTTGGCCAGGCTGGTCTTGAACTCCTGACCTCCATTCACCTCAGCCCCTCAAAGTGCTGGG	50782231	50782451	GGCTGCTCGCCAA-TTGCAAGG	GGC-GCTCGCCACCTTGCCAGG	||| |||||||| |||| |||	===I========XD====X===	18	2	1	1
chr20	-	57437841	57437860	AGTGGCTGCGGCTGCTCAGAGGCTCCTGACATCACAGCAGCTGCACCAGCAGGACAGCAGGGAGAGGGCTTGCATCTCAGTGGCTAAAACTGGGTCACATGGCTGCCGCCAGCTGCAAGGAGGCTGAAAGGCAAGTCTCGGGCAGAGGGCAGTGGGATGCCTATGATTAGGCCAGTCCTGATTCATCCCTAGGGCTAGGCATGTGGCTGGCCCAACAGAA	57437741	57437960	GGCTGCTCGCCAATTGCAAGG	GGCTGC-CGCCAGCTGCAAGG	|||||| ||||| |||||||	======I=====XX=======	18	2	0	1
chr20	-	60435880	60435900	AGGGCACTTGAACCTGTTTCTGAAGTTTGGTGTTGACCCCGTGGTCATAAATCCAGGGATTGCTGGTTGTGAACTGACTCTCCCCTGACATCTTCCTTTGGGCTGCTGGCCAATTGAAAGCAGCTCCAGGGGGAACTTGTGTGAAGGATATGTGTGCAGAGGGATGCATTCAGATGCCTGTGATGTTGCAGAGGAGTATGTTTCATATCCTAATTACATGA	60435780	60436000	GGCTGCTCGCCAATTGCAAGG	GGCTGCTGGCCAATTGAAAGC	||||||| |||||||| |||	=======X========X===X	18	3	0	0
chr20	-	62468393	62468413	CCATCTGTTATAGCCTGCCTCGGTTTCCCCATCTGTTACTGCCCTCTATGATCAGATGAGGGCCGGCCTTGCTGACCATCTCCTGCCTACCCTTCCCCCAGGCTGCTGCCAAGGGCACAGGCCGTCCTGTCGAAGGCCTGAGTGGGAGAGTGGGGGCCTCCCTGCAGCCCTGAGTACCAGCCAGCCCCCAAACTCAAGGCCCCCTCAACCCCCAGCCACAG	62468293	62468513	GGCTGCTCGCCAATTGCA-AGG	GGCTGCT-GCCAAGGGCACAGG	||||||| ||||| ||| |||	=======I=====XX===D===	18	2	1	1
chr21	-	5080555	5080574	AGGGGCAGGGGCAGCCTCGTGGCTGTCCTGGGTGTCATGAAAGGCGGTTTGGTGAAGCTGTTGGTAACAAAATCCAAATGCCAGGATGGAAGAGCGATATGGTGTCGCCAGATGGCAAGGCAGACCCTAGGCCAGCTGGCCCCGGCCCACCCGTCACTGTGAGCACTGGCATAGTCACCCTGAACGTGAAAGGAGGCAATTCCCTGCCCGGCTCTGGAGT	5080455	5080674	GGCTGCTCGCCA-ATTGCAAGG	GG-TG-TCGCCAGATGGCAAGG	|| || |||||| || ||||||	==I==I======D==X======	18	1	1	2
chr21	-	6073525	6073546	GTCAAGGTTGCCACCGCCGCCTCCTGACACGCGCCACCAGGCTCCGCGCTCATGGCCTGGCCTGGCATCTCACCAGGCTTTTCAATGGACTAGAGTGCGGGGCTGCTCTGCCTGTGGCAAGGGTTGTCCTGCTGCTGGGCACAGGCCCAGAGAGGAAGTGGCAGAAGCTGGGCATGGGATGCTGGTCCTTGAAGGAGTGTGTGGGGGCCACTGGGTTGAACG	6073425	6073646	GGCTGCTC-GCCAATTGCAAGG	GGCTGCTCTGCCTGTGGCAAGG	|||||||| ||| | ||||||	========D===XX=X======	18	3	1	0
chr21	-	14469814	14469835	ATTTCTCCAAAGACAGATATTTTCAATTAGCCAAATTACTCTAACAGTAATTTAAATCAGGAAGATTTAAGGCAGAGCTAGTTCCTATGCCAGCCAAGAAGACTGCTCTGCCAGTTGAAAGGCAAGCACATCCTTCCCTGCCAACTTGCAATGAGATGGTTCTTGCAGTGACAGCAGATCTACCATGCACGTTTGATTTAAATCCCTCCATTACCATACCTT	14469714	14469935	GGCTGCTC-GCCAATTGCAAGG	GACTGCTCTGCCAGTTGAAAGG	| |||||| |||| ||| ||||	=X======D====X===X====	18	3	1	0
chr21	-	25367769	25367787	TCAGTTGAGATTTATGACAATGATGTAAAGCAGAGAAAAGACCATGCAGGGTTGGCTCACAAAACTGTTGGTGGAGTTGGGGGGAAAGGACAGGCCACTGGGCTGCTGCCATTGCTAGGAGTGGGAGAAAGATTCAATCGAGAACTTATTGAGTGCCTACTATGTGGCAGGAACTTAACGGAAGTGATCATCTCCTAGTTCTTATGGTCACTTTTTGAA	25367669	25367887	GGCTGCTCGCCAATTGCAAGG	GGCTGCT-GCC-ATTGCTAGG	||||||| ||| ||||| |||	=======I===I=====X===	18	1	0	2
chr21	-	44440613	44440631	GCCTTTGAAACTGTCTTCCTTCACTGAGCAGACGTTTCCAAGGCGTTTCCAAGATCTCTGCAGGGCAAGGACGTGTCTGTCCAGGATGAAGCCCGCATTGGGCTGCTCCGCCTTGCAGGCCCAGGCAGGCTGGCGGGGGCTGGGGAGAGCTGGGCCGGGGTCCTGTGTGTGCTGGAAGCTGTGCTCAGAGCTGGGTCAGGGTGGAGGGCACGAGGTGGG	44440513	44440731	GGCTGCT-CGCCAATTGCAAGG	GGCTGCTCCGCC--TTGC-AGG	||||||| |||| |||| |||	=======D====II====I===	18	0	1	3
chr21_GL383578v2_alt	-	58260	58281	ATTTCTCCAAAGACAGATATTTTCAATTAGCCAAATTACTCTAACAGTAATTTAAATCAGGAAGATTTAAGGCAGAGCTAGTTCCTATGCCAGCCAAGAAGACTGCTCTGCCAGTTGAAAGGCAAGCACATCCTTCCCTGCCAACTTGCAATGAGATGGTTCTTGCAGTGACAGCAGATCTACCATGCACGTTTGATTTAAATCCCTCCATTACCATACCTT	58160	58381	GGCTGCTC-GCCAATTGCAAGG	GACTGCTCTGCCAGTTGAAAGG	| |||||| |||| ||| ||||	=X======D====X===X====	18	3	1	0
chr22	-	32883065	32883084	ACTGTGTCACATCCTAGCAGTTGATTTACTTCCCATTTCCCCCTCCAGGCTGTGAACTCCACCAGCGAGTGGTGATGTTGAATTTATATCTGAATTTCCAGGGTCTGGCCAATTGCAAGGAATCTAGAAGCTCAATAAAATTATGAAACTAAAGGGAGCTATTTAGGGGGCCCCCATGGGTGAGTATTGAGCAGCTACATAAAGAGGCTGCAGAGGGTGC	32882965	32883184	GGCTGCTCGCCAATTGCAAGG	GGGT-CTGGCCAATTGCAAGG	|| | || |||||||||||||	==X=I==X=============	18	2	0	1
chr22	-	34850046	34850066	GTTTCCAGCGGGTAGGCATGGTGTGGGGAAGAAGGTGGGGTTGGCCATCAAAGGGTAGCATGAGGGAGATCTTTGTGGTAATGTAACCAAGAGTAGGCTTGGCTGCTTGCCACTTGCAAAGCCGGTAACAAGGATGAAGTCCAGTAAAAGGAAAGTGACTTTATTTCCAAAGCTGGTAGTAAGGAATGGCTGAGAAACCACTTTGAAATTTAGGCTGGGGA	34849946	34850166	GGCTGCTCGCCAATTGCAAGG	GGCTGCTTGCCACTTGCAAAG	||||||| |||| |||||| |	=======X====X======X=	18	3	0	0
chr22	-	41984462	41984482	GGACTCTTCTGGAAGCCCAGTTAAAATGCAGATTCAGAATCATAGGTCTGGGGTGGGGCCTGAGATTCTGCATTTCCTACTAGTGTCCGGGCAATGCCGAGGCTGCTTGTCAATTGCAAGTCTTTCTTGTGGGATTCTTGTACGTGTTGAAGTTTGAGAAGCTCTGCTCAGACCAGTGGGTTTGTTTCTTTTGAGACAGAGTCTCGCTGTGTTGCCCAGGC	41984362	41984582	GGCTGCTCGCCAATTGCAAGG	GGCTGCTTGTCAATTGCAAGT	||||||| | ||||||||||	=======X=X==========X	18	3	0	0
chr22	-	44885652	44885672	CCTGGAGAGGGGCAGGTAAGGAGCGGCTGGGTCGTAGAGTAAATGGGAGAGGCAGAAGGGATGAAACCAAGGCCTAGGACATCCCCCTGAAGAAGCCAGTGGCTGTGGCCAAATGCACAGGACCTGGAGCCACTCTCCCCTGGCCACACCTGCCCCGGACACAGGACCGGTCCCAGGATCCCACTTTTCAGTGCTCTGGCCCTGAAGGGAATGGACCCACC	44885552	44885772	GGCTGCTCGCCAATTGCA-AGG	GGCTG-TGGCCAAATGCACAGG	||||| | ||||| |||| |||	=====I=X=====X====D===	18	2	1	1
chrX	-	3819320	3819339	GTGTTGGAATTTCTGGATTTTTATTTTTTATATTTGTGTTTCTCCCTTTTAGTTTGATGTAATGCAACTCAGTAGATTTTCTTATTGAAATAAAATCTCAGGCTCTCTCCATTGCATAGGCTGAAGCAGGTATGACGTAGGACACTGGCTGGATTCAGACCCTTGAGGGAGGCCGGGCGCGGTGGCTCATGCCTGTAATCCCAGCACTTTAGGAGGCTGA	3819220	3819439	GGCTGCTCGCCAATTGCA-AGG	GGCT-CTCTCC-ATTGCATAGG	|||| ||| || |||||| |||	====I===X==I======D===	18	1	1	2
chrX	-	3954580	3954599	ATATGTATATTGAAGATGTGATAAAATAGTAGTAATCATGACTTACATGTAAAGCATAGGCTTGTCCTTCTACAGAAAGTAGATCGTTTTTAACCTGCCAGCCTGTGCCAAGTTGCAAGGATACAACAGTGGACAAATCACAGTGCTCTTTCAGGAAACATCAGAACACTAGGTGAGGGTATAGTCAATGTCAACATTTTCCTCCATTCCCATTCTTTCC	3954480	3954699	GGCTGCTCGCCAA-TTGCAAGG	GCCTG-T-GCCAAGTTGCAAGG	| ||| | ||||| ||||||||	=X===I=I=====D========	18	1	1	2
chrX	-	12819299	12819317	CATGGTTTTAAAATGCTACCCACAAATACTAACAAACTGAATATCAAATTCTTACCCAGTAGTTCTATCCAGTGGCCAGGGTGCCCTGACGGTCATTCCTAGCTGCCCCAATTGCAAGGTCCGCCATTAGCACATTTCTCCCTGTGGATTGCTAAGTGCCTGCCCCAGACCATGCCTGGGCTGATCAAGAGAGGCCTGATTCTTGCATCATCTCTCGGG	12819199	12819417	GGCTGCTCGCCAATTGCAAGG	AGCTGC-C-CCAATTGCAAGG	||||| | ||||||||||||	X=====I=I============	18	1	0	2
chrX	-	35686774	35686795	CACCACAAGATGACTGAAGAACCCTTGGGCCTGAAGTGAACATTGGCAGTGGCATAGCAGAACTCCCCATGGGCCAGTGGAGGTAGTGGCCTCAGGGAGAGGCTCCTCTGCCAATAGAAAGGGAAAGAAAGATCAGAAAGGACTTGGTCTTGCAGTTTGAGTGCCAGTTTACCGGCAGTTTAATAGAATACCAGGTAGATTTCTAAGGTTTTGACCCTAATC	35686674	35686895	GGCTGCTC-GCCAATTGCAAGG	GGCTCCTCTGCCAATAGAAAGG	|||| ||| |||||| | ||||	====X===D======X=X====	18	3	1	0
chrX	-	39641898	39641918	CCAAATTAGCAGCACAGTTCCTGTCAAGCATGTTTCTGTGAGAAGCAAAACCCAGCGGTCACAGCAAGTGTGTGGCCCCAGCTTGTCAGAGCTATTGATTGACTGCTCGCAATATTGCAGGTGATTTAAAGAGTTCCCTGCCACCTTGTTTGTTTAATGTCACCTCCATATGAGAATGTCAGCCTCTGACATGTTTGACTTCTCCACAGGACAAATGCCAA	39641798	39642018	GGCTGCTCGCCA-ATTGCAAGG	GACTGCTCGCAATATTGC-AGG	| |||||||| | ||||| |||	=X========X=D=====I===	18	2	1	1
chrX	-	39883069	39883088	AAGAGAAGTCGGAGGGTCCTGCAGAGCCTTTTCATTGTCTCAATGTAAAATTCTCACACGTCACTTCCACATATATTTCATTGACCAGAGCTAGTCACATGGCGCTGCCTAATTGCAAAGGGGCTGTGAAGTAGGATCTCCCCACTGTCCAGGAAGGAGAGAACTGGCTATTTGTGAGCACTAATAATGTCCACCACAGCTGGCTTCAGAATACTGGCAA	39882969	39883188	GGCTGCTCGCC-AATTGCAAGG	GGC-GCT-GCCTAATTGCAAAG	||| ||| ||| |||||||| |	===I===I===D========X=	18	1	1	2
chrX	-	41393621	41393641	AATCACACACATTGAGACAACAGAAAGTAGAATGGTGGTTGACAGGAGCTAGAGGGGAAGGAAAAATGAGGAATTAGAGTCCAGAGCATCTAGGACTACAGGTGCTCGCCACTATGCATGGATAATTTTTTTTTTTTTGAGATGGAGTCTCACTCTGTTGCTCAGGCTGGAGTGCAGTGGCACCATCTTGGCTCACTGCAACCTCCGCCTCCCGGGTTCAA	41393521	41393741	GGCTGCTCGCCAAT-TGCAAGG	GG-TGCTCGCCACTATGCATGG	|| ||||||||| | |||| ||	==I=========X=D====X==	18	2	1	1
chrX	-	43970301	43970322	CCCTGGAGCTCACCCACCCTGTCTCACAGCCCTGCTTCCCCGCTCTGCCTTAGCACTTCACAGTCTGTCCACCTGCCTTCCCATCCCCTCTGCTCCCACTGGCTGCTGGCCTAGTGCAGAGGGCCTGGGCAAAGAAGCAGTCACTGGCCGTCATGGGAAGAGGTGAGGATGGGCTCGAAGGCCGCTGGCCAAGAAGCTGAGGGCTGGCTAGGGTGAGTCAGG	43970201	43970422	GGCTGCTCGCCAATTGCA-AGG	GGCTGCTGGCCTAGTGCAGAGG	||||||| ||| | |||| |||	=======X===X=X====D===	18	3	1	0
chrX	-	47863462	47863483	GAAGTCAGTTGGCAATGCATTTGTTGTCAGGTCTGCTGGATTGTGATATGTTGAATCATTTGTCGAGACTGGCTGCAGTGTGGCACTAAGACTCTGGGCAGGCTGTATCCCCAATTGCAAAGTGTAAGATTATACACAGGAGAAGGATTAGTAATCCCTGCCATCTACCTGAAAGCTAAGATCTTCTACTTCCAAATTCTGGCCAGGAGAACTTGCCCCATA	47863362	47863583	GGCTGC-TCGCCAATTGCAAGG	GGCTGTATCCCCAATTGCAAAG	||||| || |||||||||| |	=====XD==X==========X=	18	3	1	0
chrX	-	48926037	48926058	TTCATTTGTGGCCTCCCAGTCTGTGGCCCGTTTCTTGTCTTCTAGCATCTGCTGTTCAATCCATGACTCCTCCGATGTTTTTATGGCATTCTTCATCAGAGACTGCTCTGCAAACTGCAAGGAGGGAGAGGAACAGGGATGTGCAATAACACACTGAACCTGCCCAAGAGCCAGAACAGGCTCAGCGAGGTAGGCCCACAGGCCCCAGAAAAAAAAGGAGAC	48925937	48926158	GGCTGCTC-GCCAATTGCAAGG	GACTGCTCTGCAAACTGCAAGG	| |||||| || || |||||||	=X======D==X==X=======	18	3	1	0
chrX	-	56935059	56935078	CCGCACATGTCTCAGAGGGTCCTACACCCATGGAGCTTTACTCACTGCCAGCACGGCAGTCTGAGATTGAATTGCAACCTGGCAGCGAGGCTGGGGGAGGGGCTGCCGCCATTGCTGAGGCCTGAGTAGGTAAACAAAGTGACTGGGAAGCTCGAGCTGGGTGGAGCCCACTGCAGCTCAAGAAAATCTGCCTGCCTCTGTAGACTCTTGTAGACAAAGA	56934959	56935178	GGCTGCTCGCCAATTGCA-AGG	GGCTGC-CGCC-ATTGCTGAGG	|||||| |||| ||||| |||	======I====I=====XD===	18	1	1	2
chrX	-	58198136	58198155	CTGGTCGACCCCAGGCATTCTAATGAGAGAGACTTTTGGCCAACCCCAGGCATACTAATGATAGAGACACCTAGATGGCCTCAGAGATTCTAAGAATATAGGCTGCTGGCCAATGCCAGGCATTCTAACAGGACAGACTCCTGGCTGATACCAGCCATTCTAATGATAGAGACACTTGGGCGACCTCAGGCATTTTAAGGATAGAGAAACCTGGCCCACC	58198036	58198255	GGCTGCTCGCCAATTGCAAGG	GGCTGCTGGCCAA-TGCCAGG	||||||| ||||| ||| |||	=======X=====I===X===	18	2	0	1
chrX	-	65224824	65224844	CCCGCACATGACTCAGAGGGTCCTAGGCCCATGGAGTCTCGCTGATTGCTAGCACAACAGTCTGAGATCAAACTACAAGGTGGCAGCGAGGCTGGGGGAAGGGTGCCCGCCATTGCCAAGGCTTGCTTAGGTAAACAAAGCAGCCGGGAAGCTCAAACTGGGTGGAGCCCACCACAGCTCAAGGAGGCCTGCCTGCCTCTGTAGGCTCCAACTCTGGGGGA	65224724	65224944	GGCTGCTCGCCAATTG-CAAGG	GGGTGCCCGCC-ATTGCCAAGG	|| ||| |||| |||| |||||	==X===X====I====D=====	18	2	1	1
chrX	-	76674841	76674861	GAGATTATATCCTCAGAGGGTCCTACACCCATGGAACCTCGCTCATTGCTAGCACAGCAGCCTGAGATCAAACTGCAAGGCGGCAGCCAGACTGGGGGAGGGGTGCCCGCCATTGCCAAGGCTTCAGTAGGTAAACAAAGTGGCCAGGAGGCTTGAACTTGGTGGAGCCCACTGCAACTCAAGGAGGCATGCCTGCCTCTGTAGACTCCACCTCTGGGGGC	76674741	76674961	GGCTGCTCGCCAATTG-CAAGG	GGGTGCCCGCC-ATTGCCAAGG	|| ||| |||| |||| |||||	==X===X====I====D=====	18	2	1	1
chrX	-	76924800	76924819	GCGCACCTGGCTCAGAGAGTCCTACACTCATGGAGTCTCGCTGATTGCTAGCACAGCAGTCTGAGATCAAACTGCAAGGCGGTAGCGAGGTTGGGGGAGGGGCGCCCGCCATTGCCAAGGCTTCCTTAGGTAAACAAAGCAGCCAGGAAGCTTAAACTGGGTGGAGCCCACCACAGCTCAAGGAGATCTGCCTGCCTGCCTCTGTAGGCTCCACCACTGG	76924700	76924919	GGCTGCTCGCCAATTG-CAAGG	GGC-GCCCGCC-ATTGCCAAGG	||| || |||| |||| |||||	===I==X====I====D=====	18	1	1	2
chrX	-	107523280	107523300	GAAGGAACAACTTCCATTTGAATTGTAAAATGGCCTTCTGGTCTGTTAATGGAGGTGTTTCTCCCCTGTCCCAAGATACCTGGGAGTGGTGTGAGGAAAGGGCTGCTTGCAGAATTGAAGGCAGTTAAGGGCAGTTAGTCCAGCTCAGTTAGGGACAACCCAGGGATGAATGTGCTCCAGCCACACCTGGAGATATGCCTGCACCTATGAACCACATAGCT	107523180	107523400	GGCTGCTCGCC-AATTGCAAGG	GGCTGCTTGCAGAATTG-AAGG	||||||| || ||||| ||||	=======X==XD=====I====	18	2	1	1
chrX	-	108859049	108859068	CGACGCCCGGCTCGGAGGGTCCTACACCCACGGAGCCTCGCTCATTGCTAGCACAGCAGTCTGAGATCAAACTGCAAGGTGGCAGCGAGGCTGGGGAAGGGGCGCCCGCCATTGCCAAGGCTTGAGTAGGTAAAGAATGGTGATTATTAAAAAGTCAAGAAACAACAGATGCTGGCAAGGCTGTGGAGAAATAGAAACACTTTTACACTTTTGTTGGGAA	108858949	108859168	GGCTGCTCGCCAATTG-CAAGG	GGC-GCCCGCC-ATTGCCAAGG	||| || |||| |||| |||||	===I==X====I====D=====	18	1	1	2
chrX	-	117556120	117556139	CCGCGCCTGGCTCAGAGGGTCCTACGCCCATGGAGCCTCGCTCATTGCTAGCACAGCAGTCTGAGATCAAATGGCAAGGCAGCAGCGAGGCTGGGGGAGGGGCGCTCGCCATTGCCGAGGCTTGAGTAGGTAAACAAAGTGATCAGGAAGCTCGAACTGGGTGGAGCCCACCGCAGCTCAAGGAGGCCTGCCTGCCTCTGTAGATTCCACCTCTGGGGGC	117556020	117556239	GGCTGCTCGCCAATTGCA-AGG	GGC-GCTCGCC-ATTGCCGAGG	||| ||||||| ||||| |||	===I=======I=====XD===	18	1	1	2
chrX	-	132562109	132562128	GTGACTCTTTGGAGACTAAGAAGAGTTAAGAGGAAATATGATGGCAGCATAAAAGCAAAGAGCCCTAAATGGGTACATGGTAGATCAACAGAAAGAATAGAGCTAGCTCGCAATTGAAGGGATGACATCCTAAGTGAGATGAAGTGGATATTTACAAGGCTTTGATGTTCTATGAGGAGGAAAAAACAAGGAAGCTGGCTTCTCTGTGTAAATAGGAACA	132562009	132562228	GGCT-GCTCGCCAATTGCAAGG	AGCTAGCTCG-CAATTG-AAGG	||| ||||| |||||| ||||	X===D=====I======I====	18	1	1	2
chrX	-	134220379	134220400	AAGGGAGAAAAGCATTGCCTGCAGCGGGGTGGGGAAGGCAAGCAACTCACAGAGGCCAGAGAAAAACCCACCCATTGCAGCGACACTGAAAAGTTCAGGCGGCTGCTCGTCAGTCGCGAAGGGATCTTTTCCAGCAGTCCAATCAGCTCTCAAGTTTCCCCTTTTGTGGAGGAAAAAGTCGGCCATGACCCGTGGTCCTGTACATGCCTAATTCTGTCACCC	134220279	134220500	GGCTGCTCGCCAATTGC-AAGG	GGCTGCTCGTCAGTCGCGAAGG	||||||||| || | || ||||	=========X==X=X==D====	18	3	1	0
chrX	-	138655004	138655025	TTTAAACCCTATTTCTAAATATCTGGCTAAGAAATCCCCAGGAGATTTCTCTGCAAGTGCTTTTCCACTCCTCTGCTCTTCCATAGCTTTTGAGGAGTGAGGCTGCTCCTCCCATTGCCAGGAAATGAATTCCAAGAGCTTAAATTTTGATAGTGACCACCTAAAAATGCATTTCATTCTAGTGTACCTTCTTCTTGTCTACATAGTAGTTCCTAGGTTTTT	138654904	138655125	GGCTGCTCG-CCAATTGCAAGG	GGCTGCTCCTCCCATTGCCAGG	|||||||| || ||||| |||	========XD==X=====X===	18	3	1	0
chrX	-	148912960	148912978	TCAGTGGGCAAAATGCCCAGTCCACTCATTTCAAGATAATGAGGCACCCTCAACAATGTGCTTCCTACATCCTCCCCAAACCTCTAGTCAATCTCTAACTGGCTCTCGCCAATTTAAGGACAATTAATGGAGAGATACCAATAACATCTCTCTCTAAATAGCTGCATAAAATAAATTGGGCTCTTAATGTTGTTCAGATAGACACAGTTGGATGCAACA	148912860	148913078	GGCTGCTCGCCAATTGCAAGG	GGCT-CTCGCCAATTT-AAGG	|||| |||||||||| ||||	====I==========XI====	18	1	0	2
chrX	-	153119425	153119446	GCTTCGGCCTCTCAGTGTGCTGGAATTACAGGCTCGAAGGCAACTTCCTTTACGGCAGCTCCCTTGGACGAGGTCTTTACAGAGCCTCCATGAATAAGGGGATTGCTCCCCAATTAGCAAGGGTTAGGTGGTTGCTAATGCCAGGGTGAGGGTTCAGGATATTCTAGGTATTCAAAATTCTCATGGGCATCACTCTTACAAATCTGAGGGTTCCCCTCTTTC	153119325	153119546	GGCTGCTCGCCAATT-GCAAGG	GATTGCTCCCCAATTAGCAAGG	| ||||| |||||| ||||||	=XX=====X======D======	18	3	1	0
chrY	-	22023922	22023942	CTATCAGAAATGTGGATGGGAGGCTAGGTATAGAGATCAGGAGTGGAGTAAAAGATATGGAAAGGATCCACATCAGAGTAATCGCTGAAACTCTAAGAAGGGCTGCCGTCCATTTGCAAGACTCAGTTTCAACACAAACAAAAAATTAAGAATAATAATAAATTTAAAAAAGAGCTGAAATAAGAGGCTGTCAATGTCAGCTAGTTGGCTGTAGAAGAACC	22023822	22024042	GGCTGCTCG-CCAATTGCAAGG	GGCTGC-CGTCCATTTGCAAGA	|||||| || ||| |||||||	======I==D===X=======X	18	2	1	1
chrY	-	23633224	23633244	CTATCAGAAATGTGGATGGGAGGCTAGGTATAGAGATCAGGAGTGGAGTAAAAGATATGGAAAGGATCCACATCAGAGTAATCGCTGAAACTCTAAGAAGGGCTGCCGTCCATTTGCAAGACTCAGTTTCAACACAAACAAAAAATTAAGAATAATAATAAATTTAAAAAAGAGCTGAAATAAGAGGCTGTCAATGTCAGCTAGTTGGCTGTAGAAGAACC	23633124	23633344	GGCTGCTCG-CCAATTGCAAGG	GGCTGC-CGTCCATTTGCAAGA	|||||| || ||| |||||||	======I==D===X=======X	18	2	1	1
chrUn_KI270581v1	-	3493	3513	CCTGCACCTGGCTCAGAGAGTCCTACGTCCACGGAGCCTCACTCATTGCTAGCACAGCAGTCTAAGATCAAACTGCAAAGTGGCAGTGAGGCTGGGGGAGGGATGCCCGCCATTGCTAAGGCATGAGTACGTAAACAAAGTGGCCAGGAAGCGGGAACTGGGTGGAGCCCACCACAGCTCAAGGAGGCCTGCCTGCCTCTGTAGGCTCCACCTCTGGGGGC	3393	3613	GGCTGCTCGCCAATTGC-AAGG	GGATGCCCGCC-ATTGCTAAGG	|| ||| |||| ||||| ||||	==X===X====I=====D====	18	2	1	1
