# Supplementary material for: Preclinical assessment of splicing modulation therapy for ABCA4 variant c.768G>T in Stargardt disease
Source: Commun Med (Lond). 2025 Jan 21;5:25. doi: 10.1038/s43856-024-00712-7 (PMC11751084; doi:10.1038/s43856-024-00712-7)
Supplement: Supplementary file 8 — Supplementary Data 5 [file 43856_2024_712_MOESM8_ESM.xlsx]

## Sheet: Sheet1
Name	Strand	Start	End	Snippet	Snippet_pos	Snippet_end	Query	Subject	Align	Edit	Match	Mis	Del	Ins
chr1	+	94098758	94098778	TGAGCCCTGGGAGCCTGGAGCTTTTGCAAGGATTGTCCAGAACACCAGGCTCACGCCCTCCCCAAGGTCAATTCGTGAGGCTCTGCTACCCCAGGAATCACCTTGCAATTGGCGAGCAGCCAAACCCCTCCCTTACCACACGGAAGAGCTTGAAGAAGTCCACGTTGGCATACAGAGTGTCTTCTATCCACTGTAGGGTGCCCTGGGAGAGGGAGCACAGG	94098658	94098878	CCTTGCAATTGGCGAGCAGCC	CCTTGCAATTGGCGAGCAGCC	|||||||||||||||||||||	=====================	21	0	0	0
chr2	+	200869432	200869452	TCAAAATGATTTCTTTAAGGTACTAGCTTTGGCCATTTCCCCACTGCTAGCTCTGGAATAAAGTCACTTTCCTTTTCCTGCATCTCCTCCTTGTTGTTGACTTTGCAAGTGGCGTGCAGCCCAGCCTGCATTCAGTTACAATAAATGGGAGCTAAATCTTGGATTCACATGGACAAAAAGATGGGAACAGTGGACACTGGGGACTCCAAAAAAGGAGGAAG	200869332	200869552	CCTTGCAATTGGCGAGCAGCC	CTTTGCAAGTGGCGTGCAGCC	| |||||| ||||| ||||||	=X======X=====X======	18	3	0	0
chr6	+	8892561	8892581	GTTTAATTTATTTTGCTTTGTTAGATGGTGGTGTTCATTAATTTTGCTTTGTCGCCTCGCTTTCCTCTTGATAACATCATTCTTTTTAATAGCAATGGAACCTTGCAAATGTCAAGCAGCCTGCCCCAATCACAACAGGCTGCAACATAAAAACACATTAGAGTTTGGAGGAACCACAAATAACTACTTTAGGAAAAAAATGTAATAGCCCTAATTACGTT	8892461	8892681	CCTTGCAATTGGCGAGCAGCC	CCTTGCAAATGTCAAGCAGCC	|||||||| || | |||||||	========X==X=X=======	18	3	0	0
chr7	+	138374981	138375001	TTTGATATGATTCTTTGAGACCTGAGCACAGCCATTCTCTTCAACTGCTACCATTTGAATAAAATTGCTTTCCTTTTACCACATGGCACTTTGTTTTTTGGCTTCCAAGTGGCGAGCAGCCAGACCTGAGTTTGGTTACAAAAGGACTTAAACTGGCAATTTTTAATAATGAAAATAGCCAAAAATGTTCAAAAATGTCTATTCTCTCAAACACACATTTG	138374881	138375101	CCTTGCAATTGGCGAGCAGCC	GCTTCCAAGTGGCGAGCAGCC	||| ||| ||||||||||||	X===X===X============	18	3	0	0
chr10	+	69361403	69361423	ACTGGGGCTGCAGAGACTGGCCCATCCATCTGGCGCCTGCACAAAGGCTGCCAGCTGGTAGGTCTCTTGACCATGCCCAGTTGGCTGCTGCATTGCTTCTCCTTGCAGGTGGCCAGCAGCCCATGGTTTGGCATCCTGCACTTTCTGTTTGGAACACACACTGGCCTATCACTCTGTTTCCCAAGGTCCTTGGGTTGAGCTACCTAAGCCTGGCGCATTCA	69361303	69361523	CCTTGCAATTGGCGAGCAGCC	CCTTGCAGGTGGCCAGCAGCC	||||||| |||| |||||||	=======XX====X=======	18	3	0	0
chr11	+	39288190	39288210	TACTGACTTAAGAAGCTATGTTAGTACACTAGTCCGCCATTTTCATGGTTTGAGGAATAAACCTGCTTTTCCTTCCACCAACTCTCATCTCTTGTGCTTGGCTTTCAAGTGGCGAGCAGCCAAATCTGGGTTAGGTTACACTTAGATCCTCCTTTGCATCTCTTCAGAAACACTGAGGTGGCTGCTTGAACTGATTATAGGGTGAGAAGGGATGGAACGTT	39288090	39288310	CCTTGCAATTGGCGAGCAGCC	GCTTTCAAGTGGCGAGCAGCC	||| ||| ||||||||||||	X===X===X============	18	3	0	0
chr13	+	110702777	110702797	GCTGGCGGAATGCAGGGTCATGAGCAATTTGAGACCCTGAGACGCTGCAGGCAGGCTGTGACCACAGGGGCCACTCTATACACAAACACGCACACACACGCCTTGCAAGTGCCGGGCAGCCAAGTCTGAAGAACATGGCATCAGGAGACCTCAGCTTGCTTCTGTGACTCCACCATGAACCATGCTACCGTCAGCCCGGCTCTTTCTGCCCCATTTTCTCC	110702677	110702897	CCTTGCAATTGGCGAGCAGCC	CCTTGCAAGTGCCGGGCAGCC	|||||||| || || ||||||	========X==X==X======	18	3	0	0
chrX	+	21814744	21814764	CTATGGCTTACTTTTACAGTTAAATCCCACCTGGTTGTGGGGTAGGACATACAGAACATTCACCTATCTCTGATAGTATTTCCCTGTATTAACCAAAGAACCTGGCAATTAGCAAGCAGCCACACAGGATTAGGTTCACTCACAAGAGCTCTAACCATGCTGACGGTGGTGACAGCATCACCAGTGAGAGAACCCCAAGAAGAAGGGAATATTTAGGGGGA	21814644	21814864	CCTTGCAATTGGCGAGCAGCC	CCTGGCAATTAGCAAGCAGCC	||| |||||| || |||||||	===X======X==X=======	18	3	0	0
chrX	+	106212668	106212688	TATCCTGATAAGGAAAGAATAAAACCATGAGTCTGGTAATAGCCAAGTGTAAGAATAAATCCCCTCAACCCTCAGCCTAGCAGAAGCAGCCCCCTTAAACCCATGCTATTGGAGAGCAGCCTCCCTGTTCCTGGAGACAAGCCAATAACTTCATCTAAGACACCTACCTCAAAAGAAATTGCTGGTGTCAATATCCAGCACTGACATTTTTAATTGCTTCC	106212568	106212788	CCTTGCAATTGGCGAGCAGCC	CCATGCTATTGGAGAGCAGCC	|| ||| ||||| ||||||||	==X===X=====X========	18	3	0	0
chr1	-	167687171	167687191	CACCCCATGGGGCACATCACCCAGAAGTTAAATGGCTTATAATGGCCAAGGGCTGGTTAAGTCCAAGGGCGGATTTTAGAAAATCCTGCCTGGAGTGACAGGCTGCTCGCACATTGAAAGGACACTACCTCCAGGGATCAATGACTTTTCGTGGCCTTGAAATTCACATAGAAGCAGGGCGTAGTGGCTCACGCCTGTAATCCCAGCACTTTGAGAGGCCG	167687071	167687291	GGCTGCTCGCCAATTGCAAGG	GGCTGCTCGCACATTGAAAGG	|||||||||| |||| ||||	==========XX====X====	18	3	0	0
chr2	-	82657227	82657247	GCTATGTAAGGGAAACTCTATTTTCACCCCCAGTGCATTATGATTTATCTTAATTCTGCATCTAAGTAAAAGAACTGAAGCTGCAATCAAACACAGGTTTGGCTGCTGGCCACTTGCAAAGCCTAATAAGAATGAGGTGTGGTGAATGGAAAGTGACTTTATTCCAGAGCTAGCAGTGGGGAAATGGCCAAGGCTTCATTCCTTAAGGAAACTAGTTCAAC	82657127	82657347	GGCTGCTCGCCAATTGCAAGG	GGCTGCTGGCCACTTGCAAAG	||||||| |||| |||||| |	=======X====X======X=	18	3	0	0
chr2	-	123380780	123380800	GGACGACATGAATCTGGTGTGCAGACTCAACAGGCAGGGAGGCGTGAAAGTCCTGCTTGTTTTCTCAGCTGGGAGGCTGGTAGCCTGGGACAAGTTCCAGGCCTGCTCGCCAACTGCTAGGAAACAAATTTGGTGCTGTTCGTGGTGTGGGGGCATGGTGGGAGTCAGATCAGCCTTTTCATATGTGTGGGAGTTAAGTGAAGCCTGTAACTGCTGGCTTT	123380680	123380900	GGCTGCTCGCCAATTGCAAGG	GCCTGCTCGCCAACTGCTAGG	| ||||||||||| ||| |||	=X===========X===X===	18	3	0	0
chr2	-	219449378	219449398	CCTCAGGGAGGGCTGACAAGGTGCCTGAACCCCCGTCGGGGGGCGTTTGTGGAGAGCAAGACTGCTCAGCAGGAGCCGGGGGGTCGGGGGTTTCGCCTGGGGCTGCTAGCCAGCTGCAAGGGTGGGTTTGCCAAAGAAGGCACAGACACAGGCTCGACTTTGAGTGAAGGATTGTCAAAGTCCTTGTGCTAGGACTGCTACTGGTGAGGCAGAGCGTGAGT	219449278	219449498	GGCTGCTCGCCAATTGCAAGG	GGCTGCTAGCCAGCTGCAAGG	||||||| |||| |||||||	=======X====XX=======	18	3	0	0
chr4	-	56867779	56867799	CACCTCAATCTCCCAAGTAGCTAGGACTACAGGAATGTGCCACCACGCCCAGCTAATTAAAAAAAAATTTTATAGAGATGGGGACTCACTATGTTGCCGAGGCTGGTCGCCAATTCCAGGGCTCAAGCAATCCTCCCACCGCAGCCTCACAAAGTGGTGGGATTATAGGTGTGAGCCACCATGCCCAGCAGAATAGCTTATTTTCAGTCAAATTCTCAACA	56867679	56867899	GGCTGCTCGCCAATTGCAAGG	GGCTGGTCGCCAATTCCAGGG	||||| ||||||||| || ||	=====X=========X==X==	18	3	0	0
chr8	-	37902766	37902786	TCAGACCATGAACACCAGGCTAAGGAGCCAGCCTTCAGAGAACACCAGGCTGAGACCAGGGGAGCCAGCCTTCAGAGAACTTTGAGCAGTGACCTGCTTAGGCTGTTCTCAAATTGCAAGGGAGGTATGAGAAGAAGGAGTCCAGCAGCCAACAGCTTGGCAGGCAGGTCACAGCTAGATGCCTTCATTCATTTTCACCTGGGGATTGTCTGCCTTCTGCC	37902666	37902886	GGCTGCTCGCCAATTGCAAGG	GGCTGTTCTCAAATTGCAAGG	||||| || | ||||||||||	=====X==X=X==========	18	3	0	0
chr10	-	106888300	106888320	AATGGAAAAGAAAAAAAAGTAAAATACTATTGGCCCAATACAGAAGTTAAGTCTCAGGCCTTCTAACTTCATAGTCTCCTTATAAGATCAAACTGACTGAGGCTGCTCAACAATTGGAAGGTATTTGGTGCTGGTGCCTGTACATTAAGGAGGTTCGTGCCTTTAACATTTTTTTCATGATAGAAACAGCACTGGAAAAGAAGAAAATATCAAGACTATCA	106888200	106888420	GGCTGCTCGCCAATTGCAAGG	GGCTGCTCAACAATTGGAAGG	|||||||| |||||| ||||	========XX======X====	18	3	0	0
chr11	-	43575097	43575117	ACTCCCCTCTGGGCGCTCCCCACCGCCAGAACTGACGCCTTCGAGGGCGGTGGATTTGTGAATCAGCTCCCCTTTCCCCCACACAGGGGAGCCCCTAAATGGCTGCTGGCCATTTGCAAAGGGTTGTGTGCATGTGTGTATTTAATTGCAGGCTTATTTGTTTCTGCTCTGGGAGTCTGTCCGTCTCTCTGTAACTCGGATCATTGCTCTCTGGGAAGCTG	43574997	43575217	GGCTGCTCGCCAATTGCAAGG	GGCTGCTGGCCATTTGCAAAG	||||||| |||| |||||| |	=======X====X======X=	18	3	0	0
chr19	-	5838487	5838507	AGACAGACACCCACTTCCTCCTGGTTTGGCAAATCAGCCAGACCTCCCATATCCTCAGCCCACCTCGGTGCATCCAGAAAGACCCCTGCCTGCGACTAGGGGCTGCTGGCCAAATGCCAGGCCACTGCACAGCCTGCAGACCCTCCCCCAGGGATCTTGTGCCAGCCCACCCGCACTCTGAATTACAGCAGACAGGACTGAGGCTGAGGGGAGGAGGCTCG	5838387	5838607	GGCTGCTCGCCAATTGCAAGG	GGCTGCTGGCCAAATGCCAGG	||||||| ||||| ||| |||	=======X=====X===X===	18	3	0	0
chr20	-	60435880	60435900	AGGGCACTTGAACCTGTTTCTGAAGTTTGGTGTTGACCCCGTGGTCATAAATCCAGGGATTGCTGGTTGTGAACTGACTCTCCCCTGACATCTTCCTTTGGGCTGCTGGCCAATTGAAAGCAGCTCCAGGGGGAACTTGTGTGAAGGATATGTGTGCAGAGGGATGCATTCAGATGCCTGTGATGTTGCAGAGGAGTATGTTTCATATCCTAATTACATGA	60435780	60436000	GGCTGCTCGCCAATTGCAAGG	GGCTGCTGGCCAATTGAAAGC	||||||| |||||||| |||	=======X========X===X	18	3	0	0
chr22	-	34850046	34850066	GTTTCCAGCGGGTAGGCATGGTGTGGGGAAGAAGGTGGGGTTGGCCATCAAAGGGTAGCATGAGGGAGATCTTTGTGGTAATGTAACCAAGAGTAGGCTTGGCTGCTTGCCACTTGCAAAGCCGGTAACAAGGATGAAGTCCAGTAAAAGGAAAGTGACTTTATTTCCAAAGCTGGTAGTAAGGAATGGCTGAGAAACCACTTTGAAATTTAGGCTGGGGA	34849946	34850166	GGCTGCTCGCCAATTGCAAGG	GGCTGCTTGCCACTTGCAAAG	||||||| |||| |||||| |	=======X====X======X=	18	3	0	0
chr22	-	41984462	41984482	GGACTCTTCTGGAAGCCCAGTTAAAATGCAGATTCAGAATCATAGGTCTGGGGTGGGGCCTGAGATTCTGCATTTCCTACTAGTGTCCGGGCAATGCCGAGGCTGCTTGTCAATTGCAAGTCTTTCTTGTGGGATTCTTGTACGTGTTGAAGTTTGAGAAGCTCTGCTCAGACCAGTGGGTTTGTTTCTTTTGAGACAGAGTCTCGCTGTGTTGCCCAGGC	41984362	41984582	GGCTGCTCGCCAATTGCAAGG	GGCTGCTTGTCAATTGCAAGT	||||||| | ||||||||||	=======X=X==========X	18	3	0	0
