# Supplementary material for: Preclinical assessment of splicing modulation therapy for ABCA4 variant c.768G>T in Stargardt disease
Source: Commun Med (Lond). 2025 Jan 21;5:25. doi: 10.1038/s43856-024-00712-7 (PMC11751084; doi:10.1038/s43856-024-00712-7)
Supplement: Supplementary file 9 — Supplementary Data 6 [file 43856_2024_712_MOESM9_ESM.xlsx]

## Sheet: Figure 2c
Condition	WT transcript					Aberrant transcript					Exon 6 deletion transcript
	Rep 1 PCR 1	Rep 1 PCR 2	Rep 1 PCR 3	Rep 2 PCR 1	Rep 2 PCR 2	Rep 1 PCR 1	Rep 1 PCR 2	Rep 1 PCR 3	Rep 2 PCR 1	Rep 2 PCR 2	Rep 1 PCR 1	Rep 1 PCR 2	Rep 1 PCR 3	Rep 2 PCR 1	Rep 2 PCR 2
ISO -CHX	100	100	100	100	100	0	0	0	0	0	0	0	0	0	0
ISO +CHX	100	100	100	100	100	0	0	0	0	0	0	0	0	0	0
PAT -CHX	0	2.03961	0.137842	0	0	94.9122	94.8072	96.1777	95.8	95.97	5.08781	3.15314	3.68449	4.2	4.03
PAT +CHX	0	2.28037	0.813341	0	0	97.1746	97.7196	95.1968	99.7	93.57	2.82542	0	3.98984	0.3	6.43
A1	32.1484	0	28.7198	37.3	30.01	0	0	0	16.6	26.15	67.8517	0	71.2802	46.1	43.83
A2	48.5895	58.0033	52.8245	35.7	52.72	0	0	0	28.2	13.26	51.4105	41.9967	47.1755	36.1	34.02
A3	29.2964	59.9665	41.3643	73.1	85.65	39.3212	0	22.6075	16.3	6.49	31.3824	40.0335	36.0282	10.6	7.87
A4	33.5099	0	0	69.2	36.53	39.1221	0	0	29	37.25	27.368	0	100	1.8	26.22
A5	37.6874	47.5827	23.7636	2.4	0	50.3669	52.4173	58.406	88.5	94.86	11.9457	0	17.8304	9	5.14
A6	57.1686	71.8628	54.0544	6.7	4.32	26.4739	17.056	32.5003	89.6	92.15	16.3575	11.0812	13.4453	3.7	3.53
A7	61.5682	77.7321	48.0379	29.5	28.12	24.3571	22.2679	25.8989	52.6	64.82	14.0747	0	26.0632	17.9	7.06
A8	29.9951	14.1094	25.5304	21.1	30.6	51.565	16.5033	55.5631	63.2	64.93	18.4398	69.3873	18.9065	15.8	4.47
A9	14.8951	3.9032	8.06123	20.2	11.04	75.5706	82.573	85.5302	66.5	84.92	9.53433	13.5238	6.40854	13.3	4.04
A10	9.77997	4.58376	7.80087	29.4	46.29	78.917	83.3067	87.8989	53.8	22.97	11.303	12.1095	4.30018	16.8	30.74
A11	5.14953	6.51039	5.61829	11.2	5.01	89.944	85.3052	91.0869	86.5	88.08	4.9065	8.18445	3.29485	2.3	6.9
A12	12.1916	3.45542	9.21606	5.2	5.98	83.0847	90.1484	89.792	86.7	92.35	4.72368	6.39612	0.991974	8.1	1.67
A13	3.75742	8.58335	4.03016	3.2	3.18	85.8195	91.4167	92.8316	94.8	87.1	10.4231	0	3.13827	2	9.72
A14	6.63056	3.11086	5.36316	8.1	3.18	82.1766	91.0442	91.394	87.5	96.82	11.1928	5.84495	3.24288	4.4	0
A15	5.7409	3.18853	3.80485	2.7	12.2	90.7298	96.8115	92.9486	90.3	81.88	3.52932	0	3.24658	6.9	5.92
A16	0.060767	7.40228	2.75416	7.9	8.07	94.196	92.5977	97.2458	88.2	89.47	5.74327	0	0	3.8	2.45
A17	0.461144	0	0	2.5	0	91.3531	95.8337	93.9757	91.7	98.95	8.18571	4.16625	6.02434	5.8	1.05
A18	2.52644	3.10878	0	4.1	7.86	91.6918	92.7802	0	87.2	92.14	5.78175	4.11103	0	8.7	0
A19	0.887488	0	3.82213	3.1	3.07	88.5117	100	95.601	91	95.76	10.6008	0	0.576835	5.8	1.17
A20	2.204	3.00842	1.37251	1.7	0	89.239	94.6924	94.5157	80.9	95.26	8.55704	2.29918	4.11176	17.4	4.74
A21	1.94064	2.45926	3.22526	50.8	36.91	94.3793	97.5407	90.8667	6.8	0	3.68009	0	5.90808	42.4	63.09
A22	3.03266	1.54913	1.34965	20.7	17.75	96.0173	98.4509	97.0378	65.5	70.39	0.950069	0	1.61256	13.8	11.85
A23	2.28346	2.99794	3.55971	2.7	2.7	94.3583	97.0021	92.2628	88.5	97.3	3.35823	0	4.17746	8.8	0
A24	2.81173	0	0	6.2	0.65	94.1271	100	96.4586	93.8	97.17	3.06118	0	3.54139	0	2.18
A25	2.10895	3.49303	3.80882	7	0	94.6949	96.507	94.9942	88.9	86.74	3.19612	0	1.19699	4.2	13.26
SON	0	0	4.55645	0	0	95.5374	100	90.8935	100	100	4.46259	0	4.55002	0	0

## Sheet: Figure 2e
Condition	Wild-type transcript				Aberrant transcript				Exon 6 del transcript
	Rep 1 PCR 1	Rep 1 PCR 2	Rep 2 PCR 1	Rep 2 PCR 2	Rep 1 PCR 1	Rep 1 PCR 2	Rep 2 PCR 1	Rep 2 PCR 2	Rep 1 PCR 1	Rep 1 PCR 2	Rep 2 PCR 1	Rep 2 PCR 2
ISO -CHX	100	100	100	100	0	0	0	0	0	0	0	0
ISO +CHX	100	100	100	100	0	0	0	0	0	0	0	0
PAT -CHX	0	0	0	0	100	97.7274	99.1098	97.8164	0	2.27265	0.890178	2.18355
PAT +CHX	0	0	0	0	100	97.0742	98.5978	97.1978	0	2.92583	1.40221	2.80223
A1	0	0	9.56888	14.2957	16.9329	0	5.7893	5.2151	83.0671	100	84.6418	80.4892
A2	0	8.42895	1.94983	2.84619	0.225408	58.4406	76.9625	77.5378	99.7746	33.1304	21.0877	19.616
A3	23.4006	31.2368	1.83618	2.72872	55.6538	44.724	88.234	85.4025	20.9456	24.0393	9.92979	11.8688
A4	3.19612	6.4128	1.30907	1.41627	87.9157	78.6645	95.4496	93.6815	8.88814	14.9227	3.24132	4.90219
A5	3.85892	8.07486	0.989921	2.75299	79.3703	64.6195	91.957	87.8908	16.7708	27.3056	7.05308	9.35617
A6	1.7357	2.8322	0.798638	1.59959	81.9819	80.7695	90.4178	85.7023	16.2824	16.3983	8.7836	12.6981
A7	33.9767	41.9386	35.318	31.2626	32.2447	27.0108	44.5699	50.2934	33.7786	31.0506	20.112	18.4439
A8	6.85808	9.38398	6.59806	7.09139	84.0835	74.2045	82.3219	79.9994	9.05837	16.4115	11.08	12.9092
A10	2.61656	5.60238	4.59421	4.25926	90.5667	81.9052	88.0535	85.4884	6.81673	12.4924	7.35226	10.2523
A21	0.215625	2.47861	1.18422	1.38311	97.1798	91.9068	94.6083	91.7995	2.60461	5.6146	4.20744	6.8174
SON	0	0	0	0	99.0462	96.405	98.7064	97.088	0.953826	3.59503	1.29364	2.91199

## Sheet: Figure 3c
Condition	Rep 1 WB 1	Rep 1 WB 2	Rep 2 WB 1	Rep 2 WB 2	Rep 3 WB 1	Rep 3 WB 2
ISO NT	100	100	100	100	100	100
PAT NT	0	0	0	1.93	0	0
PAT 19-mer	7.15	10.07	6.31	5.82	12.14	8.77
PAT 20-mer	7.45	18.4	6.74	6.2	19.9	17.92
PAT 21-mer	40.94	45.17	15.52	15.21	38.97	40.98
PAT SON	0	0	0	1.26	0	0

## Sheet: Figure 4c
Time-point (weeks)	10 ug A7 21-mer			50 ug A7 21-mer			PBS
	1	2	3	1	2	3	1	2	3
W1	0.408	1.027	0.436	11.489	1.607	0.868	0.485	0.109	0.109
W2	0.625	0.345	1.816	1.166	0.605	2.501	0.017	0.109	0.109
W4	2.455	0.717	2.71	7.117	6.007	3.074	0.213	0.109	0.109
W6	0.315	4.638	0.64	8.142	1.315	2.431	0.239	0.109	0.109
W8	1.053	4.568	8.355	0.57	1.211	13.971	0.708	0.109	0.109
W12	0.691	0.585	1.593	0.811	9.528	4.443	0.571	0.31	0.109

## Sheet: Figure 6a
IL-6
Condition	Donor 1		Donor 2		Donor 3		Donor 4		Donor 5		Donor 6		Donor 7		Donor 8		Donor 9		Donor 10		Donor 11		Donor 12		Donor 13		Donor 14		Donor 15		Donor 16		Donor 17		Donor 18
	1	2	1	2	1	2	1	2	1	2	1	2	1	2	1	2	1	2	1	2	1	2	1	2	1	2	1	2	1	2	1	2	1	2	1	2
A7 21-mer 10 uM	1	1	1	1	3.0241	1	1	1	1	1	19.2828	1	56.1544	1	32.4392	1	1	1	1	1	1	1	1	1	1	3.99957	1	1	1	1	1	1	1	1	1	1
A7 21-mer 1 uM	1	1	1	1	1	1	1	4.50512	1	1	1	1	1	1	1	1	1	1	1	1	1	1	1	1	1	1	1	1	1	1	1	1	1	1	1	1
Ultevursen 10 uM	1	1	1	1	1	1	1	1	1	1	1	1	1	1	1	1	1	1	1	1	1	1	1	1	1	1	1	1	4.2724	1	1	1.23315	1	1	1	1
CpG2395 10 uM	1	1	1	1	1	1	3.58959	19.0881	5.01387	5.02816	1.15465	1.03008	2.80397	2.69689	2.55141	3.08724	1.04821	1	1	1	2.94646	3.47312	1.76344	2.56186	5.21054	7.53072	3.15273	2.4584	3.05119	2.89505	2.55887	2.2869	1.65998	1.82125	1.17854	1
R848 1 uM	28.4876	20.0282	22.2447	27.0288	127.986	127.986	37.2396	80.057	83.923	78.8581	88.1039	85.3119	115.558	82.5134	96.8078	110.77	54.8097	58.6579	127.986	127.986	103.417	127.986	90.5926	92.6913	64.317	86.7007	55.0633	66.0275	83.1834	81.2645	93.9475	82.375	109.601	81.5081	77.4102	92.1453
PBS	1		1		1		1		1		1		1		1		1		1		1		1		1		1		1		1		1		1
TNFa
Condition	Donor 1		Donor 2		Donor 3		Donor 4		Donor 5		Donor 6		Donor 7		Donor 8		Donor 9
	1	2	1	2	1	2	1	2	1	2	1	2	1	2	1	2	1	2
A7 21-mer 10 uM	1	1	1	1	1	1	1	1	1	1	1	1	1	1	1	1	1	1
A7 21-mer 1 uM	1	1	1	1	1	1	1	1	1	1	1	1	1	1	1	1	1	1
Ultevursen 10 uM	1	1	1	1	1	1	1	1	1	1	1.21808	1	1	1	1	1	1	1
CpG2395 10 uM	1	1	1	1	1	1	1	1	1	1	1	1	1	1	1	1	1	1
R848 1 uM	76.2785	73.4296	7.99667	6.93385	15.0022	13.6245	2.08641	3.01936	3.33474	3.95692	5.98372	4.66756	4.08359	3.12192	7.25897	5.98436	9.57859	12.1374
PBS	1		1		1		1		1		1		1		1		1
IFNa
Condition	Donor 1		Donor 2		Donor 3		Donor 4		Donor 5		Donor 6		Donor 7		Donor 8		Donor 9		Donor 10		Donor 11		Donor 12		Donor 13		Donor 14		Donor 15		Donor 16		Donor 17		Donor 18
	1	2	1	2	1	2	1	2	1	2	1	2	1	2	1	2	1	2	1	2	1	2	1	2	1	2	1	2	1	2	1	2	1	2	1	2
A7 21-mer 10 uM	1	1	1	1	1	1	1	1	1	1	1	1	1	1	1	1	1	1	1	1	1	1	1	1	1	1	1	1	1	1	1	1	1	1	1	1
A7 21-mer 1 uM	1	1	1	1	1	1	1	1	1	1	1	1	1	1	1	1	1	1	1	1	1	1	1	1	1	1	1	1	1	1	1	1	1	1	1	1
Ultevursen 10 uM	1	1	1	1	1	1	1	1	1	1	1	1	1	1	1	1	1	1	1	1	1	1	1	1	1	1	1	1	1	1	1	1	1	1	1	1
CpG2395 10 uM	1	1	1	1	1	1	1	1	1	1	1	1	1	1	1	1	1	1	1	1	1	1	1	1.04659	1	1	5.69099	2.44342	5.28802	4.54148	3.32668	3.49872	1	1	1	1
R848 1 uM	1	1	1	1	1	1.04659	1	1	5.69099	2.44342	5.28802	4.54148	3.32668	3.49872	1	1	1	1	1.19662	1.6892	2.04531	2.11572	3.15847	3.78648	1	1	1	1.45392	1.50538	1.87686	1.4936	2.02919	1.30082	1.23502	1	1
PBS			1		1				1		1				1		1		1		1				1		1				1		1
MIP1a
Condition	Donor 1		Donor 2		Donor 3		Donor 4		Donor 5		Donor 6		Donor 7		Donor 8		Donor 9		Donor 10		Donor 11		Donor 12		Donor 13		Donor 14		Donor 15		Donor 16		Donor 17		Donor 18
	1	2	1	2	1	2	1	2	1	2	1	2	1	2	1	2	1	2	1	2	1	2	1	2	1	2	1	2	1	2	1	2	1	2	1	2
A7 21-mer 10 uM	1	1	1	1	1	1	1	1	1	1	11.1313	1	9.4319	1	5.81925	1	1	1	1	1	1	1	1	1	1	1	1	1	1	1	1	1	1	1	1	1
A7 21-mer 1 uM	1	1	1	1	1	1	1	1	1	1	1	1	1	1	1	1	1	1	1	1	1	1	1	1	1	1	1	1	1	1	1	1	1	1	1	1
Ultevursen 10 uM	1	1	1	1	1	4.30082	1	1	1	1	1	1	1	1	1	1	1	1	1	1	1	1	1	1	1	1	1	1	1.56554	1	1	1	1	1	1	1
CpG2395 10 uM	7.95852	1	1	1	1.851	1.44214	1	1	2.24936	2.23323	3.65566	6.63006	1.75832	2.49181	1	1	1	1	2.78597	1.79135	7.10855	7.37839	3.26037	3.33461	2.00794	1.97696	1.0105	1.24501	1.57604	1.69585	1.74373	1.63287	2.202	1.62724	5.78802	3.84869
R848 1 uM	6.33231	9.64926	3.34306	3.39503	6.94496	8.51511	13.5553	14.1528	28.4813	25.5133	27.4204	30.6731	52.1334	31.8351	23.7194	20.3136	14.8454	17.7609	37.5965	34.2089	12.7407	18.8397	27.6224	23.7509	1	1	1.69585	2.43804	15.5712	9.99693	2.95648	1.62724	22.1114	14.9017	22.4995	28.6644
PBS	1		1		1		1		1		1		1		1		1		1		1		1		1		1		1		1		1		1
MIP1b
Condition	Donor 1		Donor 2		Donor 3		Donor 4		Donor 5		Donor 6		Donor 7		Donor 8		Donor 9		Donor 10		Donor 11		Donor 12		Donor 13		Donor 14		Donor 15		Donor 16		Donor 17		Donor 18
	1	2	1	2	1	2	1	2	1	2	1	2	1	2	1	2	1	2	1	2	1	2	1	2	1	2	1	2	1	2	1	2	1	2	1	2
A7 21-mer 10 uM	1	1	1	1	1	1	1	1	1	1	5.16677	1	10.0038	1	8.87495	1	1	1	1	1	1	1	1	1	1	1.09113	1	1	1	1	1	1	1	1	1	1
A7 21-mer 1 uM	1	1	1	1	1	1	1	2.00333	1	1	1	1	1	1	1	1	1	1	1	1	1	1	1	1	1	1	1	1	1	1	1	1	1	1	1	1
Ultevursen 10 uM	1	1	1	1	1	1	1	1	1	1	1	1	1	1	1	1	1	1	1	1	1	1	1	1	1	1	1	1	1	1	1	1	1	1	1	1
CpG2395 10 uM	1.06988	1	1.11122	1	1.21823	1.14527	3.44695	3.53129	10.3073	10.1126	1.67733	2.12594	5.63868	5.28273	2.53168	1.87982	1	1	1.45642	1	9.80724	9.79701	7.77691	6.84091	9.28043	8.76539	5.52195	4.48765	4.81697	4.20069	2.73749	2.14898	2.36247	2.61782	1.56124	1.31371
R848 1 uM	1	1	1.23909	1.29067	3.20824	2.5624	19.2267	16.7718	33.7353	29.6986	2.3562	2.08153	27.4417	20.3805	15.9562	19.5066	17.5692	17.3037	12.989	12.6707	14.9585	19.0237	16.6188	19.9647	4.43645	4.76667	12.6461	15.1956	29.1326	19.0655	3.39614	2.43824	21.3158	14.6053	5.31806	5.572
PBS	1		1		1		1		1		1		1		1		1		1		1		1		1		1		1		1		1		1
IP-10
Condition	Donor 1		Donor 2		Donor 3		Donor 4		Donor 5		Donor 6		Donor 7		Donor 8		Donor 9		Donor 10		Donor 11		Donor 12		Donor 13		Donor 14		Donor 15		Donor 16		Donor 17		Donor 18
	1	2	1	2	1	2	1	2	1	2	1	2	1	2	1	2	1	2	1	2	1	2	1	2	1	2	1	2	1	2	1	2	1	2	1	2
A7 21-mer 10 uM	0.599908	0.599908	1	1	1	1	1	1	1	1	1	1	1	1	1	1	1	1	1	1	1	1	1	1	1	1	0.827718	0.827718	1	1	1	1	1	1	1	1
A7 21-mer 1 uM	0.599908	0.599908	1	1	1.8191	2.17192	1	1	1	1	1	1	1	1	1	1	1	1	1	1	1	1	1.23064	1.31378	1	1	0.827718	1.0789	1	1	1	1	1	1	1	1
Ultevursen 10 uM	0.599908	0.599908	1	1	1	6.58962	1	1	1	1	1	1	1	1	1	1	1	1	1	1	1	1	1	1	1	1	0.827718	0.827718	1	1	1	1	1	1	1	1
CpG2395 10 uM	0.599908	0.599908	1	1	1	1	30.5063	32.401	13.7871	9.70853	1	1	1	1	1	1	1.1516	1	1	1	1	1	1	1.14288	1	1	28.5513	21.3219	18.1822	16.2856	2.66289	2.985	1	1	1	1
R848 1 uM	1.32814	1.77569	7.8918	9.05205	30.1003	27.4607	17.8713	13.3542	66.6282	55.0338	18.4731	15.3558	17.2964	14.7987	28.2708	30.3135	9.50583	4.5066	10.7378	12.9536	17.329	19.9983	54.9312	59.6628	11.4074	17.3042	31.1872	35.0812	19.0851	17.2914	16.3446	16.9947	14.2264	13.5409	9.70756	11.6264
PBS	1		1		1		1		1		1		1		1		1		1		1		1		1		1		1		1		1		1

## Sheet: Figure 6b
Condition	24 h									10 d
	Rep 1 - 1	Rep 1 - 2	Rep 1 - 3	Rep 2 - 1	Rep 2 - 2	Rep 2 - 3	Rep 3-1	Rep 3-2	Rep 3-3	Rep 1 - 1	Rep 1 - 2	Rep 1 - 3	Rep 2 - 1	Rep 2 - 2	Rep 2 - 3	Rep 3-1	Rep 3-2	Rep 3-3
PBS	1	1	1	1	1	1	1	1	1	1	1	1	1	1	1	1	1	1
A7 21-mer	1.03571	0.922509	0.992481	0.943299	1.15385	1.16384	0.839416	0.930328	0.877863	1.25432	0.964286	0.989324	1.07692	1.06287	1.32143	1.07692	1.06287	1.32143
Ultevursen	0.996429	0.819188	0.966165	0.876289	1.02959	0.99435	0.770073	0.97541	0.89313	0.765432	0.827381	1.0427	1.05846	1.10778	1.15584	1.05846	1.10778	1.15584
Doxorubicin	0.942857	0.97048	0.996241	0.845361	1.21302	1.14124	0.861314	1.04918	0.908397	1.44938	2.85417	2.42705	3.40923	3.51497	3.04546	3.40923	3.51497	3.04546
